# Supplementary material for: Autism-related traits in myotonic dystrophy type 1 model mice are due to MBNL sequestration and RNA mis-splicing of autism-risk genes
Source: Nat Neurosci. 2025 Apr 21;28(6):1199–212. doi: 10.1038/s41593-025-01943-0 (PMC12148930; doi:10.1038/s41593-025-01943-0)
Supplement: Supplementary file 2 — Supplementary Tables 1–3. [file 41593_2025_1943_MOESM2_ESM.xlsx]

## Sheet: Description
	Supplementary Tables
Sheet's name	Description
Supplementary Table 1	Gene sets: a detailed description of the gene sets used to evaluate the relevance of mis-spliced genes to ASD.
Supplementary Table 2	RNA-seq samples: an extensive list and description of the RNA-seq samples employed in this study, providing detailed biological characteristics and their respective sources.
Supplementary Table 3	Oligonucleotides: a detailed list and description of the oligonucleotides utilized in this study, detailing their application and oligonucleotide sequence.
	Additional useful datasets generated in this study
Sheet's name	Description
AS summary	A summary of the outcomes from the alternative splicing analysis conducted in this study.
AS DM1 BA10	A list of significantly mis-spliced alternative splicing events detected in the prefrontal cortex (Brodmann area 10; BA10) of human DM1.
AS ASD BA9	A list of significantly mis-spliced alternative splicing events detected in the prefrontal cortex (Brodmann area 9; BA9) of human ASD.
AS Mbnl cDKO FCx	A list of significantly mis-spliced alternative splicing events detected in the frontal cortex of adult mouse Mbnl cDKO.
AS Mbnl2 KO Hipp	A list of significantly mis-spliced alternative splicing events detected in the hippocampus of adult mouse Mbnl2 KO.
AS eMbnl1 KO	A list of significantly mis-spliced alternative splicing events detected in the cortical neurons of embryonic mouse Mbnl1 KO.
AS eMbnl2 KO	A list of significantly mis-spliced alternative splicing events detected in the cortical neurons of embryonic mouse Mbnl2 KO.
AS eMbnl cDKO	A list of significantly mis-spliced alternative splicing events detected in the cortical neurons of embryonic mouse Mbnl cDKO.
AS DM1 3D	A list of significantly mis-spliced alternative splicing events detected in the human DM1 cortical organoids (3D cell culture).
AS Mbnl DKD CAD	A list of significantly mis-spliced alternative splicing events detected in the mouse brain-derived catecholaminergic (CAD) neuronal cell line with siRNA-mediated Mbnl DKD.
AS Srrm DKD N2a	A list of significantly mis-spliced alternative splicing events detected in the mouse Neuro2a cell line with siRNA-mediated Srrm DKD.

## Sheet: Supplementary Table 1
Gene set ID	Gene set name	Number of genes	Source
Neurof_PathwaysAxonG	Axon guidance pathways	388	union of these pathway-based gene-sets: {REACT: NCAM signaling for neurite out-growth, REACT: Axon guidance, NCI:NETRIN_PATHWAY, NCI:REELINPATHWAY, KEGG:04360 Axon guidance}
Neurof_KeggSynaptic	KEGG synaptic pathways	407	union of thse KEGG pathway-based gene-sets: {KEGG:04725 Cholinergic synapse, KEGG:04724 Glutamatergic synapse, KEGG:04728 Dopaminergic synapse, KEGG:04727 GABAergic synapse, KEGG:04726 Serotonergic synapse, KEGG:04721 Synaptic vesicle cycle, KEGG:04723 Retrograde endocannabinoid signaling, KEGG:04720 Long-term potentiation, KEGG:04730 Long-term depression}
Neurof_GoNeuronBody	GO neuron body	309	GO:0043025 neuronal cell body
Neurof_GoSynaptic	GO synapsis	622	union of these GO-based gene-sets: {GO:0045202 synapse, GO:0050808 synapse organization}
Neurof_GoNeuronProj	GO neuron projection	1230	union of these GO-based gene-sets: {GO:0043005 neuron projection, GO:0031175 neuron projection developmen}
Neurof_GoNervTransm	GO neurotransmission	716	union of these GO-based gene-sets: {GO:0019226 transmission of nerve impulse, GO:0007268 synaptic transmission}
Neurof_GoNervSysDev_CNS	GO central nervous system development	774	GO:0007417 central nervous system development
Neurof_GoNervSysDev	GO nervous system development	1874	GO:0007399 nervous system development
Neurof_UnionInclusive	Neurofunction union inclusive	2874	union of these previously defined gene-sets: {Neurof_KeggSynaptic, Neurof_GoNervTransm, Neurof_GoNeuronProj, Neurof_GoNeuronBody, Neurof_GoSynaptic, Neurof_GoNervSysDev, Neurof_PathwaysAxonG}
Neurof_UnionStringent	Neurofunction union stringent	1424	set of genes found in at least two of these previously defined gene-sets {Neurof_KeggSynaptic, Neurof_GoNervTransm, union of {Neurof_GoNeuronProj, Neurof_GoNeuronBody, Neurof_GoSynaptic}, Neurof_GoNervSysDev, Neurof_PathwaysAxonG}
FMR1_Targets_Darnell	FMR1 targets Darnell et al	840	Human homologs of mouse Fmr1 (fragile X mental retardation 1)gene targets as defined in: FMRP stalls ribosomal translocation on mRNAs linked to synaptic function and autism - Darnell et al - Cell. Jul 22, 2011; 146(2): 247–261.
FMR1_Targets_Ascano	FMR1 targets Ascano et al	927	Predicted human FMR1 (fragile X mental retardation 1) gene targets as defined in: FMR1 targets distinct mRNA sequence elements to regulate protein expression - Manuel Ascano Jr et al - Nature 2012 December 20; 492(7429): 382–386
PSD_BayesGrant_fullset	Post-synaptic density components (Bayes et al, full list)	1407	Members of the human post-synaptic density as defined in: Characterization of the proteome, diseases and evolution of the human postsynaptic density. Bayés et al. Nat Neurosci. 2011
PhHs_NervSys_All	HPO: Nervous system, any inheritance	1590	HP:0000707 Abnormality of the nervous system
PhHs_NervSys_ADX	HPO: Nervous system, AD or X-linked	651	HP:0000707 Abnormality of the nervous system, X-linked or autosomal dominant subset
PhHs_MindFun_All	HPO: Higher mental function abnormality, any inheritance	439	HP:0011446 Abnormality of higher mental function
PhHs_MindFun_ADX	HPO: Higher mental function abnormality, AD or X-linked	153	HP:0011446 Abnormality of higher mental function, X-linked or autosomal dominant subset
PhMm_NeuroBehav_all	MPO: Neurological abnormality or abnormal behavior	2123	MP:0005386 behavior/neurological phenotype
PhMm_NervSystem_all	MPO: Nervous system abnormality	2375	MP:0003631 nervous system phenotype
PhMm_NeuroUnion_all	MPO: Neurological abnormality or abnormal behavior or nervous system abnormality	3202	union of these MPO-based gene-sets: {MP:0005386 behavior/neurological phenotype, MP:0003631 nervous system phenotype}
PhMm_Aggr_IntegAdipPigm_all	MPO: Adipose or integument or pigmentation abnormality	1624	union of these MPO-based gene-sets: {MP:0005375 adipose tissue phenotype, MP:0010771 integument phenotype, MP:0001186 pigmentation phenotype)
PhMm_Aggr_EndoExocrRepr_all	MPO: Endo- or exocrine or reproductive system abnormality	2026	union of these MPO-based gene-sets: {MP:0005379 endocrine/exocrine gland phenotype, MP:0005389 reproductive system phenotype}
PhMm_Aggr_HematoImmune_all	MPO: Hematological or immune abnormality	2605	union of these MPO-based gene-sets: {MP:0005397 hematopoietic system phenotype, MP:0005387 immune system phenotype}
PhMm_Aggr_DigestHepato_all	MPO: Digestive or hepatobiliary abnormality	1493	union of these MPO-based gene-sets: {MP:0005381 digestive/alimentary phenotype, MP:0005370 liver/biliary system phenotype}
PhMm_Aggr_CardvascMuscle_all	MPO: Cardiovascular or muscle abnormality	2059	union of these MPO-based gene-sets: {MP:0005385 cardiovascular system phenotype, MP:0005369 muscle phenotype}
PhMm_Aggr_Sensory_all	MPO: Sensory system abnormality	1293	union of these MPO-based gene-sets: {MP:0005377 hearing/vestibular/ear phenotype, MP:0005394 taste/olfaction phenotype, MP:0005391 vision/eye phenotype}
PhMm_Aggr_SkeCranioLimbs_all	MPO: Skeletal or limb or cranium abnormality	1588	union of these MPO-based gene-sets: {MP:0005382 craniofacial phenotype, MP:0005371 limbs/digits/tail phenotype, MP:0005390 skeleton phenotype}
BSpan_VH_thr4.74	Brain very high expr	4600	> 3rd quartile of BrainSpan expression
BSpan_HM_thr3.21	Brain high/medium expr	4605	2nd-3rd quartile of BrainSpan expression
BSpan_ML_thr0.93	Brain medium/low expr	4596	1st-2nd quartile of BrainSpan expression
BSpan_Ab_thr.MIN	Brain low/absent expr	4601	< 1st quartile of BrainSpan expressoin
gnomAD_oe_lof_upper_0.35	gnomAD LoF intorelance	2925	gene with upper bound of CI of oe < 0.35 defined by gnomAD
MSSNG-2017	MSSNG 2017	81	List of genes in MSSNG (2017) database
MSSNG-2022	MSSNG 2022	134	List of genes in MSSNG (2022) database
SFARI	SFARI	1023	List of genes in SFARI database (as of 01-27-2022)
SFARI_Score_1	SFARI Score 1	207	List of genes in SFARI database (as of 01-27-2022) with a score of 1
SFARI_Score_2	SFARI Score 2	220	List of genes in SFARI database (as of 01-27-2022) with a score of 2
SFARI_Score_3	SFARI Score 3	515	List of genes in SFARI database (as of 01-27-2022) with a score of 3

## Sheet: Supplementary Table 2
#	Species	Condition	Source	Sex	Age	CTG length	PMI/RQN	Repository	Accession number	Reference
1	Human	DM1	BA10	Female	48 years	2557.92 (90 %ile)	7.9 RQN	GEO	SRR12582120	PMID: 33472074
2	Human	DM1	BA10	Male	41 years	n/a	9.1 RQN	GEO	SRR12582121	PMID: 33472074
3	Human	DM1	BA10	Male	56 years	3330.64 (90 %ile)	7.0 RQN	GEO	SRR12582122	PMID: 33472074
4	Human	DM1	BA10	Female	66 years	n/a	7.6 RQN	GEO	SRR12582123	PMID: 33472074
5	Human	DM1	BA10	Female	77 years	822.267 (90 %ile)	6.1 RQN	GEO	SRR12582124	PMID: 33472074
6	Human	DM1	BA10	Male	70 years	n/a	6.6 RQN	GEO	SRR12582125	PMID: 33472074
7	Human	DM1	BA10	Male	39 years	4661.35 (90 %ile)	6.0 RQN	GEO	SRR12582126	PMID: 33472074
8	Human	DM1	BA10	Female	59 years	n/a	6.6 RQN	GEO	SRR12582127	PMID: 33472074
9	Human	DM1	BA10	Female	51 years	n/a	5.1 RQN	GEO	SRR12582128	PMID: 33472074
10	Human	DM1	BA10	Female	59 years	n/a	5.8 RQN	GEO	SRR12582129	PMID: 33472074
11	Human	DM1	BA10	Female	65 years	3910.92 (90 %ile)	5.6 RQN	GEO	SRR12582130	PMID: 33472074
12	Human	DM1	BA10	Male	50 years	n/a	5.6 RQN	GEO	SRR12582131	PMID: 33472074
13	Human	DM1	BA10	Female	41 years	n/a	5.6 RQN	GEO	SRR12582132	PMID: 33472074
14	Human	DM1	BA10	Male	65 years	n/a	5.5 RQN	GEO	SRR12582133	PMID: 33472074
15	Human	DM1	BA10	Male	60 years	2605.47 (90 %ile)	5.6 RQN	GEO	SRR12582134	PMID: 33472074
16	Human	DM1	BA10	Female	44 years	2627.01 (90 %ile)	6.4 RQN	GEO	SRR12582135	PMID: 33472074
17	Human	DM1	BA10	Female	50 years		5.5 RQN	GEO	SRR12582136	PMID: 33472074
18	Human	DM1	BA10	Female	73 years		8.6 RQN	GEO	SRR12582137	PMID: 33472074
19	Human	DM1	BA10	Female	58 years		8.5 RQN	GEO	SRR12582138	PMID: 33472074
20	Human	DM1	BA10	Male	41 years		7.7 RQN	GEO	SRR12582139	PMID: 33472074
21	Human	DM1	BA10	Male	47 years		6.7 RQN	GEO	SRR12582140	PMID: 33472074
22	Human	CTRL	BA10	Male	48 years		6.9 RQN	GEO	SRR12582145	PMID: 33472074
23	Human	CTRL	BA10	Male	60 years		9.4 RQN	GEO	SRR12582146	PMID: 33472074
24	Human	CTRL	BA10	Female	52 years		8.6 RQN	GEO	SRR12582147	PMID: 33472074
25	Human	CTRL	BA10	Female	60 years		5.2 RQN	GEO	SRR12582148	PMID: 33472074
26	Human	CTRL	BA10	Male	65 years		4.0 RQN	GEO	SRR12582149	PMID: 33472074
27	Human	CTRL	BA10	Male	67 years		10.0 RQN	GEO	SRR12582150	PMID: 33472074
28	Human	CTRL	BA10	Female	65 years		7.5 RQN	GEO	SRR12582151	PMID: 33472074
29	Human	CTRL	BA10	Female	71 years		10.0 RQN	GEO	SRR12582152	PMID: 33472074
30	Human	ASD (confirmed by ADI-R)	BA9	Male	38 years		31.5 PMI	Synapse	syn4609124, syn4609210	PMID: 27919067
31	Human	ASD (confirmed by ADI-R)	BA9	Male	39 years		13.95 PMI	Synapse	syn4610607, syn4610793	PMID: 27919067
32	Human	ASD (confirmed by ADI-R)	BA9	Female	52 years		39.15 PMI	Synapse	syn4602015, syn4602030	PMID: 27919067
33	Human	ASD (confirmed by ADI-R)	BA9	Male	60 years		26.5 PMI	Synapse	syn4613273, syn4613346	PMID: 27919067
34	Human	ASD (confirmed by ADI-R)	BA9	Male	51 years		22.16 PMI	Synapse	syn4649231, syn4616672	PMID: 27919067
35	Human	ASD (confirmed by ADI-R)	BA9	Male	54 years		28.25 PMI	Synapse	syn4616906, syn4616965	PMID: 27919067
36	Human	ASD (diagnosis made in childhood)	BA9	Male	46 years		19 PMI	Synapse	syn7115490, syn7115492	PMID: 27919067
37	Human	ASD (confirmed by ADI-R)	BA9	Male	46 years		29 PMI	Synapse	syn4618286, syn4618341	PMID: 27919067
38	Human	ASD (supported by records)	BA9	Male	67 years		16 PMI	Synapse	syn7115526, syn7115527	PMID: 27919067
39	Human	ASD (confirmed by ADI-R)	BA9	Male	53 years		n/a	Synapse	syn4620667, syn4620744	PMID: 27919067
40	Human	CTRL	BA9	Male	44 years		24.61 PMI	Synapse	syn4641805, syn4641836	PMID: 27919067
41	Human	CTRL	BA9	Male	41 years		27.17 PMI	Synapse	syn4643015, syn4643021	PMID: 27919067
42	Human	CTRL	BA9	Male	60 years		24.23 PMI	Synapse	syn4643165, syn4643166	PMID: 27919067
43	Human	CTRL	BA9	Male	57 years		22.33 PMI	Synapse	syn4643348, syn4643349	PMID: 27919067
44	Human	CTRL	BA9	Male	56 years		22.12 PMI	Synapse	syn4643509, syn4643522	PMID: 27919067
45	Human	CTRL	BA9	Female	52 years		17.88 PMI	Synapse	syn4636438, syn4636598	PMID: 27919067
46	Human	CTRL	BA9	Male	53 years		17 PMI	Synapse	syn4643754, syn4643759	PMID: 27919067
47	Human	CTRL	BA9	Male	44 years		23.26 PMI	Synapse	syn4649757, syn4643072	PMID: 27919067
48	Human	CTRL	BA9	Female	41 years		14 PMI	Synapse	syn4649481, syn4635996	PMID: 27919067
49	Human	CTRL	BA9	Male	50 years		20.4 PMI	Synapse	syn4643671, syn4643679	PMID: 27919067
50	Human	DM1 (1)	Cortical organoid		8 months	1200		GEO	SRR18976226	PMID: 35767654
51	Human	DM1 (2)	Cortical organoid		8 months	1200		GEO	SRR18976227	PMID: 35767654
52	Human	DM1 (1)	Cortical organoid		8 months	600		GEO	SRR18976218	PMID: 35767654
53	Human	DM1 (2)	Cortical organoid		8 months	600		GEO	SRR18976219	PMID: 35767654
54	Human	CTRL (1)	Cortical organoid		8 months			GEO	SRR18976210	PMID: 35767654
55	Human	CTRL (2)	Cortical organoid		8 months			GEO	SRR18976211	PMID: 35767654
56	Human	CTRL (1)	Cortical organoid		8 months			GEO	SRR18976234	PMID: 35767654
57	Human	CTRL (2)	Cortical organoid		8 months			GEO	SRR18976235	PMID: 35767654
58	Human	CTRL (shGFP) (1)	PHNP cells		4 weeks			GEO	SRR447172	PMID: 22730494
59	Human	CTRL (shGFP) (2)	PHNP cells		4 weeks			GEO	SRR447173	PMID: 22730494
60	Human	CTRL (shGFP) (3)	PHNP cells		4 weeks			GEO	SRR447174	PMID: 22730494
61	Human	CTRL (shGFP) (4)	PHNP cells		4 weeks			GEO	SRR447175	PMID: 22730494
62	Human	CTRL (shGFP) (5)	PHNP cells		4 weeks			GEO	SRR447176	PMID: 22730494
63	Human	RBFOX1 KD (shRBFOX1) (1)	PHNP cells		4 weeks			GEO	SRR447177	PMID: 22730494
64	Human	RBFOX1 KD (shRBFOX1) (2)	PHNP cells		4 weeks			GEO	SRR447178	PMID: 22730494
65	Human	RBFOX1 KD (shRBFOX1) (3)	PHNP cells		4 weeks			GEO	SRR447179	PMID: 22730494
66	Human	RBFOX1 KD (shRBFOX1) (4)	PHNP cells		4 weeks			GEO	SRR447180	PMID: 22730494
67	Human	RBFOX1 KD (shRBFOX1) (5)	PHNP cells		4 weeks			GEO	SRR447181	PMID: 22730494
68	Human	CTRL (KCl containing buffer) (1)	HeLa					GEO	SRR9029986	PMID: 31269210
69	Human	CTRL (KCl containing buffer) (1)	HeLa					GEO	SRR9029988	PMID: 31269210
70	Human	RNase R (KCl containing buffer) (1)	HeLa					GEO	SRR9029987	PMID: 31269210
71	Human	RNase R (KCl containing buffer) (2)	HeLa					GEO	SRR9029989	PMID: 31269210
72	Mouse	WT (1)	Frontal cortex					GEO	SRR7060096	PMID: 26257173 and PMID: 29875359
73	Mouse	WT (2)	Frontal cortex					GEO	SRR7060097	PMID: 26257173 and PMID: 29875359
74	Mouse	WT (3)	Frontal cortex					GEO	SRR7060098	PMID: 26257173 and PMID: 29875359
75	Mouse	Mbnl cDKO (1)	Frontal cortex					GEO	SRR7060099	PMID: 26257173 and PMID: 29875359
76	Mouse	Mbnl cDKO (2)	Frontal cortex					GEO	SRR7060100	PMID: 26257173 and PMID: 29875359
77	Mouse	Mbnl cDKO (3)	Frontal cortex					GEO	SRR7060101	PMID: 26257173 and PMID: 29875359
78	Mouse	WT (1)	Hippocampus					GEO	SRR504379	PMID: 22884328
79	Mouse	WT (2)	Hippocampus					GEO	SRR504380	PMID: 22884328
80	Mouse	WT (3)	Hippocampus					GEO	SRR504381	PMID: 22884328
81	Mouse	Mbnl2 KO (1)	Hippocampus					GEO	SRR504382	PMID: 22884328
82	Mouse	Mbnl2 KO (2)	Hippocampus					GEO	SRR504383	PMID: 22884328
83	Mouse	Mbnl2 KO (3)	Hippocampus					GEO	SRR504384, SRR504385	PMID: 22884328
84	Mouse	Mbnl2-CLIPseq (1)	Hippocampus					GEO	SRR833691	PMID: 22884328
85	Mouse	Mbnl2-CLIPseq (2)	Hippocampus					GEO	SRR833692	PMID: 22884328
86	Mouse	Mbnl2-CLIPseq (3)	Hippocampus					GEO	SRR833693	PMID: 22884328
87	Mouse	WT E18.5d (1)	Cortical neurons					GEO	SRR3209143, SRR3209145	PMID: 26907613
88	Mouse	WT E18.5d (2)	Cortical neurons					GEO	SRR3209144, SRR3209146	PMID: 26907613
89	Mouse	Mbnl cDKO E18.5d (1)	Cortical neurons					GEO	SRR3209147, SRR3209149	PMID: 26907613
90	Mouse	Mbnl cDKO E18.5d (2)	Cortical neurons					GEO	SRR3209148, SRR3209150	PMID: 26907613
91	Mouse	WT E18.5d (1)	Cortical neurons					GEO	SRR1971712, SRR1971714	PMID: 26907613
92	Mouse	WT E18.5d (2)	Cortical neurons					GEO	SRR1971713, SRR1971715	PMID: 26907613
93	Mouse	Mbnl1 KO E18.5d (1)	Cortical neurons					GEO	SRR1971716, SRR1971718	PMID: 26907613
94	Mouse	Mbnl1 KO E18.5d (2)	Cortical neurons					GEO	SRR1971717, SRR1971719	PMID: 26907613
95	Mouse	Mbnl2 KO E18.5d (1)	Cortical neurons					GEO	SRR1971720, SRR1971722	PMID: 26907613
96	Mouse	Mbnl2 KO E18.5d (2)	Cortical neurons					GEO	SRR1971721, SRR1971723	PMID: 26907613
97	Mouse	WT E14.5d (1)	Developing cortex					GEO	SRR1805814	PMID: 29875359
98	Mouse	WT E14.5d (2)	Developing cortex					GEO	SRR1805815	PMID: 29875359
99	Mouse	WT E16.5d (1)	Developing cortex					GEO	SRR1812033	PMID: 29875359
100	Mouse	WT E16.5d (2)	Developing cortex					GEO	SRR1812034	PMID: 29875359
101	Mouse	WT P0d (1)	Developing cortex					GEO	SRR1805816	PMID: 29875359
102	Mouse	WT P0d (2)	Developing cortex					GEO	SRR1805817	PMID: 29875359
103	Mouse	WT P4d (1)	Developing cortex					GEO	SRR1805818	PMID: 29875359
104	Mouse	WT P4d (2)	Developing cortex					GEO	SRR1805819	PMID: 29875359
105	Mouse	WT P7d (1)	Developing cortex					GEO	SRR1805828	PMID: 29875359
106	Mouse	WT P7d (2)	Developing cortex					GEO	SRR1805829	PMID: 29875359
107	Mouse	WT P15d (1)	Developing cortex					GEO	SRR1805826	PMID: 29875359
108	Mouse	WT P15d (2)	Developing cortex					GEO	SRR1805827	PMID: 29875359
109	Mouse	WT P30d (1)	Developing cortex					GEO	SRR1805824	PMID: 29875359
110	Mouse	WT P30d (2)	Developing cortex					GEO	SRR1805825	PMID: 29875359
111	Mouse	WT P4m (1)	Developing cortex					GEO	SRR1805822	PMID: 29875359
112	Mouse	WT P4m (2)	Developing cortex					GEO	SRR1805823	PMID: 29875359
113	Mouse	WT P21m (1)	Developing cortex					GEO	SRR1805820	PMID: 29875359
114	Mouse	WT P21m (2)	Developing cortex					GEO	SRR1805821	PMID: 29875359
115	Mouse	Ctrl (1)	CAD cells					GEO	SRR1971700, SRR1971703	PMID: 26907613
116	Mouse	Ctrl (2)	CAD cells					GEO	SRR1971701, SRR1971704	PMID: 26907613
117	Mouse	Ctrl (3)	CAD cells					GEO	SRR1971702, SRR1971705	PMID: 26907613
118	Mouse	Mbnl DKD (1)	CAD cells					GEO	SRR1971706, SRR1971709	PMID: 26907613
119	Mouse	Mbnl DKD (2)	CAD cells					GEO	SRR1971707, SRR1971710	PMID: 26907613
120	Mouse	Mbnl DKD (3)	CAD cells					GEO	SRR1971708, SRR1971711	PMID: 26907613
121	Mouse	Ctrl (1)	N2a cells					GEO	SRR6927123	PMID: 30388412
122	Mouse	Ctrl (2)	N2a cells					GEO	SRR6927126	PMID: 30388412
123	Mouse	Srrm DKD (1)	N2a cells					GEO	SRR6927124	PMID: 30388412
124	Mouse	Srrm DKD (2)	N2a cells					GEO	SRR6927127	PMID: 30388412
125	Mouse	Srrm4-CLIPseq (1)	N2a cells					GEO	SRR1556932	PMID: 30388412
126	Mouse	Srrm4-CLIPseq (2)	N2a cells					GEO	SRR1556933	PMID: 30388412
127	Mouse	Srrm4-CLIPseq (3)	N2a cells					GEO	SRR1556934	PMID: 30388412

## Sheet: Supplementary Table 3
Application	Target	Sequence
Cloning oligo, sense	wild-type mouse Ank2	ACTGCGGCCGCAGGACTGGAACCTTGGTCTTCCTGGGTTCATTCGCATTTCCCTGCTTCCTGCTCATCACAGCTCACTGCTCACTGTGTGTGTTTGTGTGTGTGTGGTCCTGTCGACGAT
Cloning oligo, antisense	wild-type mouse Ank2	ATCGTCGACAGGACCACACACACACAAACACACACAGTGAGCAGTGAGCTGTGATGAGCAGGAAGCAGGGAAATGCGAATGAACCCAGGAAGACCAAGGTTCCAGTCCTGCGGCCGCAGT
Cloning oligo, sense	mutant mouse Ank2	ACTGCGGCCGCAGGACTGGAACCTTGGTCTTCCTGGGTTCATTCGCATTTCCCGGCTTCCTGATCATCACAGCTCACTGTTCACTGTGTGTGTTTGTGTGTGTGTGGTCCTGTCGACGAT
Cloning oligo, antisense	mutant mouse Ank2	ATCGTCGACAGGACCACACACACACAAACACACACAGTGAACAGTGAGCTGTGATGATCAGGAAGCCGGGAAATGCGAATGAACCCAGGAAGACCAAGGTTCCAGTCCTGCGGCCGCAGT
Cloning oligo, sense	control human ANK2	ACTGCGGCCGCAGGACTGGAAACAAGCCCTTCCTAGATTTATCCACATTTCCCTGCTCACTGCTAAACCTGCGTGTGTGTGTTGCCGGGGCGGGGGGTGAGGGGGAGTCCTGTCGACGAT
Cloning oligo, antisense	control human ANK2	ATCGTCGACAGGACTCCCCCTCACCCCCCGCCCCGGCAACACACACACGCAGGTTTAGCAGTGAGCAGGGAAATGTGGATAAATCTAGGAAGGGCTTGTTTCCAGTCCTGCGGCCGCAGT
Cloning oligo, sense	mutant human ANK2	ACTGCGGCCGCAGGACTGGAAACAAGCCCTTCCTAGATTTATCCACATTTCCCGGCTCACTGATAAACCTGCGTGTGTGTGTTGTCGGGGCGGGGGGTGAGGGGGAGTCCTGTCGACGAT
Cloning oligo, antisense	mutant human ANK2	ATCGTCGACAGGACTCCCCCTCACCCCCCGCCCCGACAACACACACACGCAGGTTTATCAGTGAGCCGGGAAATGTGGATAAATCTAGGAAGGGCTTGTTTCCAGTCCTGCGGCCGCAGT
Cloning primer, forward	Atp2a1-Ank2 miE minigenes	/5Phos/GTGTCACACAAGCCCCCAAATAGGTC
Cloning primer, reverse	Atp2a1-Ank2 miE minigenes	ATCGTCGACAGAATATAAGCAGCGTTTGCC
Cloning primer, forward	Srrm4-3xFlag construct (step1)	CTTAAGCTTGCCACCATGGACTATAAGGACCAC
Cloning primer, reverse	Srrm4-3xFlag construct (step 1)	GCAGAATTCGCTTCCACCTCCTCCCTTATCGTCATCGTCTTTG
Cloning primer, forward	Srrm4-3xFlag construct (step 2)	AGCGAATTCGCTAGCCTGCAGCAGGGCGAG
Cloning primer, reverse	Srrm4-3xFlag construct (step 2)	GTCCTCGAGTCATTAGCGCCTCGTGCTGGCATAGCTTTC
RT-PCR, primer, forward	Atp2a1 splicing minigene	GATCTTCAAGCTCCGGGCCCTG
RT-PCR, primer, reverse	Atp2a1 splicing minigene	AGCAATCAGCTAGTCAGTTGCC
RT-PCR, primer, forward1	mouse Scn2a MXE	TTCTCCGAGCATTGAAAACA
RT-PCR, primer, forward2	mouse Scn2a MXE	GGCAATGTTTCAGCTCTTCG
RT-PCR, primer, reverse	mouse Scn2a MXE	GGCCACTGCAAGCATTTATT
RT-PCR, primer, forward	mouse Nrxn1 miE	ACTGGTCCATGCCAAAGAAG
RT-PCR, primer, reverse	mouse Nrxn1 miE	AATCCTCTTGGCAGGTTGTG
RT-PCR, primer, forward	mouse Shank3 miE	TAAAGACACACGCTCCTTGG
RT-PCR, primer, reverse	mouse Shank3 miE	TGAGATGGTGCTCAGCTCAC
RT-PCR, primer, forward	mouse Picalm miE	AGGTTGCACCAACAACTGCC
RT-PCR, primer, reverse	mouse Picalm miE	TATCATGCCCGTTGGTGTAGT
RT-PCR, primer, forward	mouse Arfgap2 miE	CACTGGGGCGAGCAAGTT
RT-PCR, primer, reverse	mouse Arfgap2 miE	TTCAGGCTGTGGCCCAACTC
RT-PCR, primer, forward	mouse Dst miE	GCCAAGTGTAAGTGTGCCAAG
RT-PCR, primer, reverse	mouse Dst miE	CAACACGAACCATCACTGTGC
RT-PCR, primer, forward	mouse Cers6 miE	AGGGTTGAACTGCTTCTGGTC
RT-PCR, primer, reverse	mouse Cers6 miE	TCAATGTCACTCCGGTCATCC
RT-PCR, primer, forward	mouse Ank2 miE/A3SS	CTTCGGTACAGTCTGGAGGG
RT-PCR, primer, reverse	mouse Ank2 miE/A3SS	ACCGTGTCGTCAATCATGGC
RT-PCR, primer, forward	mouse Clasp1 miE	AGTCAGGACGAATCCCTGGT
RT-PCR, primer, reverse	mouse Clasp1 miE	GGGCTCGTATCTCCTTCTCAC
RT-PCR, primer, forward	mouse Tjap1 miE	CAGCGGACCAACCAGGAAC
RT-PCR, primer, reverse	mouse Tjap1 miE	CCTGGCATCCAGTAGCTTGT
RT-PCR, primer, forward	mouse Fxbo25 miE	TACGGGGACACGCTACACT
RT-PCR, primer, reverse	mouse Fxbo25 miE	AGAGGTCAATGAAGTGCTCCG
RT-PCR, primer, forward	mouse Arrb1 miE	GGAAGGTGCCAACCGTGAAA
RT-PCR, primer, reverse	mouse Arrb1 miE	GGGTAAAAGGCAGCTCCACG
RT-PCR, primer, forward	mouse Srrm3 expression	TCCAGCAGCTCTGCATCGCC
RT-PCR, primer, reverse	mouse Srrm3 expression	AGTCTCCTCTTTTTGCGGCTC
RT-PCR, primer, forward	mouse Srrm4 expression	CCACCTCCTCTGAAAAAAGGTC
RT-PCR, primer, reverse	mouse Srrm4 expression	CTTTAGGTCCCGTTCCCTGC
RT-PCR, primer, forward	mouse Mbnl1 expression	ACTGTCGGTTTGCTCATCCT
RT-PCR, primer, reverse	mouse Mbnl1 expression	CAGCCTGGTTGACCTGGTAT
RT-PCR, primer, forward	mouse Mbnl2 expression	CAGTCAAGAGACTAGAACCCTGGGAGC
RT-PCR, primer, reverse	mouse Mbnl2 expression	GGCGTTCCTGGAAACATAAA
RT-PCR, primer, forward	mouse B2m expression	CTGCTACGTAACACAGTTCCACC
RT-PCR, primer, reverse	mouse B2m expression	CATGATGCTTGATCACATGTCTC
PCR, template for in vitro RNA transcription, primer, forward	mouse Ank2 & mutAnk2	TAATACGACTCACTATAGGGAACCTTGGTCTTCCTGG
PCR, template for in vitro RNA transcription, primer, reverse	mouse Ank2 & mutAnk2	CACACACACACAAACACACAC
RT-PCR, RNA co-IP, primer, forward	mouse Ank2	TTCAGTTCCGACAGGTCTCAC
RT-PCR, RNA co-IP, primer, reverse	mouse Ank2	CTGGGGATCACAACCGTGT
RT-PCR, RNA co-IP, primer, forward	mouse Picalm	ATGCTATTAACCACCGCTGC
RT-PCR, RNA co-IP, primer, reverse	mouse Picalm	TGGTATTTCCCATGCCACCA
RT-PCR, RNA co-IP, primer, forward	mouse Tjap1	GGCGGGACAGCCCTAA
RT-PCR, RNA co-IP, primer, reverse	mouse Tjap1	AAACTCAGACGCAACTGCAAA
RT-PCR, RNA co-IP, primer, forward	mouse Clasp1	TGTTGCCAGAACAATCCCCA
RT-PCR, RNA co-IP, primer, reverse	mouse Clasp1	CCATCACACGGCAGCAAATC
RT-PCR, RNA co-IP, primer, forward	mouse Nfat5	TTGCCTCTGAAGCAGGGAGTG
RT-PCR, RNA co-IP, primer, reverse	mouse Nfat5	ATGCTTGTGGTCCACATTCAA
RT-PCR, RNA co-IP, primer, forward	mouse Fmr1	TGGATCCCTGCAGGTAAAAC
RT-PCR, RNA co-IP, primer, reverse	mouse Fmr1	GCTGCCAAAGTGTTCACAAA
siRNA, sense	control	/5Phos/rUrCrGrArArGrUrArUrUrCrCrGrCrGrUrArCrGdTdT
siRNA, antisense	control	/5Phos/rCrGrUrArCrGrCrGrGrArArUrArCrUrUrCrGrAdTdT

## Sheet: AS summary
Postmortem human brains					Mouse brains					Cell lines					AS types
DM1 BA10	Total [#]	Mis-spliced [#]	Mis-spliced/Total [%]		Mbnl cDKO adult frontal cortex	Total [#]	Mis-spliced [#]	Mis-spliced/Total [%]		Mbnl DKD CAD cells	Total [#]	Mis-spliced [#]	Mis-spliced/Total [%]		SE: skipped exon
SE	136271	1270	0.931966		SE	29804	1477	4.95571		SE	32327	1372	4.24413		MXE: mutually exclusive exon
A3SS	10771	77	0.714883		A3SS	3837	201	5.23847		A3SS	4074	197	4.83554		A3SS: alternative 3′ splice site
A5SS	7083	94	1.32712		A5SS	2222	132	5.94059		A5SS	2362	135	5.7155		A5SS: alternative 5′ splice site
MXE	25509	227	0.889882		MXE	3179	168	5.28468		MXE	3538	428	12.0972		RI: retained intron
RI	6147	176	2.86319		RI	3156	131	4.15082		RI	3182	148	4.65116
ALL	185781	1844	0.992567		ALL	42198	2109	4.99787		ALL	45483	2280	5.01286
ASD BA9	Total [#]	Mis-spliced [#]	Mis-spliced/Total [%]		Mbnl2 KO adult hippocampus	Total [#]	Mis-spliced [#]	Mis-spliced/Total [%]		DM1 cortical organoids	Total [#]	Mis-spliced [#]	Mis-spliced/Total [%]
SE	89389	190	0.212554		SE	16331	586	3.58827		SE	122493	5517	4.50393
A3SS	9022	20	0.22168		A3SS	3222	110	3.41403		A3SS	9803	558	5.69214
A5SS	5778	24	0.415369		A5SS	1808	58	3.20796		A5SS	6658	452	6.78883
MXE	13371	13	0.0972253		MXE	1084	63	5.81181		MXE	22648	4419	19.5117
RI	5728	59	1.03003		RI	3018	95	3.14778		RI	5768	576	9.98613
ALL	123288	306	0.248199		ALL	25463	912	3.58167		ALL	167370	11522	6.88415
					Mbnl1 KO embryonic cortical neurons	Total [#]	Mis-spliced [#]	Mis-spliced/Total [%]		Srrm DKD N2a cells	Total [#]	Mis-spliced [#]	Mis-spliced/Total [%]
					SE	36077	778	2.1565		SE	52559	788	1.49927
					A3SS	4107	119	2.89749		A3SS	4312	87	2.01763
					A5SS	2430	96	3.95062		A5SS	2663	36	1.35186
					MXE	4333	74	1.70782		MXE	8626	126	1.4607
					RI	3289	130	3.95257		RI	3110	40	1.28617
					ALL	50236	1197	2.38275		ALL	71270	1077	1.51115
					Mbnl2 KO embryonic cortical neurons	Total [#]	Mis-spliced [#]	Mis-spliced/Total [%]		RBFOX1 KD PHNP cells	Total [#]	Mis-spliced [#]	Mis-spliced/Total [%]
					SE	39985	373	0.93285		SE	51455	148	0.28763
					A3SS	4205	47	1.11772		A3SS	6287	35	0.556704
					A5SS	2524	62	2.45642		A5SS	4254	24	0.564175
					MXE	5324	431	8.09542		MXE	6237	6	0.0962001
					RI	3323	73	2.19681		RI	4564	22	0.482033
					ALL	55361	986	1.78104		ALL	72797	235	0.322816
					Mbnl cDKO embryonic cortical neurons	Total [#]	Mis-spliced [#]	Mis-spliced/Total [%]
					SE	28312	603	2.12984
					A3SS	2984	84	2.81501
					A5SS	1826	76	4.1621
					MXE	3417	45	1.31694
					RI	2720	177	6.50735
					ALL	39259	985	2.50898

## Sheet: AS DM1 BA10
Gene ID	Gene symbol	AS coordinates	AS type	DPSI	FDR
ENSG00000205581	HMGN1	chr21:39347378-39347478;39345829-39345958;39348291-39348339;-	SE	-0.256	1.51769e-06
ENSG00000205581	HMGN1	chr21:39347378-39347483;39345829-39345958;39348291-39348339;-	SE	-0.266	6.25454e-07
ENSG00000159200	RCAN1	chr21:34525087-34525608;34523536-34523710;34526662-34526850;-	SE	-0.483	2.29545e-12
ENSG00000248405	PRR5-ARHGAP8	chr22:44732250-44732391;44726576-44726634;44786456-44786606;+	SE	-0.124	1.00687e-06
ENSG00000183569	SERHL2	chr22:42563388-42563481;42560185-42560265;42566303-42566338;+	SE	-0.34	0.00193999
ENSG00000184381	PLA2G6	chr22:38128268-38128430;38126370-38126449;38129453-38129562;-	SE	0.326	0
ENSG00000244486	SCARF2	chr22:20431017-20431537;20430689-20430908;20431744-20431846;-	SE	0.118	0.00170598
ENSG00000099889	ARVCF	chr22:19971215-19971335;19969895-19970743;19971885-19971971;-	SE	0.249	1.26282e-08
ENSG00000269699	ZIM2	chr19:56826387-56826463;56824261-56824427;56836017-56836078;-	SE	-0.121	6.53526e-06
ENSG00000226696	LENG8-AS1	chr19:54445283-54445514;54444806-54445179;54448164-54448602;-	SE	-0.327	1.71478e-09
ENSG00000182986	ZNF320	chr19:52893383-52893619;52891228-52891346;52897519-52897655;-	SE	-0.177	2.66354e-06
ENSG00000182986	ZNF320	chr19:52893778-52893927;52891228-52891346;52897519-52897654;-	SE	-0.145	1.01326e-06
ENSG00000197619	ZNF615	chr19:52007292-52007330;52002154-52002281;52008140-52008200;-	SE	-0.254	0.00208993
ENSG00000105357	MYH14	chr19:50224153-50224177;50223246-50223349;50225584-50225677;+	SE	0.226	0.00792467
ENSG00000105357	MYH14	chr19:50230824-50230999;50230524-50230623;50231929-50232070;+	SE	0.335	0
ENSG00000039650	PNKP	chr19:49867468-49867532;49867195-49867217;49867678-49867701;-	SE	0.236	1.48773e-05
ENSG00000268434	AC011530.1	chr19:45780213-45780381;45779777-45779869;45782192-45782250;-	SE	-0.219	0.00161914
ENSG00000204920	ZNF155	chr19:43990023-43990112;43988458-43988558;43991547-43991674;+	SE	-0.199	0.019038
ENSG00000167637	ZNF283	chr19:43833504-43833626;43828195-43828281;43835504-43835592;+	SE	0.462	2.04743e-06
ENSG00000267107	PCAT19	chr19:41494539-41495427;41479080-41479284;41500583-41500644;-	SE	-0.11	0.00673621
ENSG00000267360	AC012309.1	chr19:37195880-37196027;37190023-37190150;37198938-37199054;-	SE	0.125	0.00724402
ENSG00000167635	ZNF146	chr19:36218121-36218195;36215095-36215155;36228747-36228819;+	SE	-0.134	0.0141225
ENSG00000267120	AD000671.2	chr19:35739709-35740088;35739251-35739626;35740379-35740564;-	SE	-0.115	4.67437e-07
ENSG00000161249	DMKN	chr19:35505938-35505986;35505717-35505765;35510183-35510249;-	SE	-0.134	0.000142708
ENSG00000161249	DMKN	chr19:35505938-35506049;35505717-35505765;35510183-35510231;-	SE	-0.212	0.000557998
ENSG00000089351	GRAMD1A	chr19:35022899-35022911;35021950-35022038;35023235-35023343;+	SE	-0.125	0.0323092
ENSG00000168813	ZNF507	chr19:32347244-32347338;32345609-32345783;32352828-32354957;+	SE	-0.173	0.00015228
ENSG00000273032	DGCR5	chr22:18987756-18987900;18970513-18970658;19014352-19014506;+	SE	-0.13	0.0483379
ENSG00000273032	DGCR5	chr22:18988090-18988195;18987756-18987900;19014352-19014506;+	SE	-0.149	7.11319e-05
ENSG00000273032	DGCR5	chr22:18989739-18989964;18987756-18988195;18990719-18990924;+	SE	0.239	0.0172887
ENSG00000213096	ZNF254	chr19:24091900-24092015;24087175-24087337;24126253-24126320;+	SE	-0.192	3.26435e-07
ENSG00000198521	ZNF43	chr19:21850937-21851162;21819094-21819221;21851904-21852028;-	SE	-0.18	5.65984e-06
ENSG00000160352	ZNF714	chr19:21109622-21109644;21098814-21098910;21116828-21118477;+	SE	-0.293	0.00806812
ENSG00000167491	GATAD2A	chr19:19436130-19436219;19427695-19427992;19465339-19465577;+	SE	-0.25	0.0323492
ENSG00000105072	C19ORF44	chr19:16503064-16503380;16500791-16501551;16506700-16506774;+	SE	0.11	0.00804406
ENSG00000008441	NFIX	chr19:13078612-13078735;13075534-13075671;13081679-13081835;+	SE	0.108	0
ENSG00000130402	ACTN4	chr19:38711275-38711361;38710256-38710342;38714468-38714561;+	SE	-0.116	0.0022083
ENSG00000129353	SLC44A2	chr19:10642896-10643021;10642366-10642451;10643278-10644130;+	SE	0.144	0.000434921
ENSG00000270011	ZNF559-ZNF177	chr19:9333014-9333113;9324694-9324780;9337795-9338017;+	SE	-0.224	0.00242901
ENSG00000270011	ZNF559-ZNF177	chr19:9333014-9333113;9324694-9324780;9376315-9376423;+	SE	-0.117	0.00021397
ENSG00000270011	ZNF559-ZNF177	chr19:9341101-9341184;9324694-9324780;9376315-9376423;+	SE	-0.167	5.11596e-05
ENSG00000270011	ZNF559-ZNF177	chr19:9364861-9364948;9324694-9324780;9376315-9376423;+	SE	-0.134	0.000201389
ENSG00000270011	ZNF559-ZNF177	chr19:9371609-9371752;9324694-9324780;9376315-9376423;+	SE	-0.146	9.39645e-06
ENSG00000142303	ADAMTS10	chr19:8608133-8608248;8605622-8605809;8610643-8610700;-	SE	-0.17	0.0442358
ENSG00000076826	CAMSAP3	chr19:7607820-7607868;7606776-7606809;7608125-7608264;+	SE	0.349	2.5556e-09
ENSG00000071564	TCF3	chr19:1615284-1615485;1612206-1612433;1615685-1615798;-	SE	0.237	0.00380959
ENSG00000071564	TCF3	chr19:1615284-1615515;1612206-1612433;1615685-1615821;-	SE	0.233	0.00646677
ENSG00000071564	TCF3	chr19:1615284-1615520;1612206-1612433;1615685-1615804;-	SE	0.201	0.0478186
ENSG00000099622	CIRBP	chr19:1264252-1264463;1261381-1261641;1270927-1271029;+	SE	0.119	1.36692e-08
ENSG00000099622	CIRBP	chr19:1273493-1273715;1271980-1272051;1274306-1274440;+	SE	-0.166	4.4016e-05
ENSG00000099622	CIRBP	chr19:1273600-1273715;1271980-1272051;1274306-1274440;+	SE	-0.229	0.0059208
ENSG00000101181	MTG2	chr20:62193415-62193624;62183041-62183057;62195801-62195949;+	SE	-0.106	3.31885e-05
ENSG00000233508	AL021395.1	chr20:43198848-43198957;43190110-43190250;43200595-43202545;+	SE	-0.357	0.0151784
ENSG00000100997	ABHD12	chr20:25317047-25317078;25309445-25309575;25323324-25323430;-	SE	-0.204	0.0176192
ENSG00000272779	AC245060.4	chr22:22308696-22308819;22307532-22307591;22309735-22309883;+	SE	-0.136	4.54042e-06
ENSG00000125772	GPCPD1	chr20:5586193-5586269;5584280-5584322;5593326-5593411;-	SE	-0.222	1.43446e-06
ENSG00000101365	IDH3B	chr20:2658637-2658837;2658394-2658522;2659524-2659585;-	SE	-0.149	3.63678e-10
ENSG00000101365	IDH3B	chr20:2658758-2658837;2658394-2658522;2659524-2659585;-	SE	-0.172	6.27032e-07
ENSG00000101266	CSNK2A1	chr20:527932-528049;505117-505229;543671-543712;-	SE	-0.344	0.000105907
ENSG00000267127	AC090360.1	chr18:80080780-80080937;80079686-80079808;80095287-80095521;+	SE	-0.282	4.13217e-08
ENSG00000267127	AC090360.1	chr18:80082351-80082492;80079686-80079808;80095287-80095521;+	SE	-0.403	1.16858e-08
ENSG00000141644	MBD1	chr18:50275369-50275444;50275128-50275245;50275599-50275728;-	SE	0.22	6.61823e-07
ENSG00000167306	MYO5B	chr18:49856812-49856890;49853448-49853647;49863226-49863327;-	SE	-0.424	1.21033e-13
ENSG00000100983	GSS	chr20:34942487-34942585;34936942-34937023;34942930-34942980;-	SE	0.287	0.000813738
ENSG00000175354	PTPN2	chr18:12793481-12793574;12785480-12785844;12794383-12794485;-	SE	-0.348	0.000153506
ENSG00000170579	DLGAP1	chr18:3656083-3656113;3581874-3582164;3729134-3729375;-	SE	-0.339	2.42151e-10
ENSG00000170579	DLGAP1	chr18:3656083-3656113;3581874-3582248;3729134-3729375;-	SE	-0.34	0
ENSG00000263551	AP000829.1	chr18:1162814-1162853;1159178-1159398;1183829-1183959;+	SE	0.233	1.13492e-09
ENSG00000132199	ENOSF1	chr18:677742-677872;675320-675402;683245-683380;-	SE	-0.233	7.83306e-05
ENSG00000132199	ENOSF1	chr18:678695-678737;675320-675402;683245-683380;-	SE	-0.296	0.00117998
ENSG00000141556	TBCD	chr17:82913010-82913149;82911757-82911789;82913339-82914153;+	SE	0.145	0.00232985
ENSG00000267665	AC021683.3	chr17:77530460-77530939;77529291-77529349;77534454-77534687;+	SE	-0.377	1.36692e-08
ENSG00000182534	MXRA7	chr17:76683846-76683927;76679568-76680879;76685071-76685165;-	SE	0.106	2.01043e-05
ENSG00000161533	ACOX1	chr17:75973624-75973785;75957458-75957566;75978533-75978693;-	SE	-0.149	0.00250305
ENSG00000166685	COG1	chr17:73207701-73207739;73207180-73207256;73208313-73208420;+	SE	-0.154	1.58401e-08
ENSG00000196704	AMZ2	chr17:68248639-68248705;68206075-68206238;68250187-68250470;+	SE	-0.12	0.00922027
ENSG00000196704	AMZ2	chr17:68248643-68248705;68206075-68206238;68250187-68250470;+	SE	-0.122	0.00866693
ENSG00000196605	ZNF846	chr19:9755516-9755634;9752389-9752440;9758058-9758764;-	SE	0.246	0.0245405
ENSG00000266173	STRADA	chr17:63726637-63726695;63714005-63714108;63728357-63728413;-	SE	-0.218	0.0336729
ENSG00000136485	DCAF7	chr17:63590990-63591084;63589063-63589237;63594202-63594259;+	SE	-0.224	5.73519e-08
ENSG00000170921	TANC2	chr17:63412679-63412709;63411997-63412130;63413542-63413634;+	SE	0.265	3.72015e-08
ENSG00000166263	STXBP4	chr17:55007505-55007597;55000807-55000883;55031167-55031264;+	SE	-0.156	2.46118e-05
ENSG00000125848	FLRT3	chr20:14329133-14329327;14322984-14327558;14337403-14337612;-	SE	-0.13	0.00664693
ENSG00000273559	CWC25	chr17:38810275-38810400;38809701-38809765;38810467-38810595;-	SE	0.101	0.0458209
ENSG00000171903	CYP4F11	chr19:15927429-15927483;15927211-15927339;15929456-15929601;-	SE	-0.169	0.00261346
ENSG00000167524	RSKR	chr17:28613261-28613345;28604275-28605215;28613439-28613609;-	SE	-0.103	0.00110218
ENSG00000154898	CCDC144CP	chr17:20394020-20394230;20391474-20391768;20400520-20400563;+	SE	-0.283	0.000943835
ENSG00000154898	CCDC144CP	chr17:20394020-20394230;20392363-20392584;20400520-20400563;+	SE	-0.248	0.00102247
ENSG00000108448	TRIM16L	chr17:18699359-18699457;18699153-18699275;18701356-18701445;+	SE	-0.216	0.048896
ENSG00000133030	MPRIP	chr17:17143555-17143669;17142626-17142765;17146035-17146092;+	SE	-0.179	1.37356e-11
ENSG00000006740	ARHGAP44	chr17:12973301-12973319;12958716-12958897;12974088-12974310;+	SE	-0.543	0
ENSG00000197128	ZNF772	chr19:57475659-57475786;57473044-57474421;57476633-57476672;-	SE	-0.138	0.0404507
ENSG00000262943	ALOX12P2	chr17:6898203-6898290;6896553-6896763;6898528-6898698;+	SE	-0.123	0.0301932
ENSG00000083454	P2RX5	chr17:3690955-3691027;3690604-3690680;3691643-3691773;-	SE	-0.171	0.00602789
ENSG00000103121	CMC2	chr16:80998284-80998351;80997313-80997429;81001247-81001334;-	SE	-0.144	0.0118106
ENSG00000103121	CMC2	chr16:80998284-80998354;80997313-80997429;81001247-81001334;-	SE	-0.151	0.00510213
ENSG00000132613	MTSS2	chr16:70679314-70679323;70678251-70678409;70679629-70679704;-	SE	-0.227	5.27658e-10
ENSG00000157350	ST3GAL2	chr16:70400695-70401094;70399449-70399533;70438948-70439022;-	SE	-0.244	0.0421721
ENSG00000196696	PDXDC2P-NPIPB14P	chr16:69990596-69990683;69986380-69986509;69996068-69996226;-	SE	-0.12	0.0161262
ENSG00000251369	ZNF550	chr19:57543650-57544583;57541839-57543243;57546456-57547993;-	SE	-0.202	1.61244e-06
ENSG00000251369	ZNF550	chr19:57544236-57544583;57541839-57543243;57546456-57547993;-	SE	-0.234	9.20769e-08
ENSG00000124074	ENKD1	chr16:67663936-67664062;67663419-67663556;67666070-67666274;-	SE	-0.104	0.000229943
ENSG00000286129	AC245060.7	chr22:22308696-22308819;22307105-22307245;22309735-22309883;+	SE	-0.109	0.00102049
ENSG00000011478	QPCTL	chr19:45698781-45698900;45698479-45698699;45701797-45701823;+	SE	-0.128	0.00011552
ENSG00000153066	TXNDC11	chr16:11700451-11700564;11698124-11698325;11721576-11721670;-	SE	-0.188	0.00775267
ENSG00000153066	TXNDC11	chr16:11730644-11730774;11721576-11721670;11736016-11736233;-	SE	-0.165	6.95491e-06
ENSG00000153066	TXNDC11	chr16:11733981-11734079;11721576-11721670;11736016-11736233;-	SE	-0.11	2.34845e-05
ENSG00000260276	AC022167.2	chr16:8850932-8851050;8849848-8849993;8855033-8855217;+	SE	0.286	0.00194062
ENSG00000153406	NMRAL1	chr16:4471313-4471449;4469629-4469698;4474092-4474166;-	SE	-0.16	6.74147e-07
ENSG00000153406	NMRAL1	chr16:4471356-4471449;4469629-4469698;4474092-4474166;-	SE	-0.169	5.69622e-07
ENSG00000129197	RPAIN	chr17:5428070-5428211;5425970-5426082;5432541-5432876;+	SE	-0.134	0.0154009
ENSG00000006194	ZNF263	chr16:3285058-3285239;3283490-3284205;3289392-3291460;+	SE	-0.205	0.0102053
ENSG00000103197	TSC2	chr16:2082435-2082504;2080336-2081798;2083694-2083816;+	SE	-0.132	1.68584e-05
ENSG00000103227	LMF1	chr16:931641-931793;910930-911079;934243-934254;-	SE	-0.127	0.0235531
ENSG00000103227	LMF1	chr16:933990-934145;911015-911079;934243-934254;-	SE	-0.152	0.0158193
ENSG00000077238	IL4R	chr16:27330065-27330198;27313925-27314020;27340185-27340273;+	SE	-0.179	5.85834e-07
ENSG00000255571	MIR9-3HG	chr15:89386788-89386902;89378041-89378165;89387430-89387497;+	SE	0.167	6.95919e-06
ENSG00000255571	MIR9-3HG	chr15:89387430-89387497;89377937-89378165;89387816-89387881;+	SE	-0.108	4.72932e-06
ENSG00000255571	MIR9-3HG	chr15:89387430-89387497;89379047-89379269;89387816-89387881;+	SE	-0.177	0.0365046
ENSG00000140538	NTRK3	chr15:87885693-87885735;87880269-87880428;87929190-87929434;-	SE	-0.205	2.96913e-05
ENSG00000140538	NTRK3	chr15:87908488-87908563;87880269-87880428;87929190-87929434;-	SE	-0.222	5.56218e-13
ENSG00000178761	FAM219B	chr15:74901168-74901256;74899991-74900137;74901949-74902063;-	SE	-0.105	8.86931e-05
ENSG00000156642	NPTN	chr15:73597021-73597369;73591965-73592137;73633124-73633244;-	SE	-0.14	5.05711e-07
ENSG00000108384	RAD51C	chr17:58724039-58724100;58720745-58720812;58732483-58732519;+	SE	0.117	0.00585198
ENSG00000103707	MTFMT	chr15:65021513-65021616;65020196-65020272;65026830-65026931;-	SE	-0.103	3.68671e-06
ENSG00000140416	TPM1	chr15:63044026-63044152;63043705-63043831;63056984-63057118;+	SE	-0.105	0.0033711
ENSG00000140416	TPM1	chr15:63064063-63064142;63062575-63062645;63071089-63071915;+	SE	-0.134	0.0113446
ENSG00000256061	DNAAF4	chr15:55432496-55432602;55430307-55430779;55434904-55435058;-	SE	-0.217	0.000171141
ENSG00000260916	CCPG1	chr15:55374154-55374250;55371872-55372044;55376948-55377150;-	SE	-0.13	6.6675e-06
ENSG00000161551	ZNF577	chr19:51844757-51844931;51843188-51843315;51860903-51861079;-	SE	0.179	3.51212e-05
ENSG00000156958	GALK2	chr15:49318110-49318192;49292326-49292537;49318971-49319116;+	SE	-0.18	0.0426208
ENSG00000166147	FBN1	chr15:48427881-48427943;48427566-48427773;48428345-48428471;-	SE	-0.191	2.06349e-09
ENSG00000166147	FBN1	chr15:48434107-48434212;48432865-48432988;48434593-48434713;-	SE	-0.22	0.00961781
ENSG00000142556	ZNF614	chr19:52017575-52017697;52017000-52017359;52018007-52018103;-	SE	0.13	0.000858761
ENSG00000104164	BLOC1S6	chr15:45592134-45592276;45587589-45587796;45605427-45605514;+	SE	-0.103	5.08817e-07
ENSG00000168781	PPIP5K1	chr15:43560412-43560595;43558794-43558932;43564866-43564992;-	SE	-0.124	0.00838919
ENSG00000137842	TMEM62	chr15:43178606-43178711;43169592-43169677;43181180-43181299;+	SE	-0.215	0.000634766
ENSG00000215252	GOLGA8B	chr15:34574824-34574914;34553744-34553956;34583515-34583634;-	SE	-0.196	0.0197555
ENSG00000206149	HERC2P9	chr15:28655494-28655691;28655272-28655420;28655795-28656026;+	SE	0.158	0.00540471
ENSG00000259905	PWRN1	chr15:24547767-24547924;24547154-24547396;24548383-24548470;+	SE	-0.261	6.17957e-06
ENSG00000179364	PACS2	chr14:105385684-105385717;105384878-105384987;105389960-105390003;+	SE	-0.265	0.000426395
ENSG00000184916	JAG2	chr14:105150990-105151104;105150864-105150911;105151282-105151396;-	SE	0.249	5.63587e-05
ENSG00000140105	WARS1	chr14:100375282-100375350;100361707-100361921;100376259-100376307;-	SE	0.14	0.0313429
ENSG00000100600	LGMN	chr14:92704639-92704707;92703808-92704361;92709671-92709872;-	SE	0.126	0.0432215
ENSG00000100815	TRIP11	chr14:92010985-92011072;92007639-92007852;92014214-92014577;-	SE	-0.232	4.14241e-07
ENSG00000100815	TRIP11	chr14:92011754-92011795;92007639-92007852;92014214-92014577;-	SE	-0.275	2.67591e-06
ENSG00000133943	DGLUCY	chr14:91145220-91145313;91114685-91114994;91157638-91157690;+	SE	-0.224	0.000143991
ENSG00000088367	EPB41L1	chr20:36121659-36121816;36092709-36092813;36175550-36175715;+	SE	0.203	0.00328132
ENSG00000088367	EPB41L1	chr20:36200872-36200977;36197858-36198041;36212271-36212376;+	SE	-0.125	0.0131016
ENSG00000119640	ACYP1	chr14:75063469-75063561;75053236-75053659;75069209-75069483;-	SE	-0.167	9.76214e-05
ENSG00000169118	CSNK1G1	chr15:64176261-64176285;64167899-64171985;64180347-64180454;-	SE	-0.216	0.0440004
ENSG00000182979	MTA1	chr14:105466706-105466742;105465333-105466578;105469466-105469498;+	SE	-0.16	2.3456e-13
ENSG00000139974	SLC38A6	chr14:60987051-60987157;60984729-60984803;61015903-61015956;+	SE	-0.126	0.000225714
ENSG00000007541	PIGQ	chr16:581198-581341;580857-580972;582882-583095;+	SE	-0.203	1.82349e-05
ENSG00000070269	TMEM260	chr14:56593114-56593317;56585693-56585912;56605569-56605683;+	SE	-0.18	0.000229943
ENSG00000187790	FANCM	chr14:45140631-45140709;45137068-45137241;45148836-45148995;+	SE	-0.349	3.32928e-05
ENSG00000259070	LINC00639	chr14:38762923-38763045;38745143-38745299;38835230-38835398;-	SE	0.228	0.00173364
ENSG00000198604	BAZ1A	chr14:34786125-34786221;34785776-34786001;34792774-34792921;-	SE	-0.316	3.18262e-09
ENSG00000100478	AP4S1	chr14:31083525-31083647;31080572-31080644;31084768-31085211;+	SE	0.251	0.00288685
ENSG00000092330	TINF2	chr14:24241889-24241921;24241729-24241776;24242140-24242635;-	SE	-0.113	1.30039e-05
ENSG00000213928	IRF9	chr14:24165056-24165183;24164613-24164955;24165846-24165962;+	SE	0.106	0.0127324
ENSG00000099864	PALM	chr19:740351-740483;736018-736078;746284-748326;+	SE	-0.255	0
ENSG00000182732	RGS6	chr14:72540040-72540094;72536185-72536275;72562416-72562592;+	SE	-0.276	5.60612e-07
ENSG00000132470	ITGB4	chr17:75755054-75755213;75754575-75754815;75755700-75755850;+	SE	-0.392	0.000104432
ENSG00000100814	CCNB1IP1	chr14:20315484-20315618;20313467-20313801;20316226-20316408;-	SE	-0.127	0.000671728
ENSG00000126217	MCF2L	chr13:113090067-113090160;113089609-113089728;113091120-113091195;+	SE	0.145	0.000951953
ENSG00000126217	MCF2L	chr13:113091120-113091195;113089609-113089728;113094513-113094635;+	SE	-0.16	1.71478e-09
ENSG00000088448	ANKRD10	chr13:110894284-110894393;110893027-110893263;110906032-110906124;-	SE	-0.189	0.00374741
ENSG00000088448	ANKRD10	chr13:110900529-110900661;110892956-110893263;110906032-110906124;-	SE	-0.181	0.000685469
ENSG00000088448	ANKRD10	chr13:110900529-110900694;110893196-110893263;110906032-110906124;-	SE	-0.164	0.000910609
ENSG00000134882	UBAC2	chr13:99201428-99201567;99200886-99200939;99238426-99238554;+	SE	-0.143	2.28254e-06
ENSG00000088387	DOCK9	chr13:98825871-98825940;98824397-98824504;98826829-98826887;-	SE	0.104	0.0130124
ENSG00000088387	DOCK9	chr13:98846519-98846556;98845947-98846060;98848591-98848639;-	SE	-0.48	1.53515e-05
ENSG00000228824	MIR4500HG	chr13:87560170-87560417;87511365-87511470;87670835-87671297;-	SE	-0.136	0.00234211
ENSG00000136153	LMO7	chr13:75805478-75805760;75804173-75804541;75807479-75808199;+	SE	-0.12	0.000268434
ENSG00000136153	LMO7	chr13:75855259-75855368;75853091-75853388;75856505-75856608;+	SE	-0.241	0
ENSG00000253710	ALG11	chr13:52018912-52019143;52012397-52012462;52028318-52032171;+	SE	-0.144	0.0022964
ENSG00000253710	ALG11	chr13:52024005-52024937;52012397-52012462;52028318-52028749;+	SE	-0.117	0.000668036
ENSG00000253710	ALG11	chr13:52024585-52024937;52012410-52012462;52028318-52028689;+	SE	-0.128	8.93336e-05
ENSG00000231607	DLEU2	chr13:50071515-50071629;50068096-50068163;50075558-50075653;-	SE	0.194	0.0162664
ENSG00000136161	RCBTB2	chr13:48522307-48522403;48515585-48515741;48533027-48533233;-	SE	-0.323	0.0407735
ENSG00000170919	TPT1-AS1	chr13:45344753-45344909;45344304-45344446;45351896-45352014;+	SE	-0.175	4.47712e-08
ENSG00000170919	TPT1-AS1	chr13:45351896-45352014;45341419-45341614;45369958-45370182;+	SE	-0.129	0.00169596
ENSG00000170919	TPT1-AS1	chr13:45360140-45360239;45344328-45344446;45369958-45370182;+	SE	-0.165	0.00858362
ENSG00000102780	DGKH	chr13:42221161-42221394;42219685-42219794;42229098-42229250;+	SE	0.183	1.59815e-12
ENSG00000102780	DGKH	chr13:42221263-42221394;42219685-42219794;42229098-42229250;+	SE	0.263	3.43844e-13
ENSG00000132970	WASF3	chr13:26676548-26676724;26671871-26671989;26680034-26680201;+	SE	0.216	3.79903e-09
ENSG00000132970	WASF3	chr13:26680034-26680201;26671871-26671989;26681053-26681320;+	SE	-0.123	0
ENSG00000132970	WASF3	chr13:26680034-26680201;26676548-26676724;26681053-26681320;+	SE	-0.224	1.30565e-10
ENSG00000198040	ZNF84	chr12:133038874-133039012;133037579-133037969;133041277-133041482;+	SE	-0.362	5.63415e-09
ENSG00000185684	EP400P1	chr12:132109767-132109832;132108571-132108682;132120419-132120601;+	SE	0.108	0.000315431
ENSG00000183495	EP400	chr12:131981488-131981596;131979693-131979793;131982092-131982478;+	SE	-0.102	0.0450068
ENSG00000060709	RIMBP2	chr12:130424141-130424858;130422452-130422561;130428178-130428337;-	SE	-0.137	2.405e-06
ENSG00000060709	RIMBP2	chr12:130469019-130469169;130456495-130456700;130470692-130470743;-	SE	0.397	0
ENSG00000060709	RIMBP2	chr12:130469148-130469169;130456495-130456700;130470692-130470743;-	SE	0.199	0
ENSG00000119242	CCDC92	chr12:123956283-123956444;123943346-123943493;123972528-123972616;-	SE	-0.158	0.0117975
ENSG00000170633	RNF34	chr12:121404848-121405113;121402741-121402807;121416158-121416377;+	SE	-0.216	0.00171876
ENSG00000110931	CAMKK2	chr12:121244572-121244615;121237674-121240869;121245139-121245240;-	SE	-0.261	0
ENSG00000111271	ACAD10	chr12:111729805-111729956;111727961-111728143;111733922-111734068;+	SE	0.123	0.0465087
ENSG00000139436	GIT2	chr12:109967313-109967319;109965525-109965577;109967457-109967503;-	SE	-0.219	5.43486e-05
ENSG00000075035	WSCD2	chr12:108167424-108167581;108131750-108131860;108171673-108171834;+	SE	-0.128	3.06983e-06
ENSG00000075035	WSCD2	chr12:108167424-108167581;108131750-108131860;108195281-108195566;+	SE	-0.231	0.0429662
ENSG00000171759	PAH	chr12:102917070-102917225;102912790-102912898;102958194-102958366;-	SE	0.322	1.72904e-11
ENSG00000185046	ANKS1B	chr12:98807843-98807915;98800996-98801125;98829173-98829353;-	SE	-0.123	0.0316609
ENSG00000185046	ANKS1B	chr12:98807843-98807918;98800996-98801125;98829173-98829251;-	SE	-0.141	0.0200144
ENSG00000028203	VEZT	chr12:95256549-95256622;95251939-95252071;95262905-95263081;+	SE	-0.161	0.0446648
ENSG00000028203	VEZT	chr12:95257153-95257239;95251939-95252071;95262905-95263081;+	SE	-0.118	2.83301e-06
ENSG00000127720	METTL25	chr12:82369448-82369560;82358893-82358916;82386802-82386967;+	SE	-0.118	0.0184631
ENSG00000111052	LIN7A	chr12:80848098-80848175;80845729-80845939;80848250-80848322;-	SE	-0.193	1.59206e-05
ENSG00000067798	NAV3	chr12:78127166-78127208;78121939-78122428;78128705-78128866;+	SE	-0.136	0.0433927
ENSG00000067798	NAV3	chr12:78176438-78176459;78175305-78175427;78177140-78177313;+	SE	-0.145	1.29678e-12
ENSG00000111596	CNOT2	chr12:70297758-70297879;70294236-70294294;70310894-70311017;+	SE	0.127	0.000416662
ENSG00000111596	CNOT2	chr12:70301704-70301865;70297758-70297879;70310894-70311017;+	SE	-0.152	7.21183e-07
ENSG00000135678	CPM	chr12:68885791-68885885;68871693-68871956;68932677-68932840;-	SE	-0.14	0.0032273
ENSG00000155974	GRIP1	chr12:66377016-66377061;66371693-66371927;66377173-66377285;-	SE	-0.319	6.07699e-05
ENSG00000171189	GRIK1	chr21:29596525-29596570;29591111-29591225;29598829-29598937;-	SE	-0.217	0.00438539
ENSG00000177990	DPY19L2	chr12:63608615-63608675;63600305-63600386;63617303-63617390;-	SE	0.118	0.00329953
ENSG00000175203	DCTN2	chr12:57538482-57538524;57535748-57535845;57546027-57546096;-	SE	-0.147	0.00227708
ENSG00000175203	DCTN2	chr12:57541363-57541372;57538518-57538524;57546027-57546096;-	SE	0.131	2.29545e-12
ENSG00000179912	R3HDM2	chr12:57288856-57288910;57283823-57284056;57289008-57289040;-	SE	-0.135	0.0021731
ENSG00000092841	MYL6	chr12:56159497-56159622;56158683-56158711;56159974-56160148;+	SE	-0.194	0.00189908
ENSG00000092841	MYL6	chr12:56160625-56160670;56160242-56160320;56161386-56161550;+	SE	-0.181	3.05962e-06
ENSG00000157890	MEGF11	chr15:66128305-66128433;66123898-66124000;66253604-66253747;-	SE	-0.115	0.000130817
ENSG00000094914	AAAS	chr12:53314750-53314849;53314297-53314441;53315093-53315140;-	SE	0.125	0.0207674
ENSG00000123358	NR4A1	chr12:52052473-52052645;52051458-52051568;52054326-52054882;+	SE	-0.268	0.000746124
ENSG00000123358	NR4A1	chr12:52052495-52052645;52051401-52051568;52054326-52054673;+	SE	-0.262	0.00187525
ENSG00000123358	NR4A1	chr12:52052499-52052645;52051462-52051568;52054326-52055204;+	SE	-0.273	0.00086061
ENSG00000110925	CSRNP2	chr12:51082520-51082694;51076410-51076647;51083338-51083583;-	SE	-0.301	0.000622905
ENSG00000161800	RACGAP1	chr12:50005255-50005392;50002246-50002300;50016630-50016719;-	SE	-0.108	4.91348e-05
ENSG00000134283	PPHLN1	chr12:42384939-42384996;42374862-42375074;42387455-42387535;+	SE	-0.263	0
ENSG00000087470	DNM1L	chr12:32705824-32705863;32701414-32701562;32707366-32707413;+	SE	-0.239	4.42552e-12
ENSG00000011258	MBTD1	chr17:51202021-51202077;51201591-51201696;51202700-51202935;-	SE	-0.104	0.0174773
ENSG00000064115	TM7SF3	chr12:27003235-27003390;26999525-26999676;27014077-27014384;-	SE	-0.123	0.00806911
ENSG00000064115	TM7SF3	chr12:27003235-27003405;26999588-26999676;27014077-27014398;-	SE	-0.147	0.010183
ENSG00000118307	CASC1	chr12:25119158-25119301;25114655-25114870;25144364-25144677;-	SE	-0.182	0.0129165
ENSG00000103540	CCP110	chr16:19525718-19525861;19523810-19524088;19527866-19528022;+	SE	-0.148	0.0198816
ENSG00000052126	PLEKHA5	chr12:19270187-19270205;19269769-19269885;19274515-19274983;+	SE	0.212	5.92288e-07
ENSG00000225783	MIAT	chr22:26667184-26667310;26665456-26666937;26668157-26669655;+	SE	0.148	0
ENSG00000010219	DYRK4	chr12:4607326-4607387;4604913-4605086;4610154-4610284;+	SE	-0.187	0.0181794
ENSG00000151067	CACNA1C	chr12:2597229-2597289;2595873-2596003;2601853-2601960;+	SE	0.229	0.000361213
ENSG00000171811	CFAP46	chr10:132929704-132929804;132926567-132926666;132934751-132934862;-	SE	0.422	1.63529e-06
ENSG00000132334	PTPRE	chr10:127982273-127982296;127907060-127907309;128040874-128040990;+	SE	-0.137	0.000113701
ENSG00000175029	CTBP2	chr10:125110989-125111093;125038996-125039155;125160318-125160513;-	SE	-0.115	0.0248195
ENSG00000175029	CTBP2	chr10:125133511-125133612;125038996-125039155;125160318-125160499;-	SE	-0.311	0.00731955
ENSG00000175029	CTBP2	chr10:125133511-125133612;125110996-125111093;125158634-125158716;-	SE	-0.238	0.0293901
ENSG00000188493	C19ORF54	chr19:40744066-40744196;40743914-40743981;40744558-40744683;-	SE	-0.227	0.0170044
ENSG00000169129	AFAP1L2	chr10:114398850-114398904;114340602-114340731;114404439-114404480;-	SE	-0.156	1.61148e-08
ENSG00000148700	ADD3	chr10:110132304-110132400;110130362-110130486;110133325-110135565;+	SE	0.207	7.00995e-09
ENSG00000173915	ATP5MD	chr10:103394198-103394394;103392370-103392466;103395745-103396032;-	SE	0.16	0.00111716
ENSG00000173915	ATP5MD	chr10:103395745-103396032;103394198-103394394;103396408-103396475;-	SE	-0.19	0.00537368
ENSG00000014919	COX15	chr10:99718345-99718500;99716347-99716461;99720986-99721068;-	SE	-0.127	1.65135e-11
ENSG00000119929	CUTC	chr10:99750368-99750396;99747256-99747390;99754528-99754550;+	SE	-0.138	0.0172779
ENSG00000267179	AC008770.2	chr19:11977370-11977431;11977037-11977164;11978115-11978352;+	SE	-0.115	6.56761e-05
ENSG00000226688	ENTPD1-AS1	chr10:95904829-95904935;95872113-95876660;96089265-96089307;-	SE	-0.168	0.0413113
ENSG00000226688	ENTPD1-AS1	chr10:95904829-95904938;95873017-95876660;96089265-96089307;-	SE	-0.179	0.0227007
ENSG00000095637	SORBS1	chr10:95322745-95322805;95321962-95322153;95339132-95339327;-	SE	0.152	5.21967e-08
ENSG00000095637	SORBS1	chr10:95351208-95351376;95346405-95346452;95354881-95354967;-	SE	-0.33	0
ENSG00000095637	SORBS1	chr10:95351215-95351376;95346405-95346452;95354881-95354967;-	SE	-0.406	0
ENSG00000095637	SORBS1	chr10:95371325-95371427;95367649-95367699;95381684-95381799;-	SE	-0.335	0
ENSG00000095637	SORBS1	chr10:95375972-95376056;95367649-95367699;95381684-95381799;-	SE	-0.27	0
ENSG00000095637	SORBS1	chr10:95386990-95387119;95384237-95384285;95394610-95394673;-	SE	0.2	0.0123093
ENSG00000095637	SORBS1	chr10:95395000-95395075;95384237-95384285;95397219-95397283;-	SE	-0.102	0.0106568
ENSG00000095637	SORBS1	chr10:95422189-95422216;95421960-95422073;95432447-95432576;-	SE	-0.127	2.45703e-08
ENSG00000095637	SORBS1	chr10:95434621-95434717;95432447-95432576;95437489-95437555;-	SE	0.114	5.55656e-06
ENSG00000142192	APP	chr21:26000014-26000182;25982343-25982477;26021839-26022042;-	SE	-0.131	1.19087e-10
ENSG00000224596	ZMIZ1-AS1	chr10:78960504-78960716;78945911-78945989;78961253-78962394;-	SE	0.124	0.000860812
ENSG00000166762	CATSPER2	chr15:43647049-43647118;43639421-43640496;43647293-43647467;-	SE	-0.189	1.70892e-06
ENSG00000166762	CATSPER2	chr15:43664417-43664543;43649726-43649879;43668027-43668118;-	SE	0.119	0.00297531
ENSG00000166348	USP54	chr10:73519796-73519992;73516374-73517747;73520907-73521027;-	SE	0.24	3.15741e-09
ENSG00000196437	ZNF569	chr19:37426251-37426378;37411154-37414419;37444906-37444964;-	SE	-0.101	1.32108e-05
ENSG00000196437	ZNF569	chr19:37454833-37455073;37444906-37444964;37465312-37465473;-	SE	-0.135	0.000907224
ENSG00000172731	LRRC20	chr10:70376451-70376596;70340552-70340702;70382548-70382625;-	SE	-0.131	0.0250326
ENSG00000165476	REEP3	chr10:63599669-63599712;63599169-63599283;63610186-63610334;+	SE	-0.192	0.000275293
ENSG00000151150	ANK3	chr10:60082149-60082176;60080536-60080618;60082614-60082686;-	SE	0.132	2.63962e-06
ENSG00000172661	WASHC2C	chr10:45786611-45786674;45785508-45785631;45787034-45787247;+	SE	-0.254	0.006475
ENSG00000172671	ZFAND4	chr10:45651965-45652033;45648293-45648534;45663541-45663842;-	SE	-0.225	3.37433e-06
ENSG00000266865	AC138207.8	chr17:31032425-31032506;31024340-31024426;31045409-31045549;+	SE	-0.114	0.0370792
ENSG00000283930	AL117339.4	chr10:38115194-38115290;38096573-38096632;38159635-38159828;+	SE	-0.198	8.49196e-09
ENSG00000148516	ZEB1	chr10:31373017-31373173;31319215-31319292;31387123-31387266;+	SE	-0.109	0.000186535
ENSG00000197321	SVIL	chr10:29526960-29527056;29524471-29524715;29529704-29529844;-	SE	-0.283	0.0306333
ENSG00000188677	PARVB	chr22:44039835-44039957;44026303-44026376;44093927-44094017;+	SE	-0.218	0.0179158
ENSG00000148498	PARD3	chr10:34284134-34284245;34269656-34269899;34317106-34317338;-	SE	-0.152	0.0389957
ENSG00000111364	DDX55	chr12:123607431-123607523;123606072-123606159;123607599-123607662;+	SE	0.123	1.30382e-05
ENSG00000078114	NEBL	chr10:20858239-20858344;20852544-20852649;20859712-20859826;-	SE	-0.232	1.21033e-13
ENSG00000168096	ANKS3	chr16:4724749-4724831;4705094-4705253;4729979-4730151;-	SE	-0.102	0.00426558
ENSG00000240291	AL450384.2	chr10:18539193-18539299;18513114-18513660;18542068-18542177;-	SE	-0.27	9.91939e-06
ENSG00000151632	AKR1C2	chr10:4999199-4999277;4998624-4998747;5000549-5000666;-	SE	-0.156	2.09138e-06
ENSG00000196081	ZNF724	chr19:23242588-23242710;23232166-23232293;23250239-23250388;-	SE	0.277	7.74259e-05
ENSG00000133026	MYH10	chr17:8530622-8530685;8521091-8521285;8535386-8535501;-	SE	-0.408	0
ENSG00000255248	MIR100HG	chr11:122064179-122064271;122028326-122028845;122100373-122100400;-	SE	-0.153	1.1608e-05
ENSG00000186166	CCDC84	chr11:119012148-119012254;119011938-119012003;119013231-119013262;+	SE	0.15	0.000146851
ENSG00000090060	PAPOLA	chr14:96560648-96560711;96556174-96556413;96562818-96562893;+	SE	-0.139	0.0142419
ENSG00000172716	SLFN11	chr17:35366946-35367063;35362738-35363826;35373473-35373620;-	SE	-0.101	0.0308132
ENSG00000149591	TAGLN	chr11:117199632-117199829;117199381-117199432;117203001-117203193;+	SE	-0.153	2.39138e-11
ENSG00000196091	MYBPC1	chr12:101682603-101682662;101680342-101680529;101684381-101684424;+	SE	-0.115	0.00194154
ENSG00000149305	HTR3B	chr11:113942981-113943192;113932935-113933093;113944572-113944755;+	SE	0.114	0.00164378
ENSG00000172824	CES4A	chr16:67006390-67006519;67004083-67004224;67008973-67009739;+	SE	-0.14	6.20798e-07
ENSG00000087460	GNAS	chr20:58889525-58889549;58889222-58889353;58895611-58895684;+	SE	0.123	0.00265642
ENSG00000011243	AKAP8L	chr19:15398629-15398703;15397713-15397855;15399301-15399410;-	SE	-0.128	4.94467e-06
ENSG00000011243	AKAP8L	chr19:15398629-15398766;15397713-15397855;15399301-15399410;-	SE	-0.174	0.000100474
ENSG00000168959	GRM5	chr11:88525308-88525404;88507809-88509504;88567052-88567992;-	SE	-0.143	0.000720508
ENSG00000074266	EED	chr11:86268455-86268561;86264171-86264263;86276979-86277138;+	SE	-0.103	2.35945e-06
ENSG00000150672	DLG2	chr11:83480371-83480413;83472726-83472777;83483252-83483298;-	SE	0.154	0
ENSG00000150672	DLG2	chr11:83480371-83480413;83472726-83472777;83484128-83484228;-	SE	0.418	0
ENSG00000078124	ACER3	chr11:76868119-76868267;76860938-76861062;76926556-76926667;+	SE	-0.164	0.0472202
ENSG00000166435	XRRA1	chr11:74851087-74851203;74848114-74848462;74862980-74863021;-	SE	-0.169	0.00068163
ENSG00000166435	XRRA1	chr11:74851988-74852082;74850869-74851203;74906238-74906352;-	SE	-0.186	0.00318839
ENSG00000166435	XRRA1	chr11:74859157-74859283;74848114-74848462;74862980-74863021;-	SE	-0.204	0.00782282
ENSG00000186642	PDE2A	chr11:72631077-72631139;72608661-72608751;72642253-72642326;-	SE	-0.108	2.01191e-06
ENSG00000137497	NUMA1	chr11:72012400-72012442;72010785-72010854;72012894-72016260;-	SE	-0.226	4.23711e-08
ENSG00000248671	ALG1L9P	chr11:71802857-71802972;71794362-71795254;71807592-71807656;-	SE	-0.127	0.00316025
ENSG00000162105	SHANK2	chr11:70500569-70500590;70492334-70492465;70501922-70501931;-	SE	-0.102	0.0168204
ENSG00000131626	PPFIA1	chr11:70333021-70333096;70331959-70332094;70333469-70333553;+	SE	-0.19	0
ENSG00000175634	RPS6KB2	chr11:67431367-67431515;67429526-67429595;67432599-67432657;+	SE	-0.128	1.27484e-05
ENSG00000175634	RPS6KB2	chr11:67432352-67432492;67429526-67429595;67432599-67432657;+	SE	-0.163	6.18757e-06
ENSG00000175634	RPS6KB2	chr11:67432355-67432492;67429526-67429595;67432599-67432657;+	SE	-0.169	9.60179e-06
ENSG00000170160	CCDC144A	chr17:16737537-16737675;16734689-16735643;16761424-16761718;+	SE	-0.104	0.00748523
ENSG00000100429	HDAC10	chr22:50248830-50248859;50248661-50248751;50249102-50249168;-	SE	0.116	0.00275064
ENSG00000100429	HDAC10	chr22:50249102-50249198;50248830-50248890;50249327-50249454;-	SE	-0.104	4.46345e-05
ENSG00000198300	PEG3	chr19:56829782-56829921;56826387-56826463;56833289-56833420;-	SE	0.203	0.000391028
ENSG00000198300	PEG3	chr19:56833289-56833420;56824545-56824741;56836017-56836104;-	SE	-0.141	5.24101e-06
ENSG00000183426	NPIPA1	chr16:14937564-14937650;14935159-14935397;14941811-14941940;+	SE	-0.109	1.47675e-07
ENSG00000141837	CACNA1A	chr19:13210616-13210652;13209311-13209498;13212102-13212216;-	SE	-0.239	0
ENSG00000141837	CACNA1A	chr19:13228698-13228795;13224666-13224772;13230081-13230209;-	SE	-0.102	0.000243059
ENSG00000175224	ATG13	chr11:46621041-46621157;46618259-46618375;46644278-46644331;+	SE	0.134	0.0493068
ENSG00000175224	ATG13	chr11:46621059-46621157;46617534-46617890;46625300-46625417;+	SE	0.187	0.0357263
ENSG00000019485	PRDM11	chr11:45208873-45209295;45204710-45204778;45219569-45219757;+	SE	-0.241	0.00016729
ENSG00000268163	AC004076.1	chr19:57475659-57475786;57456125-57456182;57476633-57476672;-	SE	-0.141	1.44126e-09
ENSG00000160299	PCNT	chr21:46425830-46425971;46421969-46422124;46427621-46427795;+	SE	0.111	7.43992e-06
ENSG00000129159	KCNC1	chr11:17779455-17779644;17771664-17772598;17853542-17853678;+	SE	-0.116	0.00492693
ENSG00000070081	NUCB2	chr11:17291239-17291365;17286633-17286717;17295323-17295441;+	SE	0.219	0.000265827
ENSG00000133104	SPART	chr13:36336286-36336358;36335020-36335832;36346581-36346797;-	SE	0.204	0.0391836
ENSG00000005801	ZNF195	chr11:3361742-3368855;3358102-3360565;3370974-3371070;-	SE	-0.203	0.0107723
ENSG00000174672	BRSK2	chr11:1447797-1447863;1445756-1445907;1449775-1449836;+	SE	-0.151	0.000264255
ENSG00000103202	NME4	chr16:398207-398394;397191-397313;398989-399123;+	SE	-0.145	0.0486205
ENSG00000062485	CS	chr12:56298608-56298691;56286266-56286645;56299925-56300023;-	SE	-0.169	0.00434531
ENSG00000062485	CS	chr12:56298608-56298691;56286281-56286620;56300159-56300283;-	SE	-0.185	0.0118723
ENSG00000187239	FNBP1	chr9:129915965-129915980;129908889-129908999;129923843-129923939;-	SE	-0.199	0.00153749
ENSG00000187239	FNBP1	chr9:129915965-129915980;129908889-129908999;129924959-129925157;-	SE	-0.168	4.38505e-05
ENSG00000171097	KYAT1	chr9:128847432-128847643;128845352-128845411;128882406-128882494;-	SE	-0.167	2.16062e-05
ENSG00000136811	ODF2	chr9:128460157-128460299;128459566-128459657;128460512-128460666;+	SE	0.106	7.08329e-07
ENSG00000136811	ODF2	chr9:128460512-128460666;128459566-128459657;128460941-128461010;+	SE	-0.115	0.000306089
ENSG00000136811	ODF2	chr9:128460549-128460666;128459566-128459657;128460941-128461010;+	SE	-0.148	0.00026983
ENSG00000106976	DNM1	chr9:128253100-128253137;128250724-128250940;128254653-128255244;+	SE	0.207	4.27746e-09
ENSG00000136895	GARNL3	chr9:127364588-127364776;127357218-127357377;127365299-127365366;+	SE	-0.109	0.000836738
ENSG00000169155	ZBTB43	chr9:126808792-126808915;126805039-126805132;126832486-126838210;+	SE	-0.116	0.00642154
ENSG00000166167	BTRC	chr10:101461963-101462058;101430344-101430452;101479367-101479457;+	SE	-0.101	0.0043907
ENSG00000126804	ZBTB1	chr14:64511248-64511384;64504725-64504946;64516599-64516751;+	SE	-0.167	0.00199522
ENSG00000136932	TRMO	chr9:97916163-97916338;97913251-97913558;97922417-97922487;-	SE	-0.121	0.0172173
ENSG00000226752	CUTALP	chr9:120846681-120846803;120844992-120845196;120847293-120847353;+	SE	-0.255	7.53732e-07
ENSG00000138162	TACC2	chr10:122245064-122245073;122241957-122242001;122248642-122248803;+	SE	0.355	0
ENSG00000104936	DMPK	chr19:45770970-45771056;45769719-45770640;45771567-45771665;-	SE	-0.118	3.32214e-09
ENSG00000104936	DMPK	chr19:45770970-45771060;45769708-45770640;45771567-45771665;-	SE	-0.115	4.08406e-09
ENSG00000266338	NBPF15	chr1:144429699-144429863;144428605-144428657;144433772-144433824;-	SE	0.159	0.00407102
ENSG00000198929	NOS1AP	chr1:162360811-162360924;162356959-162357136;162365403-162365569;+	SE	-0.249	4.03889e-07
ENSG00000100577	GSTZ1	chr14:77322546-77322732;77320995-77321183;77324869-77324921;+	SE	-0.167	0.00260095
ENSG00000169764	UGP2	chr2:63842538-63842599;63841856-63842204;63856305-63856433;+	SE	-0.252	0.0123287
ENSG00000067365	METTL22	chr16:8644528-8644725;8642462-8642565;8646107-8646218;+	SE	0.156	1.19161e-07
ENSG00000089159	PXN	chr12:120216840-120217116;120216272-120216581;120221622-120221758;-	SE	-0.16	0.00393279
ENSG00000089159	PXN	chr12:120219206-120220091;120215102-120215273;120221622-120221758;-	SE	-0.25	0.0157676
ENSG00000089159	PXN	chr12:120219206-120220091;120216272-120216581;120221622-120221758;-	SE	-0.135	0.000460285
ENSG00000163291	PAQR3	chr4:78922828-78922983;78922140-78922421;78923856-78923947;-	SE	-0.341	1.31172e-07
ENSG00000169814	BTD	chr3:15632590-15632866;15601763-15602310;15635423-15635429;+	SE	-0.275	8.48453e-07
ENSG00000243989	ACY1	chr3:51985206-51985271;51984046-51984158;51985360-51985465;+	SE	-0.179	0.000485049
ENSG00000284707	AC079781.5	chr7:97908794-97909011;97869777-97869813;97928081-97928411;-	SE	-0.202	1.13492e-09
ENSG00000105298	CACTIN	chr19:3611228-3611364;3610659-3610971;3611903-3612413;-	SE	-0.167	0.000321314
ENSG00000090989	EXOC1	chr4:55888887-55888932;55882726-55883928;55890222-55890386;+	SE	0.184	1.62354e-05
ENSG00000005379	TSPOAP1	chr17:58308540-58309380;58307841-58307941;58309966-58310158;-	SE	-0.136	0
ENSG00000109171	SLAIN2	chr4:48394575-48394653;48383646-48383784;48420124-48420443;+	SE	-0.125	0.0150408
ENSG00000224078	SNHG14	chr15:25079825-25080079;25078861-25078995;25081090-25081183;+	SE	0.159	2.6508e-05
ENSG00000224078	SNHG14	chr15:25080124-25080229;25078861-25078995;25081090-25081224;+	SE	0.141	2.92102e-05
ENSG00000224078	SNHG14	chr15:25181809-25181895;25180313-25180440;25182018-25182105;+	SE	-0.109	0.0258295
ENSG00000113240	CLK4	chr5:178619837-178619896;178616881-178618778;178623255-178623416;-	SE	-0.21	0.000164021
ENSG00000112541	PDE10A	chr6:165576411-165576539;165543439-165543568;165661946-165663245;-	SE	-0.305	0.0350578
ENSG00000109689	STIM2	chr4:27021000-27021068;27017710-27017984;27022518-27024187;+	SE	-0.126	0.00321889
ENSG00000129187	DCTD	chr4:182916672-182916857;182915880-182915888;182917287-182917345;-	SE	-0.135	0.0149241
ENSG00000178209	PLEC	chr8:143938400-143938415;143938150-143938240;143938630-143938692;-	SE	-0.165	0.000607454
ENSG00000178163	ZNF518B	chr4:10454593-10454988;10446101-10446539;10457316-10457408;-	SE	-0.136	1.83451e-05
ENSG00000178163	ZNF518B	chr4:10454804-10454988;10439879-10446539;10457316-10457426;-	SE	-0.165	0.000127416
ENSG00000156475	PPP2R2B	chr5:146856498-146856583;146701044-146701142;147035168-147035240;-	SE	-0.168	0.0215528
ENSG00000153820	SPHKAP	chr2:227993533-227993620;227991273-227991326;227995508-227995635;-	SE	0.292	0.00188696
ENSG00000047849	MAP4	chr3:47875684-47875900;47871916-47872100;47877416-47877523;-	SE	0.108	4.21022e-05
ENSG00000170390	DCLK2	chr4:150199027-150199078;150198001-150198103;150203794-150203889;+	SE	-0.214	0.000642137
ENSG00000087274	ADD1	chr4:2926638-2926675;2926013-2926112;2928170-2929307;+	SE	0.198	0
ENSG00000087274	ADD1	chr4:2926641-2926675;2926013-2926112;2928170-2928523;+	SE	0.257	0
ENSG00000186001	LRCH3	chr3:197880511-197880757;197875697-197875775;197883540-197888436;+	SE	-0.105	0.0252109
ENSG00000119231	SENP5	chr3:196927795-196927879;196903532-196903610;196929632-196929683;+	SE	-0.149	3.08364e-11
ENSG00000119231	SENP5	chr3:196927795-196927879;196923413-196923551;196929632-196929683;+	SE	-0.12	7.19789e-08
ENSG00000111907	TPD52L1	chr6:125252021-125252036;125248281-125248383;125253716-125253755;+	SE	-0.164	0.00253836
ENSG00000171456	ASXL1	chr20:32367726-32367729;32366383-32366466;32369014-32369123;+	SE	0.127	0.0049031
ENSG00000137871	ZNF280D	chr15:56667996-56668241;56666678-56666986;56668822-56668957;-	SE	0.118	0.02201
ENSG00000149582	TMEM25	chr11:118533419-118533551;118532916-118533207;118533856-118533887;+	SE	-0.126	0.0365496
ENSG00000148481	MINDY3	chr10:15838227-15838279;15837203-15837318;15841425-15841599;-	SE	0.148	0
ENSG00000240207	AC080013.1	chr3:158742371-158742481;158740388-158740466;158783878-158784070;+	SE	0.124	0.0306333
ENSG00000153157	SYCP2L	chr6:10958783-10958875;10956135-10956242;10961304-10961404;+	SE	-0.202	6.20015e-07
ENSG00000060339	CCAR1	chr10:68756272-68756483;68755369-68755536;68757293-68757298;+	SE	0.11	0.00054336
ENSG00000060339	CCAR1	chr10:68756525-68756632;68755475-68755536;68757293-68757377;+	SE	0.172	0.0314931
ENSG00000152601	MBNL1	chr3:152446703-152446757;152445281-152445539;152447619-152447773;+	SE	0.193	0.00228266
ENSG00000228624	HDAC2-AS2	chr6:114230156-114230323;114179024-114179157;114235629-114235716;+	SE	-0.202	0.00949842
ENSG00000251022	THAP9-AS1	chr4:82895691-82895774;82893008-82894847;82900076-82900223;-	SE	-0.234	3.65155e-09
ENSG00000251022	THAP9-AS1	chr4:82897988-82898062;82893008-82894847;82900076-82900223;-	SE	-0.191	6.90287e-09
ENSG00000251022	THAP9-AS1	chr4:82899712-82899737;82897792-82898062;82900076-82900223;-	SE	0.161	0.000622905
ENSG00000069849	ATP1B3	chr3:141902135-141902227;141876615-141876910;141903619-141903748;+	SE	-0.378	0
ENSG00000139910	NOVA1	chr14:26472319-26472391;26443089-26448963;26479976-26480143;-	SE	-0.153	1.04997e-05
ENSG00000196074	SYCP2	chr20:59916485-59916571;59915464-59915550;59919157-59919182;-	SE	-0.17	0.0151195
ENSG00000115827	DCAF17	chr2:171473865-171473975;171468887-171469030;171477986-171478070;+	SE	0.107	0.00079697
ENSG00000115827	DCAF17	chr2:171476859-171476950;171468887-171469030;171477986-171478070;+	SE	0.159	0.00130853
ENSG00000082515	MRPL22	chr5:154950802-154950938;154941216-154941265;154956370-154956436;+	SE	-0.166	1.55445e-07
ENSG00000203485	INF2	chr14:104717547-104717646;104715283-104715340;104718794-104719605;+	SE	-0.15	0.0304445
ENSG00000163406	SLC15A2	chr3:121940383-121940488;121939190-121939495;121940830-121940982;+	SE	-0.112	0.00050031
ENSG00000132017	DCAF15	chr19:13953029-13953308;13952515-13952644;13954339-13954437;+	SE	-0.119	0.0493681
ENSG00000198919	DZIP3	chr3:108603018-108603234;108589733-108589839;108605334-108605438;+	SE	-0.103	0.00376506
ENSG00000103888	CEMIP	chr15:80873537-80873636;80779370-80779614;80873863-80873973;+	SE	-0.264	0.00349243
ENSG00000185565	LSAMP	chr3:115816613-115816646;115809793-115810414;115834561-115834597;-	SE	-0.16	1.55207e-05
ENSG00000075711	DLG1	chr3:197297352-197297426;197297185-197297235;197297543-197297871;-	SE	-0.103	0.00558311
ENSG00000164305	CASP3	chr4:184648464-184648631;184638400-184638468;184649394-184649447;-	SE	-0.235	0.0439299
ENSG00000009950	MLXIPL	chr7:73596638-73596786;73596363-73596479;73596864-73596932;-	SE	0.106	0.00739591
ENSG00000174796	THAP6	chr4:75514869-75514991;75514217-75514520;75516771-75516789;+	SE	0.172	0.0276004
ENSG00000138759	FRAS1	chr4:78466207-78466435;78464442-78464583;78469977-78470091;+	SE	-0.178	2.03155e-08
ENSG00000118292	C1ORF54	chr1:150279642-150279741;150276521-150276632;150280834-150280916;+	SE	-0.147	7.55025e-08
ENSG00000157388	CACNA1D	chr3:53718681-53718741;53718300-53718388;53719754-53719781;+	SE	-0.453	0
ENSG00000157388	CACNA1D	chr3:53761997-53762081;53753571-53753682;53762550-53762634;+	SE	-0.153	0.00372625
ENSG00000157388	CACNA1D	chr3:53762550-53762634;53761997-53762081;53769972-53770017;+	SE	0.27	0.000169709
ENSG00000161010	MRNIP	chr5:179853196-179853276;179851092-179851424;179853377-179853437;-	SE	0.147	8.51746e-05
ENSG00000157353	FCSK	chr16:70469151-70469323;70468848-70468968;70470313-70470426;+	SE	0.243	0.00277579
ENSG00000078177	N4BP2	chr4:40100035-40100126;40097226-40097569;40102074-40103218;+	SE	-0.157	5.34322e-08
ENSG00000175785	PRIMA1	chr14:93725835-93726006;93721037-93721546;93737240-93737370;-	SE	-0.297	0.00449189
ENSG00000016864	GLT8D1	chr3:52703798-52703928;52700444-52700496;52704723-52704948;-	SE	-0.124	0.0283066
ENSG00000181450	ZNF678	chr1:227650955-227651076;227646543-227646670;227654335-227654353;+	SE	-0.177	0.00119145
ENSG00000145725	PPIP5K2	chr5:103186319-103186439;103184671-103184744;103190841-103190982;+	SE	-0.16	0.01268
ENSG00000132781	MUTYH	chr1:45333096-45333170;45332165-45332834;45333284-45333324;-	SE	-0.237	0.0209545
ENSG00000164077	MON1A	chr3:49911525-49912011;49910118-49910884;49913219-49913359;-	SE	-0.118	0.0157269
ENSG00000169064	ZBBX	chr3:167252125-167252211;167242504-167242643;167282237-167282321;-	SE	-0.206	0.00308872
ENSG00000180376	CCDC66	chr3:56572336-56572428;56571180-56571302;56592969-56593061;+	SE	-0.13	0.0397953
ENSG00000136068	FLNB	chr3:58131926-58132019;58130740-58130908;58132807-58132931;+	SE	-0.111	0.0079815
ENSG00000136068	FLNB	chr3:58141857-58141929;58138281-58138529;58142649-58142752;+	SE	-0.198	0.0142538
ENSG00000215146	BX322639.1	chr10:42367505-42367727;42337782-42338240;42367815-42367956;-	SE	-0.227	5.53714e-08
ENSG00000168026	TTC21A	chr3:39119921-39120020;39118068-39118153;39120996-39121189;+	SE	-0.181	0.000347049
ENSG00000103034	NDRG4	chr16:58500987-58501077;58494963-58495008;58503743-58503903;+	SE	0.134	0.000567373
ENSG00000272414	FAM47E-STBD1	chr4:76271567-76271768;76263703-76263843;76309143-76310044;+	SE	-0.128	0.0256061
ENSG00000272414	FAM47E-STBD1	chr4:76278068-76278224;76263703-76263843;76309143-76311120;+	SE	-0.166	0.0184486
ENSG00000168016	TRANK1	chr3:36850153-36851417;36847199-36847346;36851718-36851856;-	SE	-0.14	0.0236505
ENSG00000144642	RBMS3	chr3:28736008-28736163;28576410-28576496;28757108-28757241;+	SE	-0.411	6.15971e-10
ENSG00000144642	RBMS3	chr3:28756757-28756968;28576272-28576496;28757108-28757241;+	SE	-0.196	1.6737e-06
ENSG00000114200	BCHE	chr3:165829516-165831041;165786144-165786311;165837313-165837423;-	SE	-0.118	1.25858e-05
ENSG00000150540	HNMT	chr2:137967096-137967386;137964478-137964628;138000917-138001025;+	SE	0.132	0.0363707
ENSG00000155903	RASA2	chr3:141590129-141590141;141586645-141586752;141607677-141607760;+	SE	-0.181	6.29534e-12
ENSG00000175322	ZNF519	chr18:14124349-14124476;14099937-14106409;14132274-14132428;-	SE	-0.125	0.00384407
ENSG00000167110	GOLGA2	chr9:128272784-128272865;128268419-128268524;128273849-128273972;-	SE	-0.35	0
ENSG00000110514	MADD	chr11:47288967-47289027;47285450-47285590;47289390-47289493;+	SE	-0.151	0.000516705
ENSG00000139644	TMBIM6	chr12:49715380-49715543;49707724-49707839;49752463-49752549;+	SE	-0.201	2.72248e-05
ENSG00000147789	ZNF7	chr8:144830930-144831029;144829477-144829604;144837390-144837507;+	SE	-0.217	0.000886828
ENSG00000058866	DGKG	chr3:186268800-186268917;186267684-186267777;186272254-186272343;-	SE	-0.117	0.0472949
ENSG00000072110	ACTN1	chr14:68878988-68879069;68878457-68878523;68879961-68880108;-	SE	0.124	1.45613e-06
ENSG00000072110	ACTN1	chr14:68900861-68900946;68892227-68892283;68902476-68902562;-	SE	0.148	4.14617e-06
ENSG00000214021	TTLL3	chr3:9818821-9818920;9813247-9813345;9825799-9825948;+	SE	0.153	0.0328326
ENSG00000148180	GSN	chr9:121300055-121300126;121268059-121268219;121301962-121302149;+	SE	-0.155	6.49103e-06
ENSG00000287720	AC023480.1	chr3:4030037-4030125;4027993-4028052;4041804-4041926;+	SE	-0.301	0.0215948
ENSG00000079102	RUNX1T1	chr8:92081233-92081293;92075964-92076137;92095027-92095171;-	SE	-0.279	0.0163721
ENSG00000115677	HDLBP	chr2:241268828-241269295;241268498-241268541;241272760-241272831;-	SE	-0.248	0.0231791
ENSG00000115677	HDLBP	chr2:241268953-241269295;241268476-241268541;241272760-241272820;-	SE	-0.27	0.0239124
ENSG00000115677	HDLBP	chr2:241268957-241269295;241268476-241268541;241272760-241272834;-	SE	-0.269	0.0276608
ENSG00000157985	AGAP1	chr2:236014804-236014879;235968461-235968623;236036560-236036697;+	SE	0.118	4.51768e-05
ENSG00000021645	NRXN3	chr14:78300679-78300691;78297830-78297860;78645119-78645421;+	SE	-0.101	0.0032162
ENSG00000147133	TAF1	chrX:71459149-71459251;71458240-71458366;71459551-71459708;+	SE	0.155	4.28705e-05
ENSG00000135899	SP110	chr2:230170620-230170761;230165185-230169237;230172065-230172174;-	SE	-0.163	0.00308872
ENSG00000156650	KAT6B	chr10:74975398-74976330;74972506-74972639;74977315-74977437;+	SE	0.124	4.24471e-07
ENSG00000164961	WASHC5	chr8:125083712-125083776;125083112-125083258;125091614-125091819;-	SE	-0.112	3.49653e-05
ENSG00000049167	ERCC8	chr5:60890888-60891086;60887439-60887520;60898275-60898400;-	SE	-0.122	2.65686e-07
ENSG00000004487	KDM1A	chr1:23066059-23066071;23059072-23059167;23068538-23068681;+	SE	0.17	4.08832e-06
ENSG00000229739	PDC-AS1	chr1:186466287-186466367;186451178-186451274;186470270-186470291;+	SE	-0.144	0.0181989
ENSG00000106348	IMPDH1	chr7:128409288-128409484;128405766-128405865;128409755-128409982;-	SE	-0.217	0.00437449
ENSG00000140367	UBE2Q2	chr15:75876186-75876271;75868950-75869010;75883365-75883424;+	SE	-0.11	0.00015753
ENSG00000168404	MLKL	chr16:74676300-74676425;74675617-74675764;74678898-74678980;-	SE	0.289	0.0152305
ENSG00000078018	MAP2	chr2:209687718-209687961;209680749-209680827;209690602-209690848;+	SE	0.214	5.15069e-07
ENSG00000078018	MAP2	chr2:209690602-209690848;209680749-209680827;209700276-209700338;+	SE	-0.405	0
ENSG00000078018	MAP2	chr2:209696541-209696748;209680749-209680827;209700276-209700338;+	SE	-0.116	0
ENSG00000078018	MAP2	chr2:209696916-209697051;209680749-209680827;209700276-209700338;+	SE	-0.101	0
ENSG00000105223	PLD3	chr19:40365552-40365930;40348689-40348768;40366418-40366464;+	SE	-0.126	0.0397155
ENSG00000105223	PLD3	chr19:40365661-40365930;40348699-40348768;40366418-40366510;+	SE	-0.122	0.0270764
ENSG00000105223	PLD3	chr19:40365717-40365930;40348684-40348768;40366418-40366464;+	SE	-0.112	0.0236754
ENSG00000156113	KCNMA1	chr10:76884988-76885017;76876618-76877893;76887290-76887377;-	SE	-0.143	0.00267003
ENSG00000156113	KCNMA1	chr10:76884988-76885017;76877245-76877890;76887290-76887377;-	SE	-0.109	0.0209545
ENSG00000156113	KCNMA1	chr10:76914056-76914137;76909965-76910096;76914935-76915049;-	SE	-0.329	0
ENSG00000156113	KCNMA1	chr10:76974486-76974573;76969973-76970067;77001406-77001580;-	SE	-0.211	0.0175123
ENSG00000155366	RHOC	chr1:112705052-112705168;112703643-112703806;112707077-112707135;-	SE	-0.167	0.000137732
ENSG00000155366	RHOC	chr1:112705099-112705168;112703492-112703806;112707077-112707114;-	SE	-0.221	8.08068e-05
ENSG00000155366	RHOC	chr1:112705099-112705201;112703643-112703806;112707077-112707102;-	SE	-0.196	0.00144441
ENSG00000155366	RHOC	chr1:112705099-112706252;112703643-112703806;112707077-112707127;-	SE	-0.105	0.0275863
ENSG00000128641	MYO1B	chr2:191379266-191379272;191370226-191370292;191381461-191381566;+	SE	-0.154	0.0215948
ENSG00000128641	MYO1B	chr2:191400748-191400835;191400381-191400468;191408114-191408189;+	SE	-0.127	0.0465208
ENSG00000128641	MYO1B	chr2:191402631-191402718;191400381-191400468;191408114-191408189;+	SE	-0.109	0.00972933
ENSG00000061676	NCKAP1	chr2:183024977-183024995;183023805-183023916;183037991-183038858;-	SE	-0.123	2.79944e-05
ENSG00000138434	ITPRID2	chr2:181920596-181920662;181919295-181919446;181921947-181922412;+	SE	-0.115	5.82954e-10
ENSG00000116044	NFE2L2	chr2:177323238-177323373;177311232-177311328;177334392-177334529;-	SE	-0.237	4.99363e-08
ENSG00000198947	DMD	chrX:31126641-31126673;31119221-31121930;31134101-31134194;-	SE	-0.334	0
ENSG00000011347	SYT7	chr11:61547176-61547308;61546030-61546255;61551383-61551463;-	SE	-0.113	0.0330565
ENSG00000168036	CTNNB1	chr3:41224189-41224321;41224020-41224081;41224525-41224711;+	SE	0.109	0
ENSG00000091428	RAPGEF4	chr2:172960759-172960813;172922280-172922300;172961121-172961228;+	SE	-0.121	5.50719e-08
ENSG00000152256	PDK1	chr2:172568740-172568817;172566855-172566933;172570725-172570812;+	SE	-0.132	1.95378e-05
ENSG00000091409	ITGA6	chr2:172501771-172501901;172497974-172498100;172504090-172504534;+	SE	-0.372	2.18472e-05
ENSG00000123600	METTL8	chr2:171414602-171414726;171360421-171360513;171433882-171434087;-	SE	0.158	0.0175121
ENSG00000132436	FIGNL1	chr7:50449117-50449723;50448180-50448289;50450300-50450390;-	SE	-0.136	5.06676e-06
ENSG00000132436	FIGNL1	chr7:50449499-50449723;50448180-50448289;50450300-50450336;-	SE	-0.143	2.36184e-06
ENSG00000132436	FIGNL1	chr7:50449544-50449723;50448180-50448289;50450300-50450336;-	SE	-0.165	4.08832e-06
ENSG00000132436	FIGNL1	chr7:50449555-50449723;50448180-50448289;50450300-50450324;-	SE	-0.162	3.84181e-06
ENSG00000132436	FIGNL1	chr7:50449562-50449723;50448180-50448289;50450300-50450350;-	SE	-0.156	2.35945e-06
ENSG00000163848	ZNF148	chr3:125314936-125315053;125313307-125313656;125323387-125323444;-	SE	0.102	0.00535763
ENSG00000136531	SCN2A	chr2:165245329-165245448;165243708-165243824;165295772-165296090;+	SE	0.139	0.000355597
ENSG00000136531	SCN2A	chr2:165309351-165309443;165309164-165309256;165310322-165310595;+	SE	-0.134	0
ENSG00000111325	OGFOD2	chr12:122977980-122978091;122976870-122976970;122978359-122978569;+	SE	-0.116	0.0160497
ENSG00000101104	PABPC1L	chr20:44934500-44934563;44933056-44933185;44935390-44935497;+	SE	-0.403	1.84538e-05
ENSG00000139793	MBNL2	chr13:97356795-97356849;97347040-97347067;97357481-97357635;+	SE	0.367	0
ENSG00000139793	MBNL2	chr13:97365135-97365171;97357481-97357635;97366458-97366553;+	SE	-0.124	6.24007e-05
ENSG00000139793	MBNL2	chr13:97366458-97366553;97357481-97357635;97391321-97391599;+	SE	0.233	0.00374298
ENSG00000139793	MBNL2	chr13:97366458-97366553;97365135-97365171;97391321-97391599;+	SE	0.226	0
ENSG00000179796	LRRC3B	chr3:26655909-26656804;26623990-26624052;26709512-26712748;+	SE	-0.128	0.0182507
ENSG00000179796	LRRC3B	chr3:26655909-26656804;26625183-26625511;26709512-26712748;+	SE	-0.25	0.000934125
ENSG00000105143	SLC1A6	chr19:14978119-14978274;14972705-14972917;14979512-14979693;-	SE	-0.12	2.01191e-06
ENSG00000104490	NCALD	chr8:101887140-101887227;101719251-101719648;101915808-101915858;-	SE	-0.171	0.00162054
ENSG00000114120	SLC25A36	chr3:140966933-140967036;140963126-140963227;140970926-140970993;+	SE	-0.149	2.10064e-05
ENSG00000124588	NQO2	chr6:2989527-2989710;2988645-2988709;2993930-2994053;+	SE	-0.194	0.0471742
ENSG00000077380	DYNC1I2	chr2:171712766-171712826;171706889-171707377;171715327-171715350;+	SE	-0.131	0.00377369
ENSG00000085733	CTTN	chr11:70420399-70420510;70419745-70419856;70422939-70422995;+	SE	0.217	7.16885e-09
ENSG00000204634	TBC1D8	chr2:101191300-101191458;101188233-101188328;101195235-101195326;-	SE	-0.19	0.00920052
ENSG00000228409	CCT6P1	chr7:65752163-65752310;65751141-65751278;65755779-65755952;+	SE	-0.174	2.82431e-06
ENSG00000228409	CCT6P1	chr7:65754526-65754661;65751141-65751278;65755779-65755952;+	SE	-0.172	6.07548e-06
ENSG00000187118	CMC1	chr3:28263290-28263380;28241583-28241812;28316332-28316423;+	SE	-0.164	0.0393378
ENSG00000074582	BCS1L	chr2:218660036-218660218;218659708-218659743;218660938-218661307;+	SE	-0.239	0.0118007
ENSG00000074582	BCS1L	chr2:218660036-218660245;218659682-218659743;218660938-218661307;+	SE	-0.241	0.0136522
ENSG00000167705	RILP	chr17:1646905-1646989;1646149-1646619;1647834-1647957;-	SE	0.103	0.00525935
ENSG00000131389	SLC6A6	chr3:14468087-14468212;14467852-14467956;14472204-14472317;+	SE	0.159	0.012718
ENSG00000074054	CLASP1	chr2:121409023-121409047;121407470-121407715;121410865-121410969;-	SE	0.109	4.63174e-05
ENSG00000074054	CLASP1	chr2:121418621-121418729;121410865-121410969;121425138-121425306;-	SE	-0.141	0.000189249
ENSG00000074054	CLASP1	chr2:121444938-121444962;121430072-121430177;121445448-121445496;-	SE	0.289	0.000885953
ENSG00000074054	CLASP1	chr2:121444938-121444962;121430072-121430177;121447336-121447507;-	SE	0.318	0
ENSG00000074054	CLASP1	chr2:121445448-121445496;121444938-121444962;121447336-121447507;-	SE	-0.165	1.29678e-12
ENSG00000131943	C19ORF12	chr19:29705273-29705394;29702841-29702977;29708253-29708423;-	SE	-0.289	1.86144e-06
ENSG00000131943	C19ORF12	chr19:29705273-29705394;29702841-29702977;29715124-29715275;-	SE	-0.245	0.0262554
ENSG00000131943	C19ORF12	chr19:29708253-29708423;29698885-29702977;29715124-29715224;-	SE	-0.163	0.0115879
ENSG00000186132	C2ORF76	chr2:119321153-119321204;119317465-119317503;119339826-119339971;-	SE	-0.123	8.28405e-07
ENSG00000144134	RABL2A	chr2:113635050-113635130;113634152-113634232;113641352-113641450;+	SE	-0.127	1.58453e-07
ENSG00000144134	RABL2A	chr2:113640893-113641005;113634152-113634232;113641352-113641450;+	SE	-0.205	9.57361e-07
ENSG00000104774	MAN2B1	chr19:12658427-12658507;12658223-12658344;12661259-12661376;-	SE	0.307	0.0196714
ENSG00000189223	PAX8-AS1	chr2:113259263-113259584;113255389-113255549;113263277-113263334;+	SE	0.16	0.0120288
ENSG00000058063	ATP11B	chr3:182902480-182902566;182898606-182898772;182913860-182913994;+	SE	-0.204	0.00590253
ENSG00000183323	CCDC125	chr5:69313984-69314043;69311117-69311204;69320236-69320345;-	SE	0.261	3.01838e-07
ENSG00000183323	CCDC125	chr5:69313984-69314046;69311117-69311204;69320236-69320580;-	SE	0.358	1.6737e-06
ENSG00000178927	CYBC1	chr17:82447579-82447646;82446622-82446696;82449169-82449320;-	SE	-0.122	0.0219109
ENSG00000137462	TLR2	chr4:153702226-153702510;153687901-153688047;153702891-153702962;+	SE	-0.195	2.3625e-06
ENSG00000105662	CRTC1	chr19:18744107-18744155;18742909-18743026;18745822-18745960;+	SE	-0.248	0
ENSG00000105662	CRTC1	chr19:18774899-18774986;18771441-18771546;18775640-18775821;+	SE	-0.143	1.80571e-05
ENSG00000151743	AMN1	chr12:31709292-31709425;31701862-31702007;31728990-31729121;-	SE	0.136	0.00778068
ENSG00000070882	OSBPL3	chr7:24849068-24849176;24842278-24842413;24852503-24852634;-	SE	-0.203	0.00101085
ENSG00000145362	ANK2	chr4:113313683-113313695;113311254-113311399;113317706-113317809;+	SE	-0.125	0
ENSG00000145362	ANK2	chr4:113372532-113372625;113369513-113369805;113373089-113373173;+	SE	-0.168	0
ENSG00000026652	AGPAT4	chr6:161165576-161165713;161153345-161153499;161166247-161166417;-	SE	-0.148	8.55193e-05
ENSG00000125462	C1ORF61	chr1:156407841-156407975;156404252-156404601;156421554-156421756;-	SE	-0.207	2.40454e-06
ENSG00000125462	C1ORF61	chr1:156414653-156414753;156404255-156404601;156421554-156421752;-	SE	-0.143	1.3214e-05
ENSG00000125462	C1ORF61	chr1:156416768-156416864;156404252-156404601;156420170-156420336;-	SE	-0.12	8.9199e-07
ENSG00000125462	C1ORF61	chr1:156416768-156416864;156404252-156404601;156421554-156421809;-	SE	-0.239	1.20253e-08
ENSG00000125462	C1ORF61	chr1:156416768-156416864;156404252-156404601;156429375-156429426;-	SE	-0.179	0.0174248
ENSG00000125462	C1ORF61	chr1:156416768-156416864;156414653-156414753;156421554-156421809;-	SE	-0.162	0.00418799
ENSG00000125462	C1ORF61	chr1:156417911-156418034;156404252-156404601;156420170-156420336;-	SE	-0.103	1.51065e-05
ENSG00000125462	C1ORF61	chr1:156417911-156418034;156404252-156404601;156421554-156421756;-	SE	-0.173	0.000584081
ENSG00000084693	AGBL5	chr2:27069047-27069094;27068631-27068744;27069572-27069706;+	SE	-0.211	7.34073e-06
ENSG00000136699	SMPD4	chr2:130161185-130161272;130157250-130157396;130164373-130164445;-	SE	-0.108	0.00253638
ENSG00000011304	PTBP1	chr19:805831-805902;805491-805569;806407-806556;+	SE	-0.345	0.000276343
ENSG00000113163	CERT1	chr5:75399309-75399387;75389591-75389687;75400204-75400297;-	SE	-0.133	0.000257581
ENSG00000172765	TMCC1	chr3:129857249-129857405;129828450-129828508;129880308-129880559;-	SE	-0.146	2.67092e-05
ENSG00000172765	TMCC1	chr3:129867009-129867098;129828450-129828508;129880308-129880559;-	SE	-0.262	1.53029e-05
ENSG00000067066	SP100	chr2:230417590-230417665;230415941-230416328;230442936-230443099;+	SE	-0.183	5.51986e-06
ENSG00000229043	AC091729.3	chr7:1162351-1162543;1160590-1160623;1162961-1163217;+	SE	-0.109	4.45087e-05
ENSG00000108021	TASOR2	chr10:5717658-5717750;5714134-5714207;5720543-5720611;+	SE	-0.173	2.47133e-07
ENSG00000160285	LSS	chr21:46196201-46196267;46195675-46195756;46205835-46205941;-	SE	-0.104	0.0150942
ENSG00000065621	GSTO2	chr10:104279369-104279471;104277893-104278116;104299127-104304945;+	SE	-0.118	0.00925448
ENSG00000251600	AC107223.1	chr4:143967087-143967179;143912539-143912638;143979849-143979952;+	SE	-0.292	0.000442253
ENSG00000251600	AC107223.1	chr4:144095296-144095374;144089900-144090131;144103315-144103514;+	SE	-0.133	0.00402755
ENSG00000272752	STAG3L5P-PVRIG2P-PILRB	chr7:100353372-100353483;100353209-100353270;100355142-100355240;+	SE	0.157	0.0460206
ENSG00000272752	STAG3L5P-PVRIG2P-PILRB	chr7:100353372-100354012;100352996-100353123;100355142-100355240;+	SE	0.182	0.000421863
ENSG00000272752	STAG3L5P-PVRIG2P-PILRB	chr7:100353372-100354012;100353209-100353270;100355142-100355240;+	SE	0.148	0.00199544
ENSG00000100523	DDHD1	chr14:53103030-53103051;53091784-53091932;53103682-53103856;-	SE	-0.129	0.00920372
ENSG00000112759	SLC29A1	chr6:44225972-44226167;44223820-44223955;44227262-44227342;+	SE	-0.222	0.00111332
ENSG00000112759	SLC29A1	chr6:44226060-44226167;44223799-44223955;44227262-44227342;+	SE	-0.197	0.00247639
ENSG00000079691	CARMIL1	chr6:25576975-25576993;25556700-25556850;25580923-25580990;+	SE	0.141	4.37069e-05
ENSG00000182985	CADM1	chr11:115198405-115198438;115178643-115178775;115214607-115214780;-	SE	0.109	0.0484136
ENSG00000169432	SCN9A	chr2:166259205-166259287;166251764-166251885;166272398-166272749;-	SE	-0.338	0.00806441
ENSG00000054282	SDCCAG8	chr1:243293398-243293494;243293090-243293219;243316754-243316895;+	SE	-0.322	0.00118605
ENSG00000054282	SDCCAG8	chr1:243304712-243304777;243293090-243293219;243316754-243316893;+	SE	-0.104	0.00011213
ENSG00000132912	DCTN4	chr5:150731885-150731906;150731415-150731489;150733367-150733475;-	SE	0.295	0
ENSG00000185008	ROBO2	chr3:77527402-77527414;77522774-77522902;77546337-77546462;+	SE	-0.189	8.28273e-05
ENSG00000198554	WDHD1	chr14:55026710-55026803;55013484-55013596;55027027-55027099;-	SE	-0.233	0.000108415
ENSG00000163995	ABLIM2	chr4:8027758-8027857;8020201-8020303;8029655-8029776;-	SE	0.111	0.0402579
ENSG00000163995	ABLIM2	chr4:8032647-8032680;8029655-8029776;8036148-8036295;-	SE	0.185	2.17712e-09
ENSG00000228063	LYPLAL1-DT	chr1:219149938-219150031;219086494-219086660;219156119-219156199;-	SE	-0.164	0.0195651
ENSG00000138674	SEC31A	chr4:82861630-82861708;82857688-82857764;82863317-82863392;-	SE	-0.117	0.0075004
ENSG00000138674	SEC31A	chr4:82862533-82862572;82857688-82857764;82863317-82863392;-	SE	-0.137	0.00332469
ENSG00000160752	FDPS	chr1:155309752-155309965;155308913-155308965;155312254-155312395;+	SE	-0.107	0.00785144
ENSG00000160752	FDPS	chr1:155309788-155309965;155308865-155308965;155312254-155312395;+	SE	-0.108	0.0108853
ENSG00000145390	USP53	chr4:119235289-119235411;119217549-119217673;119245336-119245429;+	SE	-0.136	1.98542e-05
ENSG00000169499	PLEKHA2	chr8:38901797-38901892;38901343-38901445;38917906-38918070;+	SE	0.164	0.00403536
ENSG00000182287	AP1S2	chrX:15840496-15840591;15831451-15831568;15845378-15845516;-	SE	-0.406	0.00137319
ENSG00000224081	SLC44A3-AS1	chr1:94742268-94742414;94732257-94732437;94819955-94820096;-	SE	-0.168	2.88946e-06
ENSG00000126215	XRCC3	chr14:103712874-103712968;103711465-103711567;103715423-103715443;-	SE	-0.272	0.043855
ENSG00000148948	LRRC4C	chr11:40241518-40241598;40140800-40140853;40319627-40319721;-	SE	-0.143	0.00516441
ENSG00000235437	LINC01278	chrX:63259667-63259817;63239786-63239830;63399780-63399903;-	SE	0.152	0.0105593
ENSG00000235437	LINC01278	chrX:63314996-63315107;63239786-63239830;63399780-63399903;-	SE	0.232	0.0026387
ENSG00000172890	NADSYN1	chr11:71480218-71480274;71478394-71478469;71480754-71480879;+	SE	-0.122	0.0222196
ENSG00000162669	HFM1	chr1:91319077-91319209;91316100-91316184;91319292-91319390;-	SE	0.109	0.0258295
ENSG00000204099	NEU4	chr2:241813332-241813513;241810934-241811461;241814478-241814685;+	SE	0.173	0.00111582
ENSG00000114982	KANSL3	chr2:96606969-96607047;96605319-96605511;96608507-96608664;-	SE	-0.131	0.0381099
ENSG00000116285	ERRFI1	chr1:8015307-8015400;8014039-8014396;8015494-8015692;-	SE	-0.116	1.82266e-07
ENSG00000081923	ATP8B1	chr18:57659742-57659815;57655193-57655417;57661173-57661462;-	SE	-0.34	5.54977e-08
ENSG00000196924	FLNA	chrX:154357250-154357274;154354824-154355072;154357433-154357623;-	SE	-0.348	0
ENSG00000196924	FLNA	chrX:154365744-154365801;154365348-154365486;154366023-154366224;-	SE	-0.136	5.65628e-06
ENSG00000169016	E2F6	chr2:11457178-11457233;11453581-11453798;11465771-11466103;-	SE	-0.131	0.0401651
ENSG00000138326	RPS24	chr10:78037438-78040225;78037193-78037304;78040614-78040716;+	SE	-0.115	1.3928e-07
ENSG00000134490	TMEM241	chr18:23384989-23385067;23377645-23377671;23399565-23399647;-	SE	-0.12	0.000411651
ENSG00000235098	ANKRD65	chr1:1420051-1420592;1418421-1419549;1420796-1421005;-	SE	0.258	0.000183551
ENSG00000162613	FUBP1	chr1:77969021-77969084;77968164-77968203;77969924-77970015;-	SE	0.155	0.00056001
ENSG00000186020	ZNF529	chr19:36587401-36587457;36556103-36556197;36589614-36589701;-	SE	0.121	0.0240217
ENSG00000204410	MSH5	chr6:31758532-31758620;31758164-31758293;31758765-31758875;+	SE	-0.208	0.000125883
ENSG00000204410	MSH5	chr6:31758547-31758620;31757421-31758293;31758765-31758875;+	SE	-0.139	4.13969e-05
ENSG00000143434	SEMA6C	chr1:151137985-151138105;151137710-151137799;151138315-151138406;-	SE	-0.108	0.0439477
ENSG00000136717	BIN1	chr2:127052254-127052362;127050801-127050912;127059010-127059155;-	SE	-0.148	0.0459853
ENSG00000136717	BIN1	chr2:127057472-127057601;127050801-127050912;127059010-127059155;-	SE	-0.159	0.0200801
ENSG00000136717	BIN1	chr2:127057472-127057601;127051153-127051243;127059010-127059155;-	SE	-0.181	0.0373848
ENSG00000135631	RAB11FIP5	chr2:73079650-73081663;73075992-73076182;73088049-73088749;-	SE	0.183	2.20585e-09
ENSG00000168137	SETD5	chr3:9436849-9436888;9435727-9435906;9440455-9440698;+	SE	-0.127	0.00350053
ENSG00000163939	PBRM1	chr3:52681703-52681820;52679581-52679726;52682091-52682233;-	SE	-0.124	0.00947885
ENSG00000163939	PBRM1	chr3:52681703-52681820;52679581-52679726;52685748-52685794;-	SE	-0.118	0.0309762
ENSG00000010322	NISCH	chr3:52480878-52481037;52480183-52480295;52484512-52484637;+	SE	-0.134	2.22376e-08
ENSG00000010322	NISCH	chr3:52480878-52481109;52480138-52480295;52484512-52484637;+	SE	-0.15	2.92695e-07
ENSG00000138071	ACTR2	chr2:65242048-65242063;65239851-65239962;65246523-65246739;+	SE	-0.164	2.3456e-13
ENSG00000143110	C1ORF162	chr1:111477650-111477775;111477333-111477428;111477982-111478512;+	SE	-0.253	0.0312271
ENSG00000129682	FGF13	chrX:138857511-138857679;138708817-138708928;139204058-139204271;-	SE	-0.378	1.73275e-08
ENSG00000214140	PRCD	chr17:76543028-76543121;76540504-76540573;76553108-76553194;+	SE	-0.236	0.00242901
ENSG00000155744	FAM126B	chr2:201061306-201061424;201023958-201024039;201071453-201071579;-	SE	-0.315	0.000312219
ENSG00000060718	COL11A1	chr1:103025799-103025952;103025520-103025613;103026215-103026332;-	SE	0.142	0.00325896
ENSG00000196150	ZNF250	chr8:144886839-144886902;144880364-144880458;144889580-144889694;-	SE	-0.105	0.0266467
ENSG00000007168	PAFAH1B1	chr17:2635382-2635510;2594170-2594345;2638098-2638320;+	SE	-0.166	0.000901817
ENSG00000007168	PAFAH1B1	chr17:2677515-2677639;2676504-2676606;2681728-2681910;+	SE	-0.171	0.000127485
ENSG00000144741	SLC25A26	chr3:66304452-66304537;66263331-66263379;66369477-66369542;+	SE	-0.141	0.00638879
ENSG00000131089	ARHGEF9	chrX:63736989-63737118;63724531-63724711;63743368-63743446;-	SE	-0.129	0.0344533
ENSG00000147155	EBP	chrX:48522144-48522252;48521855-48521907;48523698-48524072;+	SE	-0.394	0.000109105
ENSG00000114867	EIF4G1	chr3:184316131-184316218;184314494-184314674;184317716-184317816;+	SE	-0.129	0.00107306
ENSG00000001460	STPG1	chr1:24391923-24392067;24383901-24384003;24401318-24401456;-	SE	-0.164	0.000489504
ENSG00000120265	PCMT1	chr6:149772047-149772247;149771161-149771266;149772554-149772684;+	SE	-0.118	0.00136857
ENSG00000120265	PCMT1	chr6:149772554-149772684;149772047-149772247;149773137-149773169;+	SE	0.294	0.00162995
ENSG00000109339	MAPK10	chr4:86453029-86453181;86354529-86354644;86593909-86594062;-	SE	-0.119	2.16097e-05
ENSG00000127603	MACF1	chr1:39328600-39328706;39327217-39327353;39331202-39336653;+	SE	0.186	0.00296243
ENSG00000126858	RHOT1	chr17:32209349-32209445;32208106-32208309;32224615-32225727;+	SE	-0.146	0.000278364
ENSG00000178104	PDE4DIP	chr1:148866410-148866532;148863249-148863305;148868470-148868622;+	SE	-0.229	0.00123359
ENSG00000178104	PDE4DIP	chr1:148866413-148866505;148863249-148863305;148868470-148868618;+	SE	-0.199	0.00934728
ENSG00000178104	PDE4DIP	chr1:148866413-148866532;148863249-148863305;148868470-148868609;+	SE	-0.228	0.0011409
ENSG00000178104	PDE4DIP	chr1:149010442-149010595;149009567-149009791;149016298-149016550;+	SE	-0.257	0
ENSG00000178104	PDE4DIP	chr1:149012590-149012776;149009567-149009791;149016298-149016550;+	SE	-0.269	0
ENSG00000155657	TTN	chr2:178679338-178679416;178678746-178678830;178679598-178679682;-	SE	0.295	3.6925e-06
ENSG00000164073	MFSD8	chr4:127942044-127942158;127939778-127939997;127943751-127943992;-	SE	0.208	0.0440305
ENSG00000115414	FN1	chr2:215380810-215381080;215379129-215379317;215382211-215382325;-	SE	0.204	5.25426e-05
ENSG00000115414	FN1	chr2:215392930-215393203;215391631-215391814;215394527-215394719;-	SE	0.296	3.12158e-11
ENSG00000253477	AC012213.1	chr8:103487560-103487681;103483397-103483515;103489696-103489849;-	SE	0.197	2.11075e-07
ENSG00000145907	G3BP1	chr5:151792044-151792201;151790888-151791062;151795478-151795575;+	SE	0.177	0.0149502
ENSG00000109654	TRIM2	chr4:153281464-153281565;153275892-153276130;153315484-153315588;+	SE	-0.275	7.90581e-06
ENSG00000122034	GTF3A	chr13:27432730-27432804;27430532-27430621;27434138-27434150;+	SE	-0.135	2.00092e-05
ENSG00000166377	ATP9B	chr18:79213961-79214038;79206935-79207012;79253380-79253541;+	SE	-0.121	0.00195639
ENSG00000102181	CD99L2	chrX:150771804-150771822;150770303-150770369;150776173-150776293;-	SE	-0.245	0
ENSG00000010379	SLC6A13	chr12:242613-242754;237925-238010;259850-260057;-	SE	-0.115	0.0367362
ENSG00000135845	PIGC	chr1:172397163-172397272;172393133-172394410;172399818-172399916;-	SE	-0.245	2.48295e-05
ENSG00000139620	KANSL2	chr12:48661194-48661243;48660365-48660619;48662559-48662592;-	SE	0.224	0.00234077
ENSG00000158987	RAPGEF6	chr5:131450022-131450046;131446482-131446703;131453053-131453177;-	SE	0.191	0.00166487
ENSG00000158987	RAPGEF6	chr5:131469800-131469815;131464040-131464281;131472586-131472744;-	SE	0.152	0.0350436
ENSG00000106133	NSUN5P2	chr7:72952151-72952295;72950057-72950196;72954358-72954479;-	SE	-0.116	0.00034459
ENSG00000104365	IKBKB	chr8:42319584-42319646;42319269-42319421;42320734-42320844;+	SE	0.221	2.72872e-05
ENSG00000144674	GOLGA4	chr3:37286013-37286061;37281957-37282272;37289234-37289291;+	SE	-0.12	0.00166401
ENSG00000188157	AGRN	chr1:1051992-1052016;1051727-1051815;1053752-1053977;+	SE	-0.158	0.0158325
ENSG00000188157	AGRN	chr1:1053460-1053493;1051992-1052016;1053752-1053977;+	SE	0.164	0.00046918
ENSG00000170776	AKAP13	chr15:85658536-85658590;85655416-85655787;85662387-85662453;+	SE	0.249	0.0103444
ENSG00000170776	AKAP13	chr15:85662387-85662453;85655416-85655787;85664562-85664755;+	SE	-0.291	2.51957e-07
ENSG00000170776	AKAP13	chr15:85662387-85662453;85658536-85658590;85664562-85664755;+	SE	-0.372	3.20728e-05
ENSG00000186566	GPATCH8	chr17:44438670-44438715;44436477-44436545;44464471-44464544;-	SE	-0.195	0.000747133
ENSG00000229358	DPY19L1P1	chr7:32623360-32623439;32621012-32621072;32632542-32632620;-	SE	-0.128	1.55192e-06
ENSG00000107745	MICU1	chr10:72531459-72531690;72508154-72508269;72533745-72533789;-	SE	-0.129	4.32995e-05
ENSG00000107745	MICU1	chr10:72532994-72533162;72508154-72508269;72533745-72533789;-	SE	-0.172	0.000495928
ENSG00000142949	PTPRF	chr1:43597747-43598053;43592456-43592601;43598719-43598913;+	SE	0.157	0.000236412
ENSG00000142949	PTPRF	chr1:43602070-43602097;43598719-43598913;43603415-43603533;+	SE	-0.154	0.00789547
ENSG00000142949	PTPRF	chr1:43612767-43612800;43609382-43609498;43613617-43613715;+	SE	-0.113	0.0154834
ENSG00000226476	LINC01748	chr1:60537680-60537788;60528918-60529249;60540248-60540433;-	SE	-0.212	0.0447539
ENSG00000148399	DPH7	chr9:137576308-137576402;137575708-137576167;137577469-137577603;-	SE	0.257	0.00011213
ENSG00000254101	LINC02055	chr8:136519147-136519239;136515965-136516300;136536977-136537059;+	SE	-0.295	2.98056e-05
ENSG00000166833	NAV2	chr11:19884293-19884362;19879868-19880127;19892433-19892594;+	SE	-0.133	0.0121983
ENSG00000166833	NAV2	chr11:20049835-20049901;20048727-20049195;20054079-20054240;+	SE	-0.366	0
ENSG00000166833	NAV2	chr11:20051288-20051333;20048727-20049195;20054079-20054240;+	SE	-0.431	5.72453e-12
ENSG00000166833	NAV2	chr11:20093098-20093199;20092205-20092368;20095671-20095767;+	SE	0.296	0
ENSG00000197603	CPLANE1	chr5:37157312-37157420;37153739-37153993;37157669-37157814;-	SE	-0.155	0.0215948
ENSG00000082397	EPB41L3	chr18:5398020-5401043;5397057-5397426;5406776-5406968;-	SE	-0.196	0.0448855
ENSG00000126246	IGFLR1	chr19:35739709-35739769;35739214-35739626;35740379-35740549;-	SE	-0.122	9.83982e-06
ENSG00000126246	IGFLR1	chr19:35739709-35740086;35739256-35739626;35740379-35740564;-	SE	-0.117	7.89331e-07
ENSG00000162408	NOL9	chr1:6544825-6544922;6533279-6533441;6549570-6549698;-	SE	-0.142	0.000532907
ENSG00000145349	CAMK2D	chr4:113455725-113455821;113451031-113454515;113457334-113457563;-	SE	-0.145	0.000972582
ENSG00000145349	CAMK2D	chr4:113504975-113505035;113500462-113500511;113509637-113509675;-	SE	-0.13	0.0138791
ENSG00000145349	CAMK2D	chr4:113504975-113505035;113502935-113502977;113509637-113509675;-	SE	-0.22	0
ENSG00000145349	CAMK2D	chr4:113508235-113508268;113500462-113500511;113509637-113509675;-	SE	-0.172	0.0479442
ENSG00000145349	CAMK2D	chr4:113508235-113508268;113502935-113502977;113509637-113509675;-	SE	-0.431	3.26435e-07
ENSG00000145349	CAMK2D	chr4:113548656-113548729;113547643-113547716;113552030-113552096;-	SE	-0.13	0.00831192
ENSG00000188917	TRMT2B	chrX:101041316-101041371;101037916-101038051;101051783-101052082;-	SE	-0.148	0.00840484
ENSG00000244040	IL12A-AS1	chr3:160009111-160009257;159997602-159998105;160038909-160038978;-	SE	-0.143	0.02133
ENSG00000013364	MVP	chr16:29825941-29826092;29820472-29820510;29830473-29830674;+	SE	-0.185	1.38078e-05
ENSG00000138758	SEPTIN11	chr4:77036772-77036837;77030782-77030970;77039072-77039206;+	SE	-0.145	0.0083375
ENSG00000214719	AC005562.1	chr17:30631754-30631895;30610893-30610942;30633097-30633390;+	SE	-0.118	2.75159e-07
ENSG00000169031	COL4A3	chr2:227308898-227309076;227307709-227307919;227309203-227309318;+	SE	0.169	0.00102712
ENSG00000223482	NUTM2A-AS1	chr10:87241181-87245855;87208185-87208512;87246114-87246212;-	SE	-0.139	2.00211e-07
ENSG00000163126	ANKRD23	chr2:96839726-96839828;96833310-96833540;96839996-96840095;-	SE	0.394	0.00511891
ENSG00000232593	KANTR	chrX:53099471-53099608;53094399-53094474;53141847-53142707;+	SE	-0.133	0.0422017
ENSG00000078304	PPP2R5C	chr14:101824013-101824169;101809836-101810036;101836168-101836701;+	SE	-0.19	5.69622e-07
ENSG00000078304	PPP2R5C	chr14:101831700-101831804;101809868-101810036;101836168-101836432;+	SE	-0.119	5.35673e-05
ENSG00000186868	MAPT	chr17:45971858-45971945;45962320-45962470;45978374-45978425;+	SE	-0.457	0
ENSG00000186868	MAPT	chr17:46010309-46010402;45996398-45996664;46014242-46014324;+	SE	-0.17	0
ENSG00000118473	SGIP1	chr1:66634079-66634163;66633069-66633094;66639776-66639833;+	SE	-0.194	0
ENSG00000118473	SGIP1	chr1:66635943-66636015;66633069-66633094;66639776-66639833;+	SE	-0.126	0.000297489
ENSG00000118473	SGIP1	chr1:66635943-66636015;66634079-66634163;66639776-66639833;+	SE	0.192	0.00922979
ENSG00000118473	SGIP1	chr1:66681868-66682369;66679677-66679752;66689147-66689275;+	SE	-0.135	2.4887e-06
ENSG00000154134	ROBO3	chr11:124877160-124877309;124876821-124876932;124877518-124877796;+	SE	-0.199	1.23315e-07
ENSG00000154134	ROBO3	chr11:124877266-124877309;124876825-124876932;124877518-124877658;+	SE	-0.208	9.38535e-07
ENSG00000261824	LINC00662	chr19:27727816-27727979;27715576-27715858;27732795-27732967;-	SE	-0.153	4.04834e-08
ENSG00000163138	PACRGL	chr4:20701757-20701884;20700437-20700706;20704465-20704524;+	SE	-0.343	1.04203e-10
ENSG00000163138	PACRGL	chr4:20702140-20702221;20700457-20700787;20704465-20704524;+	SE	-0.17	0.00445366
ENSG00000163138	PACRGL	chr4:20702140-20702221;20700458-20700706;20704465-20704524;+	SE	-0.242	1.29301e-10
ENSG00000163138	PACRGL	chr4:20707802-20707870;20704659-20704814;20713431-20713521;+	SE	-0.217	0.00262056
ENSG00000163138	PACRGL	chr4:20712787-20712922;20704659-20704814;20713431-20713516;+	SE	-0.118	0.000341277
ENSG00000163138	PACRGL	chr4:20716106-20716248;20713431-20713539;20724807-20724889;+	SE	-0.114	0.00530112
ENSG00000216937	CCDC7	chr10:32675664-32675813;32634253-32634364;32685969-32686080;+	SE	-0.19	1.47194e-06
ENSG00000174501	ANKRD36C	chr2:95944626-95944694;95938986-95939015;95945113-95945121;-	SE	0.107	0.00856476
ENSG00000128833	MYO5C	chr15:52232621-52232685;52229132-52229313;52235669-52235763;-	SE	0.348	0.00393062
ENSG00000111731	C2CD5	chr12:22458483-22458585;22456970-22457161;22469708-22469795;-	SE	-0.104	1.29806e-07
ENSG00000111731	C2CD5	chr12:22459491-22459542;22456970-22457161;22469708-22469795;-	SE	-0.184	1.30769e-05
ENSG00000111731	C2CD5	chr12:22502738-22502804;22493222-22493337;22506710-22506819;-	SE	-0.131	0.000824807
ENSG00000239521	CASTOR3	chr7:100213046-100213133;100200652-100202603;100223569-100223698;-	SE	-0.185	0.000338756
ENSG00000239521	CASTOR3	chr7:100213046-100213133;100200652-100202603;100223881-100224075;-	SE	-0.136	0.000193526
ENSG00000163075	CFAP221	chr2:119545111-119545273;119544467-119544510;119546084-119546270;+	SE	-0.141	0.000362987
ENSG00000163075	CFAP221	chr2:119549084-119549185;119546084-119546270;119559688-119559775;+	SE	0.122	0.0342353
ENSG00000142687	KIAA0319L	chr1:35442245-35442336;35438541-35441138;35442905-35443028;-	SE	-0.121	8.97053e-06
ENSG00000063601	MTMR1	chrX:150712341-150712365;150699194-150699300;150714478-150714529;+	SE	-0.184	0.000169746
ENSG00000063601	MTMR1	chrX:150714478-150714532;150712341-150712365;150718624-150718700;+	SE	-0.177	0.000356955
ENSG00000058668	ATP2B4	chr1:203733222-203733400;203727394-203727571;203739545-203739644;+	SE	-0.117	3.75083e-05
ENSG00000171604	CXXC5	chr5:139665579-139665803;139648928-139649009;139680363-139680936;+	SE	-0.28	0.0162709
ENSG00000286863	AL513166.1	chr1:72533763-72533811;72283252-72283405;72555210-72555398;+	SE	0.144	0.000365635
ENSG00000073921	PICALM	chr11:85978069-85978093;85976622-85976682;85981128-85981228;-	SE	-0.188	0.00655201
ENSG00000143612	C1ORF43	chr1:154219835-154219937;154214456-154214574;154220341-154220533;-	SE	-0.121	0.0018412
ENSG00000198838	RYR3	chr15:33757474-33757596;33756305-33756373;33768657-33768707;+	SE	-0.148	3.35822e-05
ENSG00000126705	AHDC1	chr1:27603727-27603863;27603396-27603494;27604159-27604431;-	SE	0.179	0.00558311
ENSG00000163539	CLASP2	chr3:33588704-33588731;33584749-33584920;33592212-33592239;-	SE	0.341	0
ENSG00000163539	CLASP2	chr3:33588704-33588731;33584749-33584920;33592394-33592496;-	SE	0.13	0
ENSG00000163539	CLASP2	chr3:33592212-33592239;33584749-33584920;33592394-33592496;-	SE	0.115	2.3456e-13
ENSG00000159023	EPB41	chr1:29065683-29065825;29064981-29065158;29068732-29068768;+	SE	0.129	0.00228203
ENSG00000159023	EPB41	chr1:29065683-29065825;29064981-29065158;29069165-29073093;+	SE	-0.544	0
ENSG00000159023	EPB41	chr1:29068732-29068768;29064981-29065158;29069165-29072173;+	SE	-0.428	0
ENSG00000159023	EPB41	chr1:29068732-29068768;29064981-29065158;29097806-29097935;+	SE	-0.27	0.00301349
ENSG00000159023	EPB41	chr1:29068732-29068783;29064981-29065158;29069165-29072280;+	SE	-0.398	0
ENSG00000159023	EPB41	chr1:29068732-29068783;29064981-29065158;29097806-29097935;+	SE	-0.33	9.17265e-06
ENSG00000159023	EPB41	chr1:29083994-29084122;29064981-29065158;29097806-29097935;+	SE	-0.224	0.0139661
ENSG00000159023	EPB41	chr1:29096154-29096604;29064981-29065158;29097806-29097904;+	SE	-0.243	0.000855617
ENSG00000005448	WDR54	chr2:74422119-74422375;74421758-74421816;74422869-74422932;+	SE	0.113	0.00182034
ENSG00000030110	BAK1	chr6:33574505-33574525;33574033-33574214;33575297-33575441;-	SE	-0.212	0.000110922
ENSG00000144824	PHLDB2	chr3:111932268-111932397;111920281-111920419;111939474-111939630;+	SE	-0.128	0.0403822
ENSG00000144824	PHLDB2	chr3:111949701-111949890;111948931-111949075;111952571-111952613;+	SE	-0.373	6.45138e-10
ENSG00000103415	HMOX2	chr16:4483636-4483754;4476339-4476487;4505483-4505610;+	SE	0.103	0.00166138
ENSG00000164654	MIOS	chr7:7567606-7567688;7566883-7567072;7572435-7572667;+	SE	-0.26	0.000120727
ENSG00000164654	MIOS	chr7:7567606-7567688;7567052-7567484;7572435-7572667;+	SE	-0.297	1.91847e-07
ENSG00000164654	MIOS	chr7:7568025-7568123;7566874-7567072;7572435-7572667;+	SE	-0.112	9.0593e-06
ENSG00000107890	ANKRD26	chr10:26995040-26995147;26980575-26980839;27006916-27006962;-	SE	-0.148	0.032994
ENSG00000065882	TBC1D1	chr4:38051898-38052060;38049617-38049898;38054198-38054338;+	SE	0.212	0.00871501
ENSG00000286104	AC016629.3	chr19:58591497-58591624;58586154-58586356;58598966-58599801;+	SE	-0.192	0.0456371
ENSG00000228315	GUSBP11	chr22:23640307-23640423;23638486-23638942;23652478-23652576;-	SE	0.205	2.10244e-06
ENSG00000255339	AL133352.1	chr10:100509315-100509511;100509006-100509102;100516095-100516219;-	SE	0.164	0.000609412
ENSG00000117868	ESYT2	chr7:158752780-158752843;158749648-158749723;158759485-158759581;-	SE	-0.143	0
ENSG00000143549	TPM3	chr1:154171412-154171488;154170648-154170711;154172028-154172104;-	SE	-0.241	0
ENSG00000185222	TCEAL9	chrX:103357082-103357161;103356505-103356606;103357614-103358462;+	SE	-0.141	0.0084193
ENSG00000225539	LINC01821	chr2:194416195-194416418;194377211-194377337;194419307-194419465;+	SE	-0.171	0.0036774
ENSG00000115459	ELMOD3	chr2:85355075-85355170;85354393-85354829;85356966-85357025;+	SE	-0.111	0.0121072
ENSG00000115459	ELMOD3	chr2:85355554-85355716;85354725-85354829;85356966-85357252;+	SE	-0.125	3.96311e-05
ENSG00000028277	POU2F2	chr19:42116708-42117005;42099715-42099821;42117249-42117432;-	SE	-0.242	4.67546e-08
ENSG00000158122	PRXL2C	chr9:96645892-96646024;96639576-96641886;96651389-96651495;-	SE	-0.175	0.00364948
ENSG00000114805	PLCH1	chr3:155486146-155486206;155485355-155485710;155488027-155488107;-	SE	-0.102	0.000401951
ENSG00000115904	SOS1	chr2:38989269-38989314;38987472-38987591;38995122-38995387;-	SE	-0.292	9.906e-05
ENSG00000141469	SLC14A1	chr18:45727260-45727418;45724949-45725013;45730299-45730471;+	SE	-0.313	0.0258864
ENSG00000162959	MEMO1	chr2:31883385-31883462;31869847-31869952;31917925-31918037;-	SE	-0.127	0.0484898
ENSG00000196689	TRPV1	chr17:3577597-3577810;3573632-3573955;3580456-3580527;-	SE	0.114	0.000742363
ENSG00000135537	AFG1L	chr6:108346987-108347039;108323824-108324048;108356689-108356751;+	SE	-0.118	0.00768849
ENSG00000142875	PRKACB	chr1:84175798-84175807;84175032-84175056;84179176-84179238;+	SE	-0.102	0.0358571
ENSG00000180964	TCEAL8	chrX:103254604-103254677;103252994-103254017;103255077-103255155;-	SE	-0.133	3.04996e-05
ENSG00000131467	PSME3	chr17:42834093-42834256;42833398-42833505;42834343-42834376;+	SE	-0.191	3.04652e-05
ENSG00000055070	SZRD1	chr1:16391374-16391424;16367087-16367308;16393230-16393482;+	SE	-0.179	0.0472472
ENSG00000115020	PIKFYVE	chr2:208274020-208274053;208273583-208273733;208285725-208285933;+	SE	-0.176	2.02411e-05
ENSG00000138795	LEF1	chr4:108063622-108063657;108048596-108048751;108064335-108064384;-	SE	-0.219	0.00133141
ENSG00000138795	LEF1	chr4:108063622-108063663;108047547-108048751;108064335-108064384;-	SE	-0.171	0.000607454
ENSG00000134313	KIDINS220	chr2:8747144-8747201;8736867-8736999;8747886-8748000;-	SE	-0.325	0.00189908
ENSG00000093167	LRRFIP2	chr3:37072789-37072882;37065809-37065942;37075023-37075116;-	SE	-0.204	0.0255668
ENSG00000093167	LRRFIP2	chr3:37072789-37072882;37066223-37066325;37075023-37075116;-	SE	-0.154	0.00741143
ENSG00000093167	LRRFIP2	chr3:37091466-37091538;37083635-37083806;37094791-37094908;-	SE	-0.222	6.21015e-09
ENSG00000144285	SCN1A	chr2:166077709-166077801;166073301-166073670;166127770-166128015;-	SE	-0.125	0.000102302
ENSG00000144285	SCN1A	chr2:166077709-166077847;166073357-166073670;166127770-166128015;-	SE	-0.13	0.000704728
ENSG00000138785	INTS12	chr4:105707918-105708162;105699849-105700014;105708637-105708683;-	SE	-0.264	0.0320687
ENSG00000062194	GPBP1	chr5:57237112-57237172;57235965-57236032;57246299-57246484;+	SE	-0.195	8.28273e-05
ENSG00000196923	PDLIM7	chr5:177491806-177491925;177491403-177491420;177492404-177492435;-	SE	0.266	1.65976e-05
ENSG00000196923	PDLIM7	chr5:177491806-177491976;177491071-177491420;177492404-177492435;-	SE	0.3	8.97566e-05
ENSG00000196923	PDLIM7	chr5:177491806-177491995;177491403-177491420;177492404-177492435;-	SE	0.309	7.68801e-05
ENSG00000143164	DCAF6	chr1:168022987-168023047;168004532-168004793;168043024-168043140;+	SE	-0.114	0.000331483
ENSG00000263072	ZNF213-AS1	chr16:3132849-3132942;3131746-3132103;3134629-3134882;-	SE	-0.122	1.78683e-06
ENSG00000263072	ZNF213-AS1	chr16:3132849-3132945;3131746-3132103;3134629-3134873;-	SE	-0.114	1.80176e-06
ENSG00000263072	ZNF213-AS1	chr16:3132849-3133194;3131746-3132103;3134629-3134863;-	SE	-0.115	1.6737e-06
ENSG00000263072	ZNF213-AS1	chr16:3132849-3133367;3131746-3132103;3134629-3134882;-	SE	-0.107	2.7025e-06
ENSG00000215883	CYB5RL	chr1:54190737-54190896;54187651-54187739;54195418-54195436;-	SE	-0.193	3.00606e-08
ENSG00000215883	CYB5RL	chr1:54190747-54190896;54187651-54187739;54195418-54195616;-	SE	-0.185	5.92973e-08
ENSG00000179818	PCBP1-AS1	chr2:69988741-69988838;69988445-69988505;69996685-69996777;-	SE	0.17	0.000523234
ENSG00000179818	PCBP1-AS1	chr2:70085815-70085903;70085546-70085624;70086054-70086273;-	SE	-0.138	0.00183408
ENSG00000104067	TJP1	chr15:29719776-29720016;29718265-29719138;29720357-29720708;-	SE	-0.271	2.70475e-10
ENSG00000275131	AC241952.1	chr1:120491581-120491628;120489859-120489916;120491934-120492073;-	SE	-0.103	3.18154e-06
ENSG00000162434	JAK1	chr1:65044479-65044582;64886258-64886341;65067603-65067731;-	SE	-0.218	0.0159378
ENSG00000141380	SS18	chr18:26084051-26084175;26078075-26078160;26087500-26087577;-	SE	-0.118	0.0001404
ENSG00000174776	WDR49	chr3:167633408-167633532;167627132-167627292;167653260-167653499;-	SE	-0.337	9.92398e-11
ENSG00000169991	IFFO2	chr1:18918361-18918502;18916902-18917042;18919677-18919773;-	SE	0.144	0.00462704
ENSG00000093010	COMT	chr22:19961696-19961874;19961198-19961289;19962232-19962815;+	SE	-0.315	0.00119083
ENSG00000143951	WDPCP	chr2:63259306-63259409;63174669-63174832;63313247-63313311;-	SE	-0.107	0.0462288
ENSG00000149294	NCAM1	chr11:113221295-113221325;113214368-113214511;113231644-113231795;+	SE	-0.133	0.0194837
ENSG00000149294	NCAM1	chr11:113243551-113243790;113242804-113242846;113255876-113256001;+	SE	0.204	6.75601e-08
ENSG00000198520	ARMH1	chr1:44684392-44684656;44674712-44674873;44688195-44688319;+	SE	0.311	0.00700257
ENSG00000048991	R3HDM1	chr2:135616667-135616757;135604855-135605016;135621493-135621608;+	SE	-0.183	0
ENSG00000168297	PXK	chr3:58423460-58423494;58420535-58420568;58424751-58426019;+	SE	0.271	7.25744e-06
ENSG00000152763	WDR78	chr1:66847483-66847678;66840468-66840671;66862146-66862302;-	SE	0.248	0.00043342
ENSG00000153253	SCN3A	chr2:165122815-165122899;165115454-165115575;165127630-165128101;-	SE	-0.18	1.78017e-09
ENSG00000153253	SCN3A	chr2:165179551-165179691;165176130-165176444;165186550-165186747;-	SE	-0.127	0.00143268
ENSG00000168385	SEPTIN2	chr2:241316421-241316540;241315354-241315610;241324215-241324241;+	SE	-0.195	0.00296242
ENSG00000168385	SEPTIN2	chr2:241316421-241316540;241315881-241315982;241335125-241335146;+	SE	-0.111	0.00108211
ENSG00000077157	PPP1R12B	chr1:202575001-202575182;202569146-202569197;202580473-202581152;+	SE	-0.118	2.2804e-05
ENSG00000079277	MKNK1	chr1:46585873-46585974;46583227-46583329;46594112-46594206;-	SE	-0.321	4.83758e-11
ENSG00000143845	ETNK2	chr1:204146641-204146764;204141314-204141457;204149702-204149962;-	SE	0.21	0.0318503
ENSG00000143850	PLEKHA6	chr1:204223461-204223585;204218852-204222779;204228082-204228228;-	SE	0.183	0
ENSG00000127483	HP1BP3	chr1:20780344-20780540;20779811-20779911;20787194-20787307;-	SE	-0.131	0.0481759
ENSG00000138380	CARF	chr2:202924296-202924415;202917876-202918043;202942739-202942867;+	SE	-0.215	0.0102768
ENSG00000185842	DNAH14	chr1:225080378-225080748;225079206-225079548;225082548-225082739;+	SE	-0.102	0.0237158
ENSG00000185842	DNAH14	chr1:225147103-225147249;225145325-225145379;225152004-225152073;+	SE	-0.318	3.70088e-10
ENSG00000185842	DNAH14	chr1:225159313-225159485;225152696-225152883;225167938-225168028;+	SE	-0.208	0.000996863
ENSG00000143469	SYT14	chr1:210159399-210159477;210155720-210155910;210160728-210162967;+	SE	-0.31	0.000319993
ENSG00000143469	SYT14	chr1:210159420-210159477;210155720-210155910;210160728-210161731;+	SE	-0.222	2.24325e-05
ENSG00000080845	DLGAP4	chr20:36465264-36465367;36461467-36461510;36496704-36497066;+	SE	-0.299	0.00472659
ENSG00000080845	DLGAP4	chr20:36493057-36493185;36461491-36461510;36496704-36497066;+	SE	-0.292	0.0322801
ENSG00000221838	AP4M1	chr7:100104873-100104940;100104091-100104154;100105239-100105346;+	SE	-0.124	0.00605566
ENSG00000172775	PSME3IP1	chr16:57174168-57174286;57173727-57173869;57186030-57186116;-	SE	-0.229	0.000302319
ENSG00000172775	PSME3IP1	chr16:57178501-57178852;57173727-57173869;57186030-57186064;-	SE	-0.152	0.000258526
ENSG00000175581	MRPL48	chr11:73808312-73808350;73805026-73805079;73825707-73825796;+	SE	0.111	0.0108431
ENSG00000198707	CEP290	chr12:88054339-88054413;88053651-88053746;88055575-88055717;-	SE	0.112	8.66252e-06
ENSG00000163596	ICA1L	chr2:202825694-202825767;202819604-202819899;202828847-202829016;-	SE	-0.128	0.00704393
ENSG00000103326	CAPN15	chr16:536028-536142;533945-533998;546816-548287;+	SE	-0.183	7.22206e-06
ENSG00000101493	ZNF516	chr18:76371466-76371571;76361767-76362557;76378854-76380285;-	SE	0.115	0.0158775
ENSG00000101493	ZNF516	chr18:76463027-76463141;76441244-76443211;76490680-76490779;-	SE	-0.209	0.00925951
ENSG00000162591	MEGF6	chr1:3499137-3499266;3498697-3498826;3499587-3499716;-	SE	0.216	0.000127348
ENSG00000135541	AHI1	chr6:135495538-135495709;135492251-135492291;135497187-135497249;-	SE	-0.121	1.24603e-05
ENSG00000135541	AHI1	chr6:135495538-135495709;135492251-135492291;135497582-135497740;-	SE	-0.203	1.43446e-06
ENSG00000135541	AHI1	chr6:135495813-135495898;135492227-135492291;135497187-135497249;-	SE	-0.169	0.00840272
ENSG00000135541	AHI1	chr6:135495813-135495898;135492227-135492291;135497582-135497649;-	SE	-0.2	7.31244e-05
ENSG00000143776	CDC42BPA	chr1:227219262-227219420;227213135-227213219;227254063-227254155;-	SE	0.183	3.4196e-12
ENSG00000131797	CLUHP3	chr16:31705671-31705792;31705348-31705472;31705889-31706034;+	SE	-0.128	0.000913232
ENSG00000187079	TEAD1	chr11:12878888-12878900;12864837-12864900;12879707-12879842;+	SE	-0.286	0.0149751
ENSG00000162885	B3GALNT2	chr1:235489167-235489268;235484321-235484515;235494680-235494828;-	SE	-0.123	0.0320687
ENSG00000128596	CCDC136	chr7:128806687-128806858;128805760-128805901;128817757-128817864;+	SE	-0.136	0.00189908
ENSG00000128596	CCDC136	chr7:128810138-128810366;128805760-128805901;128817757-128817864;+	SE	-0.11	0.00260813
ENSG00000033867	SLC4A7	chr3:27431297-27431669;27424036-27424152;27433954-27434104;-	SE	-0.156	2.1457e-06
ENSG00000145416	MARCHF1	chr4:163854020-163854169;163700812-163700863;164111587-164111662;-	SE	-0.104	3.37483e-06
ENSG00000258590	NBEAP1	chr15:20669972-20670095;20669467-20669637;20671112-20671271;-	SE	0.175	0.000638387
ENSG00000159082	SYNJ1	chr21:32644967-32645006;32641895-32641966;32645645-32645710;-	SE	-0.144	0.00200884
ENSG00000035115	SH3YL1	chr2:262630-262750;253004-253115;264781-264866;-	SE	-0.192	0.00856476
ENSG00000035115	SH3YL1	chr2:262630-262786;253004-253115;264781-264810;-	SE	-0.188	0.00266552
ENSG00000286015	CR589904.2	chr1:248685451-248685566;248681248-248682324;248698846-248698905;-	SE	-0.109	0.0108395
ENSG00000286015	CR589904.2	chr1:248685451-248685566;248681248-248682324;248745141-248745279;-	SE	-0.219	0.000255809
ENSG00000138640	FAM13A	chr4:88737471-88737555;88731832-88732198;88739029-88739125;-	SE	-0.124	0.04688
ENSG00000168958	MFF	chr2:227329605-227329783;227328677-227328789;227330625-227330689;+	SE	-0.122	0.000112976
ENSG00000168958	MFF	chr2:227342744-227342819;227340291-227340380;227352513-227352573;+	SE	-0.425	9.39573e-10
ENSG00000168958	MFF	chr2:227342744-227342819;227340291-227340380;227355676-227355761;+	SE	-0.283	0.00415555
ENSG00000168958	MFF	chr2:227347225-227347384;227340291-227340380;227352513-227352573;+	SE	-0.108	0
ENSG00000168958	MFF	chr2:227347225-227347384;227340291-227340380;227355676-227355761;+	SE	-0.128	2.79125e-09
ENSG00000168958	MFF	chr2:227352513-227352573;227340291-227340380;227355676-227355761;+	SE	-0.128	0.000227903
ENSG00000147202	DIAPH2	chrX:96763099-96763120;96758153-96758258;96881578-96881718;+	SE	-0.157	0.00083546
ENSG00000276087	AC008073.3	chr2:24172565-24173396;24164197-24164335;24174550-24174718;+	SE	-0.204	0.000247632
ENSG00000280776	LINC01202	chr5:161923616-161923864;161907110-161910833;162001119-162001536;-	SE	-0.243	0.0261803
ENSG00000183780	SLC35F3	chr1:234309100-234309320;234231416-234231741;234316601-234316727;+	SE	-0.164	0.000172604
ENSG00000145819	ARHGAP26	chr5:143207197-143207308;143147230-143147381;143213996-143214088;+	SE	0.131	0.000858761
ENSG00000182149	IST1	chr16:71903164-71903258;71894720-71894858;71915625-71915728;+	SE	-0.184	0.00924687
ENSG00000162961	DPY30	chr2:32023676-32023808;32023421-32023474;32029593-32029736;-	SE	-0.104	0.0119247
ENSG00000176406	RIMS2	chr8:103652204-103652237;103500735-103501062;103697085-103697296;+	SE	-0.136	2.24529e-09
ENSG00000176406	RIMS2	chr8:103652623-103652710;103500735-103501062;103697085-103697296;+	SE	-0.134	3.13061e-09
ENSG00000176406	RIMS2	chr8:103910133-103910201;103885297-103886223;103910320-103910529;+	SE	0.121	1.83029e-05
ENSG00000176406	RIMS2	chr8:103998184-103998250;103989304-103989421;104014505-104014615;+	SE	0.142	0.00799709
ENSG00000176406	RIMS2	chr8:104015423-104015456;104014505-104014615;104068511-104068612;+	SE	-0.283	0.000301762
ENSG00000176406	RIMS2	chr8:104015423-104015456;104014505-104014615;104093470-104093643;+	SE	-0.135	0.00431306
ENSG00000176406	RIMS2	chr8:104041325-104041358;104014505-104014615;104068511-104068612;+	SE	-0.253	0.00443625
ENSG00000176406	RIMS2	chr8:104041328-104041358;104014505-104014615;104068511-104068612;+	SE	-0.292	0.0105282
ENSG00000176406	RIMS2	chr8:104068511-104068612;104014505-104014615;104244915-104245057;+	SE	0.22	8.71428e-06
ENSG00000118432	CNR1	chr6:88147663-88147806;88145040-88145337;88165802-88165915;-	SE	-0.131	0.00108306
ENSG00000182179	UBA7	chr3:49809389-49809464;49808975-49809159;49809541-49809725;-	SE	-0.106	2.19289e-06
ENSG00000286156	AC026273.1	chr2:94197635-94197758;94195805-94196230;94199450-94199639;-	SE	-0.11	6.02539e-06
ENSG00000247317	LY6E-DT	chr8:143009048-143009207;142982048-142982501;143018159-143018381;-	SE	-0.185	0.0139378
ENSG00000117114	ADGRL2	chr1:81981123-81981150;81980794-81980839;81981807-81981976;+	SE	0.281	0.000466946
ENSG00000120733	KDM3B	chr5:138386021-138386190;138381515-138381590;138391012-138392261;+	SE	-0.109	8.66271e-05
ENSG00000173166	RAPH1	chr2:203477075-203477156;203461847-203461925;203489583-203490089;-	SE	-0.138	0.0448882
ENSG00000173166	RAPH1	chr2:203477075-203477156;203470238-203470313;203489583-203490089;-	SE	-0.109	0.000125431
ENSG00000068724	TTC7A	chr2:46958494-46958552;46956838-46957007;46974972-46975103;+	SE	-0.388	3.15741e-09
ENSG00000204463	BAG6	chr6:31644306-31644414;31644081-31644194;31644945-31645198;-	SE	-0.112	0.000153642
ENSG00000168502	MTCL1	chr18:8828907-8828964;8824698-8826232;8831606-8832777;+	SE	-0.103	0.000704728
ENSG00000114956	DGUOK	chr2:73938909-73939022;73926825-73927052;73958145-73958245;+	SE	-0.159	0.00206264
ENSG00000114956	DGUOK	chr2:73957124-73957240;73926825-73927052;73958145-73958245;+	SE	-0.102	2.4369e-06
ENSG00000076067	RBMS2	chr12:56581183-56581263;56571697-56571855;56581398-56581508;+	SE	-0.141	2.40661e-06
ENSG00000186409	CCDC30	chr1:42536475-42536601;42498817-42498916;42545409-42545579;+	SE	-0.156	0.0393235
ENSG00000115318	LOXL3	chr2:74536708-74536928;74536290-74536471;74549368-74549583;-	SE	-0.226	5.65808e-08
ENSG00000136111	TBC1D4	chr13:75320013-75320037;75312737-75312898;75326196-75326423;-	SE	-0.147	0.00143758
ENSG00000066032	CTNNA2	chr2:79319809-79319905;79312708-79312796;79339614-79339862;+	SE	0.22	0.00242895
ENSG00000287550	AL450345.2	chr6:164813831-164814042;164805695-164805729;164821937-164822255;-	SE	0.342	1.31355e-05
ENSG00000112972	HMGCS1	chr5:43307765-43307824;43298445-43298975;43313355-43313412;-	SE	-0.112	0.000146353
ENSG00000123411	IKZF4	chr12:56023670-56023764;56021042-56021580;56025053-56025158;+	SE	-0.156	0.0147312
ENSG00000214331	AC009053.1	chr16:74349741-74349859;74348866-74349015;74350616-74350738;-	SE	0.113	0.00431332
ENSG00000154263	ABCA10	chr17:69228580-69228860;69227144-69227285;69244528-69244846;-	SE	0.186	1.86012e-05
ENSG00000163482	STK36	chr2:218688390-218688493;218685084-218685228;218688696-218688876;+	SE	-0.126	7.15889e-05
ENSG00000142494	SLC47A1	chr17:19571477-19571572;19567095-19567228;19572779-19572861;+	SE	-0.134	0.00166138
ENSG00000186812	ZNF397	chr18:35245261-35245351;35243151-35243293;35254231-35254402;+	SE	-0.104	0.000140418
ENSG00000205937	RNPS1	chr16:2266109-2266216;2264572-2264760;2267662-2267833;-	SE	-0.325	1.06543e-06
ENSG00000205937	RNPS1	chr16:2267174-2267218;2264572-2264760;2267574-2267852;-	SE	-0.496	5.56218e-13
ENSG00000205937	RNPS1	chr16:2267174-2267218;2264572-2264760;2267662-2267848;-	SE	-0.518	0
ENSG00000205937	RNPS1	chr16:2267174-2267218;2264572-2264760;2268054-2268094;-	SE	-0.338	0
ENSG00000205937	RNPS1	chr16:2267174-2267237;2264572-2264760;2268054-2268114;-	SE	-0.335	0
ENSG00000135976	ANKRD36	chr2:97127066-97127134;97118343-97118517;97179737-97179766;+	SE	0.189	0.01268
ENSG00000124788	ATXN1	chr6:16754639-16754746;16754042-16754091;16760056-16760102;-	SE	-0.112	2.47795e-05
ENSG00000129116	PALLD	chr4:168925232-168925278;168924944-168925078;168926212-168928441;+	SE	-0.207	4.08832e-06
ENSG00000229321	AC008269.1	chr2:206881769-206881891;206879382-206879440;206925921-206926039;+	SE	-0.109	0.0133632
ENSG00000015479	MATR3	chr5:139314674-139314736;139293679-139293805;139316075-139316188;+	SE	-0.137	0.00016206
ENSG00000248235	AC037459.1	chr8:22591550-22591668;22589595-22589741;22593732-22593832;+	SE	-0.115	0.0137193
ENSG00000174485	DENND4A	chr15:65665198-65665225;65664559-65664722;65665344-65665462;-	SE	-0.209	8.96226e-05
ENSG00000111554	MDM1	chr12:68316580-68316610;68316077-68316253;68321346-68321446;-	SE	-0.257	0.00939698
ENSG00000154556	SORBS2	chr4:185684753-185684842;185678795-185678822;185775226-185775366;-	SE	0.153	0.00133141
ENSG00000154556	SORBS2	chr4:185684753-185684842;185678795-185678822;185775230-185775366;-	SE	0.102	0.0317668
ENSG00000154556	SORBS2	chr4:185684753-185684846;185678795-185678822;185775226-185775366;-	SE	0.151	0.000211793
ENSG00000154556	SORBS2	chr4:185684753-185684846;185678795-185678822;185775230-185775366;-	SE	0.103	0.0152305
ENSG00000157554	ERG	chr21:38400573-38400645;38392375-38392444;38402556-38402637;-	SE	-0.218	0.0201801
ENSG00000112877	CEP72	chr5:624470-624579;620068-620261;633768-633947;+	SE	-0.137	0.00182034
ENSG00000020181	ADGRA2	chr8:37833009-37833208;37831422-37831587;37833687-37833837;+	SE	0.116	1.6737e-06
ENSG00000131437	KIF3A	chr5:132708906-132708974;132706450-132706459;132710958-132711057;-	SE	-0.132	0.00135743
ENSG00000131437	KIF3A	chr5:132708906-132708978;132706450-132706459;132710958-132711057;-	SE	-0.167	0.00199544
ENSG00000152784	PRDM8	chr4:80191471-80191569;80183878-80184055;80194112-80194239;+	SE	-0.12	0.000305977
ENSG00000152784	PRDM8	chr4:80196012-80196124;80194112-80194239;80196351-80196419;+	SE	-0.211	0.0450615
ENSG00000185238	PRMT3	chr11:20397576-20397721;20395802-20395962;20402918-20402984;+	SE	0.11	3.15028e-06
ENSG00000248455	LINC02217	chr5:17440113-17441082;17437186-17437213;17441468-17441694;+	SE	-0.243	6.61396e-07
ENSG00000198538	ZNF28	chr19:52805144-52805262;52801309-52801702;52817943-52818031;-	SE	-0.153	8.01257e-05
ENSG00000198467	TPM2	chr9:35684731-35684807;35684487-35684550;35685063-35685139;-	SE	-0.323	2.45816e-05
ENSG00000198467	TPM2	chr9:35685063-35685139;35684731-35684807;35685268-35685339;-	SE	0.213	7.37604e-05
ENSG00000187672	ERC2	chr3:55985976-55985988;55950424-55950560;55992056-55992250;-	SE	0.13	0
ENSG00000174652	ZNF266	chr19:9418761-9418895;9418504-9418631;9419050-9419299;-	SE	0.125	0.00379629
ENSG00000174652	ZNF266	chr19:9418765-9418895;9418504-9418631;9419050-9419299;-	SE	0.13	0.00431332
ENSG00000141504	SAT2	chr17:7626942-7627044;7626706-7626793;7627142-7627226;-	SE	-0.147	3.74939e-11
ENSG00000113327	GABRG2	chr5:162151729-162151753;162149107-162149313;162153092-162153426;+	SE	-0.246	0
ENSG00000115993	TRAK2	chr2:201401017-201401094;201399376-201399493;201407402-201407597;-	SE	-0.116	0.000100474
ENSG00000249141	AL159163.1	chr6:166948569-166948625;166946681-166946739;166952487-166952548;-	SE	0.169	0.0134392
ENSG00000249141	AL159163.1	chr6:166952487-166952548;166943018-166943089;166956096-166956124;-	SE	-0.112	0.0165559
ENSG00000151883	PARP8	chr5:50760291-50760362;50759642-50759732;50761820-50761887;+	SE	-0.125	2.3775e-07
ENSG00000074964	ARHGEF10L	chr1:17613057-17613174;17607801-17607977;17616093-17616202;+	SE	0.36	0
ENSG00000074964	ARHGEF10L	chr1:17634547-17634562;17632320-17632466;17634834-17635016;+	SE	-0.294	1.50432e-05
ENSG00000172915	NBEA	chr13:35168986-35168995;35164355-35164509;35171271-35171452;+	SE	-0.11	5.21967e-08
ENSG00000067113	PLPP1	chr5:55475298-55475450;55467868-55468149;55534571-55534964;-	SE	-0.21	2.39855e-05
ENSG00000067113	PLPP1	chr5:55490959-55491114;55467868-55468149;55534571-55534951;-	SE	-0.186	0.00571827
ENSG00000060237	WNK1	chr12:879572-880031;877093-878361;880720-880814;+	SE	0.156	0.000358713
ENSG00000147010	SH3KBP1	chrX:19687616-19687691;19683822-19684028;19695611-19695741;-	SE	-0.282	3.43844e-13
ENSG00000197150	ABCB8	chr7:151028800-151028911;151028422-151028610;151034272-151034599;+	SE	-0.208	0.0451276
ENSG00000145740	SLC30A5	chr5:69100806-69100929;69093948-69094338;69103061-69103128;+	SE	-0.132	2.99098e-07
ENSG00000122008	POLK	chr5:75593965-75594049;75590343-75590440;75596221-75597178;+	SE	-0.126	0.000313215
ENSG00000077522	ACTN2	chr1:236734432-236734518;236731232-236731314;236735634-236735720;+	SE	0.219	4.31522e-05
ENSG00000152380	FAM151B	chr5:80510713-80511086;80505942-80506076;80513603-80513769;+	SE	-0.172	0.0197499
ENSG00000247950	SEC24B-AS1	chr4:109405649-109405773;109396193-109396279;109414257-109414433;-	SE	-0.296	1.4932e-09
ENSG00000162572	SCNN1D	chr1:1281410-1281610;1280435-1280666;1282241-1282315;+	SE	0.276	0.00783691
ENSG00000162572	SCNN1D	chr1:1281410-1281610;1281223-1281297;1282241-1282315;+	SE	-0.143	3.70652e-05
ENSG00000127124	HIVEP3	chr1:41524734-41524910;41518401-41518488;41628748-41628947;-	SE	-0.167	0.00372625
ENSG00000184432	COPB2	chr3:139385003-139385200;139383297-139383435;139389468-139389648;-	SE	0.231	0.00356772
ENSG00000185261	KIAA0825	chr5:94582432-94582583;94536995-94537127;94618499-94618597;-	SE	-0.116	0.00241848
ENSG00000120370	GORAB	chr1:170536309-170536421;170533463-170533651;170539209-170539567;+	SE	-0.278	0.000119583
ENSG00000120860	WASHC3	chr12:102050188-102050291;102046053-102046119;102050517-102050639;-	SE	-0.175	1.33563e-08
ENSG00000104312	RIPK2	chr8:89784049-89784139;89780074-89780160;89786592-89786686;+	SE	-0.133	1.49677e-06
ENSG00000158882	TOMM40L	chr1:161227635-161227737;161227257-161227350;161227883-161227989;+	SE	-0.112	0.0259864
ENSG00000137509	PRCP	chr11:82843183-82843304;82839260-82839425;82845615-82845822;-	SE	-0.238	9.84729e-05
ENSG00000049618	ARID1B	chr6:157174846-157175005;157172775-157174117;157180968-157180994;+	SE	-0.189	2.69894e-05
ENSG00000013619	MAMLD1	chrX:150473679-150473802;150469744-150471490;150509961-150510046;+	SE	-0.118	0.0451801
ENSG00000197746	PSAP	chr10:71823887-71823896;71821875-71822007;71825836-71825893;-	SE	-0.189	0
ENSG00000213024	NUP62	chr19:49918507-49918621;49909394-49909884;49927693-49927815;-	SE	0.134	0.0152297
ENSG00000155324	GRAMD2B	chr5:126466293-126466336;126465425-126465545;126472237-126472304;+	SE	0.216	0.016655
ENSG00000250120	PCDHA10	chr5:140867709-140867831;140858215-140858436;140978948-140979007;+	SE	-0.166	0.0222481
ENSG00000245937	LINC01184	chr5:128076946-128077093;127956803-127956921;128082734-128082881;-	SE	-0.189	7.16718e-06
ENSG00000245937	LINC01184	chr5:128076946-128077093;127965884-127966928;128082734-128082881;-	SE	-0.181	0.0170216
ENSG00000245937	LINC01184	chr5:128076946-128077093;128062373-128062500;128082734-128082881;-	SE	-0.286	2.15056e-10
ENSG00000245937	LINC01184	chr5:128081972-128082194;128062373-128062500;128082734-128082960;-	SE	-0.162	8.62178e-08
ENSG00000134874	DZIP1	chr13:95630713-95630813;95629988-95630113;95633233-95633321;-	SE	-0.178	0
ENSG00000006837	CDKL3	chr5:134359896-134360091;134321790-134321903;134370997-134371041;-	SE	-0.211	0.0449837
ENSG00000113648	MACROH2A1	chr5:135350822-135350913;135345967-135346057;135352945-135362901;-	SE	-0.136	0.0308093
ENSG00000185917	SETD4	chr21:36057383-36057477;36057108-36057204;36058815-36058924;-	SE	0.163	0.0103254
ENSG00000172175	MALT1	chr18:58720379-58720422;58715934-58715967;58723047-58723251;+	SE	-0.26	0.0167889
ENSG00000244128	LINC01322	chr3:165446042-165446263;165382794-165382907;165460451-165460632;+	SE	-0.124	0.00153999
ENSG00000244128	LINC01322	chr3:165446042-165446263;165382794-165382907;165460538-165460670;+	SE	-0.213	0.00011471
ENSG00000131503	ANKHD1	chr5:140472238-140472295;140464666-140464776;140482579-140482667;+	SE	-0.125	0.00867947
ENSG00000113108	APBB3	chr5:140561843-140561995;140561586-140561701;140562099-140562227;-	SE	-0.13	8.28405e-07
ENSG00000183166	CALN1	chr7:72403250-72403442;72278685-72278810;72412057-72412338;-	SE	-0.154	1.67304e-06
ENSG00000163531	NFASC	chr1:205001169-205001286;204997169-204997406;205009556-205009688;+	SE	-0.14	0.0356035
ENSG00000163531	NFASC	chr1:205002595-205002748;204997169-204997406;205009556-205009688;+	SE	-0.105	0.00478303
ENSG00000134775	FHOD3	chr18:36653341-36653416;36652569-36652929;36658074-36658188;+	SE	-0.3	0.00535052
ENSG00000143643	TTC13	chr1:230945388-230945454;230940439-230940556;230954332-230954403;-	SE	-0.177	0.0336666
ENSG00000162065	TBC1D24	chr16:2497709-2497727;2496033-2497113;2498237-2498396;+	SE	-0.211	2.7283e-08
ENSG00000197555	SIPA1L1	chr14:71400793-71400918;71321121-71321181;71512742-71512845;+	SE	-0.154	0.0270764
ENSG00000197555	SIPA1L1	chr14:71704720-71704783;71702380-71702505;71705221-71705340;+	SE	-0.219	1.47438e-06
ENSG00000170231	FABP6	chr5:160228472-160228692;160213726-160213819;160229545-160229624;+	SE	-0.355	0.0215962
ENSG00000173818	ENDOV	chr17:80422205-80422245;80415314-80415821;80423519-80423587;+	SE	-0.211	0.00395463
ENSG00000157224	CLDN12	chr7:90412006-90412049;90405518-90405608;90412643-90415954;+	SE	-0.162	7.00728e-06
ENSG00000160194	NDUFV3	chr21:42903181-42904276;42896926-42897047;42908863-42909105;+	SE	-0.109	3.12934e-05
ENSG00000002746	HECW1	chr7:43114156-43114391;43112646-43112937;43243874-43243932;+	SE	-0.112	0.0349064
ENSG00000169045	HNRNPH1	chr5:179623977-179624115;179623036-179623164;179624316-179624584;-	SE	0.18	0.000100474
ENSG00000169045	HNRNPH1	chr5:179623977-179624115;179623036-179623164;179634064-179634440;-	SE	-0.151	0.0214661
ENSG00000134986	NREP	chr5:111755769-111755926;111735429-111735507;111757135-111757179;-	SE	-0.113	0.0162709
ENSG00000175265	GOLGA8A	chr15:34435382-34435471;34407523-34407735;34437397-34437466;-	SE	0.119	4.51616e-13
ENSG00000160766	GBAP1	chr1:155217518-155217593;155217239-155217373;155217963-155218049;-	SE	-0.151	8.86931e-05
ENSG00000160766	GBAP1	chr1:155217704-155217846;155217239-155217373;155217963-155218150;-	SE	-0.13	0.0472815
ENSG00000204628	RACK1	chr5:181243285-181243405;181242173-181242345;181243679-181243916;-	SE	-0.138	0.0472472
ENSG00000286215	AL356534.1	chr6:126943385-126943608;126919559-126919646;127071011-127071086;-	SE	-0.269	0.000664669
ENSG00000286215	AL356534.1	chr6:127004184-127004398;126919559-126919646;127071011-127071086;-	SE	-0.156	0.00173441
ENSG00000250903	GMDS-DT	chr6:2283516-2283763;2248836-2248926;2397220-2397626;+	SE	-0.159	0.00239864
ENSG00000137266	SLC22A23	chr6:3284935-3284959;3283851-3283975;3285078-3285111;-	SE	-0.337	7.58132e-06
ENSG00000134900	TPP2	chr13:102667757-102667883;102664794-102664936;102674282-102674411;+	SE	-0.118	0.0087832
ENSG00000174373	RALGAPA1	chr14:35541739-35541804;35538351-35539690;35548507-35548538;-	SE	-0.161	0.000789382
ENSG00000087191	PSMC5	chr17:63827828-63827923;63827445-63827514;63828137-63828209;+	SE	0.199	0.00604321
ENSG00000087191	PSMC5	chr17:63827850-63827923;63827459-63827514;63828137-63828209;+	SE	0.177	0.0427502
ENSG00000133083	DCLK1	chr13:35788211-35788285;35768651-35774699;35793365-35793479;-	SE	-0.191	0
ENSG00000247081	BAALC-AS1	chr8:103267241-103267520;103246293-103246684;103285837-103285907;-	SE	-0.122	2.47521e-05
ENSG00000075303	SLC25A40	chr7:87841931-87842041;87841632-87841714;87846948-87847122;-	SE	-0.36	0.029447
ENSG00000010626	LRRC23	chr12:6912729-6913027;6907314-6907445;6913890-6914194;+	SE	-0.101	0.000498403
ENSG00000257060	AC091078.1	chr15:93322222-93322346;93259172-93259237;93373509-93373585;+	SE	-0.271	2.97804e-09
ENSG00000122515	ZMIZ2	chr7:44749814-44749980;44748580-44748631;44756187-44756299;+	SE	-0.189	0.0106619
ENSG00000099204	ABLIM1	chr10:114453378-114453483;114451623-114451671;114465697-114465827;-	SE	0.105	0.00208553
ENSG00000168477	TNXB	chr6:32070126-32070414;32069552-32069861;32073646-32073952;-	SE	0.14	0.000354849
ENSG00000168477	TNXB	chr6:32071989-32072298;32069552-32069861;32073646-32073952;-	SE	0.178	2.34754e-07
ENSG00000064999	ANKS1A	chr6:34982751-34982827;34981689-34981986;34983112-34983214;+	SE	0.461	0
ENSG00000161912	ADCY10P1	chr6:41138223-41138342;41137395-41137561;41138608-41138727;+	SE	0.228	3.31885e-05
ENSG00000134324	LPIN1	chr2:11763022-11763286;11746633-11746671;11765532-11765733;+	SE	-0.171	0.00166567
ENSG00000142920	AZIN2	chr1:33082177-33082354;33081154-33081508;33096706-33096869;+	SE	-0.136	0.000400321
ENSG00000142920	AZIN2	chr1:33083953-33084127;33081147-33081508;33096706-33096869;+	SE	-0.15	0.000185009
ENSG00000124496	TRERF1	chr6:42263259-42263568;42259338-42259723;42264703-42264854;-	SE	0.123	5.56926e-07
ENSG00000124496	TRERF1	chr6:42263319-42263568;42259338-42259723;42264703-42264854;-	SE	0.124	6.20798e-07
ENSG00000067840	PDZD4	chrX:153807896-153808139;153807278-153807369;153808359-153808595;-	SE	-0.111	4.51616e-13
ENSG00000151914	DST	chr6:56464684-56464756;56463564-56463764;56466077-56466195;-	SE	-0.145	0.0347469
ENSG00000079841	RIMS1	chr6:72260704-72260767;72258985-72259111;72284046-72284118;+	SE	0.118	0.0157005
ENSG00000196498	NCOR2	chr12:124374412-124374463;124372021-124372610;124378236-124378384;-	SE	-0.107	2.02596e-05
ENSG00000229852	AC019205.1	chr6:73270397-73270527;73263211-73263416;73299056-73301203;+	SE	0.106	0.00340351
ENSG00000204852	TCTN1	chr12:110644966-110645129;110640445-110640517;110647210-110647336;+	SE	-0.168	1.22169e-07
ENSG00000204852	TCTN1	chr12:110644966-110645143;110640382-110640517;110647210-110647262;+	SE	-0.209	3.56608e-08
ENSG00000143224	PPOX	chr1:161167609-161167707;161167099-161167486;161167994-161168127;+	SE	0.108	0.00177439
ENSG00000144893	MED12L	chr3:151192549-151192654;151190716-151190931;151193489-151193745;+	SE	-0.108	1.02613e-07
ENSG00000146282	RARS2	chr6:87548590-87548646;87530783-87530942;87555407-87555505;-	SE	-0.108	0.00198149
ENSG00000036448	MYOM2	chr8:2057347-2057486;2052157-2052313;2059152-2059245;+	SE	-0.168	5.68371e-08
ENSG00000284130	AC002472.3	chr22:21012526-21012658;21011383-21011590;21013041-21013184;-	SE	-0.12	0.0152305
ENSG00000026297	RNASET2	chr6:166948565-166948625;166946681-166946739;166952487-166952548;-	SE	0.206	0.0326903
ENSG00000164494	PDSS2	chr6:107210438-107210570;107193821-107193854;107245547-107245619;-	SE	-0.173	0.00131378
ENSG00000164494	PDSS2	chr6:107212108-107212282;107193821-107193854;107245547-107245619;-	SE	-0.108	0.00450964
ENSG00000137312	FLOT1	chr6:30741613-30741704;30740678-30740798;30742146-30742203;-	SE	-0.131	0.046942
ENSG00000044115	CTNNA1	chr5:138881041-138881137;138827514-138827718;138886211-138886292;+	SE	-0.113	5.5196e-07
ENSG00000006607	FARP2	chr2:241405255-241405402;241404798-241404841;241407536-241407615;+	SE	0.113	5.12261e-07
ENSG00000067606	PRKCZ	chr1:2098346-2098555;2074687-2074767;2135261-2135347;+	SE	-0.106	0.00395645
ENSG00000118518	RNF146	chr6:127282286-127282395;127280230-127280340;127285207-127285348;+	SE	-0.207	0.0224146
ENSG00000118518	RNF146	chr6:127282286-127282395;127280230-127280340;127286615-127286849;+	SE	-0.274	0.00580879
ENSG00000118518	RNF146	chr6:127286049-127286177;127280230-127280340;127286615-127286643;+	SE	-0.142	7.85088e-05
ENSG00000152894	PTPRK	chr6:128006025-128006055;128005083-128005244;128009129-128009268;-	SE	0.194	3.66399e-08
ENSG00000152894	PTPRK	chr6:128008045-128008087;128006025-128006055;128009129-128009268;-	SE	-0.17	0.0381997
ENSG00000196569	LAMA2	chr6:129475389-129475401;129473213-129473352;129478692-129478813;+	SE	-0.195	0.00472659
ENSG00000126653	NSRP1	chr17:30156539-30156662;30118079-30118173;30163066-30163162;+	SE	0.165	0.0020179
ENSG00000231028	LINC00271	chr6:135498403-135498517;135497805-135498000;135642192-135642276;+	SE	0.231	0.0018686
ENSG00000231028	LINC00271	chr6:135518592-135518830;135497791-135498000;135642192-135642276;+	SE	0.133	0.00205809
ENSG00000233452	STXBP5-AS1	chr6:146864383-146864602;146860617-146860743;146972044-146972070;-	SE	-0.187	0.00198149
ENSG00000233452	STXBP5-AS1	chr6:146864469-146864602;146860617-146860743;146972044-146972070;-	SE	-0.233	0.00346058
ENSG00000233452	STXBP5-AS1	chr6:146878114-146878334;146864458-146864602;146911551-146911606;-	SE	0.227	8.67174e-06
ENSG00000233452	STXBP5-AS1	chr6:146911551-146911663;146860617-146860743;146972044-146972070;-	SE	-0.186	0.00602789
ENSG00000233452	STXBP5-AS1	chr6:146911551-146911665;146860617-146860743;146972044-146972070;-	SE	-0.188	0.00230941
ENSG00000233452	STXBP5-AS1	chr6:146962390-146962566;146860617-146860743;146972044-146972070;-	SE	-0.201	0.0228994
ENSG00000233452	STXBP5-AS1	chr6:146962390-146962566;146911551-146911665;147074804-147074847;-	SE	0.114	0.00230277
ENSG00000119688	ABCD4	chr14:74293153-74293248;74292747-74292869;74295147-74295198;-	SE	-0.123	2.01191e-06
ENSG00000119688	ABCD4	chr14:74293153-74293279;74292747-74292869;74295147-74295198;-	SE	-0.159	1.20176e-06
ENSG00000119688	ABCD4	chr14:74293153-74293310;74292747-74292869;74295147-74295198;-	SE	-0.141	4.91062e-07
ENSG00000089101	CFAP61	chr20:20225288-20225589;20199767-20199902;20228248-20228376;+	SE	-0.307	0.00949878
ENSG00000164181	ELOVL7	chr5:60785823-60786051;60784093-60784212;60787333-60787431;-	SE	-0.127	0.000115758
ENSG00000171735	CAMTA1	chr1:7749770-7749791;7747709-7747781;7751198-7751392;+	SE	0.103	0.0035256
ENSG00000154582	ELOC	chr8:73964486-73964625;73959764-73959818;73972244-73972287;-	SE	-0.114	0.00393279
ENSG00000154582	ELOC	chr8:73969559-73969673;73959764-73959818;73972244-73972287;-	SE	-0.274	0.0283917
ENSG00000184465	WDR27	chr6:169638538-169638660;169634427-169634525;169658275-169658358;-	SE	0.174	0.0484378
ENSG00000184465	WDR27	chr6:169670568-169670693;169665485-169665556;169672254-169672396;-	SE	-0.224	9.70663e-05
ENSG00000144278	GALNT13	chr2:154236045-154236180;153944497-153944639;154242029-154242196;+	SE	-0.135	0.0106836
ENSG00000164828	SUN1	chr7:848417-848615;843340-843520;851383-851482;+	SE	-0.16	0.0182349
ENSG00000164828	SUN1	chr7:849519-849603;843340-843520;849922-850033;+	SE	-0.209	0.00720465
ENSG00000164828	SUN1	chr7:849519-849603;843340-843520;851383-851482;+	SE	-0.221	2.72217e-06
ENSG00000164828	SUN1	chr7:849922-850033;849519-849603;851383-851481;+	SE	0.186	0.00156166
ENSG00000177565	TBL1XR1	chr3:177079826-177079945;177064919-177065022;177197120-177197184;-	SE	-0.204	0.0251207
ENSG00000177565	TBL1XR1	chr3:177160870-177160988;177079886-177079945;177197120-177197225;-	SE	0.136	0.00239324
ENSG00000120868	APAF1	chr12:98703370-98703499;98699407-98699569;98706484-98706610;+	SE	-0.146	0.0290501
ENSG00000109685	NSD2	chr4:1893729-1893909;1892165-1892263;1900625-1900766;+	SE	-0.144	1.12094e-05
ENSG00000183808	RBM12B	chr8:93737306-93737355;93729355-93736438;93740628-93740696;-	SE	-0.156	4.89098e-05
ENSG00000183808	RBM12B	chr8:93740628-93740696;93737306-93737355;93740880-93740956;-	SE	-0.125	0.0273664
ENSG00000104290	FZD3	chr8:28499932-28499978;28494211-28494343;28502669-28503202;+	SE	-0.214	6.71812e-06
ENSG00000146733	PSPH	chr7:56043147-56043261;56033960-56034103;56051137-56051604;-	SE	-0.123	0.041197
ENSG00000146733	PSPH	chr7:56043147-56043261;56033960-56034106;56051137-56051604;-	SE	-0.319	2.40118e-08
ENSG00000136243	NUP42	chr7:23195838-23195915;23187051-23187146;23196679-23196766;+	SE	-0.194	0.0160677
ENSG00000079805	DNM2	chr19:10808568-10808580;10805915-10805967;10812263-10812377;+	SE	0.129	0.028877
ENSG00000084636	COL16A1	chr1:31679803-31679851;31679631-31679685;31680041-31680101;-	SE	0.154	2.20256e-05
ENSG00000214870	AC004540.1	chr7:26412184-26412239;26398628-26399021;26493794-26494263;+	SE	-0.234	0.00296182
ENSG00000141551	CSNK1D	chr17:82245975-82246039;82244300-82244831;82248874-82249014;-	SE	-0.345	0
ENSG00000234336	JAZF1-AS1	chr7:28239731-28240106;28217242-28217349;28240456-28243917;+	SE	0.19	2.2639e-08
ENSG00000196295	GARS1-DT	chr7:30552099-30552179;30550320-30550781;30563730-30563998;-	SE	-0.258	0.000832734
ENSG00000196295	GARS1-DT	chr7:30552099-30552179;30551317-30551395;30561465-30561487;-	SE	0.185	0.026289
ENSG00000078549	ADCYAP1R1	chr7:31081712-31081754;31077990-31078098;31084140-31084250;+	SE	-0.16	0.00194062
ENSG00000223705	NSUN5P1	chr7:75414639-75414798;75412788-75412932;75414884-75415024;+	SE	-0.141	0.0235406
ENSG00000154743	TSEN2	chr3:12505153-12505231;12503261-12503784;12516610-12516661;+	SE	-0.117	0.000590905
ENSG00000204842	ATXN2	chr12:111464661-111464715;111457213-111457359;111470107-111470240;-	SE	-0.137	0.0477824
ENSG00000204842	ATXN2	chr12:111516153-111516363;111512472-111513539;111518248-111518427;-	SE	-0.109	0.00154198
ENSG00000204842	ATXN2	chr12:111516153-111516399;111512566-111513539;111518248-111518427;-	SE	-0.123	0.0143826
ENSG00000100678	SLC8A3	chr14:70060835-70060939;70051989-70052114;70079964-70080206;-	SE	-0.107	2.16451e-05
ENSG00000197008	ZNF138	chr7:64830939-64831076;64794387-64794571;64831450-64831803;+	SE	-0.171	0.0416469
ENSG00000167703	SLC43A2	chr17:1586948-1586960;1585912-1586051;1590801-1590948;-	SE	-0.184	5.12231e-05
ENSG00000111452	ADGRD1	chr12:130968976-130969072;130966462-130966546;130971457-130971580;+	SE	0.272	0.000250678
ENSG00000106077	ABHD11	chr7:73737220-73737360;73736928-73737110;73737561-73737735;-	SE	-0.16	8.19462e-09
ENSG00000106077	ABHD11	chr7:73737220-73737391;73736928-73737110;73737561-73737735;-	SE	-0.132	4.45979e-08
ENSG00000165995	CACNB2	chr10:18514979-18515041;18514510-18514530;18518335-18518416;+	SE	0.103	6.20543e-07
ENSG00000187391	MAGI2	chr7:78185628-78185670;78178010-78178102;78194873-78195063;-	SE	0.134	1.21033e-13
ENSG00000008277	ADAM22	chr7:88178934-88179042;88171543-88171561;88181504-88181605;+	SE	-0.144	1.08061e-07
ENSG00000008277	ADAM22	chr7:88178934-88179129;88171543-88171561;88181504-88181605;+	SE	-0.178	1.11997e-05
ENSG00000008277	ADAM22	chr7:88186614-88186701;88184291-88184402;88193115-88193239;+	SE	0.117	0.00374602
ENSG00000105829	BET1	chr7:93994351-93994385;93975903-93976100;93996264-93996321;-	SE	-0.139	6.56306e-06
ENSG00000004864	SLC25A13	chr7:96189580-96189674;96189293-96189378;96191108-96191247;-	SE	-0.108	0.00148348
ENSG00000197343	ZNF655	chr7:99571687-99571792;99560532-99560695;99572244-99572318;+	SE	-0.176	0.00282097
ENSG00000165282	PIGO	chr9:35095878-35095976;35095054-35095566;35096154-35096220;-	SE	-0.293	0.0259864
ENSG00000121716	PILRB	chr7:100353372-100353483;100352996-100353123;100353894-100354012;+	SE	0.133	0.00192691
ENSG00000121716	PILRB	chr7:100353372-100353483;100353209-100353270;100353894-100354012;+	SE	0.118	0.00464212
ENSG00000121716	PILRB	chr7:100353894-100354012;100352996-100353123;100355142-100355240;+	SE	0.137	0.0236047
ENSG00000222011	FAM185A	chr7:102761272-102761411;102751691-102751801;102772408-102772450;+	SE	-0.179	0.00192691
ENSG00000161040	FBXL13	chr7:103028599-103028748;103027448-103027558;103029350-103029418;-	SE	0.108	0.0322231
ENSG00000170629	DPY19L2P2	chr7:103278244-103278346;103277613-103277638;103280137-103280278;-	SE	-0.116	3.77889e-05
ENSG00000233705	SLC26A4-AS1	chr7:107655095-107655312;107653967-107654233;107661601-107661758;-	SE	-0.318	0.00671295
ENSG00000128739	SNRPN	chr15:24974386-24974456;24967931-24968082;24976876-24977029;+	SE	-0.12	3.76805e-05
ENSG00000091136	LAMB1	chr7:107936278-107936373;107935373-107935656;107937092-107937163;-	SE	-0.144	0.0255019
ENSG00000091129	NRCAM	chr7:108166920-108167073;108160360-108160492;108175321-108175357;-	SE	-0.147	4.85313e-08
ENSG00000091129	NRCAM	chr7:108166920-108167073;108160360-108160492;108176429-108176606;-	SE	-0.19	9.72552e-06
ENSG00000091129	NRCAM	chr7:108168276-108168402;108160360-108160492;108176429-108176606;-	SE	-0.119	0.013816
ENSG00000091129	NRCAM	chr7:108225644-108225701;108223724-108223836;108226207-108226378;-	SE	0.155	0.000237029
ENSG00000128512	DOCK4	chr7:111784096-111784123;111783856-111783952;111784383-111784479;-	SE	0.291	0.0398794
ENSG00000214548	MEG3	chr14:100831015-100831094;100829033-100829787;100831420-100831534;+	SE	0.126	0.000600609
ENSG00000214548	MEG3	chr14:100832511-100832641;100830604-100831534;100834631-100834751;+	SE	0.125	5.68371e-08
ENSG00000214548	MEG3	chr14:100835735-100835879;100834631-100834751;100836166-100836300;+	SE	0.135	6.69246e-10
ENSG00000214548	MEG3	chr14:100835738-100835879;100834631-100834751;100836166-100836212;+	SE	0.141	1.31554e-10
ENSG00000106278	PTPRZ1	chr7:122012077-122013889;122010333-122011309;122019123-122019268;+	SE	0.139	0
ENSG00000106278	PTPRZ1	chr7:122012647-122012821;122010333-122011309;122019123-122019268;+	SE	0.247	0
ENSG00000106278	PTPRZ1	chr7:122012647-122013889;122010333-122011309;122019123-122019268;+	SE	0.134	0
ENSG00000081803	CADPS2	chr7:122393195-122393315;122388582-122388738;122393440-122393582;-	SE	-0.181	7.76628e-12
ENSG00000104177	MYEF2	chr15:48152233-48152284;48151873-48151942;48153791-48153893;-	SE	-0.129	0.0280829
ENSG00000172594	SMPDL3A	chr6:122806232-122806357;122804908-122805089;122809090-122809717;+	SE	-0.103	1.10532e-05
ENSG00000231721	LINC-PINT	chr7:130967388-130967517;130959868-130959970;130984052-130984109;-	SE	0.253	0.00130058
ENSG00000157800	SLC37A3	chr7:140352061-140352181;140351360-140351451;140355667-140355764;-	SE	-0.137	0.00153749
ENSG00000006283	CACNA1G	chr17:50609881-50609935;50607826-50608040;50615360-50615512;+	SE	0.307	3.83697e-05
ENSG00000006283	CACNA1G	chr17:50619682-50619826;50618654-50619008;50623906-50624075;+	SE	-0.138	2.76529e-06
ENSG00000159840	ZYX	chr7:143384089-143384245;143382999-143383322;143387761-143387787;+	SE	0.171	0.000330393
ENSG00000159840	ZYX	chr7:143387761-143387787;143382849-143383322;143388218-143388339;+	SE	-0.252	0
ENSG00000196511	TPK1	chr7:144667725-144667846;144623165-144623261;144682908-144682978;-	SE	-0.174	0.0460018
ENSG00000214022	REPIN1	chr7:150369670-150369868;150368789-150368941;150371227-150371392;+	SE	0.134	0.017075
ENSG00000089248	ERP29	chr12:112019755-112019894;112013425-112013609;112022149-112023168;+	SE	-0.113	1.79939e-06
ENSG00000107147	KCNT1	chr9:135742771-135742813;135736614-135736787;135750097-135750177;+	SE	-0.233	0
ENSG00000133612	AGAP3	chr7:151120519-151120745;151119986-151120145;151122724-151122878;+	SE	-0.134	9.96104e-10
ENSG00000242866	STRC	chr15:43605263-43605399;43604649-43604846;43607862-43607975;-	SE	0.305	4.77306e-05
ENSG00000019505	SYT13	chr11:45258380-45258496;45255665-45255891;45285862-45285924;-	SE	-0.305	0.000261731
ENSG00000115524	SF3B1	chr2:197418895-197419640;197418508-197418588;197420427-197420542;-	SE	-0.108	0.0009197
ENSG00000198932	GPRASP1	chrX:102651686-102651908;102651091-102651595;102653220-102653298;+	SE	-0.142	8.48315e-06
ENSG00000198932	GPRASP1	chrX:102652174-102652265;102651365-102651595;102653220-102653298;+	SE	-0.149	0.0019366
ENSG00000198932	GPRASP1	chrX:102652830-102652898;102651365-102651595;102653220-102653298;+	SE	-0.116	6.99413e-05
ENSG00000165195	PIGA	chrX:15331215-15331299;15325913-15326046;15331873-15331992;-	SE	-0.162	0.0125081
ENSG00000047634	SCML1	chrX:17744070-17744219;17737468-17737680;17746014-17746098;+	SE	-0.125	0.000554059
ENSG00000005889	ZFX	chrX:24161714-24161842;24152719-24152830;24179182-24179770;+	SE	-0.104	0.0241158
ENSG00000110436	SLC1A2	chr11:35370940-35371096;35317376-35317516;35399574-35399681;-	SE	-0.101	0.00184469
ENSG00000110436	SLC1A2	chr11:35399574-35399681;35317376-35317516;35419935-35420058;-	SE	0.114	0.0249398
ENSG00000094631	HDAC6	chrX:48818219-48818412;48818040-48818109;48820105-48820180;+	SE	0.232	0
ENSG00000130396	AFDN	chr6:167913402-167913423;167911283-167911489;167914167-167914313;+	SE	-0.165	0.0210575
ENSG00000197256	KANK2	chr19:11196049-11196227;11194503-11194590;11197484-11197530;-	SE	-0.165	0.00300203
ENSG00000113758	DBN1	chr5:177459602-177459740;177459097-177459268;177460431-177460555;-	SE	-0.151	0.000102808
ENSG00000067445	TRO	chrX:54923829-54923946;54922217-54922291;54924450-54924555;+	SE	0.273	0.000130334
ENSG00000196338	NLGN3	chrX:71148845-71148905;71147549-71148206;71155213-71155363;+	SE	-0.137	0.000578988
ENSG00000068745	IP6K2	chr3:48694693-48694824;48693487-48694240;48695089-48695418;-	SE	-0.186	0.0076205
ENSG00000068745	IP6K2	chr3:48694701-48694824;48694174-48694240;48695089-48695418;-	SE	-0.187	0.00508372
ENSG00000230590	FTX	chrX:74284742-74284944;74281701-74281848;74292168-74292359;-	SE	-0.125	0.0322063
ENSG00000230590	FTX	chrX:74284742-74284948;74281701-74281848;74292168-74292378;-	SE	-0.126	0.0312271
ENSG00000225470	JPX	chrX:73946998-73947374;73944326-73944662;73994839-73994961;+	SE	0.17	0.00549056
ENSG00000225470	JPX	chrX:73997040-73997166;73994839-73994961;73998767-73998844;+	SE	0.214	0.0185088
ENSG00000225470	JPX	chrX:73997043-73997166;73994839-73994961;73998767-73998844;+	SE	0.205	0.0326337
ENSG00000171291	ZNF439	chr19:11866195-11866331;11848811-11848930;11866536-11866597;+	SE	-0.169	5.02232e-05
ENSG00000166432	ZMAT1	chrX:101895813-101895882;101886631-101886731;101897867-101898042;-	SE	-0.197	1.46677e-07
ENSG00000223546	LINC00630	chrX:102839800-102839863;102826968-102827144;102865041-102865152;+	SE	-0.106	0.000252266
ENSG00000008294	SPAG9	chr17:51009130-51009142;51007268-51007326;51014231-51014353;-	SE	-0.105	2.24125e-06
ENSG00000117020	AKT3	chr1:243615095-243615161;243572925-243573048;243843124-243843236;-	SE	0.219	0.0160914
ENSG00000171004	HS6ST2	chrX:132669112-132669199;132627969-132629093;132956807-132957326;-	SE	-0.224	0.00636103
ENSG00000171004	HS6ST2	chrX:132708461-132708494;132627969-132629093;132956807-132957326;-	SE	-0.27	0.0165559
ENSG00000139112	GABARAPL1	chr12:10214668-10214779;10213835-10214187;10218062-10218141;+	SE	-0.133	0.00143404
ENSG00000165359	INTS6L	chrX:135570435-135570546;135569336-135569431;135572814-135573033;+	SE	-0.235	0.00212055
ENSG00000119636	BBOF1	chr14:74046059-74046130;74040564-74040645;74055583-74055685;+	SE	-0.19	0.0328354
ENSG00000175662	TOM1L2	chr17:17850892-17850952;17848822-17848859;17861475-17861551;-	SE	0.106	0.00228203
ENSG00000175662	TOM1L2	chr17:17857768-17857855;17850892-17850952;17861475-17861551;-	SE	-0.311	2.29545e-12
ENSG00000101977	MCF2	chrX:139631394-139631511;139629694-139629844;139632334-139632454;-	SE	0.163	0.0185778
ENSG00000203930	LINC00632	chrX:140730922-140731044;140715860-140716289;140733877-140733964;+	SE	0.106	1.66869e-06
ENSG00000152683	SLC30A6	chr2:32197317-32197392;32193888-32193983;32197706-32197826;+	SE	-0.207	1.9874e-08
ENSG00000235703	LINC00894	chrX:149942183-149942329;149941789-149941847;149943650-149943762;+	SE	0.13	0.0274402
ENSG00000158458	NRG2	chr5:139865114-139865173;139855675-139855778;139865548-139865625;-	SE	-0.483	1.50218e-12
ENSG00000253764	AC019257.1	chr8:1972914-1973036;1972539-1972663;1973147-1973188;-	SE	-0.174	7.50402e-06
ENSG00000175061	SNHG29	chr17:16460892-16461245;16441073-16441130;16462832-16462941;+	SE	-0.201	1.6737e-06
ENSG00000173295	FAM86B3P	chr8:8236031-8236299;8235815-8235949;8237125-8237275;+	SE	0.149	0.00108335
ENSG00000138411	HECW2	chr2:196493243-196493375;196433131-196433458;196592771-196592805;-	SE	-0.111	0.000417947
ENSG00000138411	HECW2	chr2:196493243-196493375;196433131-196433458;196593507-196593554;-	SE	-0.194	0.0382224
ENSG00000146802	TMEM168	chr7:112783697-112783783;112775175-112775318;112790159-112790390;-	SE	-0.123	0.00882711
ENSG00000156253	RWDD2B	chr21:29008239-29008307;29007760-29008123;29008394-29008621;-	SE	-0.103	0.0394545
ENSG00000147408	CSGALNACT1	chr8:19591159-19591278;19585165-19585317;19601770-19601865;-	SE	-0.139	0.0131769
ENSG00000205643	CDPF1	chr22:46248171-46248284;46244012-46245238;46250255-46250289;-	SE	-0.244	2.00092e-05
ENSG00000166260	COX11	chr17:54953660-54953759;54951905-54952112;54961118-54961265;-	SE	-0.279	0.0244467
ENSG00000131018	SYNE1	chr6:152130719-152130778;152121683-152122676;152132121-152132214;-	SE	0.178	1.21033e-13
ENSG00000131018	SYNE1	chr6:152145486-152145555;152143622-152143765;152148044-152148378;-	SE	-0.128	3.16344e-09
ENSG00000156687	UNC5D	chr8:35721454-35721469;35686544-35686709;35722209-35722395;+	SE	0.137	0.000237666
ENSG00000156675	RAB11FIP1	chr8:37871277-37873179;37870419-37870528;37874514-37875322;-	SE	-0.152	0.0483419
ENSG00000165475	CRYL1	chr13:20513450-20513681;20512442-20512550;20525753-20525873;-	SE	-0.129	0.000139525
ENSG00000165475	CRYL1	chr13:20515720-20515820;20512442-20512550;20525753-20525857;-	SE	-0.11	7.38382e-06
ENSG00000228801	AC064807.1	chr8:51913056-51913180;51899324-51899846;51946435-51949874;+	SE	-0.221	5.07875e-06
ENSG00000181690	PLAG1	chr8:56168027-56168386;56160908-56167503;56171090-56171189;-	SE	-0.16	4.3055e-07
ENSG00000083817	ZNF416	chr19:57575803-57575930;57571565-57573701;57578056-57578098;-	SE	-0.201	5.57642e-08
ENSG00000104218	CSPP1	chr8:67149782-67149935;67137455-67137603;67154023-67154136;+	SE	-0.12	0.00416201
ENSG00000233178	AL161457.2	chr9:68398047-68398166;68393882-68394439;68399082-68399149;-	SE	-0.343	3.19457e-09
ENSG00000160323	ADAMTS13	chr9:133425937-133426062;133425528-133425612;133426198-133426345;+	SE	0.143	4.67886e-06
ENSG00000008513	ST3GAL1	chr8:133507198-133507321;133476277-133476600;133545773-133545926;-	SE	-0.283	0.00580879
ENSG00000124831	LRRFIP1	chr2:237714258-237714276;237708543-237708630;237739231-237739309;+	SE	-0.378	6.46004e-11
ENSG00000124831	LRRFIP1	chr2:237727875-237727935;237708543-237708630;237739231-237739309;+	SE	-0.217	7.85334e-09
ENSG00000124831	LRRFIP1	chr2:237739231-237739309;237708543-237708630;237748363-237748399;+	SE	-0.123	0.00250305
ENSG00000124831	LRRFIP1	chr2:237757455-237757548;237756094-237756187;237758728-237758821;+	SE	-0.185	2.08467e-06
ENSG00000124831	LRRFIP1	chr2:237757455-237757548;237756094-237756187;237760063-237760205;+	SE	-0.258	6.97523e-09
ENSG00000124831	LRRFIP1	chr2:237758728-237758821;237756094-237756187;237760063-237760205;+	SE	-0.183	1.05822e-06
ENSG00000104325	DECR1	chr8:90006035-90006277;90001476-90001561;90017123-90017326;+	SE	-0.104	0.00220402
ENSG00000077713	SLC25A43	chrX:119406459-119406701;119399335-119399678;119410189-119410362;+	SE	0.179	0.0340602
ENSG00000129595	EPB41L4A	chr5:112205420-112205504;112204374-112204488;112209891-112209982;-	SE	-0.203	4.76986e-05
ENSG00000204179	PTPN20	chr10:46932376-46932533;46911780-46911842;46943917-46944015;+	SE	0.189	0.0110993
ENSG00000204179	PTPN20	chr10:46984229-46984564;46964985-46965137;46999911-46999974;+	SE	-0.106	0.000420479
ENSG00000147526	TACC1	chr8:38742350-38742451;38728587-38728671;38819521-38820635;+	SE	-0.176	1.09911e-07
ENSG00000147526	TACC1	chr8:38787556-38787743;38728639-38728671;38788703-38788819;+	SE	-0.146	4.84444e-06
ENSG00000147526	TACC1	chr8:38823989-38824025;38787556-38787743;38825307-38825368;+	SE	-0.448	1.56651e-10
ENSG00000147526	TACC1	chr8:38823989-38824025;38819920-38820635;38825307-38825368;+	SE	-0.42	0
ENSG00000187987	ZSCAN23	chr6:28435459-28435607;28432654-28435078;28443398-28443502;-	SE	-0.143	0.0158013
ENSG00000169398	PTK2	chr8:140770715-140770799;140769574-140769592;140789473-140789526;-	SE	-0.173	0.000704728
ENSG00000105339	DENND3	chr8:141190283-141190417;141188348-141189146;141192330-141192449;+	SE	0.365	0
ENSG00000104529	EEF1D	chr8:143592714-143592942;143586728-143586852;143596878-143597388;-	SE	-0.104	0.000335814
ENSG00000104529	EEF1D	chr8:143593892-143594071;143586728-143586852;143596878-143597388;-	SE	-0.143	2.21267e-06
ENSG00000235173	HGH1	chr8:144138506-144138607;144137773-144138428;144138714-144138813;+	SE	0.115	1.02383e-06
ENSG00000080503	SMARCA2	chr9:2159813-2159909;2157682-2157890;2161685-2161903;+	SE	0.305	0.00147058
ENSG00000254685	FPGT	chr1:74204390-74204456;74201317-74201410;74233367-74234086;+	SE	0.142	0.000226261
ENSG00000230453	ANKRD18B	chr9:33539448-33539502;33536877-33536945;33540077-33540212;+	SE	-0.286	0.0311974
ENSG00000213930	GALT	chr9:34647388-34647567;34647122-34647258;34648114-34648171;+	SE	-0.18	0.0145957
ENSG00000122705	CLTA	chr9:36209266-36209320;36204067-36204179;36211602-36212059;+	SE	-0.147	4.31453e-09
ENSG00000122705	CLTA	chr9:36210624-36210660;36204067-36204179;36211602-36211784;+	SE	-0.177	0.000187923
ENSG00000124140	SLC12A5	chr20:46022929-46023071;46021838-46021886;46034947-46035535;+	SE	0.126	0.00297849
ENSG00000182901	RGS7	chr1:240800640-240800721;240775513-240776213;240802903-240802993;-	SE	-0.117	0.0010652
ENSG00000215126	CBWD6	chr9:41161600-41161723;41156382-41156439;41162332-41162377;-	SE	-0.138	0.00143404
ENSG00000165102	HGSNAT	chr8:43173712-43173743;43172309-43172386;43182144-43182260;+	SE	-0.204	8.80865e-09
ENSG00000083067	TRPM3	chr9:70625481-70625517;70625190-70625331;70635210-70635261;-	SE	-0.146	0.00325388
ENSG00000106772	PRUNE2	chr9:76624451-76624490;76619339-76619387;76625022-76625058;-	SE	0.165	6.15004e-07
ENSG00000106772	PRUNE2	chr9:76625022-76625058;76619339-76619387;76629191-76629290;-	SE	0.186	0.00143404
ENSG00000197969	VPS13A	chr9:77395709-77395868;77389994-77390142;77403235-77403321;+	SE	0.213	0.0179838
ENSG00000160469	BRSK1	chr19:55287213-55287303;55287213-55287299;55287991-55288053;+	A5SS	0.144	8.95656e-07
ENSG00000010361	FUZ	chr19:49812446-49812736;49812637-49812736;49812250-49812335;-	A5SS	-0.137	0.00127935
ENSG00000010361	FUZ	chr19:49812614-49812736;49812637-49812736;49812250-49812335;-	A5SS	-0.108	0.00172709
ENSG00000104859	CLASRP	chr19:45068014-45068058;45068014-45068054;45068419-45068480;+	A5SS	-0.154	0.0482319
ENSG00000071564	TCF3	chr19:1631950-1632116;1632037-1632116;1627358-1627426;-	A5SS	0.117	0.000233794
ENSG00000131196	NFATC1	chr18:79486247-79486937;79486247-79486630;79527527-79529323;+	A5SS	0.192	0.0033563
ENSG00000154040	CABYR	chr18:24155700-24156999;24155700-24156042;24159471-24160069;+	A5SS	-0.123	2.79606e-07
ENSG00000273559	CWC25	chr17:38810275-38810595;38810467-38810595;38809701-38809765;-	A5SS	0.132	0.0200108
ENSG00000125746	EML2	chr19:45639294-45639397;45639356-45639397;45638844-45638873;-	A5SS	-0.328	0.0150286
ENSG00000243716	NPIPB5	chr16:22513521-22513610;22513521-22513600;22513763-22513921;+	A5SS	-0.107	0.0272679
ENSG00000140416	TPM1	chr15:63043705-63044152;63043705-63043831;63056984-63057118;+	A5SS	-0.129	0.0174057
ENSG00000206149	HERC2P9	chr15:28655272-28655691;28655272-28655420;28655795-28656026;+	A5SS	0.122	0.0450864
ENSG00000126214	KLC1	chr14:103679383-103679545;103679383-103679518;103687080-103687211;+	A5SS	-0.105	0.0326421
ENSG00000126214	KLC1	chr14:103679383-103679545;103679383-103679518;103700654-103700727;+	A5SS	-0.127	0.0271404
ENSG00000119616	FCF1	chr14:74713484-74713620;74713484-74713552;74715950-74716099;+	A5SS	-0.211	0.0068878
ENSG00000214078	CPNE1	chr20:35664358-35664900;35664759-35664900;35658929-35659014;-	A5SS	-0.106	2.23545e-05
ENSG00000133107	TRPC4	chr13:37651249-37651459;37651264-37651459;37639257-37639299;-	A5SS	0.13	0.0271404
ENSG00000111237	VPS29	chr12:110499456-110499546;110499534-110499546;110496011-110496203;-	A5SS	-0.243	0.0440453
ENSG00000258702	AL137786.1	chr14:96593489-96593699;96593489-96593579;96594663-96595763;+	A5SS	-0.13	0.0131039
ENSG00000095564	BTAF1	chr10:91959064-91959282;91959064-91959154;91959784-91959880;+	A5SS	0.124	0.029322
ENSG00000148498	PARD3	chr10:34337274-34337426;34337277-34337426;34336198-34336243;-	A5SS	0.119	0.00280658
ENSG00000151632	AKR1C2	chr10:4999199-5000666;5000549-5000666;4998624-4998747;-	A5SS	-0.265	2.26537e-06
ENSG00000187134	AKR1C1	chr10:4966926-4968386;4966926-4967043;4968821-4968944;+	A5SS	-0.225	1.14631e-07
ENSG00000186166	CCDC84	chr11:119011938-119012254;119011938-119012003;119013231-119013262;+	A5SS	0.121	1.17019e-05
ENSG00000197580	BCO2	chr11:112199698-112199827;112199698-112199769;112200612-112200773;+	A5SS	-0.141	0.0370663
ENSG00000236088	COX10-AS1	chr17:14033551-14034416;14034007-14034416;13892724-13892839;-	A5SS	0.135	0.00196282
ENSG00000236088	COX10-AS1	chr17:14033939-14034416;14034007-14034416;13892724-13892839;-	A5SS	0.164	3.1693e-05
ENSG00000168000	BSCL2	chr11:62706202-62706344;62706258-62706344;62705300-62705617;-	A5SS	-0.108	0.022971
ENSG00000141837	CACNA1A	chr19:13210616-13212216;13212102-13212216;13209311-13209498;-	A5SS	-0.329	3.09987e-10
ENSG00000110492	MDK	chr11:46382586-46383193;46382586-46382748;46383468-46383806;+	A5SS	-0.215	7.34507e-08
ENSG00000148362	PAXX	chr9:136992639-136992974;136992639-136992700;136993052-136993243;+	A5SS	-0.151	0.044863
ENSG00000255036	STRA6LP	chr9:97323780-97323938;97323780-97323903;97325018-97325192;+	A5SS	-0.154	0.000299664
ENSG00000198000	NOL8	chr9:92325305-92325350;92325317-92325350;92324022-92324209;-	A5SS	-0.238	0.0121293
ENSG00000129657	SEC14L1	chr17:77088748-77088985;77088748-77088949;77089152-77089271;+	A5SS	-0.108	0.00137907
ENSG00000084764	MAPRE3	chr2:27024095-27024297;27024095-27024252;27025582-27025737;+	A5SS	-0.185	0
ENSG00000186487	MYT1L	chr2:1922285-1923263;1922291-1923263;1912019-1912110;-	A5SS	0.142	0.000106931
ENSG00000228624	HDAC2-AS2	chr6:113991892-113992120;113991892-113992014;113993342-113993487;+	A5SS	0.287	4.23124e-07
ENSG00000228624	HDAC2-AS2	chr6:113991892-113992187;113991892-113992014;113993342-113993487;+	A5SS	0.28	1.14631e-07
ENSG00000203485	INF2	chr14:104699367-104699826;104699367-104699598;104701356-104701756;+	A5SS	-0.391	2.31979e-11
ENSG00000129158	SERGEF	chr11:18010070-18010139;18010074-18010139;18007940-18008076;-	A5SS	-0.115	0.0455621
ENSG00000166822	TMEM170A	chr16:75451668-75451839;75451737-75451839;75443053-75447688;-	A5SS	-0.155	0.00813603
ENSG00000173846	PLK3	chr1:44804338-44804779;44804338-44804501;44805265-44805379;+	A5SS	0.102	0.00996708
ENSG00000132781	MUTYH	chr1:45332917-45333324;45333284-45333324;45332762-45332834;-	A5SS	-0.124	0.0175891
ENSG00000130414	NDUFA10	chr2:240018523-240018639;240018552-240018639;240017814-240017905;-	A5SS	0.204	1.39025e-07
ENSG00000173559	NABP1	chr2:191678135-191678705;191678135-191678241;191678989-191679128;+	A5SS	-0.153	0.0279574
ENSG00000182484	WASH6P	chrX:156022322-156022539;156022322-156022459;156022698-156022834;+	A5SS	0.29	0.0130957
ENSG00000138434	ITPRID2	chr2:181915215-181917005;181915215-181916427;181918597-181918675;+	A5SS	-0.115	0.0391033
ENSG00000184922	FMNL1	chr17:45232366-45232480;45232366-45232450;45233223-45233297;+	A5SS	-0.119	0.00230353
ENSG00000172890	NADSYN1	chr11:71474394-71475622;71474394-71474526;71476200-71477225;+	A5SS	0.187	0.041897
ENSG00000227372	TP73-AS1	chr1:3739623-3740387;3739835-3740387;3737165-3739407;-	A5SS	0.198	9.052e-11
ENSG00000227372	TP73-AS1	chr1:3739695-3740387;3739835-3740387;3737165-3739407;-	A5SS	0.226	3.02753e-11
ENSG00000227372	TP73-AS1	chr1:3739623-3740387;3739835-3740387;3737192-3739335;-	A5SS	-0.222	0.0440453
ENSG00000151612	ZNF827	chr4:145764974-145765165;145764987-145765165;145763089-145763122;-	A5SS	-0.103	0.00137907
ENSG00000151612	ZNF827	chr4:145764978-145765165;145764987-145765165;145763089-145763122;-	A5SS	-0.109	0.0200108
ENSG00000111203	ITFG2	chr12:2818105-2818353;2818105-2818277;2820085-2820225;+	A5SS	-0.157	0.0401119
ENSG00000163138	PACRGL	chr4:20700458-20700747;20700458-20700706;20704465-20704533;+	A5SS	-0.131	5.76043e-07
ENSG00000197989	SNHG12	chr1:28579911-28579981;28579941-28579981;28579532-28579587;-	A5SS	-0.11	0.0401119
ENSG00000124508	BTN2A2	chr6:26383125-26383299;26383125-26383181;26383791-26383915;+	A5SS	0.222	0.0495779
ENSG00000133739	LRRCC1	chr8:85107237-85107718;85107237-85107399;85109594-85109800;+	A5SS	-0.271	6.64506e-06
ENSG00000153253	SCN3A	chr2:165140650-165140998;165140784-165140998;165139475-165139608;-	A5SS	0.144	0.0016625
ENSG00000153253	SCN3A	chr2:165140701-165140998;165140784-165140998;165139475-165139608;-	A5SS	0.148	0.00245262
ENSG00000228203	RNF144A-AS1	chr2:6918284-6918680;6918401-6918680;6916815-6917224;-	A5SS	0.164	0.0296559
ENSG00000196233	LCOR	chr10:96832263-96832399;96832263-96832395;96833405-96833479;+	A5SS	0.18	8.12215e-07
ENSG00000206573	THUMPD3-AS1	chr3:9390884-9391826;9391426-9391826;9390289-9390497;-	A5SS	-0.125	0.00060649
ENSG00000206573	THUMPD3-AS1	chr3:9391311-9391826;9391426-9391826;9390289-9390497;-	A5SS	-0.148	0.00148091
ENSG00000001497	LAS1L	chrX:65520701-65523707;65523559-65523707;65517986-65518465;-	A5SS	-0.186	0.00136732
ENSG00000085978	ATG16L1	chr2:233272965-233273777;233272965-233273052;233274675-233274778;+	A5SS	-0.149	0.0183043
ENSG00000181991	MRPS11	chr15:88467907-88469145;88467907-88468024;88475109-88475239;+	A5SS	-0.157	2.23545e-05
ENSG00000172175	MALT1	chr18:58734306-58734566;58734306-58734381;58735201-58735329;+	A5SS	0.126	0.0325884
ENSG00000249669	CARMN	chr5:149420480-149421068;149420480-149420544;149421480-149421601;+	A5SS	-0.161	0.00965453
ENSG00000175766	EIF4E1B	chr5:176642042-176642177;176642042-176642165;176642709-176642802;+	A5SS	-0.183	1.15276e-07
ENSG00000169045	HNRNPH1	chr5:179616868-179617110;179617020-179617110;179616125-179616218;-	A5SS	0.116	0.0480332
ENSG00000223812	AC073365.1	chr3:191559677-191559969;191559677-191559754;191561442-191564902;+	A5SS	0.163	1.86909e-09
ENSG00000160209	PDXK	chr21:43732138-43732647;43732138-43732442;43734068-43734123;+	A5SS	0.145	0.0418904
ENSG00000067840	PDZD4	chrX:153808341-153808595;153808359-153808595;153807278-153807369;-	A5SS	-0.176	0.000129858
ENSG00000203875	SNHG5	chr6:85678402-85678748;85678693-85678748;85678135-85678188;-	A5SS	-0.111	8.56074e-07
ENSG00000203875	SNHG5	chr6:85678497-85678748;85678693-85678748;85678135-85678188;-	A5SS	-0.126	9.55366e-07
ENSG00000106397	PLOD3	chr7:101211540-101211716;101211590-101211716;101210531-101210673;-	A5SS	-0.138	0.0234469
ENSG00000198561	CTNND1	chr11:57761796-57762119;57761796-57762046;57791384-57791673;+	A5SS	-0.136	0.0252584
ENSG00000106077	ABHD11	chr7:73737220-73737735;73737561-73737735;73736928-73737110;-	A5SS	-0.192	1.86909e-09
ENSG00000186088	GSAP	chr7:77330181-77330367;77330238-77330367;77329332-77329391;-	A5SS	0.199	0.0158858
ENSG00000177409	SAMD9L	chr7:93146882-93147146;93147087-93147146;93145384-93146040;-	A5SS	-0.23	1.08129e-08
ENSG00000119778	ATAD2B	chr2:23786026-23786223;23786041-23786223;23782868-23783028;-	A5SS	-0.163	0.0467316
ENSG00000106278	PTPRZ1	chr7:122010333-122013889;122010333-122011309;122019123-122019268;+	A5SS	0.138	0
ENSG00000187109	NAP1L1	chr12:76059776-76059878;76059797-76059878;76057743-76057776;-	A5SS	0.328	9.052e-11
ENSG00000006283	CACNA1G	chr17:50607826-50608040;50607826-50608019;50609881-50609935;+	A5SS	-0.169	0.0055059
ENSG00000113558	SKP1	chr5:134176685-134176950;134176854-134176950;134174461-134174514;-	A5SS	-0.157	0.000660445
ENSG00000115524	SF3B1	chr2:197418895-197420542;197420427-197420542;197418508-197418588;-	A5SS	-0.114	0.000459286
ENSG00000086758	HUWE1	chrX:53543840-53543968;53543885-53543968;53542442-53542539;-	A5SS	0.136	0.000537238
ENSG00000035403	VCL	chr10:74074742-74077748;74074742-74074903;74082453-74082544;+	A5SS	-0.136	0.0399942
ENSG00000255624	C10ORF88B	chr10:122880670-122880873;122880670-122880756;122881597-122881667;+	A5SS	0.213	0.0131905
ENSG00000076864	RAP1GAP	chr1:21603657-21603912;21603834-21603912;21602803-21602913;-	A5SS	0.148	9.052e-11
ENSG00000147862	NFIB	chr9:14116180-14116346;14116207-14116346;14112998-14113081;-	A5SS	0.304	2.08636e-06
ENSG00000213930	GALT	chr9:34647088-34647567;34647088-34647258;34648114-34648171;+	A5SS	-0.144	0.00476703
ENSG00000182986	ZNF320	chr19:52893778-52893927;52893778-52893856;52897647-52897686;-	A3SS	-0.122	0.0018609
ENSG00000125744	RTN2	chr19:45495094-45495214;45495094-45495139;45496791-45497055;-	A3SS	-0.107	0.000176525
ENSG00000176472	ZNF575	chr19:43534336-43534501;43534405-43534501;43533794-43533902;+	A3SS	-0.124	0.0217396
ENSG00000099330	OCEL1	chr19:17226974-17227199;17226993-17227199;17226692-17226869;+	A3SS	-0.258	0.00927646
ENSG00000129353	SLC44A2	chr19:10642896-10644557;10643278-10644557;10642366-10642451;+	A3SS	0.131	0.0174003
ENSG00000000419	DPM1	chr20:50940864-50940955;50940864-50940933;50941128-50941209;-	A3SS	-0.145	0.0363447
ENSG00000101365	IDH3B	chr20:2658394-2658837;2658394-2658522;2659524-2659585;-	A3SS	-0.122	3.8532e-12
ENSG00000172992	DCAKD	chr17:45034773-45035002;45034773-45034999;45051552-45051661;-	A3SS	0.122	0.000124326
ENSG00000131095	GFAP	chr17:44904441-44905499;44904441-44905149;44908063-44908149;-	A3SS	-0.172	3.35955e-06
ENSG00000261329	AC016597.1	chr16:27708420-27709151;27708420-27708918;27718242-27718455;-	A3SS	-0.144	0.00265668
ENSG00000172183	ISG20	chr15:88650234-88652310;88652109-88652310;88639342-88639594;+	A3SS	-0.195	0.0222912
ENSG00000156642	NPTN	chr15:73563235-73563257;73563235-73563245;73570149-73570423;-	A3SS	0.116	0
ENSG00000114062	UBE3A	chr15:25407066-25407228;25407066-25407212;25409087-25409207;-	A3SS	0.115	0.000473733
ENSG00000012983	MAP4K5	chr14:50437893-50438011;50437893-50438008;50440012-50440073;-	A3SS	-0.133	6.90226e-05
ENSG00000160410	SHKBP1	chr19:40578447-40578542;40578461-40578542;40578153-40578212;+	A3SS	-0.11	0.000179574
ENSG00000087053	MTMR2	chr11:95914241-95914333;95914241-95914312;95923874-95924123;-	A3SS	0.109	0.00194817
ENSG00000171097	KYAT1	chr9:128845352-128845517;128845352-128845411;128847432-128847643;-	A3SS	0.197	2.12829e-09
ENSG00000171097	KYAT1	chr9:128845352-128845517;128845352-128845411;128882406-128882494;-	A3SS	-0.104	0.0198873
ENSG00000106976	DNM1	chr9:128254005-128255244;128254653-128255244;128250724-128250940;+	A3SS	0.173	3.41663e-13
ENSG00000089159	PXN	chr12:120216272-120217116;120216272-120216581;120221622-120221758;-	A3SS	-0.134	0.00295551
ENSG00000000460	C1ORF112	chr1:169804074-169804240;169804111-169804240;169803168-169803309;+	A3SS	0.136	0.00645026
ENSG00000132781	MUTYH	chr1:45332762-45333170;45332762-45332834;45333284-45333324;-	A3SS	-0.145	0.0105524
ENSG00000156650	KAT6B	chr10:74975398-74977437;74977315-74977437;74972506-74972639;+	A3SS	0.134	6.31181e-07
ENSG00000018280	SLC11A1	chr2:218392114-218393130;218392980-218393130;218391375-218391495;+	A3SS	-0.174	0.000155967
ENSG00000128694	OSGEPL1	chr2:189746659-189747331;189746659-189747168;189750549-189750656;-	A3SS	-0.133	3.10824e-05
ENSG00000168036	CTNNB1	chr3:41239640-41239900;41239659-41239900;41239133-41239354;+	A3SS	-0.125	0.0132831
ENSG00000135926	TMBIM1	chr2:218277934-218278165;218277934-218277974;218278514-218278565;-	A3SS	-0.113	5.37244e-07
ENSG00000088035	ALG6	chr1:63415817-63415957;63415872-63415957;63414060-63414146;+	A3SS	0.225	0.00666125
ENSG00000176225	RTTN	chr18:70149970-70150152;70149970-70150087;70150607-70150733;-	A3SS	0.104	3.70284e-05
ENSG00000145362	ANK2	chr4:113317706-113317809;113317721-113317809;113313683-113313695;+	A3SS	0.247	0
ENSG00000108559	NUP88	chr17:5387778-5387952;5387778-5387904;5388801-5388960;-	A3SS	-0.12	0.0471616
ENSG00000160111	CPAMD8	chr19:16892950-16894437;16892950-16893339;16896175-16896326;-	A3SS	-0.101	0.0143503
ENSG00000272752	STAG3L5P-PVRIG2P-PILRB	chr7:100349730-100349887;100349798-100349887;100345864-100345968;+	A3SS	0.203	0.00336517
ENSG00000143110	C1ORF162	chr1:111477650-111477775;111477725-111477775;111477333-111477428;+	A3SS	-0.374	2.20734e-06
ENSG00000100416	TRMU	chr22:46350290-46350463;46350345-46350463;46346421-46346544;+	A3SS	0.158	0.00341068
ENSG00000109339	MAPK10	chr4:86151990-86152196;86151990-86152144;86152462-86152629;-	A3SS	-0.153	8.05773e-08
ENSG00000117640	MTFR1L	chr1:25822995-25823128;25823018-25823128;25820442-25820659;+	A3SS	-0.241	0.0286076
ENSG00000223855	HRAT92	chr7:524364-525232;524853-525232;524079-524280;+	A3SS	0.132	0.0181062
ENSG00000178104	PDE4DIP	chr1:148929196-148931923;148931799-148931923;148889783-148889894;+	A3SS	0.204	0.020696
ENSG00000143971	ETAA1	chr2:67404996-67405335;67405235-67405335;67402861-67402974;+	A3SS	0.107	0.0266514
ENSG00000234177	LINC01114	chr2:104754325-104754661;104754325-104754440;104754835-104754875;-	A3SS	0.153	0.000196742
ENSG00000132768	DPH2	chr1:43970905-43971189;43970965-43971189;43970595-43970708;+	A3SS	-0.118	0.00206342
ENSG00000142046	TMEM91	chr19:41383560-41384083;41383885-41384083;41382771-41382921;+	A3SS	0.275	0.00470484
ENSG00000142046	TMEM91	chr19:41383714-41384083;41383885-41384083;41382771-41382921;+	A3SS	0.264	0.00299634
ENSG00000149294	NCAM1	chr11:113255873-113256001;113255876-113256001;113242804-113242846;+	A3SS	0.328	2.09414e-06
ENSG00000162576	MXRA8	chr1:1353847-1353946;1353847-1353928;1354029-1354106;-	A3SS	-0.333	0.00209936
ENSG00000143537	ADAM15	chr1:155055701-155055852;155055786-155055852;155054313-155054506;+	A3SS	-0.238	5.07315e-05
ENSG00000137094	DNAJB5	chr9:34990347-34990611;34990498-34990611;34989744-34989831;+	A3SS	-0.163	1.56302e-05
ENSG00000082269	FAM135A	chr6:70524342-70526698;70524930-70526698;70523966-70524121;+	A3SS	0.125	0.0064987
ENSG00000075539	FRYL	chr4:48546066-48546271;48546066-48546268;48547583-48547769;-	A3SS	-0.167	0.0426816
ENSG00000197746	PSAP	chr10:71821875-71822016;71821875-71822007;71825836-71825893;-	A3SS	-0.346	0
ENSG00000181991	MRPS11	chr15:88475029-88475239;88475109-88475239;88467907-88468024;+	A3SS	-0.247	8.42638e-05
ENSG00000099814	CEP170B	chr14:104889514-104889758;104889619-104889758;104886274-104887978;+	A3SS	0.127	0
ENSG00000113108	APBB3	chr5:140561586-140561722;140561586-140561701;140562099-140562227;-	A3SS	-0.143	7.42918e-07
ENSG00000125089	SH3TC1	chr4:8218244-8218347;8218270-8218347;8216956-8217167;+	A3SS	0.175	0.000410084
ENSG00000197555	SIPA1L1	chr14:71704720-71705340;71705221-71705340;71702380-71702505;+	A3SS	-0.202	2.62608e-07
ENSG00000113761	ZNF346	chr5:177050702-177050936;177050750-177050936;177044388-177044533;+	A3SS	-0.123	0.012156
ENSG00000160766	GBAP1	chr1:155215053-155215400;155215053-155215162;155215562-155215651;-	A3SS	-0.189	0.00394986
ENSG00000221986	MYBPHL	chr1:109292364-109292588;109292364-109292464;109294205-109294249;-	A3SS	-0.296	3.9913e-05
ENSG00000130294	KIF1A	chr2:240770970-240771179;240770970-240771104;240773113-240773256;-	A3SS	-0.109	1.27825e-07
ENSG00000150967	ABCB9	chr12:122949787-122949918;122949787-122949904;122950450-122950565;-	A3SS	0.165	0.0343058
ENSG00000124593	AL365205.1	chr6:41783733-41784238;41784130-41784238;41783461-41783605;+	A3SS	-0.149	0.00407135
ENSG00000204852	TCTN1	chr12:110647195-110647336;110647210-110647336;110640382-110640517;+	A3SS	-0.327	1.27825e-07
ENSG00000109113	RAB34	chr17:28717212-28717620;28717212-28717425;28718121-28718167;-	A3SS	-0.16	0.000156912
ENSG00000109113	RAB34	chr17:28717212-28717647;28717212-28717425;28718121-28718167;-	A3SS	-0.175	0.000118626
ENSG00000130023	ERMARD	chr6:169755282-169755422;169755287-169755422;169753863-169754032;+	A3SS	0.133	0.00502696
ENSG00000166801	FAM111A	chr11:59148703-59148953;59148835-59148953;59145826-59145856;+	A3SS	-0.2	2.64725e-06
ENSG00000166801	FAM111A	chr11:59148796-59148953;59148835-59148953;59145826-59145856;+	A3SS	-0.163	0.00109276
ENSG00000106077	ABHD11	chr7:73736928-73737220;73736928-73737110;73737561-73737735;-	A3SS	-0.321	8.5391e-09
ENSG00000121716	PILRB	chr7:100353372-100354012;100353894-100354012;100353209-100353270;+	A3SS	0.116	0.000266677
ENSG00000157103	SLC6A1	chr3:11013994-11014184;11014031-11014184;11012598-11012762;+	A3SS	-0.19	1.57631e-07
ENSG00000157103	SLC6A1	chr3:11013994-11014184;11014039-11014184;11012598-11012762;+	A3SS	-0.111	1.84426e-06
ENSG00000215374	FAM66B	chr8:7324821-7324977;7324821-7324960;7325136-7325198;-	A3SS	0.248	0.0411764
ENSG00000175061	SNHG29	chr17:16440110-16440253;16440184-16440253;16439527-16439703;+	A3SS	-0.113	0.0282795
ENSG00000076864	RAP1GAP	chr1:21602803-21603912;21602803-21602913;21606065-21606197;-	A3SS	0.118	0.0220729
ENSG00000213930	GALT	chr9:34648047-34648171;34648114-34648171;34647088-34647258;+	A3SS	-0.201	0.00502696
ENSG00000101298	SNPH	chr20:1297045-1297252;1297144-1297252;1296324-1296421;+	A3SS	0.115	0.000826469
ENSG00000160188	RSPH1	chr21:42477290-42477444;42492965-42493079;42475897-42476047;42496132-42496224;-	MXE	0.149	8.74797e-06
ENSG00000248405	PRR5-ARHGAP8	chr22:44726576-44726634;44735026-44735162;44714590-44714671;44786456-44786606;+	MXE	0.115	7.16326e-06
ENSG00000100320	RBFOX2	chr22:35750425-35750457;35752612-35752655;35746472-35746561;35759887-35760020;-	MXE	0.133	0.0447916
ENSG00000268750	AC010522.1	chr19:57820493-57820549;57839022-57839149;57819718-57819945;57856103-57856233;+	MXE	0.169	0.0376006
ENSG00000063169	BICRA	chr19:47681975-47682152;47694114-47694726;47678961-47681276;47694899-47695080;+	MXE	-0.201	0.0280465
ENSG00000268434	AC011530.1	chr19:45780213-45780381;45782192-45782250;45779777-45779869;45785593-45785713;-	MXE	0.224	0.000134685
ENSG00000161249	DMKN	chr19:35506125-35506185;35509910-35509961;35505938-35505986;35510183-35510252;-	MXE	-0.193	0.048996
ENSG00000105697	HAMP	chr19:35282493-35282667;35284788-35284848;35280715-35280927;35284937-35285143;+	MXE	0.168	0.00344027
ENSG00000071564	TCF3	chr19:1612206-1612433;1615284-1615520;1611703-1611849;1615685-1615821;-	MXE	0.133	0.0295293
ENSG00000254995	STX16-NPEPL1	chr20:58673630-58673711;58691033-58691227;58671153-58671297;58691404-58691562;+	MXE	0.105	0.000882718
ENSG00000244005	NFS1	chr20:35675044-35675202;35680736-35680871;35674511-35674617;35681887-35681981;-	MXE	-0.154	3.26494e-05
ENSG00000101391	CDK5RAP1	chr20:33385649-33385770;33392141-33392242;33379460-33379691;33394031-33394066;-	MXE	-0.103	0.0376006
ENSG00000285382	FO393400.1	chr20:32640565-32640687;32651017-32651166;32632182-32634270;32704022-32704071;-	MXE	0.312	0.0162029
ENSG00000149488	TMC2	chr20:2594824-2594967;2597150-2597298;2592309-2592408;2602112-2602301;+	MXE	0.216	0.0152168
ENSG00000152240	HAUS1	chr18:46106704-46106833;46109646-46109784;46105193-46105368;46118180-46118316;+	MXE	0.236	2.27642e-05
ENSG00000167543	TP53I13	chr17:29569317-29569359;29571590-29571719;29568590-29569086;29571856-29572057;+	MXE	0.159	0.0138748
ENSG00000065559	MAP2K4	chr17:12081355-12081530;12095574-12095694;12020869-12021001;12107789-12107909;+	MXE	-0.101	0.0121799
ENSG00000125746	EML2	chr19:45624718-45624818;45626704-45626839;45621482-45621637;45629950-45630046;-	MXE	-0.153	0.00028672
ENSG00000182566	CLEC4G	chr19:7730018-7730167;7730350-7730440;7729820-7729936;7730754-7730859;-	MXE	0.28	0.00817368
ENSG00000156642	NPTN	chr15:73587523-73587618;73597021-73597369;73573661-73573795;73633124-73633244;-	MXE	-0.115	0.00377928
ENSG00000261771	DNAAF4-CCPG1	chr15:55432496-55432602;55434904-55435058;55389364-55389433;55439471-55439581;-	MXE	0.137	0.00377928
ENSG00000168781	PPIP5K1	chr15:43560412-43560595;43564102-43564165;43558794-43558932;43564866-43564992;-	MXE	0.285	1.46899e-06
ENSG00000104044	OCA2	chr15:27871153-27871258;27951783-27951892;27851381-27851475;27955157-27955215;-	MXE	-0.134	0.0263559
ENSG00000104044	OCA2	chr15:27926126-27926254;27951783-27951892;27871862-27871922;27955157-27955215;-	MXE	-0.152	0.0253537
ENSG00000121067	SPOP	chr17:49646925-49647122;49668026-49668078;49636758-49636809;49675894-49676016;-	MXE	0.289	0.00456588
ENSG00000179364	PACS2	chr14:105385684-105385717;105389960-105390003;105384878-105384987;105391206-105391249;+	MXE	-0.109	0.0011535
ENSG00000182732	RGS6	chr14:72540040-72540094;72541469-72541620;72536185-72536275;72547156-72547367;+	MXE	-0.197	0.0117076
ENSG00000184497	TMEM255B	chr13:113769097-113769160;113795147-113795237;113766114-113766257;113799338-113799419;+	MXE	0.189	0.0145973
ENSG00000136161	RCBTB2	chr13:48522307-48522403;48524658-48524757;48515585-48515741;48533027-48533256;-	MXE	0.28	0.021733
ENSG00000136161	RCBTB2	chr13:48522307-48522403;48524658-48524757;48521897-48521962;48533027-48533233;-	MXE	0.179	0.0438553
ENSG00000132970	WASF3	chr13:26676548-26676724;26680034-26680201;26671871-26671989;26681053-26681320;+	MXE	0.215	5.46589e-11
ENSG00000270885	RASL10B	chr17:35735037-35735400;35740408-35740533;35731638-35731878;35741034-35743521;+	MXE	0.108	0.000380584
ENSG00000060709	RIMBP2	chr12:130470692-130470743;130478911-130479016;130456495-130456700;130506647-130506770;-	MXE	0.214	1.94049e-11
ENSG00000151952	TMEM132D	chr12:129209519-129209663;129337633-129337817;129084496-129084702;129531058-129531205;-	MXE	0.107	2.82091e-05
ENSG00000089041	P2RX7	chr12:121156078-121156147;121160901-121160974;121132851-121133095;121162270-121162430;+	MXE	0.198	9.04502e-05
ENSG00000257390	AC023055.1	chr12:55815886-55815939;55820238-55820449;55803688-55803728;55822000-55822187;-	MXE	0.22	0.0162012
ENSG00000134283	PPHLN1	chr12:42374862-42375074;42384939-42384996;42355160-42355222;42387455-42387535;+	MXE	0.145	0
ENSG00000103047	TANGO6	chr16:68930237-68930295;68974027-68974168;68927567-68928083;69022827-69022979;+	MXE	-0.123	0.0243459
ENSG00000095637	SORBS1	chr10:95341284-95341410;95351208-95351376;95339132-95339327;95354881-95354967;-	MXE	-0.115	2.65235e-09
ENSG00000095637	SORBS1	chr10:95341563-95341678;95346405-95346452;95341284-95341410;95351208-95351376;-	MXE	-0.122	3.17856e-08
ENSG00000095637	SORBS1	chr10:95341563-95341678;95346405-95346452;95341284-95341410;95354881-95354967;-	MXE	0.138	0
ENSG00000095637	SORBS1	chr10:95346405-95346452;95351208-95351376;95341563-95341678;95354881-95354967;-	MXE	-0.224	0
ENSG00000095637	SORBS1	chr10:95386990-95387119;95394610-95394673;95384237-95384285;95395000-95395075;-	MXE	-0.186	0.00948609
ENSG00000095637	SORBS1	chr10:95386990-95387119;95394610-95394673;95384237-95384285;95397219-95397283;-	MXE	-0.174	0.00838144
ENSG00000165476	REEP3	chr10:63599669-63599712;63610186-63610334;63599169-63599283;63619654-63619800;+	MXE	-0.111	2.30327e-06
ENSG00000107897	ACBD5	chr10:27208245-27208445;27210813-27211081;27205197-27205248;27215534-27215641;-	MXE	-0.11	0.00900579
ENSG00000179133	C10ORF67	chr10:23322393-23322537;23333061-23333182;23320740-23320815;23343905-23343964;-	MXE	0.141	0.0077443
ENSG00000248671	ALG1L9P	chr11:71807902-71808394;71811885-71811948;71806487-71807656;71813342-71813415;-	MXE	0.174	4.08539e-06
ENSG00000154240	CEP112	chr17:65927581-65927689;65961462-65961598;65902151-65902334;66005689-66005769;-	MXE	-0.131	0.0310835
ENSG00000198300	PEG3	chr19:56829782-56829921;56833289-56833420;56826387-56826463;56836017-56836104;-	MXE	-0.103	0.0382614
ENSG00000141837	CACNA1A	chr19:13227430-13227527;13228698-13228795;13224666-13224772;13230081-13230209;-	MXE	-0.171	3.21277e-08
ENSG00000019485	PRDM11	chr11:45204710-45204778;45219569-45219757;45182916-45183123;45225994-45226183;+	MXE	-0.174	0.00300937
ENSG00000136895	GARNL3	chr9:127365299-127365366;127387192-127387331;127357218-127357377;127388903-127389119;+	MXE	0.101	0.023956
ENSG00000140853	NLRC5	chr16:57055435-57055519;57058064-57058148;57055031-57055094;57058971-57059061;+	MXE	0.163	0.0130487
ENSG00000247774	PCED1B-AS1	chr12:47206510-47206585;47210639-47210761;47205897-47206145;47216164-47216200;-	MXE	-0.196	0.000436293
ENSG00000287542	AC098582.1	chr4:88649839-88649999;88652011-88652088;88605794-88606049;88652868-88653090;+	MXE	0.105	0.0142365
ENSG00000156475	PPP2R2B	chr5:146701044-146701142;146878001-146878195;146697978-146698144;147081058-147081136;-	MXE	-0.106	0.00759531
ENSG00000149582	TMEM25	chr11:118533419-118533551;118533856-118533887;118532916-118533207;118534028-118534129;+	MXE	-0.155	0.00632122
ENSG00000153157	SYCP2L	chr6:10902676-10902762;10906019-10906054;10898823-10898848;10907541-10907684;+	MXE	-0.158	0.0307947
ENSG00000153157	SYCP2L	chr6:10902874-10902963;10906019-10906054;10902676-10902762;10907541-10907684;+	MXE	-0.177	0.00996789
ENSG00000153157	SYCP2L	chr6:10902874-10902963;10910147-10910200;10902676-10902762;10912672-10912765;+	MXE	0.191	0.0438553
ENSG00000114127	XRN1	chr3:142318591-142318694;142329433-142329615;142312597-142312758;142332374-142332534;-	MXE	0.117	0.0324683
ENSG00000115827	DCAF17	chr2:171473865-171473975;171477986-171478070;171468887-171469030;171480037-171480193;+	MXE	0.148	0.03016
ENSG00000153071	DAB2	chr5:39382617-39383271;39388304-39388367;39376649-39377282;39388798-39388852;-	MXE	0.112	0.013819
ENSG00000181722	ZBTB20	chr3:114582113-114582266;114599250-114599346;114500351-114500391;114693527-114693575;-	MXE	-0.372	0.000501154
ENSG00000157388	CACNA1D	chr3:53761997-53762081;53762550-53762634;53753571-53753682;53769972-53770017;+	MXE	-0.213	1.79743e-07
ENSG00000157388	CACNA1D	chr3:53761997-53762081;53762550-53762634;53753571-53753682;53770423-53770552;+	MXE	-0.165	0.0070673
ENSG00000157680	DGKI	chr7:137487609-137487689;137545899-137545962;137469549-137469619;137552368-137552568;-	MXE	0.14	0.0427787
ENSG00000157680	DGKI	chr7:137587096-137587210;137597846-137597907;137585208-137585346;137599822-137599905;-	MXE	-0.156	0.00334208
ENSG00000072110	ACTN1	chr14:68878457-68878523;68878988-68879069;68877081-68877240;68879961-68880108;-	MXE	0.134	8.47689e-07
ENSG00000245680	ZNF585B	chr19:37195880-37196019;37198938-37199054;37190023-37190150;37207039-37207254;-	MXE	-0.115	0.000902626
ENSG00000135917	SLC19A3	chr2:227695888-227696081;227698735-227698846;227688165-227688307;227702168-227702320;-	MXE	0.108	0.0177704
ENSG00000244026	FAM86DP	chr3:75429135-75429237;75430831-75430914;75427774-75427908;75432807-75432870;-	MXE	0.101	7.98605e-05
ENSG00000188321	ZNF559	chr19:9333014-9333113;9337795-9337865;9324694-9324780;9338493-9338582;+	MXE	-0.134	0.00491172
ENSG00000237298	TTN-AS1	chr2:178536333-178536462;178537360-178537447;178535731-178535828;178537603-178537691;+	MXE	-0.166	0.0310338
ENSG00000181444	ZNF467	chr7:149769089-149769200;149770439-149770556;149764181-149764678;149770998-149771074;-	MXE	-0.174	0.0424366
ENSG00000286261	AC022137.3	chr19:53445000-53445219;53446226-53446337;53431983-53432028;53447195-53447283;+	MXE	0.162	0.00411481
ENSG00000139793	MBNL2	chr13:97346803-97347067;97356795-97356849;97343015-97343216;97357481-97357635;+	MXE	-0.113	0
ENSG00000157827	FMNL2	chr2:152560882-152561035;152575135-152575244;152558739-152558823;152578887-152578964;+	MXE	-0.129	8.08071e-07
ENSG00000074054	CLASP1	chr2:121444938-121444962;121445448-121445496;121430072-121430177;121447336-121447507;-	MXE	-0.226	1.47533e-10
ENSG00000153214	TMEM87B	chr2:112091711-112091783;112095227-112095299;112089624-112089718;112097043-112097152;+	MXE	0.18	0.0274889
ENSG00000089847	ANKRD24	chr19:4199874-4200005;4202025-4202090;4186420-4186461;4202868-4202926;+	MXE	-0.11	0.0242202
ENSG00000134207	SYT6	chr1:114093734-114093803;114097747-114097877;114090773-114092082;114099093-114099265;-	MXE	-0.132	0.000163341
ENSG00000272752	STAG3L5P-PVRIG2P-PILRB	chr7:100353209-100353270;100353372-100354012;100352996-100353123;100355142-100355240;+	MXE	-0.108	0.00963174
ENSG00000093217	XYLB	chr3:38373114-38373279;38374461-38374502;38372654-38372736;38375143-38375259;+	MXE	-0.156	0.0293622
ENSG00000054356	PTPRN	chr2:219300942-219300977;219301587-219301719;219299984-219300259;219302136-219302491;-	MXE	-0.109	8.57352e-07
ENSG00000182287	AP1S2	chrX:15831451-15831568;15840496-15840591;15828191-15828200;15845378-15845516;-	MXE	-0.312	0.00012549
ENSG00000134490	TMEM241	chr18:23384989-23385067;23399565-23399647;23377645-23377671;23430630-23430677;-	MXE	0.143	0.0034131
ENSG00000134490	TMEM241	chr18:23399565-23399647;23421366-23421444;23377645-23377671;23430630-23430677;-	MXE	-0.195	0.0249016
ENSG00000204120	GIGYF2	chr2:232719037-232719128;232731121-232731234;232703423-232703489;232735154-232735238;+	MXE	0.166	0.0011188
ENSG00000204120	GIGYF2	chr2:232719037-232719128;232731121-232731258;232703423-232703489;232735154-232735238;+	MXE	0.153	0.000499221
ENSG00000180353	HCLS1	chr3:121637145-121637256;121642926-121642981;121636433-121636489;121644817-121644928;-	MXE	0.105	0.0011646
ENSG00000280670	CCDC163	chr1:45495417-45495545;45496555-45496623;45493865-45495166;45497298-45497383;-	MXE	0.124	0.019574
ENSG00000197586	ENTPD6	chr20:25196153-25196254;25197104-25197226;25195791-25195867;25206521-25206590;+	MXE	0.242	0.0228071
ENSG00000099385	BCL7C	chr16:30892839-30892948;30893211-30893290;30892585-30892747;30893852-30893942;-	MXE	-0.174	0.00256599
ENSG00000142765	SYTL1	chr1:27350793-27350952;27351257-27351336;27350388-27350485;27351455-27351555;+	MXE	-0.188	0.021733
ENSG00000273189	AC010619.2	chr19:49478908-49479047;49480297-49480476;49476422-49476566;49480551-49480620;+	MXE	0.249	0.00605034
ENSG00000127957	PMS2P3	chr7:75512588-75512675;75514644-75514779;75510930-75511114;75515717-75515828;-	MXE	0.121	0.0272349
ENSG00000127957	PMS2P3	chr7:75512588-75512675;75514644-75514784;75510930-75511114;75515717-75515828;-	MXE	0.108	0.000926083
ENSG00000168679	SLC16A4	chr1:110380981-110381143;110381651-110381795;110378852-110379356;110382833-110382966;-	MXE	-0.212	0.00646126
ENSG00000170776	AKAP13	chr15:85658536-85658590;85662387-85662453;85655416-85655787;85664562-85664755;+	MXE	0.328	1.00968e-05
ENSG00000186566	GPATCH8	chr17:44464471-44464544;44473724-44473759;44436477-44436545;44474828-44474903;-	MXE	-0.108	0.0173019
ENSG00000135077	HAVCR2	chr5:157098857-157098901;157104665-157104749;157095305-157095459;157106626-157106962;-	MXE	-0.122	0.00436053
ENSG00000237187	NR2F1-AS1	chr5:93438702-93438741;93500956-93501160;93409366-93411509;93553760-93553863;-	MXE	-0.155	0.00814687
ENSG00000237187	NR2F1-AS1	chr5:93500956-93501160;93544794-93544915;93438702-93438741;93553760-93553863;-	MXE	0.128	0.0159881
ENSG00000166833	NAV2	chr11:20092205-20092368;20093098-20093199;20090864-20091018;20095671-20095767;+	MXE	-0.107	2.64556e-05
ENSG00000114013	CD86	chr3:122091600-122091650;122103511-122103847;122055365-122055503;122106197-122106500;+	MXE	0.131	5.76414e-06
ENSG00000145349	CAMK2D	chr4:113502935-113502977;113504975-113505035;113500462-113500511;113509637-113509675;-	MXE	-0.102	0.00934582
ENSG00000145349	CAMK2D	chr4:113547643-113547716;113548656-113548729;113537340-113537443;113552030-113552096;-	MXE	-0.123	0.00456275
ENSG00000223482	NUTM2A-AS1	chr10:87241181-87245855;87246114-87246212;87208185-87208512;87288441-87288495;-	MXE	0.106	0.0272349
ENSG00000186868	MAPT	chr17:45971858-45971945;45978374-45978440;45962320-45962470;45987039-45987095;+	MXE	-0.27	0
ENSG00000186868	MAPT	chr17:45978374-45978440;45987039-45987095;45962320-45962470;45991459-45991586;+	MXE	0.167	1.72387e-12
ENSG00000186868	MAPT	chr17:45978374-45978440;45987039-45987095;45971858-45971945;45991459-45991586;+	MXE	-0.331	0
ENSG00000118473	SGIP1	chr1:66634079-66634163;66635943-66636015;66633069-66633094;66639776-66639833;+	MXE	-0.143	0.00377928
ENSG00000174501	ANKRD36C	chr2:95960472-95960545;95962351-95962424;95958756-95958785;95962518-95962547;-	MXE	0.183	5.27839e-06
ENSG00000111731	C2CD5	chr12:22472285-22472347;22472743-22472807;22471966-22472065;22474750-22474891;-	MXE	-0.185	0.00121476
ENSG00000143554	SLC27A3	chr1:153778462-153778553;153778686-153778885;153778160-153778355;153779113-153779211;+	MXE	0.2	0.00190044
ENSG00000143554	SLC27A3	chr1:153778462-153778553;153779113-153779211;153778160-153778355;153779342-153779473;+	MXE	0.222	0.000489192
ENSG00000284523	AC004834.1	chr7:99290876-99290976;99319236-99319444;99287806-99288059;99325513-99325750;-	MXE	-0.17	1.23962e-05
ENSG00000184005	ST6GALNAC3	chr1:76412007-76412417;76627451-76627559;76313804-76313999;76628619-76634603;+	MXE	-0.109	0.00612612
ENSG00000127990	SGCE	chr7:94594431-94594546;94597923-94598004;94588688-94588732;94598774-94598963;-	MXE	0.214	0.0246246
ENSG00000127990	SGCE	chr7:94594431-94594546;94597929-94598004;94588688-94588732;94598774-94598963;-	MXE	0.162	0.0108061
ENSG00000163539	CLASP2	chr3:33588704-33588731;33592212-33592239;33584749-33584920;33592394-33592496;-	MXE	-0.244	3.92583e-11
ENSG00000144824	PHLDB2	chr3:111945267-111945357;111948931-111949075;111940534-111940645;111952571-111952712;+	MXE	-0.18	0.0221304
ENSG00000065882	TBC1D1	chr4:38051898-38052060;38053105-38053225;38049617-38049898;38054198-38054338;+	MXE	0.103	0.0383274
ENSG00000143549	TPM3	chr1:154171412-154171488;154172028-154172104;154170648-154170711;154172907-154172978;-	MXE	0.139	0
ENSG00000131966	ACTR10	chr14:58207935-58208018;58215204-58215284;58202854-58202927;58219693-58219729;+	MXE	0.119	0.0093178
ENSG00000141469	SLC14A1	chr18:45727260-45727418;45731014-45731204;45724949-45725013;45734273-45734402;+	MXE	-0.145	0.00996789
ENSG00000249319	AC068533.4	chr7:66130743-66130842;66145442-66145500;66127703-66127740;66152207-66152277;+	MXE	0.104	0.0165217
ENSG00000082258	CCNT2	chr2:134942611-134942674;134946100-134946146;134939001-134939062;134947735-134947899;+	MXE	-0.126	0.0135207
ENSG00000115020	PIKFYVE	chr2:208274020-208274053;208276711-208276830;208273583-208273733;208285725-208285933;+	MXE	-0.142	0.0273833
ENSG00000196923	PDLIM7	chr5:177491403-177491420;177491806-177491925;177491009-177491146;177492404-177492435;-	MXE	0.211	0.00137416
ENSG00000196923	PDLIM7	chr5:177491403-177491420;177491806-177491976;177491009-177491146;177492404-177492435;-	MXE	0.22	0.00963174
ENSG00000179818	PCBP1-AS1	chr2:69988445-69988505;69988741-69988838;69963253-69963500;69996685-69996888;-	MXE	0.118	0.0343587
ENSG00000139597	N4BP2L1	chr13:32404202-32404271;32404320-32404397;32400722-32403200;32407249-32407338;-	MXE	0.105	0.0107311
ENSG00000102024	PLS3	chrX:115610802-115610921;115614152-115614534;115610242-115610323;115622245-115622409;+	MXE	0.133	2.3176e-06
ENSG00000141027	NCOR1	chr17:16164978-16165161;16171802-16171995;16158759-16158873;16186553-16186687;-	MXE	0.132	4.04581e-13
ENSG00000141027	NCOR1	chr17:16164978-16165161;16171802-16172020;16158759-16158873;16186553-16186687;-	MXE	0.143	3.92583e-11
ENSG00000149294	NCAM1	chr11:113236300-113236315;113242804-113242846;113235032-113235164;113255876-113256001;+	MXE	0.186	0.00124909
ENSG00000149294	NCAM1	chr11:113242804-113242846;113246367-113246370;113235032-113235164;113255876-113256001;+	MXE	-0.202	1.01954e-11
ENSG00000206560	ANKRD28	chr3:15751749-15751820;15795222-15795306;15737032-15737233;15859376-15859422;-	MXE	0.105	0.0175058
ENSG00000143850	PLEKHA6	chr1:204250545-204250614;204251530-204251611;204249183-204249264;204255625-204255679;-	MXE	0.161	2.93647e-06
ENSG00000185842	DNAH14	chr1:224968758-224968874;225007412-225007544;224967430-224967583;225079206-225079548;+	MXE	0.251	0.045656
ENSG00000185842	DNAH14	chr1:225023614-225023865;225079206-225079548;225007412-225007544;225080378-225080748;+	MXE	-0.126	0.0252125
ENSG00000168216	LMBRD1	chr6:69743783-69743881;69743987-69744047;69741788-69741877;69749340-69749408;-	MXE	0.109	0.0220054
ENSG00000135541	AHI1	chr6:135492227-135492291;135497187-135497249;135467580-135467634;135497582-135497745;-	MXE	-0.155	0.0378928
ENSG00000135541	AHI1	chr6:135495813-135495898;135497187-135497249;135492227-135492291;135497582-135497740;-	MXE	0.113	0.0340872
ENSG00000187079	TEAD1	chr11:12764178-12764434;12862249-12862314;12675408-12675561;12864837-12864900;+	MXE	-0.127	5.052e-06
ENSG00000153558	FBXL2	chr3:33297868-33297962;33303073-33303160;33297663-33297725;33364624-33364719;+	MXE	-0.107	0.00334208
ENSG00000165084	C8ORF34	chr8:68488022-68488051;68521798-68521971;68468691-68468820;68532982-68533149;+	MXE	-0.118	0.0064755
ENSG00000114786	ABHD14A-ACY1	chr3:51985360-51985465;51985851-51985946;51984046-51984158;51986254-51986331;+	MXE	0.132	0.0366475
ENSG00000135040	NAA35	chr9:85996398-85996577;86003584-86003644;85978266-85978381;86007357-86007464;+	MXE	0.109	0.0460469
ENSG00000176406	RIMS2	chr8:103885297-103886223;104068511-104068612;103766226-103766537;104093470-104093643;+	MXE	-0.14	2.98478e-07
ENSG00000115970	THADA	chr2:43430212-43430302;43485233-43485325;43397970-43398139;43498832-43498955;-	MXE	0.171	0.0103552
ENSG00000168502	MTCL1	chr18:8821466-8821498;8824698-8826232;8818962-8819259;8828907-8828946;+	MXE	-0.118	0.000756515
ENSG00000173402	DAG1	chr3:49470964-49471049;49492822-49492973;49470131-49470433;49510418-49510819;+	MXE	-0.101	5.95561e-05
ENSG00000155066	PROM2	chr2:95276226-95276347;95276593-95276657;95275868-95276132;95276971-95277061;+	MXE	0.16	0.0212086
ENSG00000285053	TBCE	chr1:235363013-235363128;235367101-235367504;235335241-235335334;235380018-235380149;+	MXE	0.107	0.000497204
ENSG00000285053	TBCE	chr1:235363013-235363128;235367101-235367504;235342835-235342883;235380018-235380149;+	MXE	0.129	3.81168e-06
ENSG00000142494	SLC47A1	chr17:19566789-19566859;19572779-19572861;19560417-19560493;19577326-19577514;+	MXE	0.136	0.0457281
ENSG00000135976	ANKRD36	chr2:97187328-97187401;97191108-97191181;97187197-97187226;97192857-97192886;+	MXE	0.143	0.000174462
ENSG00000228486	C2ORF92	chr2:97688894-97688993;97690255-97690327;97675844-97675928;97699025-97699136;+	MXE	0.146	8.01264e-06
ENSG00000153094	BCL2L11	chr2:111123732-111123869;111150043-111150147;111120913-111121188;111164132-111165048;+	MXE	-0.186	0.0353802
ENSG00000153094	BCL2L11	chr2:111123732-111124139;111150043-111150147;111120913-111121188;111164132-111168445;+	MXE	-0.142	0.0345031
ENSG00000137628	DDX60	chr4:168250953-168251106;168252508-168252656;168248187-168248292;168255710-168255869;-	MXE	-0.223	0.0254568
ENSG00000188002	AC026412.1	chr5:1628754-1629630;1632844-1632906;1626785-1626926;1633807-1634005;-	MXE	-0.115	0.00456275
ENSG00000131437	KIF3A	chr5:132706450-132706459;132708906-132708978;132703462-132703619;132710958-132711057;-	MXE	-0.129	0.00016953
ENSG00000198467	TPM2	chr9:35684731-35684807;35685063-35685139;35684487-35684550;35685268-35685339;-	MXE	0.272	5.28923e-08
ENSG00000249141	AL159163.1	chr6:166943018-166943089;166948569-166948625;166938894-166939008;166952487-166952548;-	MXE	0.103	0.0030435
ENSG00000074964	ARHGEF10L	chr1:17607801-17607977;17613057-17613174;17603507-17603591;17616093-17616202;+	MXE	-0.155	0
ENSG00000178722	C5ORF64	chr5:61750336-61750544;61751669-61751770;61748601-61748695;61755831-61755944;+	MXE	-0.168	0.0400804
ENSG00000145734	BDP1	chr5:71501561-71501653;71502598-71502791;71497269-71497426;71504620-71504751;+	MXE	-0.111	0.00273746
ENSG00000164953	TMEM67	chr8:93786222-93786346;93787843-93787949;93785221-93785378;93791262-93791319;+	MXE	-0.168	0.0260775
ENSG00000077522	ACTN2	chr1:236734432-236734518;236735634-236735720;236731232-236731314;236737121-236737214;+	MXE	0.157	0.0042949
ENSG00000077522	ACTN2	chr1:236734432-236734518;236735634-236735720;236731232-236731314;236739301-236739532;+	MXE	0.161	0.00404305
ENSG00000162572	SCNN1D	chr1:1281225-1281297;1281410-1281610;1280435-1280666;1282241-1282315;+	MXE	0.12	0.00654751
ENSG00000072121	ZFYVE26	chr14:67804100-67804264;67805216-67805305;67798013-67798622;67805453-67805618;-	MXE	-0.128	0.0339705
ENSG00000175426	PCSK1	chr5:96408222-96408323;96410773-96410986;96399952-96400186;96412317-96412490;-	MXE	0.159	1.69172e-09
ENSG00000113648	MACROH2A1	chr5:135350822-135350913;135352945-135353045;135345967-135346057;135360496-135360607;-	MXE	0.147	0.003099
ENSG00000113648	MACROH2A1	chr5:135350822-135350913;135352945-135353045;135345967-135346057;135369405-135369603;-	MXE	0.144	0.010984
ENSG00000166473	PKD1L2	chr16:81177806-81177983;81179644-81179786;81175604-81175750;81181150-81181327;-	MXE	0.177	0.000174462
ENSG00000286215	AL356534.1	chr6:126601968-126603465;126819391-126819514;126573771-126573870;126888215-126888338;-	MXE	0.237	0.0251384
ENSG00000286215	AL356534.1	chr6:126701943-126702106;126819391-126819514;126692660-126693210;126888215-126888338;-	MXE	0.235	0.0130184
ENSG00000250903	GMDS-DT	chr6:2269697-2269799;2283516-2283763;2248836-2248926;2397220-2397626;+	MXE	0.181	0.0115089
ENSG00000250903	GMDS-DT	chr6:2269697-2269799;2360543-2360630;2248836-2248926;2397220-2397626;+	MXE	0.352	0.0301551
ENSG00000250903	GMDS-DT	chr6:2269697-2269799;2283516-2283763;2248836-2248926;2398576-2398778;+	MXE	0.157	0.0245648
ENSG00000250903	GMDS-DT	chr6:2283516-2283763;2397220-2397626;2248836-2248926;2398576-2398778;+	MXE	-0.109	0.021733
ENSG00000174373	RALGAPA1	chr14:35541739-35541804;35548507-35548538;35538351-35539690;35549109-35549234;-	MXE	0.131	0.00081805
ENSG00000145979	TBC1D7	chr6:13281428-13281553;13294795-13294898;13274848-13275548;13316570-13316708;-	MXE	-0.251	0.00796969
ENSG00000069020	MAST4	chr5:66899950-66899982;67054403-67054492;66788669-66788794;67090161-67090231;+	MXE	-0.117	0.00499467
ENSG00000196126	HLA-DRB1	chr6:32580246-32580270;32580745-32580856;32578768-32579104;32581556-32581838;-	MXE	0.125	0.0437308
ENSG00000064999	ANKS1A	chr6:34972580-34972643;34982751-34982827;34970009-34970166;34983112-34983214;+	MXE	-0.233	5.76414e-06
ENSG00000064999	ANKS1A	chr6:34981689-34981986;34982751-34982827;34970009-34970166;34983112-34983214;+	MXE	-0.156	8.08071e-07
ENSG00000064999	ANKS1A	chr6:34982751-34982827;34983112-34983214;34981689-34981986;34983323-34983425;+	MXE	0.201	5.27839e-06
ENSG00000161912	ADCY10P1	chr6:41108948-41109904;41111222-41111321;41108304-41108509;41117297-41117382;+	MXE	-0.111	0.00572029
ENSG00000096401	CDC5L	chr6:44426102-44426183;44426481-44426724;44424418-44424583;44429712-44429910;+	MXE	-0.101	0.0064755
ENSG00000112232	KHDRBS2	chr6:61978065-61978212;62047877-62047994;61901243-61901371;62177184-62177312;-	MXE	-0.103	0.0141473
ENSG00000079841	RIMS1	chr6:72260704-72260767;72284046-72284118;72258985-72259111;72291933-72292046;+	MXE	0.133	0.0258189
ENSG00000236548	RNF217-AS1	chr6:124941389-124941604;124945298-124945439;124935007-124935117;124947930-124948098;-	MXE	0.142	0.000163341
ENSG00000118518	RNF146	chr6:127280515-127280604;127282286-127282395;127280230-127280340;127286049-127286177;+	MXE	0.11	0.0160121
ENSG00000136531	SCN2A	chr2:165309164-165309256;165309351-165309443;165308665-165308794;165310322-165310595;+	MXE	0.081	0
ENSG00000233452	STXBP5-AS1	chr6:147074804-147074847;147119416-147119477;146911551-146911663;147131865-147131986;-	MXE	0.188	0.000524005
ENSG00000233452	STXBP5-AS1	chr6:147074804-147074847;147119416-147119477;146911551-146911665;147131865-147131953;-	MXE	0.192	0.00340895
ENSG00000164828	SUN1	chr7:849519-849603;849922-850033;848417-848615;851383-851482;+	MXE	-0.165	0.0111472
ENSG00000198039	ZNF273	chr7:64893747-64893897;64897347-64898054;64893411-64893456;64917029-64917118;+	MXE	-0.129	0.0263629
ENSG00000147996	CBWD5	chr9:65704330-65704547;65707012-65707152;65702969-65703014;65708901-65708958;+	MXE	0.239	0.0301551
ENSG00000008277	ADAM22	chr7:88171543-88171561;88178934-88179042;88168136-88168227;88181504-88181605;+	MXE	0.122	0.00067304
ENSG00000008277	ADAM22	chr7:88171543-88171561;88178934-88179129;88168136-88168227;88181504-88181605;+	MXE	0.115	0.000605795
ENSG00000004864	SLC25A13	chr7:96208837-96208977;96277195-96277338;96193036-96193183;96296897-96296951;-	MXE	-0.104	0.0258614
ENSG00000091129	NRCAM	chr7:108166920-108167073;108175321-108175357;108160360-108160492;108176429-108176606;-	MXE	0.149	1.17371e-08
ENSG00000091129	NRCAM	chr7:108168276-108168402;108175321-108175357;108166920-108167073;108176429-108176606;-	MXE	0.129	1.79878e-05
ENSG00000214548	MEG3	chr14:100857338-100857388;100857647-100857797;100845457-100845533;100860690-100861026;+	MXE	-0.163	0
ENSG00000142002	DPP9	chr19:4715528-4715726;4719202-4719324;4714080-4714337;4719850-4719941;-	MXE	0.235	0.00012549
ENSG00000055130	CUL1	chr7:148737621-148737743;148740815-148740932;148729961-148730283;148753999-148754150;+	MXE	0.292	0.0300933
ENSG00000094631	HDAC6	chrX:48818219-48818412;48820105-48820255;48818040-48818109;48822619-48822794;+	MXE	0.124	0.000108422
ENSG00000225470	JPX	chrX:73946998-73947374;73994839-73994961;73944583-73944662;73998767-73998844;+	MXE	0.133	0.0011535
ENSG00000225470	JPX	chrX:73946998-73947374;73994863-73994961;73944583-73944662;73998767-73998844;+	MXE	0.16	0.0173875
ENSG00000225470	JPX	chrX:73946998-73947374;73994839-73994961;73944583-73944662;73999354-74000496;+	MXE	0.118	0.0245922
ENSG00000158163	DZIP1L	chr3:138092382-138092544;138094861-138094983;138088378-138088507;138097762-138097847;-	MXE	-0.191	0.0434177
ENSG00000157103	SLC6A1	chr3:11001148-11001303;11014039-11014184;10992792-10992929;11015671-11015733;+	MXE	-0.111	0.0127547
ENSG00000171100	MTM1	chrX:150598591-150598686;150614588-150614699;150596497-150596570;150619037-150619139;+	MXE	0.124	0.0121062
ENSG00000130703	OSBPL2	chr20:62285535-62286217;62286336-62286488;62284045-62284169;62286582-62286711;+	MXE	-0.117	0.048996
ENSG00000165475	CRYL1	chr13:20472965-20473074;20476870-20476992;20439592-20439754;20489369-20489496;-	MXE	0.27	0.0221242
ENSG00000253320	AZIN1-AS1	chr8:102937623-102937757;102941920-102942053;102879894-102880058;102977586-102978955;+	MXE	-0.22	0.0177704
ENSG00000253320	AZIN1-AS1	chr8:102937623-102937757;102941920-102942053;102930181-102930518;102977586-102977738;+	MXE	-0.239	0.0206392
ENSG00000186094	AGBL4	chr1:48663151-48663241;48867190-48867230;48653336-48653451;49045583-49045714;-	MXE	-0.127	0.0187446
ENSG00000196378	ZNF34	chr8:144778438-144778525;144780227-144780280;144778037-144778164;144787278-144787317;-	MXE	0.213	0.00555215
ENSG00000106772	PRUNE2	chr9:76619339-76619387;76624451-76624490;76611375-76614600;76629191-76629290;-	MXE	0.131	0.00289006
ENSG00000100055	CYTH4	chr22:37311455-37312174;37311455-37311527;37312019-37312174;+	RI	-0.31	0.00450865
ENSG00000170889	RPS9	chr19:54206275-54206724;54206275-54206462;54206552-54206724;+	RI	-0.127	0.0204913
ENSG00000130299	GTPBP3	chr19:17338953-17339266;17338953-17339026;17339122-17339266;+	RI	0.159	0.0171165
ENSG00000104907	TRMT1	chr19:13105266-13105606;13105266-13105396;13105486-13105606;-	RI	0.141	0.0178857
ENSG00000183401	CCDC159	chr19:11353450-11353874;11353450-11353572;11353791-11353874;+	RI	-0.167	0.00337915
ENSG00000129351	ILF3	chr19:10683916-10685765;10683916-10683970;10684415-10685765;+	RI	-0.101	1.02549e-07
ENSG00000105426	PTPRS	chr19:5218419-5219467;5218419-5218532;5219309-5219467;-	RI	-0.185	0.000718275
ENSG00000099622	CIRBP	chr19:1271980-1273172;1271980-1272051;1272426-1273172;+	RI	-0.116	0.00012284
ENSG00000174365	SNHG11	chr20:38450335-38450920;38450335-38450447;38450532-38450920;+	RI	-0.14	0.000513426
ENSG00000149636	DSN1	chr20:36770872-36771473;36770872-36771193;36771424-36771473;-	RI	-0.159	0.00135348
ENSG00000079134	THOC1	chr18:224923-225403;224923-224994;225088-225403;-	RI	-0.138	0.023678
ENSG00000177728	TMEM94	chr17:75485870-75486426;75485870-75485998;75486289-75486426;+	RI	-0.196	2.66744e-05
ENSG00000013306	SLC25A39	chr17:44321057-44321558;44321057-44321231;44321433-44321558;-	RI	-0.152	1.41739e-05
ENSG00000072778	ACADVL	chr17:7222666-7223237;7222666-7222865;7223132-7223237;+	RI	-0.105	0.0179375
ENSG00000108963	DPH1	chr17:2041767-2043424;2041767-2041875;2042604-2043424;+	RI	-0.109	0.0187692
ENSG00000171777	RASGRP4	chr19:38411114-38411381;38411114-38411249;38411344-38411381;-	RI	-0.115	0.0208686
ENSG00000261832	AC138894.1	chr16:28482476-28482672;28482476-28482545;28482625-28482672;-	RI	-0.179	0.0120749
ENSG00000103145	HCFC1R1	chr16:3023232-3023968;3023232-3023530;3023846-3023968;-	RI	0.123	8.26137e-10
ENSG00000103253	HAGHL	chr16:729008-729715;729008-729088;729287-729715;+	RI	0.12	0.00590454
ENSG00000140543	DET1	chr15:88530622-88531715;88530622-88531473;88531612-88531715;-	RI	-0.11	0.00654117
ENSG00000172345	STARD5	chr15:81322407-81324141;81322407-81322540;81323801-81324141;-	RI	-0.148	1.02549e-07
ENSG00000179335	CLK3	chr15:74622119-74622560;74622119-74622216;74622493-74622560;+	RI	-0.137	0.00323427
ENSG00000005884	ITGA3	chr17:50075458-50075735;50075458-50075526;50075598-50075735;+	RI	-0.134	0.0120513
ENSG00000103932	RPAP1	chr15:41517797-41518182;41517797-41517857;41518005-41518182;-	RI	-0.164	0.00606345
ENSG00000206149	HERC2P9	chr15:28655272-28655691;28655272-28655420;28655494-28655691;+	RI	-0.125	0.0380998
ENSG00000225746	MEG8	chr14:100935771-100937488;100935771-100935881;100937402-100937488;+	RI	-0.123	0.0329904
ENSG00000092203	TOX4	chr14:21487450-21488850;21487450-21487693;21488589-21488850;+	RI	-0.108	0.0206503
ENSG00000100823	APEX1	chr14:20455225-20455703;20455225-20455394;20455577-20455703;+	RI	-0.101	0.0018877
ENSG00000185684	EP400P1	chr12:132103996-132105304;132103996-132104170;132104377-132105304;+	RI	-0.185	0.0122067
ENSG00000160410	SHKBP1	chr19:40577395-40577630;40577395-40577441;40577556-40577630;+	RI	-0.111	0.00436404
ENSG00000125458	NT5C	chr17:75130964-75131281;75130964-75131105;75131180-75131281;-	RI	-0.122	0.0269948
ENSG00000159403	C1R	chr12:7088838-7089489;7088838-7088986;7089292-7089489;-	RI	-0.112	0.0401976
ENSG00000203780	FANK1	chr10:126009221-126009592;126009221-126009266;126009372-126009592;+	RI	-0.176	1.87784e-05
ENSG00000226287	TMEM191A	chr22:20703632-20704040;20703632-20703751;20703967-20704040;+	RI	0.114	0.0206431
ENSG00000103249	CLCN7	chr16:1449275-1450666;1449275-1449327;1450496-1450666;-	RI	-0.123	4.19263e-05
ENSG00000172171	TEFM	chr17:30898985-30900562;30898985-30899606;30900412-30900562;-	RI	-0.184	0.0431256
ENSG00000198901	PRC1	chr15:90981498-90981981;90981498-90981669;90981747-90981981;-	RI	0.14	4.01306e-05
ENSG00000198208	RPS6KL1	chr14:74909100-74910148;74909100-74909190;74909542-74910148;-	RI	-0.129	0.01047
ENSG00000182944	EWSR1	chr22:29288605-29291599;29288605-29288786;29291561-29291599;+	RI	-0.192	8.27689e-06
ENSG00000182944	EWSR1	chr22:29288605-29291599;29288605-29288786;29291564-29291599;+	RI	-0.193	2.29876e-05
ENSG00000168010	ATG16L2	chr11:72822477-72824842;72822477-72822543;72822847-72824842;+	RI	0.121	0.0261113
ENSG00000006534	ALDH3B1	chr11:68015296-68018637;68015296-68015459;68018526-68018637;+	RI	-0.421	4.3809e-08
ENSG00000175634	RPS6KB2	chr11:67429526-67432657;67429526-67429595;67432599-67432657;+	RI	-0.131	7.24539e-06
ENSG00000255717	SNHG1	chr11:62854518-62855216;62854518-62854551;62855132-62855216;-	RI	-0.116	1.17755e-07
ENSG00000149532	CPSF7	chr11:61415665-61416519;61415665-61415784;61416104-61416519;-	RI	-0.123	0.000396603
ENSG00000006071	ABCC8	chr11:17396915-17397313;17396915-17397046;17397192-17397313;-	RI	0.148	0.0201267
ENSG00000177042	TMEM80	chr11:698868-700235;698868-698888;700141-700235;+	RI	-0.152	0.010714
ENSG00000141503	MINK1	chr17:4889646-4890735;4889646-4889763;4890221-4890735;+	RI	-0.146	0.0149597
ENSG00000141503	MINK1	chr17:4889646-4890735;4889646-4889763;4890516-4890735;+	RI	-0.102	0.0258335
ENSG00000103202	NME4	chr16:398207-399123;398207-398385;398989-399123;+	RI	-0.121	0.00255482
ENSG00000148362	PAXX	chr9:136992639-136993243;136992639-136992700;136993052-136993243;+	RI	-0.148	0.013066
ENSG00000148288	GBGT1	chr9:133155900-133156065;133155900-133155936;133156014-133156065;-	RI	-0.199	0.0243535
ENSG00000165233	CARD19	chr9:93110567-93112289;93110567-93110721;93112217-93112289;+	RI	-0.156	0.0392341
ENSG00000115556	PLCD4	chr2:218628028-218629663;218628028-218628230;218629518-218629663;+	RI	-0.227	1.64198e-05
ENSG00000115556	PLCD4	chr2:218633604-218634221;218633604-218633761;218634104-218634221;+	RI	-0.158	0.0417412
ENSG00000224078	SNHG14	chr15:25203551-25204300;25203551-25203596;25204169-25204300;+	RI	0.179	0.000246892
ENSG00000113240	CLK4	chr5:178616881-178618778;178616881-178616948;178617343-178618778;-	RI	-0.116	0.0458858
ENSG00000140678	ITGAX	chr16:31360309-31361213;31360309-31360463;31361062-31361213;+	RI	-0.121	2.88218e-06
ENSG00000087274	ADD1	chr4:2908514-2909431;2908514-2908604;2909338-2909431;+	RI	0.161	0.000230509
ENSG00000163945	UVSSA	chr4:1383765-1388049;1383765-1383940;1385867-1388049;+	RI	0.129	0.0017818
ENSG00000117308	GALE	chr1:23796508-23796782;23796508-23796586;23796696-23796782;-	RI	0.129	0.0338506
ENSG00000182307	C8ORF33	chr8:145052466-145052897;145052466-145052497;145052585-145052897;+	RI	-0.209	0.0168508
ENSG00000137752	CASP1	chr11:105025507-105026356;105025507-105025600;105026225-105026356;-	RI	-0.158	1.69697e-05
ENSG00000285533	RELA-DT	chr11:65663426-65665543;65663426-65663683;65665420-65665543;+	RI	-0.23	4.89044e-06
ENSG00000132781	MUTYH	chr1:45332762-45333324;45332762-45332834;45333284-45333324;-	RI	-0.138	0.00379423
ENSG00000178038	ALS2CL	chr3:46674565-46676402;46674565-46675976;46676244-46676402;-	RI	-0.102	2.80603e-07
ENSG00000182983	ZNF662	chr3:42908021-42908909;42908021-42908148;42908795-42908909;+	RI	-0.147	0.0330755
ENSG00000134072	CAMK1	chr3:9757346-9757846;9757346-9757621;9757728-9757846;-	RI	-0.164	0.00584041
ENSG00000160179	ABCG1	chr21:42287888-42288312;42287888-42288073;42288210-42288312;+	RI	-0.143	0.000328241
ENSG00000018280	SLC11A1	chr2:218386634-218387230;218386634-218386741;218387159-218387230;+	RI	-0.26	0.000150061
ENSG00000135596	MICAL1	chr6:109446135-109446772;109446135-109446412;109446695-109446772;-	RI	0.106	0.001791
ENSG00000156113	KCNMA1	chr10:76909965-76915049;76909965-76910096;76914935-76915049;-	RI	-0.332	0
ENSG00000241106	HLA-DOB	chr6:32813722-32814601;32813722-32813833;32814319-32814601;-	RI	-0.144	0.000970687
ENSG00000182484	WASH6P	chrX:156022322-156022834;156022322-156022539;156022698-156022834;+	RI	-0.264	2.17128e-07
ENSG00000227057	WDR46	chr6:33280427-33280987;33280427-33280522;33280673-33280987;-	RI	-0.258	8.11553e-07
ENSG00000111300	NAA25	chr12:112039228-112040578;112039228-112039339;112040480-112040578;-	RI	0.153	3.99722e-05
ENSG00000173039	RELA	chr11:65661686-65662088;65661686-65661835;65661936-65662088;-	RI	-0.117	0.035194
ENSG00000183960	KCNH8	chr3:19450105-19451404;19450105-19450305;19451154-19451404;+	RI	0.223	0.00088984
ENSG00000156976	EIF4A2	chr3:186784563-186786051;186784563-186784696;186785882-186786051;+	RI	-0.197	1.02534e-08
ENSG00000164877	MICALL2	chr7:1440590-1442484;1440590-1440684;1442191-1442484;-	RI	0.103	0.0202117
ENSG00000144199	FAHD2B	chr2:97085698-97086198;97085698-97085861;97086138-97086198;-	RI	-0.147	0.014579
ENSG00000113163	CERT1	chr5:75400204-75403058;75400204-75400291;75402971-75403058;-	RI	-0.105	0.000170472
ENSG00000175054	ATR	chr3:142465096-142468068;142465096-142465240;142467933-142468068;-	RI	0.104	0.043613
ENSG00000276462	BX255923.2	chr9:41102730-41105159;41102730-41102841;41104467-41105159;-	RI	0.222	0.00183961
ENSG00000138326	RPS24	chr10:78037438-78040225;78037438-78037441;78040203-78040225;+	RI	0.162	0.010714
ENSG00000149179	C11ORF49	chr11:47161126-47162247;47161126-47161190;47161463-47162247;+	RI	0.105	0.000177145
ENSG00000172936	MYD88	chr3:38140387-38140848;38140387-38140549;38140756-38140848;+	RI	-0.15	0.000107131
ENSG00000180229	HERC2P3	chr15:20438926-20439655;20438926-20439123;20439507-20439655;-	RI	-0.166	0.0271009
ENSG00000122678	POLM	chr7:44074130-44074530;44074130-44074233;44074397-44074530;-	RI	-0.126	0.0423825
ENSG00000154222	CC2D1B	chr1:52357780-52358461;52357780-52357916;52358330-52358461;-	RI	-0.155	0.00297149
ENSG00000084072	PPIE	chr1:39741894-39743297;39741894-39742031;39743215-39743297;+	RI	-0.119	0.010779
ENSG00000143633	C1ORF131	chr1:231223762-231225523;231223762-231224414;231225470-231225523;-	RI	0.209	0.0273238
ENSG00000104365	IKBKB	chr8:42319269-42320844;42319269-42319421;42320734-42320844;+	RI	0.228	8.43578e-07
ENSG00000182199	SHMT2	chr12:57230802-57231913;57230802-57231000;57231712-57231913;+	RI	-0.309	0.00754589
ENSG00000198198	SZT2	chr1:43427529-43428118;43427529-43427734;43428002-43428118;+	RI	-0.103	0.0183553
ENSG00000163702	IL17RC	chr3:9923880-9924291;9923880-9924137;9924231-9924291;+	RI	-0.121	0.000822999
ENSG00000131697	NPHP4	chr1:5862810-5864033;5862810-5863405;5863889-5864033;-	RI	0.178	0.00196376
ENSG00000169169	CPT1C	chr19:49705006-49705298;49705006-49705114;49705213-49705298;+	RI	-0.17	0.00853304
ENSG00000133392	MYH11	chr16:15720838-15721634;15720838-15721051;15721421-15721634;-	RI	-0.167	0.043613
ENSG00000130307	USHBP1	chr19:17262551-17264150;17262551-17262990;17264001-17264150;-	RI	0.204	9.67153e-08
ENSG00000143847	PPFIA4	chr1:203075576-203078735;203075576-203075757;203076340-203078735;+	RI	0.306	8.88241e-09
ENSG00000168291	PDHB	chr3:58429707-58430238;58429707-58429941;58430127-58430238;-	RI	-0.244	4.3809e-08
ENSG00000164068	RNF123	chr3:49720799-49721105;49720799-49720894;49721019-49721105;+	RI	0.125	0.0031993
ENSG00000175455	CCDC14	chr3:123955842-123956115;123955842-123955965;123956045-123956115;-	RI	-0.102	0.00126358
ENSG00000090104	RGS1	chr1:192575772-192576365;192575772-192575929;192576284-192576365;+	RI	-0.406	1.82785e-08
ENSG00000090104	RGS1	chr1:192576773-192578385;192576773-192576835;192578221-192578385;+	RI	-0.246	0.0329904
ENSG00000204525	HLA-C	chr6:31269492-31270085;31269492-31269543;31269965-31270085;-	RI	-0.101	0.0419821
ENSG00000142046	TMEM91	chr19:41382771-41384083;41382771-41382921;41383885-41384083;+	RI	0.226	0.00263518
ENSG00000162882	HAAO	chr2:42770142-42770582;42770142-42770186;42770492-42770582;-	RI	-0.151	0.0271009
ENSG00000269609	RPARP-AS1	chr10:102451398-102452187;102451398-102451555;102452089-102452187;+	RI	-0.204	1.59654e-06
ENSG00000166770	ZNF667-AS1	chr19:56494162-56495437;56494162-56494342;56495047-56495437;+	RI	-0.188	0.0079874
ENSG00000128298	BAIAP2L2	chr22:38086241-38086449;38086241-38086347;38086389-38086449;-	RI	-0.286	0.0006524
ENSG00000143793	C1ORF35	chr1:228102079-228102382;228102079-228102165;228102309-228102382;-	RI	0.161	0.0298861
ENSG00000143793	C1ORF35	chr1:228102309-228102560;228102309-228102382;228102477-228102560;-	RI	0.219	0.00112658
ENSG00000234741	GAS5	chr1:173864256-173864506;173864256-173864304;173864483-173864506;-	RI	-0.104	4.08939e-08
ENSG00000234741	GAS5	chr1:173864483-173864704;173864483-173864506;173864674-173864704;-	RI	-0.102	3.86426e-05
ENSG00000120549	KIAA1217	chr10:24544980-24547843;24544980-24545103;24545826-24547843;+	RI	-0.135	0.00726397
ENSG00000112640	PPP2R5D	chr6:43008366-43009227;43008366-43008475;43009056-43009227;+	RI	-0.133	0.00636385
ENSG00000198707	CEP290	chr12:88053651-88055717;88053651-88053746;88055575-88055717;-	RI	0.297	0.000647229
ENSG00000142871	CCN1	chr1:85581364-85582284;85581364-85581578;85581927-85582284;+	RI	-0.107	0.0163212
ENSG00000174326	SLC16A11	chr17:7041620-7042763;7041620-7041908;7041995-7042763;-	RI	-0.307	0.00976422
ENSG00000061273	HDAC7	chr12:47789812-47791308;47789812-47789920;47791258-47791308;-	RI	-0.148	0.0329904
ENSG00000278224	PRICKLE4	chr6:41783461-41784238;41783461-41783605;41784130-41784238;+	RI	-0.14	0.00104299
ENSG00000131788	PIAS3	chr1:145856346-145857006;145856346-145856431;145856588-145857006;-	RI	-0.153	0.00410703
ENSG00000237753	AC079922.2	chr2:112642082-112643293;112642082-112642189;112643178-112643293;-	RI	0.199	2.87005e-08
ENSG00000164053	ATRIP	chr3:48465486-48467645;48465486-48466309;48466629-48467645;+	RI	-0.193	0.0423825
ENSG00000173209	AHSA2P	chr2:61185501-61186497;61185501-61185618;61186445-61186497;+	RI	0.175	3.06068e-05
ENSG00000152527	PLEKHH2	chr2:43710488-43712383;43710488-43710575;43712224-43712383;+	RI	-0.246	1.90515e-07
ENSG00000214279	SCART1	chr10:133457278-133459326;133457278-133458656;133459020-133459326;+	RI	-0.119	0.0074789
ENSG00000162576	MXRA8	chr1:1354192-1354509;1354192-1354232;1354353-1354509;-	RI	-0.139	7.34093e-10
ENSG00000137942	FNBP1L	chr1:93550946-93554659;93550946-93551105;93552408-93554659;+	RI	-0.108	0.0386236
ENSG00000142494	SLC47A1	chr17:19555795-19556062;19555795-19555909;19555994-19556062;+	RI	-0.332	0.0131051
ENSG00000206573	THUMPD3-AS1	chr3:9390289-9391826;9390289-9390497;9391426-9391826;-	RI	-0.109	4.42701e-05
ENSG00000151093	OXSM	chr3:25790989-25791997;25790989-25791315;25791769-25791997;+	RI	-0.133	3.14065e-05
ENSG00000125875	TBC1D20	chr20:441587-442043;441587-441689;441856-442043;-	RI	-0.139	0.0166841
ENSG00000167964	RAB26	chr16:2152988-2153222;2152988-2153045;2153145-2153222;+	RI	0.113	0.0216198
ENSG00000122557	HERPUD2	chr7:35694183-35695135;35694183-35694627;35694800-35695135;-	RI	0.165	0.0329904
ENSG00000178722	C5ORF64	chr5:61750336-61751770;61750336-61750544;61751669-61751770;+	RI	-0.129	2.82604e-05
ENSG00000128604	IRF5	chr7:128947022-128947535;128947022-128947056;128947229-128947535;+	RI	-0.136	0.00827453
ENSG00000132522	GPS2	chr17:7313567-7313988;7313567-7313721;7313905-7313988;-	RI	-0.22	0.00154093
ENSG00000081059	TCF7	chr5:134142720-134143100;134142720-134142883;134142992-134143100;+	RI	0.204	0.00012284
ENSG00000185917	SETD4	chr21:36034540-36036251;36034540-36035960;36036084-36036251;-	RI	-0.194	0.0221928
ENSG00000133706	LARS1	chr5:146130017-146133081;146130017-146130158;146132897-146133081;-	RI	-0.131	4.44567e-06
ENSG00000169738	DCXR	chr17:82036190-82036643;82036190-82036308;82036543-82036643;-	RI	-0.25	3.11165e-06
ENSG00000169045	HNRNPH1	chr5:179616125-179617110;179616125-179616218;179617020-179617110;-	RI	0.122	0.0280974
ENSG00000169045	HNRNPH1	chr5:179623036-179624669;179623036-179623164;179623635-179624669;-	RI	0.117	0.0184456
ENSG00000160766	GBAP1	chr1:155216383-155217029;155216383-155216621;155216856-155217029;-	RI	-0.2	0.00334663
ENSG00000160766	GBAP1	chr1:155217239-155218049;155217239-155217373;155217963-155218049;-	RI	-0.142	0.0340807
ENSG00000204482	LST1	chr6:31587199-31588909;31587199-31587318;31588517-31588909;+	RI	-0.347	2.37192e-06
ENSG00000243649	CFB	chr6:31947944-31948512;31947944-31948081;31948373-31948512;+	RI	-0.364	0.000116417
ENSG00000243649	CFB	chr6:31950285-31950772;31950285-31950403;31950618-31950772;+	RI	-0.375	2.5495e-07
ENSG00000243649	CFB	chr6:31951554-31952084;31951554-31951604;31951874-31952084;+	RI	-0.353	4.15786e-06
ENSG00000101203	COL20A1	chr20:63328078-63328498;63328078-63328127;63328330-63328498;+	RI	-0.28	2.77155e-06
ENSG00000149809	TM7SF2	chr11:65112810-65113414;65112810-65112865;65113219-65113414;+	RI	-0.121	0.000296576
ENSG00000142920	AZIN2	chr1:33082177-33083142;33082177-33082354;33083017-33083142;+	RI	-0.122	0.000278477
ENSG00000135597	REPS1	chr6:138926400-138930098;138926400-138926481;138929976-138930098;-	RI	-0.157	0.000179104
ENSG00000087088	BAX	chr19:48955547-48955833;48955547-48955599;48955686-48955833;+	RI	-0.155	0.0361766
ENSG00000163930	BAP1	chr3:52402778-52403298;52402778-52402940;52403137-52403298;-	RI	-0.125	0.00976422
ENSG00000141551	CSNK1D	chr17:82245975-82249014;82245975-82246039;82248874-82249014;-	RI	0.159	5.59028e-05
ENSG00000234912	SNHG20	chr17:77088748-77089271;77088748-77088949;77089152-77089271;+	RI	-0.146	1.52321e-06
ENSG00000223705	NSUN5P1	chr7:75412788-75415023;75412788-75412932;75414884-75415023;+	RI	-0.15	0.008838
ENSG00000111452	ADGRD1	chr12:130966462-130971580;130966462-130966546;130971457-130971580;+	RI	0.21	0.0211573
ENSG00000186088	GSAP	chr7:77329332-77330367;77329332-77329391;77330238-77330367;-	RI	0.148	0.0311902
ENSG00000121716	PILRB	chr7:100352563-100353123;100352563-100352914;100352996-100353123;+	RI	-0.217	3.58122e-09
ENSG00000185513	L3MBTL1	chr20:43530283-43532924;43530283-43530889;43532772-43532924;+	RI	0.136	0.043149
ENSG00000115524	SF3B1	chr2:197418508-197420542;197418508-197418588;197420427-197420542;-	RI	-0.119	8.5474e-05
ENSG00000094631	HDAC6	chrX:48805630-48806464;48805630-48805671;48806367-48806464;+	RI	-0.111	0.0271009
ENSG00000094631	HDAC6	chrX:48814961-48815490;48814961-48815051;48815383-48815490;+	RI	-0.127	0.000429796
ENSG00000090539	CHRD	chr3:184386045-184386938;184386045-184386159;184386844-184386938;+	RI	0.103	4.05165e-05
ENSG00000165359	INTS6L	chrX:135569336-135573033;135569336-135569431;135572814-135573033;+	RI	-0.184	1.90916e-05
ENSG00000182366	FAM87A	chr8:377563-380309;377563-379458;379907-380309;-	RI	0.443	4.27387e-11
ENSG00000123329	ARHGAP9	chr12:57476589-57476963;57476589-57476651;57476870-57476963;-	RI	-0.147	2.37192e-06
ENSG00000077080	ACTL6B	chr7:100655420-100655879;100655420-100655586;100655802-100655879;-	RI	-0.248	0.0410737
ENSG00000076864	RAP1GAP	chr1:21602803-21603912;21602803-21602913;21603834-21603912;-	RI	0.179	4.53318e-09
ENSG00000156675	RAB11FIP1	chr8:37870419-37873278;37870419-37870528;37871277-37873278;-	RI	-0.204	1.44148e-05
ENSG00000137274	BPHL	chr6:3138040-3140509;3138040-3138179;3140385-3140509;+	RI	-0.112	0.0122067

## Sheet: AS ASD BA9
Gene ID	Gene symbol	AS coordinates	AS type	DPSI	FDR
ENSG00000159128	IFNGR2	chr21:33411444-33411575;33403426-33403616;33421479-33421685;+	SE	0.247	0.00327757
ENSG00000224271	AL117329.1	chr22:47704588-47704747;47687140-47687206;47728828-47728995;+	SE	0.17	0.00672859
ENSG00000224271	AL117329.1	chr22:47738433-47738576;47686802-47686938;48013740-48013936;+	SE	-0.284	0.00157195
ENSG00000196357	ZNF565	chr19:36201976-36202050;36194826-36195156;36214621-36214663;-	SE	0.128	0.00257412
ENSG00000198521	ZNF43	chr19:21850937-21851162;21845391-21845506;21851904-21852028;-	SE	-0.11	0.0338789
ENSG00000130517	PGPEP1	chr19:18357382-18357615;18355894-18356011;18363390-18363998;+	SE	-0.119	0.0286113
ENSG00000230051	AL020994.2	chr22:27335157-27335330;27331633-27331938;27336096-27336262;+	SE	0.174	0.000984736
ENSG00000099840	IZUMO4	chr19:2098975-2099029;2098786-2098804;2099254-2099590;+	SE	-0.118	0.0278567
ENSG00000198185	ZNF334	chr20:46506306-46506458;46504613-46504740;46512539-46513559;-	SE	0.255	0.00700954
ENSG00000198185	ZNF334	chr20:46509604-46509751;46504613-46504740;46512539-46513559;-	SE	0.213	0.00726781
ENSG00000198185	ZNF334	chr20:46512081-46512140;46504613-46504740;46512539-46513559;-	SE	0.188	0.0308654
ENSG00000174306	ZHX3	chr20:41213733-41213899;41202056-41205066;41238687-41238796;-	SE	0.26	0.000286539
ENSG00000196756	SNHG17	chr20:38422086-38422241;38421005-38421098;38426418-38426503;-	SE	0.175	0.00813581
ENSG00000196756	SNHG17	chr20:38422091-38422241;38421005-38421098;38426418-38426503;-	SE	0.178	0.00945865
ENSG00000196756	SNHG17	chr20:38422095-38422241;38421005-38421098;38426418-38426503;-	SE	0.188	0.011049
ENSG00000078747	ITCH	chr20:34417116-34417239;34413741-34413879;34438473-34438631;+	SE	0.161	0.00193442
ENSG00000265681	RPL17	chr18:49491735-49491833;49491531-49491584;49492457-49492508;-	SE	0.159	0.0282301
ENSG00000265681	RPL17	chr18:49491745-49491833;49491531-49491584;49492457-49492482;-	SE	0.155	0.0192962
ENSG00000134779	TPGS2	chr18:36781798-36781922;36780023-36780188;36798448-36798609;-	SE	0.242	0.0526546
ENSG00000101639	CEP192	chr18:13038369-13038579;13037236-13037301;13040829-13040956;+	SE	-0.117	0.0123937
ENSG00000101639	CEP192	chr18:13038514-13038579;13037236-13037301;13040829-13040956;+	SE	-0.159	0.0281396
ENSG00000181523	SGSH	chr17:80211868-80211923;80210396-80211011;80212070-80212218;-	SE	0.184	0.0255179
ENSG00000136485	DCAF7	chr17:63590990-63591084;63589063-63589237;63594202-63594259;+	SE	0.177	0.0299614
ENSG00000131095	GFAP	chr17:44903958-44904233;44903240-44903559;44904441-44904554;-	SE	-0.161	0.00206714
ENSG00000108825	PTGES3L-AARSD1	chr17:42979549-42979663;42979377-42979444;42980045-42980275;-	SE	0.133	0.045326
ENSG00000108825	PTGES3L-AARSD1	chr17:42979549-42979773;42979377-42979444;42980045-42980086;-	SE	0.198	0.00279594
ENSG00000073605	GSDMB	chr17:39908957-39909042;39906110-39906271;39909755-39909924;-	SE	-0.228	0.0182403
ENSG00000260537	AC012184.2	chr16:70312608-70312657;70299213-70299354;70314901-70314955;+	SE	-0.153	0.00657739
ENSG00000155666	KDM8	chr16:27211145-27211217;27210092-27210621;27213584-27213642;+	SE	0.277	0.0163102
ENSG00000126214	KLC1	chr14:103693552-103693634;103692358-103692425;103700654-103700727;+	SE	-0.111	0.041564
ENSG00000133943	DGLUCY	chr14:91147780-91147858;91060332-91060704;91157638-91157690;+	SE	0.194	0.00949672
ENSG00000129535	NRL	chr14:24084519-24084745;24082653-24082875;24114721-24115010;-	SE	0.326	4.46588e-10
ENSG00000100461	RBM23	chr14:22905605-22905659;22905335-22905453;22906194-22906368;-	SE	0.126	0.000724849
ENSG00000088387	DOCK9	chr13:98825871-98825940;98824397-98824504;98826829-98826887;-	SE	-0.13	0.00645718
ENSG00000139668	WDFY2	chr13:51675169-51675243;51660595-51660663;51703595-51703650;+	SE	-0.123	0.0282301
ENSG00000198040	ZNF84	chr12:133038874-133039012;133037579-133037969;133041277-133041482;+	SE	-0.149	0.0259997
ENSG00000256193	LINC00507	chr12:127942381-127942980;127915406-127915682;127944717-127944799;+	SE	0.107	0.0586162
ENSG00000051825	MPHOSPH9	chr12:123203249-123203375;123202623-123203084;123210055-123210162;-	SE	0.187	0.0279141
ENSG00000234377	OBI1-AS1	chr13:78363571-78363731;78274252-78274337;78605300-78605444;+	SE	0.147	0.00326498
ENSG00000234377	OBI1-AS1	chr13:78578476-78578663;78274252-78274337;78605300-78605354;+	SE	0.11	0.00743636
ENSG00000259234	ANKRD34C-AS1	chr15:79260224-79260306;79236742-79236928;79260704-79260846;-	SE	-0.266	0.0149464
ENSG00000259234	ANKRD34C-AS1	chr15:79260228-79260306;79236880-79236928;79260704-79260846;-	SE	-0.192	0.047548
ENSG00000141198	TOM1L1	chr17:54906778-54906786;54905488-54905567;54912665-54912815;+	SE	-0.318	0.00781699
ENSG00000108010	GLRX3	chr10:130159745-130159834;130145210-130145319;130159994-130160069;+	SE	-0.103	0.0400983
ENSG00000089169	RPH3A	chr12:112836498-112836502;112828300-112828389;112847695-112847842;+	SE	0.133	0.000371549
ENSG00000156374	PCGF6	chr10:103347237-103347297;103345023-103345132;103348715-103348812;-	SE	0.158	0.00609781
ENSG00000100483	VCPKMT	chr14:50112614-50112719;50108632-50109713;50114284-50114404;-	SE	0.15	0.037366
ENSG00000100483	VCPKMT	chr14:50113369-50113512;50108631-50109713;50114284-50114404;-	SE	0.372	0.0400983
ENSG00000266865	AC138207.8	chr17:31033294-31033365;31032425-31032506;31033923-31034162;+	SE	-0.143	0.0215211
ENSG00000196693	ZNF33B	chr10:42614281-42614358;42594594-42594699;42631928-42632024;-	SE	-0.187	0.00586223
ENSG00000007255	TRAPPC6A	chr19:45165126-45165194;45164724-45164970;45178092-45178211;-	SE	0.147	0.00662782
ENSG00000131242	RAB11FIP4	chr17:31509076-31509481;31488117-31488272;31517650-31517708;+	SE	0.13	0.047548
ENSG00000068831	RASGRP2	chr11:64744332-64744482;64742793-64742937;64744741-64744867;-	SE	0.266	0.00138647
ENSG00000149761	NUDT22	chr11:64227567-64227666;64226634-64227132;64229477-64229539;+	SE	-0.122	0.0142979
ENSG00000070081	NUCB2	chr11:17337347-17337534;17330901-17330983;17349344-17349980;+	SE	-0.103	0.0142979
ENSG00000133104	SPART	chr13:36336286-36336358;36335020-36335832;36370088-36370180;-	SE	0.214	0.00284793
ENSG00000185507	IRF7	chr11:614173-614399;613950-614037;614475-614534;-	SE	0.206	0.0282301
ENSG00000186193	SAPCD2	chr9:137064862-137064979;137062126-137064787;137065077-137065185;-	SE	0.218	0.000752551
ENSG00000136828	RALGPS1	chr9:127210694-127210778;127199014-127199066;127212130-127212236;+	SE	-0.158	0.0278567
ENSG00000186532	SMYD4	chr17:1814565-1814795;1812061-1812115;1827860-1828006;-	SE	-0.151	0.0101466
ENSG00000266338	NBPF15	chr1:144450771-144450870;144448825-144448916;144456536-144456761;-	SE	-0.195	0.0486759
ENSG00000153113	CAST	chr5:96740744-96740783;96740037-96740118;96741265-96741317;+	SE	-0.251	0.0361968
ENSG00000231584	FAHD2CP	chr2:96015108-96015325;96010613-96010732;96019200-96019260;+	SE	-0.165	0.000475622
ENSG00000183666	GUSBP1	chr5:21497021-21497196;21461782-21461866;21501691-21501826;+	SE	0.132	0.0579492
ENSG00000112541	PDE10A	chr6:165949254-165949619;165940588-165940766;165987528-165987914;-	SE	0.101	0.045326
ENSG00000121897	LIAS	chr4:39467517-39468427;39465284-39465342;39470018-39470164;+	SE	0.115	0.00509704
ENSG00000168826	ZBTB49	chr4:4306137-4306184;4301988-4303091;4313040-4313114;+	SE	0.117	0.0298037
ENSG00000226149	AL356124.1	chr6:129526622-129526785;129523966-129524064;129539175-129539375;-	SE	0.221	1.10625e-05
ENSG00000284862	CCDC39	chr3:180614995-180615077;180613813-180613864;180616280-180616363;-	SE	0.11	0.0022054
ENSG00000172667	ZMAT3	chr3:178982368-178982465;178965444-178965496;179004060-179004184;-	SE	0.257	0.00638725
ENSG00000271723	MROH7-TTC4	chr1:54670496-54670576;54668853-54668937;54670799-54670929;+	SE	-0.121	0.0142979
ENSG00000181722	ZBTB20	chr3:114710267-114710313;114693527-114693575;114801100-114801174;-	SE	-0.105	0.0400329
ENSG00000260788	AC009063.2	chr16:83739917-83740021;83735277-83735918;83772808-83772974;-	SE	0.441	1.10625e-05
ENSG00000132670	PTPRA	chr20:2975214-2975241;2964860-2965202;2986764-2986849;+	SE	0.12	0.0169936
ENSG00000266714	MYO15B	chr17:75592427-75592541;75592237-75592301;75592678-75592840;+	SE	-0.277	5.88652e-05
ENSG00000266714	MYO15B	chr17:75592463-75592541;75592237-75592301;75592678-75592840;+	SE	-0.253	0.000371549
ENSG00000178038	ALS2CL	chr3:46683129-46683326;46682028-46682094;46683781-46683848;-	SE	-0.261	0.0175823
ENSG00000178038	ALS2CL	chr3:46683133-46683326;46682028-46682094;46683781-46683848;-	SE	-0.295	0.0345456
ENSG00000145012	LPP	chr3:188341662-188341719;188225404-188225527;188406111-188406313;+	SE	-0.361	0.00423631
ENSG00000105792	CFAP69	chr7:90309262-90309367;90307767-90307854;90310067-90310288;+	SE	-0.188	0.0113363
ENSG00000119509	INVS	chr9:100215400-100215488;100131869-100131954;100226061-100226213;+	SE	0.255	0.0298037
ENSG00000107249	GLIS3	chr9:4125733-4125941;4117767-4118881;4286037-4286523;-	SE	-0.13	0.000724849
ENSG00000136531	SCN2A	chr2:165245329-165245448;165243708-165243824;165295772-165296090;+	SE	0.127	0.0272883
ENSG00000204406	MBD5	chr2:148053932-148054050;148021416-148021684;148054390-148054449;+	SE	0.156	0.045693
ENSG00000189067	LITAF	chr16:11584189-11584332;11556510-11556735;11586885-11586918;-	SE	0.147	0.00887996
ENSG00000145362	ANK2	chr4:113313683-113313695;113311254-113311399;113317706-113317809;+	SE	-0.119	0.0556711
ENSG00000134109	EDEM1	chr3:5210174-5210248;5208092-5208263;5211119-5211216;+	SE	-0.118	0.000338854
ENSG00000172765	TMCC1	chr3:129832773-129832826;129670329-129671264;129880308-129880466;-	SE	0.146	0.00326718
ENSG00000186205	MTARC1	chr1:220798151-220798275;220797873-220798065;220805051-220805113;+	SE	0.262	0.0196703
ENSG00000145063	AC062028.1	chr2:11129326-11129452;11128983-11129098;11131997-11132255;-	SE	0.131	0.00580372
ENSG00000115525	ST3GAL5	chr2:85851263-85851703;85847860-85848381;85861180-85861292;-	SE	0.169	0.0180026
ENSG00000215788	TNFRSF25	chr1:6463071-6463127;6462862-6462970;6464374-6464453;-	SE	0.132	0.0547901
ENSG00000255693	LINC02389	chr12:64900576-64900698;64885193-64885300;64974570-64977522;+	SE	0.202	0.000224116
ENSG00000255693	LINC02389	chr12:64947315-64947462;64885193-64885300;64974570-64974611;+	SE	0.296	0.000287792
ENSG00000163374	YY1AP1	chr1:155674684-155674818;155670396-155670464;155675009-155675096;-	SE	0.163	0.00334935
ENSG00000079974	RABL2B	chr22:50783038-50783286;50782187-50782351;50783500-50783663;-	SE	0.117	0.0576787
ENSG00000273247	AC097376.3	chr4:139452356-139452497;139411926-139414024;139453684-139453955;-	SE	0.163	0.00128073
ENSG00000155744	FAM126B	chr2:201061306-201061424;201023958-201024039;201071453-201071579;-	SE	0.148	0.00407877
ENSG00000144741	SLC25A26	chr3:66304452-66304537;66263331-66263379;66362859-66362929;+	SE	0.291	0.00421172
ENSG00000243970	PPIEL	chr1:39556133-39556201;39554348-39554392;39556598-39556660;-	SE	-0.212	0.0261573
ENSG00000115423	DNAH6	chr2:84577256-84577408;84573466-84573587;84579526-84579679;+	SE	-0.107	0.0224688
ENSG00000181322	NME9	chr3:138318147-138318219;138314331-138314407;138319477-138319580;-	SE	0.136	0.0118984
ENSG00000226476	LINC01748	chr1:60588036-60588162;60540779-60542411;60595537-60595699;-	SE	0.161	0.00700954
ENSG00000248994	AC124852.1	chr5:2103519-2103783;2102902-2103200;2114342-2114537;+	SE	-0.219	0.0106968
ENSG00000188917	TRMT2B	chrX:101051250-101051366;101042041-101042312;101051816-101052054;-	SE	-0.181	0.000667317
ENSG00000188917	TRMT2B	chrX:101051250-101051733;101042041-101042312;101051816-101052111;-	SE	-0.103	0.00564189
ENSG00000217801	AL390719.1	chr1:1063078-1063201;1060279-1060393;1065829-1066456;+	SE	0.269	0.00331286
ENSG00000197140	ADAM32	chr8:39211143-39211324;39186908-39187045;39221609-39221702;+	SE	0.147	7.76134e-06
ENSG00000177628	GBA	chr1:155244094-155244233;155241085-155241180;155244505-155244636;-	SE	-0.155	0.0586162
ENSG00000136270	TBRG4	chr7:45104098-45104256;45103030-45103443;45105440-45105669;-	SE	-0.11	0.0477233
ENSG00000261824	LINC00662	chr19:27778710-27779043;27771663-27771989;27792999-27793232;-	SE	0.158	0.0578735
ENSG00000137944	KYAT3	chr1:88961166-88961287;88955148-88955225;88961380-88961506;-	SE	-0.108	0.00485471
ENSG00000216937	CCDC7	chr10:32567669-32567891;32565557-32565620;32584231-32584304;+	SE	-0.119	2.94348e-06
ENSG00000216937	CCDC7	chr10:32571858-32571893;32565557-32565620;32584231-32584304;+	SE	-0.266	0.00609781
ENSG00000216937	CCDC7	chr10:32583033-32583307;32565557-32565620;32584231-32584304;+	SE	-0.116	1.10844e-05
ENSG00000140650	PMM2	chr16:8804766-8804843;8801798-8801910;8806315-8806407;+	SE	-0.118	0.00530937
ENSG00000258807	AL359237.1	chr14:87741485-87741548;87725954-87726010;87763705-87763810;-	SE	-0.182	0.0250907
ENSG00000118298	CA14	chr1:150263793-150263878;150263658-150263679;150264592-150265049;+	SE	-0.158	0.0278567
ENSG00000175455	CCDC14	chr3:123955842-123955965;123948895-123949132;123961143-123961381;-	SE	0.103	0.000752551
ENSG00000175455	CCDC14	chr3:123956045-123956115;123948895-123949132;123961143-123961225;-	SE	0.167	0.0148947
ENSG00000175455	CCDC14	chr3:123956739-123956795;123948895-123949132;123961143-123961209;-	SE	0.189	0.00149286
ENSG00000054392	HHAT	chr1:210362851-210362919;210348932-210349066;210387467-210387581;+	SE	-0.128	0.00811918
ENSG00000131374	TBC1D5	chr3:17662989-17663110;17518901-17518995;17742480-17742748;-	SE	-0.155	0.0428734
ENSG00000146373	RNF217	chr6:125048151-125048259;125046606-125046661;125057941-125058106;+	SE	0.147	0.00696207
ENSG00000168172	HOOK3	chr8:43000270-43000276;42997589-42997637;43007846-43007929;+	SE	-0.324	0.00748257
ENSG00000117724	CENPF	chr1:214651709-214651886;214648674-214648827;214652827-214652989;+	SE	0.15	0.0102276
ENSG00000168385	SEPTIN2	chr2:241316421-241316540;241315881-241315982;241317498-241317599;+	SE	0.14	0.000116115
ENSG00000168385	SEPTIN2	chr2:241316429-241316540;241315893-241315982;241317498-241317599;+	SE	0.15	0.00022903
ENSG00000233723	LINC01122	chr2:59003948-59004027;58925610-58925909;59014329-59014398;+	SE	-0.132	0.0176833
ENSG00000163596	ICA1L	chr2:202844501-202844587;202828847-202829016;202870529-202870914;-	SE	0.331	0.011477
ENSG00000163596	ICA1L	chr2:202869535-202869605;202828847-202829016;202870529-202870656;-	SE	0.124	0.00530937
ENSG00000101493	ZNF516	chr18:76463027-76463141;76441244-76443211;76495143-76495242;-	SE	-0.35	0.047243
ENSG00000267618	AC004223.3	chr17:35107365-35107447;35106385-35106481;35119110-35119172;-	SE	-0.191	0.00171538
ENSG00000147432	CHRNB3	chr8:42704348-42704481;42697375-42697598;42708716-42708758;+	SE	0.26	0.0262369
ENSG00000092871	RFFL	chr17:35069293-35069658;35026373-35026561;35089104-35089315;-	SE	0.229	0.0129946
ENSG00000185379	RAD51D	chr17:35116858-35117037;35106440-35106481;35119110-35119172;-	SE	-0.357	1.10625e-05
ENSG00000185379	RAD51D	chr17:35118500-35118619;35106440-35106481;35119110-35119157;-	SE	-0.172	0.00326718
ENSG00000104812	GYS1	chr19:48982719-48982837;48982254-48982375;48985460-48985474;-	SE	-0.116	1.98838e-07
ENSG00000128596	CCDC136	chr7:128811261-128811352;128810138-128810366;128811799-128812312;+	SE	-0.353	1.10844e-05
ENSG00000286015	CR589904.2	chr1:248685451-248685566;248681248-248682324;248698846-248698905;-	SE	0.144	0.000984736
ENSG00000185985	SLITRK2	chrX:145822004-145822153;145821347-145821884;145822382-145829856;+	SE	0.121	0.000308933
ENSG00000075413	MARK3	chr14:103490951-103491107;103480386-103480490;103491776-103492034;+	SE	0.114	0.0352435
ENSG00000218739	CEBPZOS	chr2:37197253-37197350;37196507-37196520;37201047-37201092;+	SE	0.31	1.62451e-05
ENSG00000170634	ACYP2	chr2:54222996-54223083;54138638-54138748;54267295-54267365;+	SE	-0.155	0.0370038
ENSG00000118420	UBE3D	chr6:83032241-83032310;83023968-83024038;83038415-83038485;-	SE	0.131	0.0286102
ENSG00000154263	ABCA10	chr17:69196245-69196483;69194384-69194495;69197063-69197122;-	SE	0.268	0.0520507
ENSG00000154263	ABCA10	chr17:69196285-69196483;69194384-69194495;69197063-69197122;-	SE	0.276	0.0341136
ENSG00000115526	CHST10	chr2:100416222-100416525;100415040-100415111;100417257-100417351;-	SE	0.109	0.0338789
ENSG00000125877	ITPA	chr20:3213168-3213226;3209497-3209617;3213984-3214058;+	SE	0.138	0.000287792
ENSG00000125877	ITPA	chr20:3213257-3213383;3209500-3209617;3213984-3214058;+	SE	0.126	2.49413e-05
ENSG00000224897	POT1-AS1	chr7:125080711-125080813;125020332-125020413;125125824-125125977;+	SE	0.196	0.00421172
ENSG00000224897	POT1-AS1	chr7:125099403-125099513;125020332-125020413;125125824-125125977;+	SE	0.319	0.000266597
ENSG00000224897	POT1-AS1	chr7:125116873-125117028;125020332-125020413;125125824-125125907;+	SE	0.281	0.000581403
ENSG00000166333	ILK	chr11:6604852-6604943;6604179-6604360;6608393-6608489;+	SE	0.173	0.0281425
ENSG00000137770	CTDSPL2	chr15:44518653-44518864;44514764-44514844;44519168-44519295;+	SE	0.137	0.0265095
ENSG00000259235	AC066612.1	chr15:48190039-48190157;48189386-48189509;48190932-48191061;-	SE	0.325	0.00121612
ENSG00000259235	AC066612.1	chr15:48190057-48190157;48188152-48189509;48190932-48191061;-	SE	0.332	0.000520681
ENSG00000247950	SEC24B-AS1	chr4:109414257-109414433;109396193-109396279;109431691-109431746;-	SE	0.232	0.00121612
ENSG00000162572	SCNN1D	chr1:1281410-1281610;1280435-1280666;1282241-1282315;+	SE	-0.295	7.64652e-07
ENSG00000163689	CFAP20DC	chr3:58913707-58913864;58884544-58884709;58937647-58937762;-	SE	0.128	0.00113966
ENSG00000241956	AC109466.1	chr5:164486668-164486741;164354139-164354224;164722764-164722807;+	SE	0.115	0.00189366
ENSG00000241956	AC109466.1	chr5:164486673-164486741;164354140-164354224;164722764-164722807;+	SE	0.103	0.00326498
ENSG00000230487	PSMG3-AS1	chr7:1579286-1579404;1575786-1575888;1584383-1584418;+	SE	0.289	1.38358e-05
ENSG00000230487	PSMG3-AS1	chr7:1583161-1583269;1575786-1575888;1584383-1584632;+	SE	0.292	0.000186469
ENSG00000267470	ZNF571-AS1	chr19:37583482-37583834;37569849-37569996;37585338-37587348;+	SE	0.187	7.0991e-05
ENSG00000132780	NASP	chr1:45607320-45608337;45606481-45606591;45613168-45613248;+	SE	0.107	0.0180026
ENSG00000124562	SNRPC	chr6:34757911-34757954;34757504-34757551;34762594-34762703;+	SE	0.167	0.0468177
ENSG00000204852	TCTN1	chr12:110616747-110616904;110614112-110614402;110619835-110619956;+	SE	0.162	0.0187093
ENSG00000071655	MBD3	chr19:1583252-1583380;1581107-1581269;1584539-1584573;-	SE	-0.19	0.000841808
ENSG00000233452	STXBP5-AS1	chr6:146864383-146864602;146851117-146851331;146972044-146972070;-	SE	0.196	0.0320777
ENSG00000109685	NSD2	chr4:1893729-1893909;1871433-1871542;1899220-1899395;+	SE	0.158	1.10625e-05
ENSG00000109685	NSD2	chr4:1893729-1893909;1871433-1871542;1900625-1900766;+	SE	0.122	0.0538634
ENSG00000146576	C7ORF26	chr7:6602663-6602752;6602100-6602140;6607536-6607597;+	SE	0.321	0.00198079
ENSG00000102317	RBM3	chrX:48575814-48576083;48575560-48575667;48576313-48576419;+	SE	0.181	0.021612
ENSG00000102317	RBM3	chrX:48575921-48576083;48575560-48575667;48576313-48576419;+	SE	0.166	0.0296408
ENSG00000198039	ZNF273	chr7:64917029-64917118;64903287-64903419;64917580-64917707;+	SE	-0.189	0.00100556
ENSG00000127948	POR	chr7:75946771-75947244;75915163-75915179;75953988-75954180;+	SE	0.104	0.00754831
ENSG00000165282	PIGO	chr9:35095878-35095976;35095054-35095566;35096560-35096601;-	SE	0.303	0.0127908
ENSG00000146776	ATXN7L1	chr7:105617791-105618097;105613473-105614816;105620199-105620321;-	SE	0.167	0.0599203
ENSG00000214043	LINC02347	chr12:126466548-126466727;126465713-126465989;126468757-126469107;+	SE	0.364	0.039402
ENSG00000162341	TPCN2	chr11:69085209-69085286;69083944-69084016;69135434-69136316;+	SE	0.309	1.38358e-05
ENSG00000068745	IP6K2	chr3:48694458-48694525;48693452-48694240;48694693-48695421;-	SE	0.325	0.000449525
ENSG00000146918	NCAPG2	chr7:158662193-158662367;158658337-158658408;158664183-158664296;-	SE	-0.261	0.00714929
ENSG00000168575	SLC20A2	chr8:42535171-42535335;42472305-42472654;42541537-42541581;-	SE	0.227	0.0180026
ENSG00000285791	AC009879.3	chr8:66474792-66474952;66473785-66473938;66496436-66496492;+	SE	0.24	2.89474e-05
ENSG00000008513	ST3GAL1	chr8:133539636-133539729;133507198-133507321;133545773-133545926;-	SE	0.262	0.000413027
ENSG00000164978	NUDT2	chr9:34336299-34336341;34329505-34329599;34338712-34338847;+	SE	0.13	0.0463493
ENSG00000184428	TOP1MT	chr8:143334107-143334285;143331223-143331339;143334739-143334795;-	SE	-0.15	0.04647
ENSG00000148057	IDNK	chr9:83628006-83628211;83623048-83623221;83628872-83628959;+	SE	0.189	0.000371179
ENSG00000148057	IDNK	chr9:83628180-83628211;83623142-83623221;83628872-83628959;+	SE	0.137	0.00322672
ENSG00000137821	LRRC49	chr15:70894571-70894755;70894571-70894669;70895848-70895936;+	A5SS	0.234	0.000135455
ENSG00000213983	AP1G2	chr14:23567596-23567783;23567738-23567783;23567110-23567319;-	A5SS	0.127	0.00517618
ENSG00000150991	UBC	chr12:124913320-124913774;124913495-124913774;124913034-124913267;-	A5SS	-0.159	0.00960937
ENSG00000111237	VPS29	chr12:110499456-110499546;110499534-110499546;110496011-110496203;-	A5SS	-0.169	0.00310897
ENSG00000122970	IFT81	chr12:110124334-110124861;110124334-110124443;110127359-110127524;+	A5SS	0.114	0.000106716
ENSG00000235823	OLMALINC	chr10:100373567-100374134;100373567-100374012;100381215-100381448;+	A5SS	0.199	0.0564347
ENSG00000136811	ODF2	chr9:128460941-128461067;128460941-128461010;128469182-128469353;+	A5SS	0.111	0.0230932
ENSG00000124523	SIRT5	chr6:13574600-13574744;13574600-13574624;13579450-13579609;+	A5SS	0.283	0.00489466
ENSG00000120029	ARMH3	chr10:102032932-102033172;102033025-102033172;102029447-102029745;-	A5SS	0.123	0.010941
ENSG00000184922	FMNL1	chr17:45232366-45232480;45232366-45232450;45233223-45233297;+	A5SS	-0.11	0.0261343
ENSG00000048342	CC2D2A	chr4:15576603-15577094;15576603-15576624;15579967-15580171;+	A5SS	0.16	2.15563e-05
ENSG00000109339	MAPK10	chr4:86593732-86594062;86593909-86594062;86453029-86453181;-	A5SS	0.203	0.000288832
ENSG00000169255	B3GALNT1	chr3:161089943-161090062;161089959-161090062;161083907-161086788;-	A5SS	0.116	0.0213072
ENSG00000187961	KLHL17	chr1:964106-964180;964106-964167;964348-964530;+	A5SS	-0.119	0.0163531
ENSG00000140264	SERF2	chr15:43792367-43792611;43792367-43792578;43792974-43793083;+	A5SS	0.13	0.0254861
ENSG00000127483	HP1BP3	chr1:20786252-20786652;20786648-20786652;20779811-20779911;-	A5SS	0.144	0.000152779
ENSG00000145819	ARHGAP26	chr5:143207197-143207473;143207197-143207308;143213996-143214088;+	A5SS	-0.19	9.11053e-05
ENSG00000174611	KY	chr3:134629403-134629695;134629620-134629695;134627755-134627818;-	A5SS	0.206	0.0307736
ENSG00000112053	SLC26A8	chr6:36024419-36024639;36024503-36024639;36019519-36019709;-	A5SS	0.14	0.0373678
ENSG00000102317	RBM3	chrX:48575560-48576083;48575560-48575667;48576313-48576419;+	A5SS	0.154	0.0416088
ENSG00000094631	HDAC6	chrX:48805630-48805779;48805630-48805671;48806367-48806464;+	A5SS	0.143	0.0532566
ENSG00000112787	FBRSL1	chr12:132572287-132572344;132572287-132572338;132572526-132572622;+	A5SS	-0.146	0.000545252
ENSG00000214087	ARL16	chr17:81682442-81682675;81682490-81682675;81682033-81682149;-	A5SS	0.345	0.0564347
ENSG00000147862	NFIB	chr9:14116180-14116346;14116207-14116346;14112998-14113081;-	A5SS	0.284	2.48099e-05
ENSG00000100027	YPEL1	chr22:21703838-21704125;21703838-21703882;21710486-21710908;-	A3SS	0.187	0.0162467
ENSG00000250067	YJEFN3	chr19:19533103-19535144;19535033-19535144;19532631-19532740;+	A3SS	0.112	0.0217135
ENSG00000196756	SNHG17	chr20:38421005-38422241;38421005-38421098;38426418-38426503;-	A3SS	0.215	0.00761337
ENSG00000196756	SNHG17	chr20:38421005-38422368;38421005-38421098;38426418-38426503;-	A3SS	0.213	0.00957782
ENSG00000169951	ZNF764	chr16:30553763-30556110;30553763-30556107;30557732-30557846;-	A3SS	-0.177	0.0216805
ENSG00000010295	IFFO1	chr12:6548064-6548545;6548064-6548157;6549755-6549896;-	A3SS	0.103	9.83026e-06
ENSG00000114354	TFG	chr3:100747360-100747454;100747413-100747454;100744832-100744931;+	A3SS	0.137	0.00568482
ENSG00000100109	TFIP11	chr22:26511118-26511195;26511118-26511153;26512098-26512175;-	A3SS	0.126	0.00420349
ENSG00000100109	TFIP11	chr22:26511118-26511317;26511118-26511153;26512098-26512175;-	A3SS	0.138	5.27398e-05
ENSG00000105486	LIG1	chr19:48137521-48137759;48137521-48137688;48139970-48140143;-	A3SS	0.302	9.4869e-05
ENSG00000088035	ALG6	chr1:63415817-63415957;63415872-63415957;63414060-63414146;+	A3SS	-0.109	0.0475476
ENSG00000085276	MECOM	chr3:169121055-169121212;169121055-169121209;169122579-169122727;-	A3SS	-0.183	0.015948
ENSG00000158286	RNF207	chr1:6212217-6212416;6212230-6212416;6211866-6212053;+	A3SS	0.38	0.00293248
ENSG00000106692	FKTN	chr9:105615277-105615407;105615280-105615407;105607818-105607951;+	A3SS	0.126	0.0015763
ENSG00000126768	TIMM17B	chrX:48895351-48895972;48895351-48895501;48896758-48896858;-	A3SS	0.159	0.0350277
ENSG00000204271	SPIN3	chrX:56978291-56978498;56978291-56978421;56978579-56978660;-	A3SS	-0.165	0.0133545
ENSG00000147099	HDAC8	chrX:72462003-72462098;72462003-72462095;72464558-72464731;-	A3SS	0.112	0.0539204
ENSG00000230590	FTX	chrX:74274341-74274457;74274341-74274410;74280393-74280494;-	A3SS	0.132	0.0307461
ENSG00000215374	FAM66B	chr8:7324821-7324977;7324821-7324889;7325136-7325198;-	A3SS	0.152	0.0137612
ENSG00000111653	ING4	chr12:6652661-6652770;6652661-6652767;6652944-6653050;-	A3SS	-0.165	0.00957782
ENSG00000166676	TVP23A	chr16:10800296-10800338;10808536-10808606;10775013-10775096;10818102-10818182;-	MXE	0.126	0.00799423
ENSG00000182899	RPL35A	chr3:197952539-197952625;197953487-197953660;197951158-197951311;197954002-197954147;+	MXE	0.12	0.00569583
ENSG00000093183	SEC22C	chr3:42563764-42563880;42566743-42566836;42563522-42563686;42568864-42569073;-	MXE	0.299	0.0217723
ENSG00000229180	AC006001.3	chr7:66578528-66578727;66588511-66588580;66576754-66576929;66592256-66592397;-	MXE	-0.149	0.0445043
ENSG00000242808	SOX2-OT	chr3:181056696-181056786;181088876-181088917;181003774-181003933;181175513-181175583;+	MXE	-0.197	0.0245385
ENSG00000242808	SOX2-OT	chr3:181056696-181056786;181088876-181088917;181030569-181030689;181175513-181175583;+	MXE	-0.26	0.00799423
ENSG00000249715	FER1L5	chr2:96646400-96646453;96647777-96647886;96642736-96642921;96649622-96649677;+	MXE	0.224	0.0490339
ENSG00000243004	AC005062.1	chr7:20028918-20028959;20045502-20045561;19968136-19968395;20140316-20140374;-	MXE	0.261	1.7976e-06
ENSG00000274944	AL139260.3	chr1:38866879-38866999;38873017-38873090;38864528-38864714;38881431-38881602;-	MXE	0.253	0.00719749
ENSG00000261371	PECAM1	chr17:64348259-64348322;64350379-64350433;64341633-64341690;64352389-64352463;-	MXE	-0.202	0.0522881
ENSG00000091129	NRCAM	chr7:108239958-108240170;108312664-108312731;108237751-108237769;108399435-108399593;-	MXE	0.103	0.0306686
ENSG00000214043	LINC02347	chr12:126457932-126458130;126460882-126461000;126447978-126448061;126462717-126462825;+	MXE	0.184	0.00942968
ENSG00000214043	LINC02347	chr12:126457932-126458541;126460882-126461000;126447978-126448061;126462717-126462825;+	MXE	0.103	0.00911883
ENSG00000160294	MCM3AP	chr21:46246306-46246886;46246306-46246404;46246627-46246886;-	RI	0.184	0.0537989
ENSG00000064545	TMEM161A	chr19:19132351-19132754;19132351-19132508;19132656-19132754;-	RI	0.116	0.0120316
ENSG00000124155	PIGT	chr20:45416516-45418979;45416516-45416694;45418851-45418979;+	RI	0.136	0.0537989
ENSG00000124155	PIGT	chr20:45420527-45421583;45420527-45420693;45421382-45421583;+	RI	0.102	0.0533454
ENSG00000133424	LARGE1	chr22:33162225-33166832;33162225-33164364;33166635-33166832;-	RI	-0.195	0.00136809
ENSG00000232859	LYRM9	chr17:27878357-27880366;27878357-27879490;27880273-27880366;-	RI	0.104	0.000102501
ENSG00000249115	HAUS5	chr19:35619612-35620123;35619612-35619758;35620011-35620123;+	RI	0.308	0.00969463
ENSG00000103723	AP3B2	chr15:82662167-82662922;82662167-82662252;82662693-82662922;-	RI	0.124	0.0252428
ENSG00000140464	PML	chr15:74034477-74036394;74034477-74034530;74035171-74036394;+	RI	-0.326	3.33663e-06
ENSG00000185880	TRIM69	chr15:44756367-44758854;44756367-44756463;44758620-44758854;+	RI	0.218	0.0332555
ENSG00000274602	PI4KAP1	chr22:18536649-18537412;18536649-18536808;18537291-18537412;-	RI	0.187	0.00107447
ENSG00000111344	RASAL1	chr12:113127811-113128178;113127811-113127873;113128064-113128178;-	RI	0.191	0.000210375
ENSG00000258461	AC012651.1	chr15:42402123-42403002;42402123-42402135;42402793-42403002;+	RI	0.243	0.00125586
ENSG00000100934	SEC23A	chr14:39103031-39103233;39103031-39103123;39103197-39103233;-	RI	0.103	0.00582254
ENSG00000108465	CDK5RAP3	chr17:47975513-47976013;47975513-47975653;47975868-47976013;+	RI	0.113	0.036058
ENSG00000221968	FADS3	chr11:61876358-61876963;61876358-61876455;61876865-61876963;-	RI	0.143	0.0082137
ENSG00000214063	TSPAN4	chr11:865512-865825;865512-865614;865693-865825;+	RI	0.231	0.0281779
ENSG00000141503	MINK1	chr17:4889646-4890735;4889646-4889763;4890221-4890735;+	RI	0.113	0.0179997
ENSG00000078814	MYH7B	chr20:35001244-35001526;35001244-35001349;35001430-35001526;+	RI	0.129	0.00119126
ENSG00000114354	TFG	chr3:100744832-100747454;100744832-100744931;100747413-100747454;+	RI	0.117	4.84492e-05
ENSG00000266714	MYO15B	chr17:75590906-75591246;75590906-75591016;75591171-75591246;+	RI	-0.168	0.0210387
ENSG00000266714	MYO15B	chr17:75620466-75621176;75620466-75620636;75621030-75621176;+	RI	0.104	0.00454105
ENSG00000236432	MFF-DT	chr2:227265874-227268769;227265874-227265935;227268627-227268769;-	RI	-0.316	0.000377252
ENSG00000184922	FMNL1	chr17:45246209-45246604;45246209-45246330;45246504-45246604;+	RI	0.114	0.000203533
ENSG00000179583	CIITA	chr16:10906498-10909187;10906498-10908149;10909028-10909187;+	RI	0.181	0.0097462
ENSG00000161526	SAP30BP	chr17:75705610-75706092;75705610-75705693;75706007-75706092;+	RI	0.108	0.000117135
ENSG00000256463	SALL3	chr18:78992073-78995462;78992073-78994905;78995121-78995462;+	RI	0.107	0.0210167
ENSG00000003756	RBM5	chr3:50117073-50117379;50117073-50117171;50117249-50117379;+	RI	0.101	4.88081e-10
ENSG00000084072	PPIE	chr1:39741894-39743297;39741894-39742031;39743215-39743297;+	RI	-0.128	0.000693568
ENSG00000100918	REC8	chr14:24178605-24178916;24178605-24178672;24178776-24178916;+	RI	0.16	0.00145201
ENSG00000169255	B3GALNT1	chr3:161103426-161104406;161103426-161103514;161104318-161104406;-	RI	-0.181	0.0235272
ENSG00000167701	GPT	chr8:144504770-144505131;144504770-144504879;144504997-144505131;+	RI	0.259	0.00063345
ENSG00000213316	LTC4S	chr5:179795583-179795856;179795583-179795683;179795785-179795856;+	RI	0.116	0.0472766
ENSG00000118194	TNNT2	chr1:201365609-201366871;201365609-201365670;201366837-201366871;-	RI	0.109	0.0213545
ENSG00000138002	IFT172	chr2:27453629-27454418;27453629-27453739;27453981-27454418;-	RI	0.132	0.0281025
ENSG00000197530	MIB2	chr1:1628018-1628399;1628018-1628179;1628272-1628399;+	RI	0.126	1.84812e-07
ENSG00000239779	WBP1	chr2:74459437-74459745;74459437-74459552;74459642-74459745;+	RI	0.202	0.0068657
ENSG00000159214	CCDC24	chr1:43995600-43995856;43995600-43995670;43995777-43995856;+	RI	0.183	0.0217878
ENSG00000204396	VWA7	chr6:31766244-31766764;31766244-31766384;31766462-31766764;-	RI	-0.125	0.0230182
ENSG00000198707	CEP290	chr12:88118482-88120276;88118482-88118570;88120113-88120276;-	RI	-0.177	0.0244018
ENSG00000137474	MYO7A	chr11:77211820-77213035;77211820-77211937;77212951-77213035;+	RI	0.198	0.0472766
ENSG00000205250	E2F4	chr16:67192760-67193170;67192760-67192870;67193008-67193170;+	RI	0.107	0.0295513
ENSG00000151694	ADAM17	chr2:9521202-9523338;9521202-9521316;9523248-9523338;-	RI	-0.171	0.0576495
ENSG00000182325	FBXL6	chr8:144356989-144357502;144356989-144357121;144357438-144357502;-	RI	-0.117	0.00328701
ENSG00000075624	ACTB	chr7:5528280-5529400;5528280-5528671;5529160-5529400;-	RI	-0.121	0.0213545
ENSG00000172613	RAD9A	chr11:67395911-67396175;67395911-67396021;67396110-67396175;+	RI	-0.189	6.95285e-05
ENSG00000172432	GTPBP2	chr6:43624887-43625560;43624887-43625062;43625362-43625560;-	RI	0.162	0.0439786
ENSG00000144061	NPHP1	chr2:110143541-110144569;110143541-110143641;110144492-110144569;-	RI	0.104	0.0576495
ENSG00000089820	ARHGAP4	chrX:153913217-153913600;153913217-153913302;153913408-153913600;-	RI	-0.203	7.08348e-05
ENSG00000010270	STARD3NL	chr7:38215027-38217305;38215027-38215105;38217187-38217305;+	RI	0.237	0.00890202
ENSG00000215039	CD27-AS1	chr12:6446960-6448150;6446960-6447087;6448036-6448150;-	RI	0.222	0.00121423
ENSG00000055118	KCNH2	chr7:150950920-150951835;150950920-150951120;150951447-150951835;-	RI	0.128	0.00399503
ENSG00000167393	PPP2R3B	chrX:341306-341931;341306-341396;341882-341931;-	RI	0.294	0.0360612
ENSG00000094631	HDAC6	chrX:48805630-48806464;48805630-48805671;48806367-48806464;+	RI	0.134	0.0354996
ENSG00000204271	SPIN3	chrX:56978291-56978660;56978291-56978421;56978579-56978660;-	RI	-0.194	0.00219735
ENSG00000147099	HDAC8	chrX:72567581-72568030;72567581-72567796;72567888-72568030;-	RI	0.269	0.00111365
ENSG00000102125	TAZ	chrX:154413206-154413567;154413206-154413358;154413481-154413567;+	RI	-0.126	0.00329186
ENSG00000111653	ING4	chr12:6652661-6653050;6652661-6652770;6652944-6653050;-	RI	0.175	1.84812e-07
ENSG00000182208	MOB2	chr11:1480392-1480885;1480392-1480486;1480724-1480885;-	RI	0.11	2.46562e-06

## Sheet: AS Mbnl cDKO FCx
Gene ID	Gene symbol	AS coordinates	AS type	DPSI	FDR
ENSMUSG00000035173	CCDC186	chr19:56810238-56810365;56809192-56809321;56821987-56822190;-	SE	0.119	0.00231031
ENSMUSG00000024983	VTI1A	chr19:55387188-55387209;55380941-55381019;55391783-55391868;+	SE	0.112	0.0447756
ENSMUSG00000024982	ZDHHC6	chr19:55298694-55298888;55289585-55289684;55302690-55302836;-	SE	-0.161	0.000806436
ENSMUSG00000024982	ZDHHC6	chr19:55302557-55302604;55289585-55289684;55302690-55302836;-	SE	-0.222	0.000246182
ENSMUSG00000024976	SHOC2	chr19:53949818-53949943;53944884-53945013;53987453-53987642;+	SE	-0.148	0.00569546
ENSMUSG00000025026	ADD3	chr19:53244309-53244405;53242503-53242627;53244997-53246940;+	SE	0.542	0
ENSMUSG00000064105	CNNM2	chr19:46871655-46871721;46868537-46868631;46877207-46877392;+	SE	0.104	0.000478144
ENSMUSG00000100417	GM28578	chr19:45337754-45337848;45311485-45311674;45337930-45338121;-	SE	-0.431	3.7028e-05
ENSMUSG00000025189	CNNM1	chr19:43476179-43476242;43472376-43472424;43484844-43485008;+	SE	-0.701	0
ENSMUSG00000025006	SORBS1	chr19:40300242-40300302;40299462-40299521;40309580-40310333;-	SE	0.652	7.40734e-11
ENSMUSG00000025006	SORBS1	chr19:40300242-40300302;40299462-40299521;40311668-40311748;-	SE	0.318	0
ENSMUSG00000025006	SORBS1	chr19:40300242-40300302;40299462-40299653;40309580-40310333;-	SE	0.346	8.15517e-06
ENSMUSG00000025006	SORBS1	chr19:40300242-40300302;40299462-40299653;40311668-40311748;-	SE	0.255	0.0112364
ENSMUSG00000025006	SORBS1	chr19:40309580-40310333;40300242-40300302;40311668-40311863;-	SE	-0.391	1.51798e-05
ENSMUSG00000025006	SORBS1	chr19:40321792-40321960;40318021-40318068;40324746-40324832;-	SE	-0.457	0
ENSMUSG00000025006	SORBS1	chr19:40340044-40340146;40336985-40337035;40344355-40344439;-	SE	0.236	0.0317967
ENSMUSG00000025006	SORBS1	chr19:40340044-40340146;40336985-40337035;40349898-40350013;-	SE	-0.315	0
ENSMUSG00000025006	SORBS1	chr19:40344355-40344439;40336985-40337035;40349898-40350013;-	SE	-0.403	0
ENSMUSG00000025006	SORBS1	chr19:40344355-40344439;40340044-40340146;40349898-40350013;-	SE	-0.348	0.000153532
ENSMUSG00000025006	SORBS1	chr19:40344355-40344439;40340684-40340750;40349898-40350013;-	SE	-0.217	0.012765
ENSMUSG00000025006	SORBS1	chr19:40395678-40395768;40393387-40393516;40398541-40398610;-	SE	-0.141	9.53632e-09
ENSMUSG00000024817	UHRF2	chr19:30056234-30056494;30039063-30039297;30071242-30071461;+	SE	-0.21	0.000440882
ENSMUSG00000052387	TRPM3	chr19:22889393-22889444;22885347-22885482;22897669-22897810;+	SE	-0.325	7.15894e-09
ENSMUSG00000052387	TRPM3	chr19:22897483-22897519;22889393-22889444;22897669-22897810;+	SE	-0.434	0.000401209
ENSMUSG00000094732	1500015L24RIK	chr19:20422258-20422506;20421075-20421263;20422629-20422721;+	SE	-0.32	0.000125521
ENSMUSG00000036098	MYRF	chr19:10215273-10215354;10215016-10215105;10215741-10215810;-	SE	-0.103	0.0255361
ENSMUSG00000036098	MYRF	chr19:10228652-10228916;10225448-10225510;10229019-10229107;-	SE	0.208	0.00832701
ENSMUSG00000117763	9830166K06RIK	chr19:8659097-8660312;8651798-8652730;8662740-8663335;-	SE	0.479	1.58854e-05
ENSMUSG00000024758	RTN3	chr19:7456299-7457460;7434930-7435138;7467810-7467867;-	SE	-0.243	0
ENSMUSG00000024758	RTN3	chr19:7456299-7457460;7434930-7435138;7482938-7483267;-	SE	-0.147	0
ENSMUSG00000024758	RTN3	chr19:7456299-7458423;7434930-7435138;7467810-7467867;-	SE	-0.242	0
ENSMUSG00000024758	RTN3	chr19:7456299-7458423;7434930-7435138;7482938-7483272;-	SE	-0.142	0
ENSMUSG00000024958	GPR137	chr19:6940351-6940401;6939528-6939686;6940482-6940839;-	SE	-0.143	0.00893494
ENSMUSG00000024940	LTBP3	chr19:5753632-5753755;5752018-5752141;5755545-5755674;+	SE	-0.132	0.00257429
ENSMUSG00000024940	LTBP3	chr19:5755545-5755674;5753632-5753755;5755931-5756099;+	SE	-0.121	0.00866057
ENSMUSG00000045903	NPAS4	chr19:4987777-4987887;4987314-4987450;4988074-4988348;-	SE	0.151	0.0325069
ENSMUSG00000045098	KMT5B	chr19:3786388-3786627;3768021-3768340;3793067-3793167;+	SE	0.124	0.00043355
ENSMUSG00000041607	MBP	chr18:82575534-82575633;82575171-82575207;82578935-82579058;+	SE	-0.89	0
ENSMUSG00000041607	MBP	chr18:82575534-82575633;82575171-82575207;82584111-82584156;+	SE	-0.954	0
ENSMUSG00000041607	MBP	chr18:82575600-82575633;82575171-82575207;82578935-82579058;+	SE	-0.861	0
ENSMUSG00000041607	MBP	chr18:82575600-82575633;82575171-82575207;82584111-82585627;+	SE	-0.841	0
ENSMUSG00000041607	MBP	chr18:82578935-82579058;82575171-82575207;82584111-82584156;+	SE	-0.422	0
ENSMUSG00000041607	MBP	chr18:82578935-82579058;82575534-82575633;82584111-82584156;+	SE	0.631	0
ENSMUSG00000024610	CD74	chr18:60811293-60811485;60810327-60810418;60811858-60811921;+	SE	-0.172	0.00806963
ENSMUSG00000073563	CSNK1G3	chr18:53948644-53948668;53948047-53948154;53953244-53955548;+	SE	-0.112	0.000781066
ENSMUSG00000024505	DTWD2	chr18:49724112-49724207;49700258-49700387;49728368-49728459;-	SE	-0.441	0.00221196
ENSMUSG00000024480	AP3S1	chr18:46757381-46757435;46754370-46754462;46758002-46758114;+	SE	-0.111	0
ENSMUSG00000036452	ARHGAP26	chr18:39357552-39357663;39306701-39306852;39363116-39363208;+	SE	0.525	0
ENSMUSG00000036452	ARHGAP26	chr18:39357552-39357828;39306701-39306852;39363116-39363208;+	SE	0.657	0
ENSMUSG00000019143	HARS2	chr18:36789366-36789609;36789156-36789284;36790133-36790250;+	SE	0.15	1.9279e-05
ENSMUSG00000035984	NME5	chr18:34571455-34571661;34567035-34567154;34578557-34578767;-	SE	-0.19	0.0448215
ENSMUSG00000024268	CELF4	chr18:25481769-25481854;25479487-25479711;25486793-25486897;-	SE	0.135	0
ENSMUSG00000033632	AW554918	chr18:25339713-25340384;25289938-25290066;25399925-25400107;+	SE	0.258	2.46728e-05
ENSMUSG00000033632	AW554918	chr18:25344863-25344962;25289938-25290066;25399925-25400107;+	SE	0.409	2.97943e-06
ENSMUSG00000033632	AW554918	chr18:25344863-25344962;25339713-25340384;25399925-25400107;+	SE	-0.387	0.00673608
ENSMUSG00000034295	FHOD3	chr18:25020661-25020757;25001790-25002032;25022621-25022978;+	SE	0.117	0.0465979
ENSMUSG00000024302	DTNA	chr18:23497478-23497703;23475115-23475242;23535161-23535229;+	SE	0.159	0.0136328
ENSMUSG00000024302	DTNA	chr18:23497481-23497703;23475115-23475242;23535161-23535229;+	SE	0.158	0.0166625
ENSMUSG00000041923	NOL4	chr18:22769743-22769935;22751926-22752040;22770680-22770860;-	SE	0.188	0.00137361
ENSMUSG00000037013	SS18	chr18:14637391-14637484;14636495-14636618;14640256-14640361;-	SE	-0.305	0.0106523
ENSMUSG00000037013	SS18	chr18:14637391-14637484;14636495-14636618;14640955-14641123;-	SE	-0.497	0.0338826
ENSMUSG00000041225	ARHGAP12	chr18:6111684-6112439;6069830-6070091;6115813-6115850;-	SE	-0.121	0.000638014
ENSMUSG00000024109	NRXN1	chr17:90561801-90561828;90560740-90560860;90565304-90565478;-	SE	0.272	3.30168e-10
ENSMUSG00000024109	NRXN1	chr17:90991366-90991378;90704065-90704367;90992114-90992144;-	SE	-0.251	3.39614e-05
ENSMUSG00000032624	EML4	chr17:83427222-83427351;83421605-83421735;83427999-83428025;+	SE	0.142	0.00131739
ENSMUSG00000054640	SLC8A1	chr17:81441651-81441666;81437744-81437813;81441772-81441790;-	SE	-0.259	3.77712e-05
ENSMUSG00000024246	THUMPD2	chr17:81030623-81031014;81026331-81026970;81032631-81032740;-	SE	0.15	5.97522e-05
ENSMUSG00000002017	FAM98A	chr17:75541195-75541380;75540110-75540191;75544747-75544882;-	SE	-0.126	0.0166714
ENSMUSG00000058704	MEMO1	chr17:74217026-74217103;74202260-74202365;74225431-74225574;-	SE	-0.104	0.00267005
ENSMUSG00000058704	MEMO1	chr17:74217026-74217103;74202260-74202365;74241904-74242016;-	SE	-0.187	0.000369535
ENSMUSG00000058704	MEMO1	chr17:74220487-74220540;74202260-74202365;74225431-74225574;-	SE	0.178	0.00115823
ENSMUSG00000058704	MEMO1	chr17:74225431-74225574;74202260-74202365;74255227-74255296;-	SE	-0.186	0.0177885
ENSMUSG00000058704	MEMO1	chr17:74241904-74242016;74202260-74202365;74255227-74255296;-	SE	-0.318	0.00723697
ENSMUSG00000003279	DLGAP1	chr17:70718195-70718225;70662568-70662809;70761074-70761445;+	SE	-0.452	0
ENSMUSG00000003279	DLGAP1	chr17:70718195-70718225;70662568-70662809;70761158-70761445;+	SE	-0.479	0
ENSMUSG00000024044	EPB41L3	chr17:69281032-69281107;69274703-69274895;69284538-69284916;+	SE	-0.304	5.07917e-12
ENSMUSG00000024044	EPB41L3	chr17:69283884-69284007;69270610-69270664;69284538-69284890;+	SE	-0.117	5.26522e-09
ENSMUSG00000024044	EPB41L3	chr17:69283884-69284007;69274703-69274895;69284538-69284890;+	SE	-0.184	1.29547e-08
ENSMUSG00000024044	EPB41L3	chr17:69287611-69287728;69287256-69287337;69288850-69289324;+	SE	-0.239	1.9103e-12
ENSMUSG00000002372	RANBP3	chr17:56691744-56691882;56686005-56686061;56692520-56692721;+	SE	0.17	0.0059866
ENSMUSG00000023927	SATB1	chr17:51742046-51742142;51739475-51740410;51742645-51742849;-	SE	-0.347	0.0352858
ENSMUSG00000012296	TJAP1	chr17:46280415-46280544;46271799-46271929;46282345-46282439;-	SE	0.137	0.0220741
ENSMUSG00000036026	TMEM63B	chr17:45678962-45679001;45677925-45678016;45679236-45679316;-	SE	-0.237	0
ENSMUSG00000024457	TRIM26	chr17:36837464-36837572;36837140-36837264;36850655-36851128;+	SE	0.132	0.00597737
ENSMUSG00000024457	TRIM26	chr17:36837496-36837572;36837140-36837264;36850655-36851128;+	SE	0.184	0.00233917
ENSMUSG00000024446	RPP21	chr17:36257441-36257524;36255943-36256069;36257782-36257856;-	SE	-0.123	5.5376e-05
ENSMUSG00000024446	RPP21	chr17:36257441-36257706;36255943-36256069;36257782-36257855;-	SE	-0.136	4.61606e-05
ENSMUSG00000024330	COL11A2	chr17:34045770-34045848;34044818-34045010;34049618-34049678;+	SE	0.273	0.00101438
ENSMUSG00000024330	COL11A2	chr17:34047097-34047277;34045770-34045848;34049618-34049678;+	SE	-0.27	0.00562849
ENSMUSG00000048440	CYP4F16	chr17:32540270-32540415;32536994-32537196;32542876-32543004;+	SE	-0.206	0.0493936
ENSMUSG00000048440	CYP4F16	chr17:32547465-32547517;32546629-32546759;32550252-32550386;+	SE	-0.173	0.00379627
ENSMUSG00000058392	RRP1B	chr17:32047673-32047731;32045928-32046011;32048552-32048638;+	SE	0.163	0.00717766
ENSMUSG00000042203	TBC1D22B	chr17:29564431-29564488;29549784-29549994;29568391-29568699;+	SE	-0.147	0.0254323
ENSMUSG00000036196	SLC26A8	chr17:28644548-28644926;28637782-28638692;28647896-28648028;-	SE	0.263	0.0194029
ENSMUSG00000007570	FANCE	chr17:28323570-28323665;28322645-28322771;28326151-28326568;+	SE	-0.223	0.00136971
ENSMUSG00000024180	TMEM8	chr17:26120538-26120685;26120283-26120462;26121539-26121656;+	SE	-0.273	0.0361981
ENSMUSG00000073434	WDR90	chr17:25859388-25859492;25859099-25859318;25859857-25859925;-	SE	-0.152	0.0471383
ENSMUSG00000024112	CACNA1H	chr17:25384266-25384451;25383961-25384088;25384545-25384614;-	SE	-0.117	0.039813
ENSMUSG00000032855	PKD1	chr17:24564578-24564748;24564335-24564407;24565010-24565682;+	SE	0.34	6.77856e-05
ENSMUSG00000079657	RAB26	chr17:24529913-24529970;24529740-24529817;24530390-24530443;-	SE	-0.109	0.00328756
ENSMUSG00000036473	TBC1D24	chr17:24184380-24184398;24183693-24183852;24185203-24186201;-	SE	-0.822	0
ENSMUSG00000071267	ZFP942	chr17:21932992-21933113;21930365-21930492;21953887-21954053;-	SE	-0.454	0.00779754
ENSMUSG00000014767	TBP	chr17:15501153-15501202;15499887-15500024;15502961-15503128;+	SE	0.324	0.0249317
ENSMUSG00000014767	TBP	chr17:15501153-15501202;15499887-15500024;15502964-15503128;+	SE	0.17	0.0231001
ENSMUSG00000014767	TBP	chr17:15501153-15501357;15499927-15500024;15502964-15503128;+	SE	0.108	0.0218642
ENSMUSG00000014767	TBP	chr17:15501311-15501357;15499900-15500024;15502964-15503128;+	SE	0.124	0.00025712
ENSMUSG00000014767	TBP	chr17:15501311-15501357;15501153-15501202;15502964-15503128;+	SE	0.202	0.00265097
ENSMUSG00000023832	ACAT2	chr17:12948513-12948657;12947356-12947479;12952251-12952369;-	SE	-0.162	0.00215461
ENSMUSG00000087478	4930506C21RIK	chr17:8297028-8297243;8293944-8294076;8298479-8298637;-	SE	-0.184	0.00150479
ENSMUSG00000022865	CXADR	chr16:78332925-78333002;78329024-78329158;78333361-78333517;+	SE	-0.104	0.00261293
ENSMUSG00000052516	ROBO2	chr16:73933045-73933171;73928023-73928177;73933586-73933868;-	SE	0.217	0.0407142
ENSMUSG00000052516	ROBO2	chr16:74008774-74008786;73985587-73985712;74015870-74015998;-	SE	-0.499	0
ENSMUSG00000035258	ABI3BP	chr16:56629855-56629939;56629095-56629155;56631861-56631945;+	SE	0.25	0.000631899
ENSMUSG00000052917	SENP7	chr16:56111605-56111803;56097339-56097431;56123778-56123936;+	SE	0.192	0.00408857
ENSMUSG00000068284	USF3	chr16:44199118-44199167;44198903-44199021;44200613-44200678;+	SE	0.487	0.000374409
ENSMUSG00000061751	KALRN	chr16:34049829-34049922;34039878-34040009;34053559-34053664;-	SE	0.564	0
ENSMUSG00000032702	KANK1	chr19:25424137-25424383;25422918-25423027;25425896-25425984;+	SE	0.264	0.0400838
ENSMUSG00000049076	ACAP2	chr16:31122620-31122641;31119395-31119447;31127320-31127433;-	SE	0.225	0.00429373
ENSMUSG00000022538	LSG1	chr16:30585553-30585680;30582252-30582651;30587437-30587539;-	SE	-0.196	0.00234238
ENSMUSG00000071266	ZFP946	chr17:22444167-22444291;22428480-22428565;22446796-22446893;+	SE	-0.127	0.0146365
ENSMUSG00000022853	EHHADH	chr16:21777798-21777902;21775344-21775511;21787706-21787807;-	SE	0.243	0.0314232
ENSMUSG00000021018	POLR2H	chr16:20718990-20719084;20718823-20718907;20720518-20720602;+	SE	-0.112	0.00771806
ENSMUSG00000024212	MLLT1	chr17:56902562-56902688;56899768-56900296;56905711-56905855;-	SE	-0.109	0.0451568
ENSMUSG00000000325	ARVCF	chr16:18400780-18400798;18400084-18400253;18401566-18401638;+	SE	-0.185	0.0442826
ENSMUSG00000022758	P2RX6	chr16:17568260-17568370;17568032-17568174;17570357-17570451;+	SE	-0.139	0.0135469
ENSMUSG00000022771	PPIL2	chr16:17109644-17109694;17107178-17107224;17111142-17111213;-	SE	-0.155	0.0316869
ENSMUSG00000022789	DNM1L	chr16:16318444-16318477;16316601-16316778;16319451-16319508;-	SE	0.185	1.63899e-05
ENSMUSG00000022789	DNM1L	chr16:16318763-16318841;16316601-16316778;16319451-16319508;-	SE	0.106	8.34241e-07
ENSMUSG00000022789	DNM1L	chr16:16342696-16342735;16341421-16341468;16345997-16346145;-	SE	-0.281	8.59667e-12
ENSMUSG00000038055	DEXI	chr16:10514884-10515036;10502530-10503914;10519076-10519167;-	SE	0.21	0.000547108
ENSMUSG00000039473	UBN1	chr16:5081893-5081983;5081417-5081661;5084055-5086285;+	SE	-0.234	0.000279222
ENSMUSG00000022519	SRL	chr16:4496404-4497715;4493778-4493880;4522992-4523075;-	SE	-0.333	0.0193707
ENSMUSG00000023008	FMNL3	chr15:99329279-99329432;99328057-99328166;99331986-99332070;-	SE	0.577	1.4379e-12
ENSMUSG00000011960	CCNT1	chr15:98546523-98546594;98538688-98544608;98548665-98548711;-	SE	-0.197	0.0448215
ENSMUSG00000011960	CCNT1	chr15:98546744-98546908;98538688-98544608;98548665-98548711;-	SE	-0.103	0.00334519
ENSMUSG00000033228	SCAF11	chr15:96415776-96415947;96415031-96415151;96416848-96417189;-	SE	-0.109	0.00486967
ENSMUSG00000036167	PPHLN1	chr15:93410671-93410783;93398431-93398461;93424013-93424075;+	SE	-0.142	0.0309132
ENSMUSG00000036197	GXYLT1	chr15:93265870-93265963;93261746-93261918;93274875-93275151;-	SE	0.357	0.0034732
ENSMUSG00000022623	SHANK3	chr15:89556720-89556748;89547625-89549882;89557734-89560261;+	SE	0.442	0
ENSMUSG00000015377	DENND6B	chr15:89192934-89193118;89190989-89191028;89196218-89196444;-	SE	-0.121	0.00851853
ENSMUSG00000016664	PACSIN2	chr15:83379683-83379806;83378998-83379195;83381761-83381883;-	SE	0.258	0.000586736
ENSMUSG00000024236	SVIL	chr18:4971089-4971197;4920566-4920874;5037107-5037165;+	SE	0.618	1.92686e-08
ENSMUSG00000024236	SVIL	chr18:5060514-5060610;5059229-5059369;5062161-5062405;+	SE	0.474	0.00597583
ENSMUSG00000032940	RBM11	chr16:75598774-75598871;75598169-75598242;75600612-75601213;+	SE	0.165	0.0396447
ENSMUSG00000033029	1700088E04RIK	chr15:79136306-79136489;79135636-79135765;79139237-79139300;-	SE	0.219	0.00857475
ENSMUSG00000022568	SCRIB	chr15:76049456-76049540;76049202-76049301;76050049-76050112;-	SE	0.197	0.0243757
ENSMUSG00000022335	ZFAT	chr15:68146502-68146591;68118935-68119074;68165752-68165926;-	SE	0.446	0.000130294
ENSMUSG00000013846	ST3GAL1	chr15:67128552-67128607;67113506-67114357;67153042-67153170;-	SE	0.116	0.0233813
ENSMUSG00000022378	FAM49B	chr15:63956599-63956682;63950005-63950127;63957584-63957667;-	SE	0.254	1.89033e-09
ENSMUSG00000022425	ENPP2	chr15:54851347-54851422;54849990-54850127;54860042-54860094;-	SE	-0.149	0
ENSMUSG00000024381	BIN1	chr18:32414944-32415037;32414182-32414290;32419842-32419928;+	SE	0.153	0
ENSMUSG00000021144	MTA1	chr12:113133540-113133576;113133184-113133337;113135796-113135828;+	SE	-0.501	0
ENSMUSG00000037679	INF2	chr12:112612547-112612604;112611409-112612036;112614894-112614957;+	SE	-0.109	3.52838e-12
ENSMUSG00000037686	ASPG	chr12:112112980-112113092;112112191-112112300;112115566-112115650;+	SE	-0.667	9.88276e-07
ENSMUSG00000007411	MARK3	chr12:111646689-111646848;111639936-111640040;111647470-111647728;+	SE	-0.297	0
ENSMUSG00000007411	MARK3	chr12:111651957-111651984;111647470-111647728;111653389-111653434;+	SE	-0.137	0.00635951
ENSMUSG00000007411	MARK3	chr12:111651957-111651984;111647470-111647728;111655269-111656160;+	SE	0.118	0.0254323
ENSMUSG00000097121	D130020L05RIK	chr12:101084283-101084499;101083677-101084025;101088041-101088183;+	SE	0.18	0.00426453
ENSMUSG00000097121	D130020L05RIK	chr12:101086187-101086352;101083741-101084025;101088041-101088179;+	SE	0.137	0.0300031
ENSMUSG00000021182	CCDC88C	chr12:100925211-100925650;100923179-100923368;100928826-100929065;-	SE	-0.208	3.82533e-14
ENSMUSG00000066392	NRXN3	chr12:89517905-89517932;89512938-89513112;89532890-89533010;+	SE	0.128	0.00362991
ENSMUSG00000057265	BBOF1	chr12:84426707-84427201;84425135-84425280;84428342-84428444;+	SE	0.424	2.83671e-06
ENSMUSG00000021224	NUMB	chr12:83797196-83797343;83794035-83796154;83799507-83799523;-	SE	0.27	0
ENSMUSG00000013236	PTPRS	chr17:56429098-56429157;56428851-56428966;56434452-56434597;-	SE	-0.185	0.00162596
ENSMUSG00000015143	ACTN1	chr12:80170685-80170766;80170182-80170248;80171728-80171875;-	SE	0.375	0
ENSMUSG00000057858	FAM204A	chr19:60224864-60224899;60221053-60221304;60226231-60226697;-	SE	0.276	0.033644
ENSMUSG00000057858	FAM204A	chr19:60224864-60224899;60221053-60221304;60226309-60226669;-	SE	0.236	0.0178891
ENSMUSG00000057858	FAM204A	chr19:60224864-60224899;60221053-60221304;60226643-60226701;-	SE	0.511	0.000285386
ENSMUSG00000047454	GPHN	chr12:78522897-78522954;78504616-78504751;78532656-78532698;+	SE	0.217	0.00043355
ENSMUSG00000063450	SYNE2	chr12:76100027-76100096;76099229-76099512;76100991-76101131;+	SE	-0.227	0.000228926
ENSMUSG00000021113	SNAPC1	chr12:73969526-73969631;73968238-73968379;73970180-73970339;+	SE	0.117	1.48596e-06
ENSMUSG00000034761	MAP4K5	chr12:69820939-69820942;69818383-69818498;69822802-69822863;-	SE	0.169	0.000561206
ENSMUSG00000022253	NADK2	chr15:9098808-9098874;9096013-9096092;9100105-9100145;+	SE	-0.233	3.01635e-07
ENSMUSG00000021000	MIA2	chr12:59144698-59144770;59137697-59137786;59146335-59146362;+	SE	0.386	0.00277576
ENSMUSG00000021000	MIA2	chr12:59146335-59146362;59137697-59137786;59146846-59146872;+	SE	-0.157	0.00058314
ENSMUSG00000075289	CARNS1	chr19:4169527-4169808;4164323-4166564;4169898-4170071;-	SE	0.32	0.00240389
ENSMUSG00000022607	PTK2	chr15:73283266-73283350;73282217-73282235;73292034-73292087;-	SE	-0.159	0
ENSMUSG00000022607	PTK2	chr15:73391758-73391880;73343132-73343359;73394647-73394744;-	SE	0.118	0.0116649
ENSMUSG00000022607	PTK2	chr15:73391758-73391880;73365040-73365195;73394647-73394744;-	SE	0.299	0.0434027
ENSMUSG00000022607	PTK2	chr15:73392343-73392447;73391758-73391880;73394647-73394744;-	SE	-0.252	0.00899145
ENSMUSG00000021010	NPAS3	chr12:53501389-53501440;53501033-53501278;53640453-53640536;+	SE	0.614	0.00629069
ENSMUSG00000035181	HEATR5A	chr12:51912204-51912231;51909957-51910093;51914973-51915143;-	SE	-0.338	1.51798e-05
ENSMUSG00000035181	HEATR5A	chr12:51958852-51959064;51957078-51957187;51961432-51961644;-	SE	0.179	0.00531146
ENSMUSG00000020954	STRN3	chr12:51643103-51643214;51629373-51629507;51647993-51648135;-	SE	0.229	0.0274895
ENSMUSG00000020598	NRCAM	chr12:44535056-44535074;44532427-44532659;44537250-44537346;+	SE	-0.143	0.00871463
ENSMUSG00000020598	NRCAM	chr12:44594139-44594201;44590980-44591059;44597781-44597793;+	SE	0.506	0
ENSMUSG00000020598	NRCAM	chr12:44597781-44597793;44590980-44591059;44598349-44599667;+	SE	-0.332	0
ENSMUSG00000020598	NRCAM	chr12:44597781-44597793;44594139-44594201;44598349-44599667;+	SE	-0.276	0.00771482
ENSMUSG00000035954	DOCK4	chr12:40838440-40838554;40836629-40836702;40841236-40841298;+	SE	-0.259	2.05505e-06
ENSMUSG00000033530	TTC7B	chr12:100340496-100340547;100332578-100332719;100347935-100348033;-	SE	-0.443	0
ENSMUSG00000059336	SLC14A1	chr18:78120147-78120352;78116372-78116529;78123241-78123331;-	SE	0.139	0.0287879
ENSMUSG00000055762	EEF1D	chr15:75897225-75897282;75896819-75896919;75900690-75900762;-	SE	-0.142	6.01081e-06
ENSMUSG00000055762	EEF1D	chr15:75900690-75900762;75896675-75896919;75901131-75901252;-	SE	0.11	1.55104e-05
ENSMUSG00000036820	AMDHD2	chr17:24158639-24158694;24158309-24158522;24162975-24163115;-	SE	-0.129	0.0207184
ENSMUSG00000050545	FAM228B	chr12:4741061-4741207;4739891-4740043;4745651-4745730;-	SE	0.229	0.0139339
ENSMUSG00000021759	PLPP1	chr13:112834858-112835013;112800791-112801266;112851402-112851554;+	SE	0.329	0.00197053
ENSMUSG00000021694	ERCC8	chr13:108175804-108175906;108175553-108175620;108177616-108177717;+	SE	-0.182	0.0143809
ENSMUSG00000050623	CATSPERZ	chr19:6923300-6923367;6922422-6922660;6924793-6924889;-	SE	0.267	5.96254e-05
ENSMUSG00000050623	CATSPERZ	chr19:6923300-6923599;6922423-6922660;6924793-6925321;-	SE	0.3	1.20876e-05
ENSMUSG00000021646	MCCC2	chr13:99958804-99958871;99954614-99954771;99960899-99960976;-	SE	-0.11	2.73652e-05
ENSMUSG00000048603	GM9828	chr13:98319073-98319145;98317068-98317609;98321202-98321458;+	SE	-0.38	0.0167875
ENSMUSG00000054944	5330416C01RIK	chr13:97734300-97734403;97733497-97733716;97734699-97735675;-	SE	0.553	0.00852407
ENSMUSG00000058070	EML1	chr12:108503182-108503233;108502389-108502418;108506478-108506608;+	SE	-0.248	0.00914783
ENSMUSG00000050334	C130071C03RIK	chr13:83730236-83730314;83721380-83721655;83732702-83732832;+	SE	-0.157	0.0166558
ENSMUSG00000113204	GM46430	chr13:74611263-74611321;74610199-74610326;74617201-74617287;-	SE	0.371	0.01167
ENSMUSG00000058246	GM10037	chr13:67833231-67833358;67831105-67831153;67833794-67833871;+	SE	-0.501	0.000310538
ENSMUSG00000039153	RUNX2	chr17:44638512-44638705;44495986-44497243;44639664-44639826;-	SE	-0.23	0.00035207
ENSMUSG00000021458	AOPEP	chr13:63170940-63171047;63068114-63068285;63190478-63190551;+	SE	0.405	0.00337078
ENSMUSG00000035248	TUT7	chr13:59779136-59779201;59778751-59778815;59782017-59782343;-	SE	-0.113	0.00296876
ENSMUSG00000015937	MACROH2A1	chr13:56088251-56088342;56084195-56084285;56089757-56090058;-	SE	-0.152	1.96959e-14
ENSMUSG00000021493	PDLIM7	chr13:55508207-55508326;55507863-55507880;55508779-55508810;-	SE	0.198	0.0155988
ENSMUSG00000034675	DBN1	chr13:55476635-55476773;55476145-55476316;55477550-55477680;-	SE	-0.302	2.65551e-10
ENSMUSG00000025871	4833439L19RIK	chr13:54564184-54564272;54561570-54561871;54564514-54564621;-	SE	0.105	0.000228926
ENSMUSG00000025871	4833439L19RIK	chr13:54564184-54564272;54561570-54561871;54565181-54565356;-	SE	0.2	0.0222414
ENSMUSG00000037989	WNK2	chr13:49044373-49044418;49042627-49042866;49051356-49051527;-	SE	-0.213	1.33349e-08
ENSMUSG00000037989	WNK2	chr13:49044373-49044418;49042627-49042866;49052558-49052773;-	SE	-0.215	9.70185e-12
ENSMUSG00000037989	WNK2	chr13:49050483-49050582;49042627-49042866;49051356-49051527;-	SE	-0.237	0.000656686
ENSMUSG00000037989	WNK2	chr13:49050483-49050582;49044373-49044418;49051356-49051527;-	SE	0.207	5.15339e-06
ENSMUSG00000037989	WNK2	chr13:49050483-49050582;49044373-49044418;49052558-49052773;-	SE	0.367	0.00034865
ENSMUSG00000037989	WNK2	chr13:49051356-49051527;49042627-49042866;49052558-49052773;-	SE	-0.188	9.8927e-08
ENSMUSG00000037989	WNK2	chr13:49051356-49051527;49044373-49044418;49052558-49052773;-	SE	0.19	0.0340483
ENSMUSG00000021375	KIF13A	chr13:46760662-46760767;46752080-46752872;46761272-46761424;-	SE	0.177	0.00256368
ENSMUSG00000021375	KIF13A	chr13:46780625-46780664;46778893-46778993;46785245-46785392;-	SE	-0.285	5.6674e-05
ENSMUSG00000021375	KIF13A	chr13:46864818-46864831;46848325-46848386;46929215-46929306;-	SE	0.141	0.000629661
ENSMUSG00000038267	SLC22A23	chr13:34193248-34193272;34192155-34192279;34193393-34193426;-	SE	-0.423	1.38997e-08
ENSMUSG00000021338	CARMIL1	chr13:24019563-24019710;24012483-24013460;24022495-24022556;-	SE	-0.444	7.99172e-07
ENSMUSG00000021338	CARMIL1	chr13:24019563-24019713;24012343-24013460;24022495-24022636;-	SE	-0.438	9.41617e-07
ENSMUSG00000021338	CARMIL1	chr13:24020046-24020071;24019563-24019713;24022495-24022636;-	SE	0.457	0.00043355
ENSMUSG00000021338	CARMIL1	chr13:24102071-24102083;24099581-24099663;24106308-24106378;-	SE	-0.205	0.0344311
ENSMUSG00000063894	ZKSCAN8	chr13:21521785-21521909;21513221-21520962;21522223-21522315;-	SE	-0.219	0.00463612
ENSMUSG00000021301	HECW1	chr13:14311688-14311790;14306782-14306933;14316016-14317360;-	SE	-0.228	0.000742393
ENSMUSG00000021302	GGPS1	chr13:14059318-14059450;14055149-14055220;14063205-14063413;-	SE	0.357	0.0167875
ENSMUSG00000021302	GGPS1	chr13:14059318-14059453;14055149-14055220;14063205-14063373;-	SE	0.364	0.0151747
ENSMUSG00000021313	RYR2	chr13:11903217-11903238;11890833-11890848;11918310-11918415;-	SE	-0.265	2.88814e-07
ENSMUSG00000021156	ZMYND11	chr13:9710145-9710307;9698627-9698705;9720772-9720928;-	SE	-0.107	0.00412184
ENSMUSG00000021196	PFKP	chr13:6593100-6593253;6588488-6588653;6597858-6598011;-	SE	0.476	0
ENSMUSG00000021196	PFKP	chr13:6597858-6598011;6588488-6588653;6598738-6598760;-	SE	-0.17	1.78304e-12
ENSMUSG00000021196	PFKP	chr13:6597858-6598011;6593100-6593253;6598738-6598760;-	SE	-0.289	0
ENSMUSG00000049882	VCPKMT	chr12:69579833-69580010;69577681-69577940;69581117-69581237;-	SE	-0.116	0.030588
ENSMUSG00000025162	CSNK1D	chr11:120964947-120965010;120961748-120963906;120967994-120968134;-	SE	-0.323	0
ENSMUSG00000051510	MAFG	chr11:120629985-120630016;120629817-120629881;120633361-120633600;-	SE	0.554	0.000195389
ENSMUSG00000025137	PCYT2	chr11:120612845-120613083;120612204-120612601;120613378-120613423;-	SE	0.278	0.019055
ENSMUSG00000025137	PCYT2	chr11:120613029-120613083;120612462-120612601;120613378-120613423;-	SE	0.141	0.0333105
ENSMUSG00000061306	SLC38A10	chr11:120141599-120141645;120140592-120140686;120147720-120147838;-	SE	-0.114	0.0309132
ENSMUSG00000061306	SLC38A10	chr11:120147720-120147838;120141599-120141645;120150979-120151287;-	SE	-0.169	0.0353655
ENSMUSG00000021171	ESYT2	chr12:116353826-116353889;116348218-116348314;116357111-116357186;+	SE	-0.139	0.000329018
ENSMUSG00000021171	ESYT2	chr12:116370170-116370227;116370011-116370061;116389433-116391050;+	SE	0.115	0.00190484
ENSMUSG00000020758	ITGB4	chr11:116005896-116006055;116005530-116005767;116006460-116006610;+	SE	-0.227	1.80709e-07
ENSMUSG00000020781	TSEN54	chr11:115820124-115820223;115817052-115817105;115820378-115820507;+	SE	0.176	0.00273659
ENSMUSG00000041592	SDK2	chr11:113823370-113823427;113821575-113821677;113825014-113825150;-	SE	-0.103	0.017953
ENSMUSG00000041674	BC006965	chr11:112722296-112722405;112691291-112691435;112774298-112774431;-	SE	-0.583	0.00333889
ENSMUSG00000020728	CEP112	chr11:108664495-108664726;108606212-108606395;108752577-108752640;+	SE	0.269	0.00816624
ENSMUSG00000018433	NOL11	chr11:107183572-107183630;107181738-107181883;107186634-107186691;-	SE	0.23	0.000173866
ENSMUSG00000040481	BPTF	chr11:107086711-107086897;107082512-107082700;107095715-107095925;-	SE	-0.205	0.00888635
ENSMUSG00000040481	BPTF	chr11:107095001-107095190;107082512-107082700;107095715-107095925;-	SE	-0.163	0.000291894
ENSMUSG00000024533	SPIRE1	chr18:67501067-67501241;67497176-67497314;67503430-67503573;-	SE	-0.119	1.46022e-07
ENSMUSG00000024533	SPIRE1	chr18:67512840-67512879;67506553-67506726;67519290-67519420;-	SE	-0.115	0.00858734
ENSMUSG00000020717	PECAM1	chr11:106681031-106681085;106679548-106679611;106682879-106682953;-	SE	0.178	0.00103512
ENSMUSG00000053580	TANC2	chr11:105914040-105914070;105913356-105913489;105914891-105914983;+	SE	0.434	1.56071e-09
ENSMUSG00000018411	MAPT	chr11:104318156-104318249;104310268-104310534;104321350-104321432;+	SE	-0.493	0
ENSMUSG00000037935	SMARCE1	chr11:99228274-99228318;99220654-99220735;99228496-99228548;-	SE	0.226	0.00923248
ENSMUSG00000018537	PCGF2	chr11:97699205-97699300;97693415-97693568;97699535-97699581;-	SE	0.304	0.0103847
ENSMUSG00000038453	SRCIN1	chr11:97542533-97542557;97537043-97537239;97551676-97551978;-	SE	-0.289	3.05954e-10
ENSMUSG00000038453	SRCIN1	chr11:97548879-97548978;97542533-97542557;97551676-97551978;-	SE	0.142	0.00202241
ENSMUSG00000021090	LRRC9	chr12:72508970-72509042;72506285-72506426;72510335-72510565;+	SE	0.416	7.18822e-05
ENSMUSG00000020866	CACNA1G	chr11:94414930-94415074;94413089-94413224;94415742-94416099;-	SE	-0.401	0.0300545
ENSMUSG00000020866	CACNA1G	chr11:94423670-94423724;94418818-94418970;94425763-94425977;-	SE	0.441	9.99067e-12
ENSMUSG00000086003	B230206L02RIK	chr11:94151337-94151412;94138486-94138663;94155455-94155497;+	SE	0.195	0.0220741
ENSMUSG00000034156	TSPOAP1	chr11:87777766-87778606;87777046-87777235;87779228-87779328;+	SE	-0.833	0
ENSMUSG00000020930	CCDC103	chr11:102882351-102882431;102881203-102881315;102882544-102882696;+	SE	-0.209	0.0499525
ENSMUSG00000020527	MYO19	chr11:84895267-84895364;84894549-84894652;84897120-84897211;+	SE	0.29	0.0431406
ENSMUSG00000017677	WSB1	chr11:79243399-79243575;79241983-79242156;79244462-79244563;-	SE	0.144	0.0116665
ENSMUSG00000022537	TMEM44	chr16:30518299-30518332;30511854-30514822;30529411-30529570;-	SE	-0.413	3.70811e-09
ENSMUSG00000000631	MYO18A	chr11:77812008-77812719;77809805-77809858;77815855-77815891;+	SE	0.433	0.000173866
ENSMUSG00000000631	MYO18A	chr11:77821529-77821550;77821041-77821186;77822662-77822674;+	SE	-0.165	1.6792e-10
ENSMUSG00000000631	MYO18A	chr11:77822665-77822674;77821041-77821186;77823275-77823446;+	SE	0.207	0.0220756
ENSMUSG00000022610	MAPK12	chr15:89135576-89135688;89135122-89135170;89137400-89137459;-	SE	-0.486	0.000385904
ENSMUSG00000020807	4933427D14RIK	chr11:72202411-72202554;72198362-72198963;72207195-72207267;-	SE	0.162	0.0490653
ENSMUSG00000040620	DHX33	chr11:70993609-70993698;70992107-70992311;70993856-70993980;-	SE	0.196	0.00024902
ENSMUSG00000025221	KCNIP2	chr19:45796278-45796332;45795579-45795704;45797090-45797186;-	SE	-0.339	1.48212e-12
ENSMUSG00000025221	KCNIP2	chr19:45796278-45797186;45795579-45795704;45815730-45816022;-	SE	-0.26	0.00225451
ENSMUSG00000032782	CNTROB	chr11:69302851-69302966;69300242-69300315;69303093-69303264;-	SE	0.115	0.00598726
ENSMUSG00000020900	MYH10	chr11:68775364-68775427;68771871-68771986;68783105-68783299;+	SE	-0.107	0
ENSMUSG00000033352	MAP2K4	chr11:65775732-65775765;65756268-65756371;65788135-65788285;-	SE	0.225	0.000527859
ENSMUSG00000033389	ARHGAP44	chr11:65012906-65012924;65011870-65012098;65021940-65022121;-	SE	-0.306	1.35329e-09
ENSMUSG00000010086	RNF112	chr11:61453427-61453496;61452627-61452913;61453618-61453659;-	SE	-0.142	0.00470998
ENSMUSG00000010025	ALDH3A2	chr11:61247928-61248041;61244852-61246321;61248861-61249097;-	SE	0.138	0.0421004
ENSMUSG00000000538	TOM1L2	chr11:60232897-60232957;60231100-60231137;60241817-60241893;-	SE	0.546	0
ENSMUSG00000000538	TOM1L2	chr11:60239009-60239072;60232897-60232957;60241817-60241893;-	SE	-0.203	0
ENSMUSG00000005417	MPRIP	chr11:59757523-59761327;59754992-59755109;59764379-59764527;+	SE	-0.105	0.0253597
ENSMUSG00000036860	MRPL55	chr11:59204174-59204255;59202485-59202659;59204555-59204757;+	SE	0.114	0.00390886
ENSMUSG00000018387	SHROOM1	chr11:53465119-53465308;53464274-53464330;53465495-53466044;+	SE	-0.183	0.00522032
ENSMUSG00000020376	RNF130	chr11:50099245-50099339;50095775-50095980;50104548-50104753;+	SE	-0.272	0.00835152
ENSMUSG00000020376	RNF130	chr11:50099245-50099339;50095775-50095980;50119044-50125719;+	SE	-0.103	1.08009e-05
ENSMUSG00000020436	GABRG2	chr11:41913969-41913993;41911708-41912591;41916283-41916489;-	SE	-0.303	0
ENSMUSG00000032735	ABLIM3	chr18:61816921-61816969;61814197-61814332;61818988-61819087;-	SE	-0.147	1.94665e-05
ENSMUSG00000032735	ABLIM3	chr18:61816921-61816969;61814197-61814332;61819790-61819917;-	SE	0.151	0.000143195
ENSMUSG00000032735	ABLIM3	chr18:61818988-61819087;61814197-61814332;61819790-61819917;-	SE	0.223	9.07348e-06
ENSMUSG00000022940	PIGP	chr16:94365354-94365473;94358762-94359174;94370088-94370192;-	SE	-0.169	0.000212389
ENSMUSG00000047656	TRPT1	chr19:6997932-6998102;6996695-6996777;6998191-6998366;+	SE	-0.119	0.00220216
ENSMUSG00000047656	TRPT1	chr19:6998191-6998366;6996695-6996777;6998508-6998565;+	SE	-0.161	2.88829e-06
ENSMUSG00000018654	IKZF1	chr11:11761218-11761353;11758194-11758317;11768880-11769798;+	SE	-0.258	0.0414207
ENSMUSG00000020456	OGDH	chr11:6324877-6324922;6316764-6316855;6334532-6334648;+	SE	-0.14	0.00487217
ENSMUSG00000034354	MTMR3	chr11:4546188-4546268;4531221-4531305;4594602-4594863;-	SE	0.153	0.000219484
ENSMUSG00000025245	LZTFL1	chr9:123715299-123715420;123712429-123712624;123717525-123717553;-	SE	-0.154	0.00472311
ENSMUSG00000025245	LZTFL1	chr9:123715299-123715424;123712429-123712624;123717525-123717528;-	SE	-0.133	0.00684467
ENSMUSG00000044712	SLC38A6	chr12:73293698-73293799;73292159-73292233;73310144-73310197;+	SE	0.354	0.000174205
ENSMUSG00000044712	SLC38A6	chr12:73310989-73312524;73310144-73310197;73318976-73319016;+	SE	0.665	3.33411e-10
ENSMUSG00000035769	XYLB	chr9:119361113-119361183;119359231-119359314;119364496-119364577;+	SE	-0.448	0.00271774
ENSMUSG00000039607	RBMS3	chr9:116627889-116627937;116586017-116586095;116636368-116636479;-	SE	0.149	0.035861
ENSMUSG00000039607	RBMS3	chr9:116678646-116678697;116636368-116636479;116681130-116681227;-	SE	0.226	1.61952e-06
ENSMUSG00000032507	FBXL2	chr9:113989119-113989194;113986405-113986536;113989309-113989436;-	SE	-0.151	7.78539e-05
ENSMUSG00000032503	ARPP21	chr9:112126434-112126539;112124739-112125000;112127278-112127460;-	SE	-0.411	0
ENSMUSG00000044037	ALS2CL	chr9:110894295-110894392;110893986-110894160;110894565-110894723;+	SE	0.144	0.0173465
ENSMUSG00000032480	DHX30	chr9:110115035-110115211;110112970-110113090;110115490-110115582;-	SE	0.164	0.00771806
ENSMUSG00000032478	NME6	chr9:109835317-109835414;109833029-109833295;109839607-109839710;+	SE	-0.274	0.0217337
ENSMUSG00000023473	CELSR3	chr9:108838759-108838774;108838463-108838565;108839999-108840094;+	SE	-0.175	0.0102681
ENSMUSG00000032599	IP6K2	chr9:108796540-108796572;108796063-108796396;108797206-108797442;+	SE	-0.177	0.00463055
ENSMUSG00000032599	IP6K2	chr9:108796654-108796783;108796063-108796396;108797206-108797345;+	SE	-0.314	0.0290742
ENSMUSG00000032599	IP6K2	chr9:108796654-108796783;108796540-108796572;108797206-108797345;+	SE	0.242	6.77856e-05
ENSMUSG00000032599	IP6K2	chr9:108796670-108796783;108796540-108796572;108797206-108797994;+	SE	0.291	4.70156e-05
ENSMUSG00000022961	SON	chr16:91674694-91674774;91671348-91671465;91675400-91675548;+	SE	0.102	0.0122329
ENSMUSG00000032579	HEMK1	chr9:107330772-107330822;107329323-107329432;107336571-107336663;-	SE	0.682	5.23499e-12
ENSMUSG00000032579	HEMK1	chr9:107336178-107336272;107329323-107329432;107336571-107336663;-	SE	0.49	2.29373e-06
ENSMUSG00000042210	ABHD14A	chr9:106445525-106445829;106444089-106444306;106447530-106447620;-	SE	0.148	0.0185355
ENSMUSG00000023345	POC1A	chr9:106301332-106301436;106295140-106295274;106305264-106305333;+	SE	-0.242	0.0359798
ENSMUSG00000032560	DNAJC13	chr9:104209868-104209883;104209304-104209387;104212760-104212904;-	SE	-0.339	0.000163981
ENSMUSG00000032560	DNAJC13	chr9:104238464-104238540;104237135-104237177;104246759-104246827;-	SE	-0.185	0.0253124
ENSMUSG00000032463	FAIM	chr9:98990914-98990971;98986373-98986512;98992100-98992233;+	SE	0.166	0.0458254
ENSMUSG00000061981	FLOT2	chr11:78053362-78053453;78049477-78049559;78055756-78055880;+	SE	-0.15	0.0292608
ENSMUSG00000023868	PDE10A	chr17:8758144-8758267;8756961-8757093;8898860-8898989;+	SE	0.287	0.00438861
ENSMUSG00000049493	PLS1	chr9:95795761-95795866;95786932-95787096;95845170-95845286;-	SE	-0.273	0.0149329
ENSMUSG00000020268	LYRM7	chr11:54848578-54849396;54839812-54841202;54850344-54850415;-	SE	-0.321	0.00254092
ENSMUSG00000033419	SNAP91	chr9:86838030-86838133;86822887-86825077;86879421-86879581;-	SE	-0.163	0.00195451
ENSMUSG00000024050	WIZ	chr17:32381055-32381156;32378839-32379118;32387572-32387817;-	SE	0.311	0.00370836
ENSMUSG00000024050	WIZ	chr17:32381083-32381156;32378839-32379118;32387572-32387759;-	SE	0.226	0.00234467
ENSMUSG00000097466	D430036J16RIK	chr9:81636834-81636937;81631929-81632279;81639160-81639183;+	SE	-0.226	0.0133308
ENSMUSG00000032186	TMOD2	chr9:75610100-75610313;75597209-75597402;75610528-75610679;-	SE	-0.547	0.00615094
ENSMUSG00000018661	COG1	chr11:113661658-113661693;113661139-113661218;113662206-113662400;+	SE	-0.198	3.82533e-14
ENSMUSG00000089865	GM44503	chr9:72965168-72965278;72964090-72964236;72969031-72969185;+	SE	-0.349	4.29141e-05
ENSMUSG00000032212	SLTM	chr9:70543969-70544057;70542753-70543081;70559036-70559101;+	SE	-0.116	0.00046414
ENSMUSG00000032212	SLTM	chr9:70562813-70562861;70559036-70559101;70572148-70572176;+	SE	0.147	0.00170945
ENSMUSG00000032217	RNF111	chr9:70450285-70450538;70443401-70443750;70453500-70453817;-	SE	-0.105	0.0048528
ENSMUSG00000032384	CSNK1G1	chr9:65950015-65950064;65921003-65921068;65958328-65958721;+	SE	-0.398	1.71069e-05
ENSMUSG00000032336	NPTN	chr9:58618662-58619010;58582239-58582526;58623686-58623855;+	SE	-0.245	0
ENSMUSG00000037716	CCDC33	chr9:58031160-58031262;58030333-58030420;58031614-58031763;-	SE	-0.556	0.010497
ENSMUSG00000032323	CYP11A1	chr9:58018193-58018393;58016273-58016429;58019292-58019496;+	SE	-0.25	0.00660525
ENSMUSG00000005871	APC	chr18:34261004-34261157;34220983-34221276;34266057-34266222;+	SE	-0.307	0.00184108
ENSMUSG00000005871	APC	chr18:34266057-34266222;34221251-34221276;34268297-34268379;+	SE	0.119	0.00916296
ENSMUSG00000005871	APC	chr18:34266057-34266222;34247697-34247734;34268297-34268379;+	SE	0.154	9.37774e-05
ENSMUSG00000005871	APC	chr18:34266057-34266222;34261004-34261157;34268297-34268379;+	SE	0.18	0.000164534
ENSMUSG00000032076	CADM1	chr9:47818733-47818817;47813772-47813945;47829376-47829409;+	SE	-0.175	5.69407e-06
ENSMUSG00000032076	CADM1	chr9:47818733-47818817;47813772-47813945;47848166-47848298;+	SE	0.204	0.0224765
ENSMUSG00000032076	CADM1	chr9:47829376-47829409;47813772-47813945;47848166-47848298;+	SE	0.402	1.15292e-10
ENSMUSG00000032076	CADM1	chr9:47829376-47829409;47818733-47818817;47848166-47848298;+	SE	0.129	5.49873e-09
ENSMUSG00000032076	CADM1	chr9:47836716-47836770;47813772-47813945;47848166-47848298;+	SE	0.349	0
ENSMUSG00000032076	CADM1	chr9:47836716-47836770;47829376-47829409;47848166-47848298;+	SE	0.105	0.00718541
ENSMUSG00000042790	RNF214	chr9:45904769-45904919;45899745-45900256;45906737-45906861;-	SE	-0.14	0.026448
ENSMUSG00000043987	CEP164	chr9:45805985-45807644;45803172-45803328;45809703-45809908;-	SE	-0.164	0.0189574
ENSMUSG00000032123	DPAGT1	chr9:44327551-44327672;44326550-44327205;44327952-44328166;+	SE	0.124	0.0138751
ENSMUSG00000032135	MCAM	chr9:44140597-44140693;44140361-44140503;44140844-44140992;+	SE	0.361	6.20238e-06
ENSMUSG00000079055	SLC8A3	chr12:81209453-81209471;81204891-81205016;81214065-81214169;-	SE	-0.155	4.03927e-06
ENSMUSG00000059495	ARHGEF12	chr9:43040539-43040596;43027196-43027295;43042590-43042676;-	SE	-0.51	0
ENSMUSG00000032878	CCDC85A	chr11:28399375-28399510;28387151-28388948;28434080-28434157;-	SE	-0.239	0.00435027
ENSMUSG00000074415	MIR100HG	chr9:41586885-41586995;41581338-41581402;41589973-41592487;+	SE	0.257	0.0075487
ENSMUSG00000032386	TRIP4	chr9:65896696-65896930;65884927-65885247;65908438-65908794;-	SE	-0.476	0.00317014
ENSMUSG00000001948	SPA17	chr9:37611835-37612018;37607616-37607687;37613555-37613722;-	SE	-0.177	0.0197525
ENSMUSG00000031996	APLP2	chr9:31156189-31156225;31153413-31153499;31157694-31157847;-	SE	-0.137	0
ENSMUSG00000031996	APLP2	chr9:31167560-31167728;31164542-31164673;31168707-31168916;-	SE	-0.123	2.63631e-09
ENSMUSG00000059974	NTM	chr9:29000704-29000737;28996230-28996634;29006253-29006289;-	SE	-0.581	0
ENSMUSG00000059974	NTM	chr9:29000704-29000737;28996230-28996634;29009225-29009377;-	SE	-0.139	0
ENSMUSG00000057982	ZFP809	chr9:22237674-22237784;22235019-22235146;22238541-22239253;+	SE	-0.232	0.0260649
ENSMUSG00000032198	DOCK6	chr9:21829473-21829578;21825782-21825875;21830213-21830377;-	SE	-0.544	2.21811e-05
ENSMUSG00000058192	ZFP846	chr9:20591338-20591421;20590812-20590884;20593160-20594471;+	SE	0.252	0.00235888
ENSMUSG00000045519	ZFP560	chr9:20349580-20349663;20345135-20349159;20350531-20350612;-	SE	-0.31	0.00274345
ENSMUSG00000022359	WDYHV1	chr15:58150605-58150656;58148332-58148433;58157901-58157999;+	SE	-0.115	0.0175662
ENSMUSG00000031932	GPR83	chr9:14864771-14864897;14860209-14860920;14866848-14866982;+	SE	0.239	1.45563e-06
ENSMUSG00000032006	PDGFD	chr9:6359702-6359917;6337242-6337441;6376894-6377519;+	SE	-0.156	0.0136328
ENSMUSG00000090386	MIR99AHG	chr16:77596898-77596959;77555921-77555967;77679976-77680023;+	SE	0.108	0.011271
ENSMUSG00000058571	GPC6	chr14:117892341-117892371;117888521-117888665;117951137-117951274;+	SE	0.424	0.0121246
ENSMUSG00000072294	KLF12	chr14:100149731-100149795;100109770-100109860;100284256-100284484;-	SE	0.146	0.0357546
ENSMUSG00000033166	DIS3	chr14:99085873-99085958;99084026-99084154;99086046-99086111;-	SE	-0.184	5.96254e-05
ENSMUSG00000031870	PGR	chr9:8922598-8922715;8903595-8903747;8946644-8946950;+	SE	0.116	0.0189876
ENSMUSG00000040785	TTC3	chr16:94387336-94387390;94385335-94385423;94388264-94388385;+	SE	0.138	0.0105102
ENSMUSG00000034795	CCDC122	chr14:77091667-77092066;77068836-77068949;77092769-77092886;+	SE	-0.166	0.00297017
ENSMUSG00000049811	FAM161A	chr11:23021493-23021661;23019999-23021133;23023429-23023529;+	SE	0.644	1.10673e-08
ENSMUSG00000068015	LRCH1	chr14:74794910-74794991;74786280-74786390;74795296-74795369;-	SE	-0.116	0.019682
ENSMUSG00000022089	BIN3	chr14:70123840-70124042;70118603-70118652;70124182-70124244;+	SE	0.388	0.00147983
ENSMUSG00000097589	DLEU2	chr14:61624432-61624482;61614165-61614271;61625219-61625362;-	SE	0.726	2.80885e-05
ENSMUSG00000021952	XPO4	chr14:57643334-57643489;57641799-57643223;57648418-57648524;-	SE	-0.222	0.0222761
ENSMUSG00000022641	BBX	chr16:50209084-50209144;50202377-50202575;50220444-50220593;-	SE	-0.206	0.00130341
ENSMUSG00000022641	BBX	chr16:50210444-50210534;50209084-50209144;50220444-50220593;-	SE	-0.309	4.15171e-07
ENSMUSG00000097431	GM26782	chr14:50871750-50871826;50870363-50870556;50874913-50874962;+	SE	0.347	0.00501634
ENSMUSG00000097431	GM26782	chr14:50874913-50874962;50870362-50870556;50876671-50876820;+	SE	-0.106	0.00122822
ENSMUSG00000021843	KTN1	chr14:47704419-47704488;47704186-47704277;47705762-47705800;+	SE	-0.138	0.00133495
ENSMUSG00000015759	CNIH1	chr14:46783825-46783873;46780112-46780225;46784111-46784180;-	SE	-0.186	5.54466e-13
ENSMUSG00000037712	FERMT2	chr14:45476417-45476450;45475897-45476113;45482431-45482566;-	SE	-0.317	0
ENSMUSG00000034940	SYNRG	chr11:84039655-84039691;84039210-84039321;84040796-84040928;+	SE	-0.158	0.0235168
ENSMUSG00000040640	ERC2	chr14:27776158-27776182;27652686-27653483;27776825-27777242;+	SE	0.684	0
ENSMUSG00000040640	ERC2	chr14:28046474-28046486;28040342-28040536;28080131-28080267;+	SE	0.265	0
ENSMUSG00000025429	PSTPIP2	chr18:77874272-77874369;77873360-77873459;77875837-77875919;+	SE	-0.139	0.00413041
ENSMUSG00000039367	SEC24C	chr14:20675730-20675859;20674428-20674737;20675957-20676157;+	SE	0.241	0.00202179
ENSMUSG00000034235	USP54	chr14:20565942-20566062;20560845-20562242;20570247-20570415;-	SE	0.322	4.75314e-07
ENSMUSG00000039599	FAM149B	chr14:20358023-20358140;20352703-20352839;20374329-20374390;+	SE	-0.21	0.000151536
ENSMUSG00000053453	THOC7	chr14:13957553-13957631;13957061-13957180;13961184-13961212;-	SE	-0.326	0.00827135
ENSMUSG00000024613	TCOF1	chr18:60831512-60831680;60829013-60829115;60831773-60831995;-	SE	-0.125	0.0140578
ENSMUSG00000020594	PUM2	chr12:8699063-8699188;8698090-8698159;8700148-8700222;+	SE	0.113	0.000670166
ENSMUSG00000020594	PUM2	chr12:8700148-8700222;8698090-8698159;8705932-8706041;+	SE	-0.122	0.0100877
ENSMUSG00000001995	SIPA1L2	chr8:125433177-125433309;125423192-125423246;125439263-125439483;-	SE	-0.126	0.000331344
ENSMUSG00000031819	EMC8	chr8:120658551-120658622;120658023-120658248;120659004-120659074;-	SE	-0.132	0.000703461
ENSMUSG00000033577	MYO6	chr9:80303272-80303299;80300534-80300666;80306959-80307178;+	SE	0.134	0.00610114
ENSMUSG00000014786	SLC9A5	chr8:105357580-105357651;105357393-105357483;105358373-105358503;+	SE	-0.118	0.041738
ENSMUSG00000036564	NDRG4	chr8:95712324-95712363;95711092-95711144;95713177-95713918;+	SE	-0.679	0
ENSMUSG00000031788	KIFC3	chr8:95100646-95100673;95099827-95100452;95101408-95101517;-	SE	-0.59	0
ENSMUSG00000020836	CORO6	chr11:77467223-77467343;77466417-77466599;77468265-77468370;+	SE	0.178	0.00353559
ENSMUSG00000020836	CORO6	chr11:77467749-77467869;77466417-77466599;77468265-77468370;+	SE	0.494	0.00477059
ENSMUSG00000036712	CYLD	chr8:88718289-88718298;88709890-88709996;88719297-88719396;+	SE	0.14	0.0491445
ENSMUSG00000033335	DNM2	chr9:21480318-21480545;21478898-21479037;21481332-21481419;+	SE	0.42	0
ENSMUSG00000033335	DNM2	chr9:21480406-21480545;21478898-21479037;21481332-21481419;+	SE	0.354	0
ENSMUSG00000031697	ORC6	chr8:85301108-85301238;85299631-85299992;85303361-85303451;+	SE	0.172	0.042095
ENSMUSG00000034656	CACNA1A	chr8:84635548-84635584;84633649-84633763;84636511-84636698;+	SE	-0.644	0
ENSMUSG00000002885	ADGRE5	chr8:83730110-83730257;83729381-83729525;83733413-83733566;-	SE	0.258	0.0402728
ENSMUSG00000005481	DDX39	chr8:83721465-83721524;83720956-83721140;83721733-83721852;+	SE	0.202	0.0388192
ENSMUSG00000028923	NECAP2	chr4:141070854-141070940;141070055-141070233;141071580-141071839;-	SE	0.407	0.0100877
ENSMUSG00000028923	NECAP2	chr4:141070854-141070940;141070055-141070233;141072528-141072637;-	SE	0.232	0.0018392
ENSMUSG00000028745	CAPZB	chr4:139288860-139288973;139287755-139287832;139291002-139291758;+	SE	-0.129	0
ENSMUSG00000027012	DYNC1I2	chr2:71227826-71227844;71219300-71219418;71228599-71228690;+	SE	-0.14	3.63985e-05
ENSMUSG00000035649	ZCCHC7	chr4:44929580-44929645;44929117-44929235;44931035-44931362;+	SE	-0.104	0.0301534
ENSMUSG00000036940	KDM1A	chr4:136563437-136563449;136561017-136561160;136568572-136568667;-	SE	0.16	0.00709153
ENSMUSG00000097248	GM2694	chr8:87513808-87513896;87472843-87472960;87521735-87521813;+	SE	-0.392	3.44544e-06
ENSMUSG00000039953	CLSTN1	chr4:149626086-149626116;149614049-149614172;149627211-149627325;+	SE	-0.232	0
ENSMUSG00000012126	UBXN11	chr4:134116030-134116157;134109559-134109658;134123391-134123603;+	SE	-0.276	0.0351466
ENSMUSG00000006586	RUNX1T1	chr4:13771375-13771545;13743435-13743729;13835632-13835770;+	SE	-0.445	0.00365169
ENSMUSG00000006586	RUNX1T1	chr4:13771375-13771545;13751296-13751748;13835632-13835770;+	SE	-0.645	0.000396322
ENSMUSG00000045659	PLEKHA7	chr7:116126935-116127041;116123492-116124820;116128553-116128693;-	SE	-0.609	8.99223e-08
ENSMUSG00000045659	PLEKHA7	chr7:116126935-116127046;116123492-116124820;116128553-116128693;-	SE	-0.539	3.46336e-08
ENSMUSG00000045659	PLEKHA7	chr7:116148252-116148333;116145169-116145238;116154632-116154686;-	SE	-0.311	7.09083e-06
ENSMUSG00000045659	PLEKHA7	chr7:116156855-116156975;116154632-116154686;116157481-116157568;-	SE	-0.451	0.000858364
ENSMUSG00000026458	PPFIA4	chr1:134299025-134299136;134296782-134298828;134299290-134299468;-	SE	-0.171	2.04229e-05
ENSMUSG00000028863	MEAF6	chr4:125107651-125107709;125102838-125103031;125108322-125108356;+	SE	-0.37	0.0188295
ENSMUSG00000040964	ARHGEF10L	chr4:140568755-140568770;140568338-140568520;140570256-140570402;-	SE	-0.187	2.82467e-09
ENSMUSG00000040964	ARHGEF10L	chr4:140586783-140586900;140583823-140583932;140591817-140591987;-	SE	0.411	0
ENSMUSG00000028894	INPP5B	chr4:124743635-124743733;124742812-124743030;124743873-124743903;+	SE	-0.105	0.027088
ENSMUSG00000048899	RIMKLA	chr4:119480991-119481052;119477790-119478021;119492296-119492509;-	SE	-0.749	2.21883e-10
ENSMUSG00000059474	MBTD1	chr11:93918830-93918947;93912413-93912458;93921366-93921484;+	SE	-0.168	0.016486
ENSMUSG00000026656	FCGR2B	chr1:170963324-170963465;170961195-170961233;170965701-170965824;-	SE	-0.183	3.77095e-05
ENSMUSG00000087698	GM13031	chr4:140949840-140949989;140948356-140948464;140957663-140957902;-	SE	0.115	0.0499894
ENSMUSG00000031561	TENM3	chr8:48646257-48646536;48417007-48417245;48674409-48674684;-	SE	0.385	0.00101206
ENSMUSG00000022498	TXNDC11	chr16:11093815-11093928;11091585-11091786;11104565-11104659;-	SE	-0.208	0.0177501
ENSMUSG00000029673	AUTS2	chr5:131466031-131466127;131461281-131461353;131472258-131472479;-	SE	0.105	0.0104299
ENSMUSG00000029673	AUTS2	chr5:131470413-131470458;131461281-131461353;131472258-131472479;-	SE	0.167	0.00271792
ENSMUSG00000043456	ZFP536	chr7:37716572-37716642;37649685-37649797;37769595-37769962;-	SE	-0.109	0.00566254
ENSMUSG00000001247	LSR	chr7:30962810-30962867;30962097-30962244;30965968-30966088;-	SE	-0.456	4.77405e-07
ENSMUSG00000036817	SUN1	chr5:139229752-139229944;139226705-139226885;139233470-139233569;+	SE	-0.338	0.030635
ENSMUSG00000036817	SUN1	chr5:139229752-139229944;139226705-139226885;139233900-139233994;+	SE	-0.306	0.000215776
ENSMUSG00000036817	SUN1	chr5:139230772-139230838;139226705-139226885;139233470-139233569;+	SE	-0.346	0.000553666
ENSMUSG00000057230	AAK1	chr6:86970990-86971086;86967268-86967373;86981295-86981397;+	SE	-0.109	0.000466464
ENSMUSG00000039735	FNBP1L	chr3:122552135-122552150;122549155-122549265;122556411-122556570;-	SE	-0.292	1.47607e-08
ENSMUSG00000028402	MPDZ	chr4:81317593-81317704;81310156-81310319;81320345-81320523;-	SE	0.469	1.21907e-12
ENSMUSG00000028402	MPDZ	chr4:81332976-81333018;81329426-81329531;81335675-81335874;-	SE	-0.403	5.30736e-12
ENSMUSG00000028391	WDR31	chr4:62455810-62455973;62452631-62453937;62457439-62457581;-	SE	-0.125	0.00687391
ENSMUSG00000030138	BMS1	chr6:118416462-118416542;118413078-118413919;118418408-118418617;-	SE	0.203	0.000800994
ENSMUSG00000037697	DDHD1	chr14:45622840-45622942;45620711-45620840;45629579-45629753;-	SE	-0.546	9.10994e-07
ENSMUSG00000026927	ENTR1	chr2:26388491-26388560;26386654-26387671;26388915-26389065;-	SE	-0.221	0.0415104
ENSMUSG00000026927	ENTR1	chr2:26388491-26388560;26386654-26387671;26389148-26389283;-	SE	-0.238	0.00912571
ENSMUSG00000035601	TRMT10B	chr4:45299746-45299897;45297154-45297195;45300416-45300627;+	SE	-0.112	0.00122395
ENSMUSG00000035601	TRMT10B	chr4:45304263-45304388;45301235-45301350;45305743-45305896;+	SE	0.184	0.000182102
ENSMUSG00000028478	CLTA	chr4:44031399-44031435;44025448-44025560;44032400-44032846;+	SE	-0.3	0
ENSMUSG00000028478	CLTA	chr4:44031399-44031435;44030214-44030268;44032400-44032846;+	SE	-0.589	0
ENSMUSG00000097960	A330074K22RIK	chr8:120224524-120224655;120204433-120206485;120227924-120228230;-	SE	0.145	0.0420158
ENSMUSG00000040687	MADD	chr2:91163962-91164022;91163498-91163601;91165365-91165467;-	SE	0.336	3.82533e-14
ENSMUSG00000028441	1110017D15RIK	chr4:41507098-41507269;41505567-41505654;41507520-41507754;-	SE	0.188	0.0453035
ENSMUSG00000050891	TATDN1	chr15:58916276-58916362;58916151-58916192;58921139-58921182;-	SE	-0.136	0.0162139
ENSMUSG00000058006	MDN1	chr4:32767081-32767171;32765661-32765825;32767941-32768057;+	SE	0.134	0.00597737
ENSMUSG00000027281	SLX4IP	chr2:137046716-137046805;137043999-137044077;137066129-137066230;+	SE	-0.195	0.0127315
ENSMUSG00000028207	ASPH	chr4:9607796-9607871;9604515-9604629;9610842-9610938;-	SE	-0.226	0.000419843
ENSMUSG00000030854	PTPN5	chr7:47133037-47133106;47132277-47132659;47133255-47133576;-	SE	-0.756	3.60031e-07
ENSMUSG00000039233	TBCE	chr13:14027697-14027782;14019274-14019887;14029275-14029406;-	SE	-0.141	0.00272776
ENSMUSG00000040612	ILDR2	chr1:166295751-166295928;166294590-166294737;166303501-166303615;+	SE	-0.292	2.1508e-08
ENSMUSG00000021193	PITRM1	chr13:6567349-6567482;6564990-6565107;6568663-6568784;+	SE	0.109	4.11398e-05
ENSMUSG00000018995	NARS2	chr7:97039898-97040036;97035230-97035297;97057447-97057545;+	SE	0.107	0.0217337
ENSMUSG00000059857	NTNG1	chr3:109827626-109827761;109782681-109782911;109839119-109839179;-	SE	-0.327	1.78287e-10
ENSMUSG00000096916	ZFP850	chr7:28012335-28012450;28008383-28008436;28014015-28014115;-	SE	-0.186	0.00251003
ENSMUSG00000027883	GPSM2	chr3:108711276-108711580;108702864-108703086;108722040-108722309;-	SE	0.151	0.00256731
ENSMUSG00000039585	MYO9A	chr9:59790035-59790092;59788414-59788514;59801913-59802011;+	SE	0.117	9.17139e-05
ENSMUSG00000040412	5330417C22RIK	chr3:108481263-108481369;108480975-108481125;108481781-108481862;-	SE	0.111	0.0059866
ENSMUSG00000060988	GALNT13	chr2:54477647-54477718;54436490-54436830;54516441-54516681;+	SE	-0.354	0.00100536
ENSMUSG00000040351	ANKIB1	chr5:3747020-3747138;3733679-3734184;3755593-3755776;-	SE	-0.112	0.00562849
ENSMUSG00000008730	HIPK1	chr3:103753379-103753514;103750775-103750918;103754200-103754322;-	SE	-0.116	3.45297e-07
ENSMUSG00000066037	HNRNPR	chr4:136314086-136314255;136310967-136311089;136316360-136316479;+	SE	-0.158	0.00604064
ENSMUSG00000066037	HNRNPR	chr4:136314089-136314255;136310967-136311089;136316360-136316423;+	SE	-0.146	0.00835152
ENSMUSG00000028107	TARS2	chr3:95754371-95754515;95753006-95753130;95754757-95754817;-	SE	-0.108	0.0491445
ENSMUSG00000002799	JAG2	chr12:112915604-112915718;112915470-112915517;112915879-112915993;-	SE	0.356	3.37308e-05
ENSMUSG00000060261	GTF2I	chr5:134306531-134306727;134295509-134295613;134311672-134311727;-	SE	-0.213	0.0136328
ENSMUSG00000060261	GTF2I	chr5:134306531-134306731;134295509-134295613;134311672-134312022;-	SE	-0.197	0.0381892
ENSMUSG00000028399	PTPRD	chr4:76039879-76039921;76039280-76039378;76050326-76050439;-	SE	-0.113	1.51218e-07
ENSMUSG00000028399	PTPRD	chr4:76138555-76138573;76136810-76136921;76139293-76139302;-	SE	0.209	0.00109871
ENSMUSG00000028399	PTPRD	chr4:76138555-76138573;76136810-76136921;76140513-76140702;-	SE	0.395	0.0030581
ENSMUSG00000028226	MMP16	chr4:18101006-18101136;18093329-18093468;18110427-18110578;+	SE	0.208	0.000119057
ENSMUSG00000037736	LIMCH1	chr5:66993142-66993178;66974409-66974662;66997119-66997246;+	SE	-0.321	7.99642e-06
ENSMUSG00000063698	SFXN4	chr19:60858663-60858738;60857349-60857376;60860028-60860094;-	SE	-0.738	0
ENSMUSG00000063849	PPCDC	chr9:57415085-57415472;57412667-57414726;57420162-57420291;-	SE	0.131	0.00510825
ENSMUSG00000032479	MAP4	chr9:110064227-110064449;110062590-110063123;110067484-110067668;+	SE	0.396	0
ENSMUSG00000033981	GRIA2	chr3:80690403-80690518;80689102-80689351;80691319-80691434;-	SE	0.154	4.34491e-09
ENSMUSG00000073102	DRC1	chr5:30345490-30345674;30342667-30342780;30347055-30347193;+	SE	0.239	0.0230429
ENSMUSG00000035401	EMSY	chr7:98645166-98645208;98641492-98641668;98646448-98646523;-	SE	-0.268	0.0305785
ENSMUSG00000028524	SGIP1	chr4:102861855-102861939;102860769-102860794;102863661-102863716;+	SE	-0.309	5.67241e-14
ENSMUSG00000028524	SGIP1	chr4:102861855-102861939;102860769-102860794;102863664-102863733;+	SE	-0.364	0.000559117
ENSMUSG00000028524	SGIP1	chr4:102861855-102861939;102860769-102860794;102867639-102867696;+	SE	-0.294	1.46057e-05
ENSMUSG00000028524	SGIP1	chr4:102921021-102921519;102918780-102918855;102927460-102927585;+	SE	-0.567	0
ENSMUSG00000020088	SAR1A	chr10:61682098-61682148;61680366-61680413;61684060-61684187;+	SE	-0.31	0.00020053
ENSMUSG00000021820	CAMK2G	chr14:20745791-20745860;20744603-20744648;20747818-20747851;-	SE	-0.183	2.97059e-07
ENSMUSG00000021820	CAMK2G	chr14:20745791-20745860;20744603-20744648;20755658-20755702;-	SE	-0.332	1.12473e-08
ENSMUSG00000021820	CAMK2G	chr14:20747818-20747851;20744603-20744648;20755658-20755702;-	SE	-0.164	0.00127237
ENSMUSG00000091509	GM17066	chr14:105112318-105112402;105109389-105109802;105113468-105113527;-	SE	-0.162	0.0023607
ENSMUSG00000032497	LRRFIP2	chr9:111207796-111207889;111205754-111205847;111213812-111213914;+	SE	-0.345	1.34121e-05
ENSMUSG00000032497	LRRFIP2	chr9:111207796-111207889;111205754-111205847;111214140-111214273;+	SE	-0.2	0.0132421
ENSMUSG00000027763	MBNL1	chr3:60500980-60501094;60473076-60473173;60528755-60531622;+	SE	0.519	0.0347232
ENSMUSG00000027763	MBNL1	chr3:60500980-60501094;60473076-60473173;60595593-60595749;+	SE	0.36	0.0244268
ENSMUSG00000027763	MBNL1	chr3:60528755-60528978;60501219-60501423;60595593-60598100;+	SE	-0.778	0
ENSMUSG00000027763	MBNL1	chr3:60528755-60529804;60473041-60473173;60595593-60595764;+	SE	-0.577	4.22408e-06
ENSMUSG00000027763	MBNL1	chr3:60528755-60529804;60501178-60501423;60595593-60595764;+	SE	-0.884	0
ENSMUSG00000027763	MBNL1	chr3:60614682-60614736;60613262-60613520;60615619-60615772;+	SE	0.534	0
ENSMUSG00000027763	MBNL1	chr3:60622145-60622240;60615619-60615773;60625123-60625198;+	SE	0.101	0.0116251
ENSMUSG00000026657	FRMD4A	chr2:4018460-4018582;4017743-4018019;4166801-4171425;+	SE	0.554	3.74658e-05
ENSMUSG00000027797	DCLK1	chr3:55521849-55521923;55516872-55516986;55533569-55535135;+	SE	-0.366	0
ENSMUSG00000026172	BCS1L	chr1:74589485-74589878;74588288-74588393;74589959-74590099;+	SE	-0.17	0.00399052
ENSMUSG00000025766	D3ERTD751E	chr3:41753588-41753640;41748582-41748733;41756048-41756331;+	SE	0.529	0.0029557
ENSMUSG00000025766	D3ERTD751E	chr3:41753723-41753923;41748582-41748733;41756048-41756129;+	SE	0.227	0.000377903
ENSMUSG00000033526	PPIP5K1	chr2:121326851-121326914;121321654-121321792;121327644-121327770;-	SE	0.387	0
ENSMUSG00000033526	PPIP5K1	chr2:121326851-121326914;121323193-121323376;121327644-121327770;-	SE	0.157	0.000151536
ENSMUSG00000105265	SOX2OT	chr3:34615587-34615711;34611698-34611883;34638357-34638446;+	SE	-0.173	0.00169723
ENSMUSG00000105265	SOX2OT	chr3:34615587-34615711;34611698-34611892;34638357-34638446;+	SE	-0.417	0.0117128
ENSMUSG00000001166	OAS1C	chr5:120807959-120808248;120805403-120805600;120812433-120812514;-	SE	-0.258	0.00327941
ENSMUSG00000001166	OAS1C	chr5:120808580-120809044;120807959-120808248;120812433-120812514;-	SE	0.455	0.000796185
ENSMUSG00000046111	CEP295	chr9:15330504-15330648;15327795-15327951;15330753-15330910;-	SE	0.345	0.00666027
ENSMUSG00000027615	HPS3	chr3:20030558-20030805;20030313-20030409;20035048-20035302;-	SE	0.237	0.000114753
ENSMUSG00000069094	PDE7A	chr3:19241145-19241209;19236443-19236539;19256777-19256861;-	SE	-0.212	0.0230893
ENSMUSG00000069094	PDE7A	chr3:19256777-19256861;19243049-19243201;19260231-19260241;-	SE	-0.124	0.0344311
ENSMUSG00000062949	ATP11C	chrX:60229147-60229252;60223289-60225793;60236556-60236710;-	SE	0.353	0.00124264
ENSMUSG00000027940	TPM3	chr3:90088400-90088476;90087673-90087744;90089047-90089123;+	SE	0.141	4.81888e-05
ENSMUSG00000027940	TPM3	chr3:90089047-90089123;90088400-90088476;90089796-90089859;+	SE	-0.236	6.60253e-09
ENSMUSG00000027940	TPM3	chr3:90091012-90091091;90090009-90090079;90098374-90098783;+	SE	-0.359	1.48715e-13
ENSMUSG00000028085	GATB	chr3:85601859-85601973;85575863-85576014;85611351-85611465;+	SE	0.14	0.0075487
ENSMUSG00000031342	GPM6B	chrX:166385390-166385481;166383934-166384000;166386951-166388988;+	SE	-0.241	4.09834e-12
ENSMUSG00000034480	DIAPH2	chrX:129825926-129825947;129821238-129821343;129902899-129903039;+	SE	-0.313	0.0175201
ENSMUSG00000027550	LRRCC1	chr3:14535998-14536204;14533787-14534022;14536473-14536539;+	SE	-0.141	0.00871463
ENSMUSG00000004558	NDRG2	chr14:51911085-51911127;51910505-51910785;51911465-51911546;-	SE	-0.112	0
ENSMUSG00000026782	ABI2	chr1:60450169-60450253;60448077-60448202;60453603-60453762;+	SE	0.168	7.41223e-07
ENSMUSG00000037652	PHC3	chr3:30948701-30948800;30942408-30942652;30950875-30951031;-	SE	0.362	0.00257497
ENSMUSG00000033233	TRIM45	chr3:100930025-100930078;100929816-100929943;100931430-100932057;+	SE	-0.137	0.00379964
ENSMUSG00000031284	PAK3	chrX:143712277-143712340;143709647-143709748;143713893-143713938;+	SE	-0.128	0.0023314
ENSMUSG00000031284	PAK3	chrX:143713893-143713938;143709647-143709748;143715135-143715289;+	SE	-0.134	0.0317705
ENSMUSG00000046613	VWA5B2	chr16:20590469-20590531;20590145-20590281;20590652-20590898;+	SE	0.296	0.00049339
ENSMUSG00000040896	KCND3	chr3:105666961-105667018;105665456-105665546;105668079-105668327;+	SE	-0.202	0.0207037
ENSMUSG00000033434	GTPBP6	chr5:110106869-110106940;110106652-110106783;110107059-110107197;-	SE	0.111	0.0454857
ENSMUSG00000063063	CTNNA2	chr6:76902286-76902430;76881636-76882837;76915733-76915868;-	SE	0.481	0
ENSMUSG00000030314	ATG7	chr6:114646936-114647057;114643126-114643150;114672973-114673140;+	SE	-0.106	0.00686468
ENSMUSG00000027676	CCDC39	chr3:33821376-33821514;33819807-33820016;33825390-33825555;-	SE	-0.183	0.00104955
ENSMUSG00000054690	EMCN	chr3:137403983-137404022;137391592-137391706;137416720-137416810;+	SE	-0.12	0.00225309
ENSMUSG00000061689	DLGAP4	chr2:156748022-156748102;156745834-156746196;156748331-156748420;+	SE	-0.243	1.36502e-06
ENSMUSG00000061689	DLGAP4	chr2:156748022-156748102;156745834-156746196;156748943-156749356;+	SE	-0.146	0
ENSMUSG00000061689	DLGAP4	chr2:156748022-156748420;156745834-156746196;156748943-156749332;+	SE	-0.207	5.43053e-08
ENSMUSG00000061689	DLGAP4	chr2:156748331-156748403;156745834-156746196;156748943-156749356;+	SE	-0.266	0.000642095
ENSMUSG00000061689	DLGAP4	chr2:156748331-156748420;156745834-156746196;156748943-156749020;+	SE	-0.15	2.50399e-06
ENSMUSG00000061689	DLGAP4	chr2:156748331-156748420;156748022-156748102;156748943-156749020;+	SE	0.15	4.62895e-06
ENSMUSG00000096433	ZFP994	chr17:22224010-22224094;22205304-22205352;22225538-22225616;-	SE	0.237	0.0495405
ENSMUSG00000064302	CLASP1	chr1:118531977-118532085;118525296-118525455;118536134-118536197;+	SE	-0.579	7.15984e-10
ENSMUSG00000064302	CLASP1	chr1:118531977-118532085;118525296-118525455;118539265-118539369;+	SE	-0.263	1.23009e-08
ENSMUSG00000110444	GM10033	chr8:69376485-69376595;69375305-69375432;69395440-69395522;-	SE	-0.281	0.00862042
ENSMUSG00000037536	FBXO34	chr14:47504985-47505132;47500793-47500870;47529174-47529305;+	SE	-0.431	0.00271774
ENSMUSG00000037536	FBXO34	chr14:47509056-47509229;47507264-47507446;47526204-47526314;+	SE	0.456	0.0106299
ENSMUSG00000037536	FBXO34	chr14:47526204-47526314;47500793-47500870;47529174-47529270;+	SE	-0.108	0.00176417
ENSMUSG00000042500	AGO4	chr4:126511399-126511533;126509950-126510135;126511725-126511854;-	SE	0.273	0.000120932
ENSMUSG00000028078	DCLK2	chr3:86788621-86788634;86786152-86787412;86791994-86792315;-	SE	0.564	1.96959e-14
ENSMUSG00000028078	DCLK2	chr3:86788621-86788634;86786152-86787412;86792068-86793913;-	SE	0.568	0.000230227
ENSMUSG00000028078	DCLK2	chr3:86830823-86830871;86824635-86824730;86831732-86831834;-	SE	-0.263	4.77953e-12
ENSMUSG00000097571	JPX	chrX:103524866-103524996;103496437-103496530;103564966-103565696;+	SE	0.403	0.00876083
ENSMUSG00000026489	COQ8A	chr1:180179499-180179592;180179195-180179284;180182061-180182247;-	SE	0.762	0
ENSMUSG00000026489	COQ8A	chr1:180180898-180180997;180179141-180179284;180182061-180182247;-	SE	0.628	0
ENSMUSG00000031302	NLGN3	chrX:101307074-101307134;101301784-101302431;101308756-101308906;+	SE	-0.219	0.00368548
ENSMUSG00000104117	GM20743	chr1:164870137-164870266;164864526-164864643;164870553-164871438;+	SE	0.184	0.034989
ENSMUSG00000057421	LAS1L	chrX:95947397-95947448;95946866-95947073;95947769-95947855;-	SE	0.325	1.21401e-05
ENSMUSG00000027674	PEX5L	chr3:33024695-33024800;33014964-33015076;33080464-33080536;-	SE	0.108	0.0270835
ENSMUSG00000027674	PEX5L	chr3:33024695-33024800;33014964-33015076;33142848-33143247;-	SE	0.13	0.00759468
ENSMUSG00000019889	PTPRK	chr10:28554769-28554799;28551617-28551756;28560004-28560165;+	SE	0.645	0
ENSMUSG00000025059	GK	chrX:85706237-85706324;85701936-85704396;85711050-85711131;-	SE	0.306	8.56274e-10
ENSMUSG00000025059	GK	chrX:85749611-85749695;85746224-85746301;85754331-85754409;-	SE	-0.188	7.74925e-11
ENSMUSG00000025059	GK	chrX:85760574-85760681;85754331-85754409;85776425-85776624;-	SE	-0.25	0.00279601
ENSMUSG00000045349	SH2D5	chr4:138253611-138253689;138250422-138250508;138254272-138254353;+	SE	-0.435	1.97572e-06
ENSMUSG00000045349	SH2D5	chr4:138253830-138253958;138250402-138250508;138254272-138254353;+	SE	-0.184	0.000857459
ENSMUSG00000045349	SH2D5	chr4:138253830-138253958;138253611-138253689;138254272-138254353;+	SE	0.177	0.0191403
ENSMUSG00000071723	GSPT2	chrX:94639092-94639234;94638245-94638380;94640925-94641588;+	SE	0.46	4.36576e-05
ENSMUSG00000048439	NUPL2	chr5:24175453-24175530;24169295-24169390;24177999-24178086;+	SE	0.185	0.00367655
ENSMUSG00000032806	SLC10A3	chrX:74372613-74372682;74369216-74371011;74373190-74373349;-	SE	-0.466	0.00871463
ENSMUSG00000026074	MAP4K4	chr1:40001429-40001591;40000530-40000749;40003756-40003987;+	SE	-0.148	0.025536
ENSMUSG00000026074	MAP4K4	chr1:40001429-40001591;40000530-40000749;40004806-40004913;+	SE	0.251	0.000734907
ENSMUSG00000026074	MAP4K4	chr1:40003756-40003987;40000530-40000749;40004806-40004913;+	SE	0.235	9.86649e-09
ENSMUSG00000026074	MAP4K4	chr1:40003762-40003987;40000530-40000749;40004806-40004910;+	SE	0.244	6.81631e-07
ENSMUSG00000026074	MAP4K4	chr1:40011649-40011841;40010556-40010677;40014105-40014223;+	SE	-0.118	0.0170806
ENSMUSG00000031392	IRAK1	chrX:74022184-74022249;74020942-74021061;74022848-74022952;-	SE	-0.525	0.00505614
ENSMUSG00000038116	PHF20	chr2:156264280-156264360;156251775-156251947;156267154-156267542;+	SE	-0.149	0.000162511
ENSMUSG00000027985	LEF1	chr3:131191022-131191106;131189334-131189425;131193128-131193251;+	SE	-0.715	6.61163e-11
ENSMUSG00000022973	SYNJ1	chr16:90948065-90948113;90946791-90946862;90950350-90950485;-	SE	-0.139	0.0107606
ENSMUSG00000041199	RPUSD1	chr17:25728180-25728391;25727716-25727847;25728522-25728646;+	SE	-0.136	0.0161055
ENSMUSG00000041199	RPUSD1	chr17:25728251-25728391;25727669-25727847;25728522-25728646;+	SE	-0.162	0.00454956
ENSMUSG00000004947	DTX2	chr5:136026469-136026607;136021754-136021858;136028498-136028572;+	SE	-0.183	0.00231865
ENSMUSG00000028796	PHC2	chr4:128741915-128742084;128723547-128723713;128743353-128743471;+	SE	0.156	0.0121246
ENSMUSG00000110080	GM6145	chr14:105626306-105626606;105624674-105624721;105627377-105627493;-	SE	0.27	0.00147789
ENSMUSG00000041115	IQSEC2	chrX:152180996-152181092;152144271-152145179;152202907-152203169;+	SE	-0.552	0.000488644
ENSMUSG00000085396	FIRRE	chrX:50608477-50608604;50603438-50603525;50608686-50608814;-	SE	0.414	0.0066725
ENSMUSG00000031109	ENOX2	chrX:49168640-49168784;49080616-49080751;49286844-49286904;-	SE	0.259	0.00266182
ENSMUSG00000026049	TEX30	chr1:44091182-44091212;44088513-44088527;44091360-44091591;-	SE	0.279	0.00484878
ENSMUSG00000068036	AFDN	chr17:13848354-13848375;13846433-13846639;13849107-13849253;+	SE	-0.117	0.000851588
ENSMUSG00000048078	TENM4	chr7:96702641-96702740;96694769-96695025;96703925-96704161;+	SE	0.325	0.000517887
ENSMUSG00000060961	SLC4A4	chr5:89057948-89058044;89046212-89046365;89084641-89084718;+	SE	0.273	0.0203039
ENSMUSG00000036641	CCDC148	chr2:59003981-59004064;59003322-59003471;59017515-59017637;-	SE	-0.17	0.0204428
ENSMUSG00000019826	ZBTB24	chr10:41455027-41455195;41451088-41452068;41455672-41455756;+	SE	0.2	0.000298043
ENSMUSG00000028657	PPT1	chr4:122854379-122854478;122848432-122848535;122857509-122859078;+	SE	-0.31	0.00231865
ENSMUSG00000023044	CSAD	chr15:102178526-102178616;102176998-102177786;102178780-102178832;-	SE	-0.327	7.25026e-05
ENSMUSG00000023044	CSAD	chr15:102202443-102202574;102188886-102188962;102204138-102204201;-	SE	0.156	0.0307618
ENSMUSG00000033392	CLASP2	chr9:113862435-113862462;113862185-113862287;113868547-113868718;+	SE	0.285	0
ENSMUSG00000033392	CLASP2	chr9:113865085-113865112;113862185-113862287;113868547-113868718;+	SE	0.21	0
ENSMUSG00000033392	CLASP2	chr9:113865085-113865112;113862435-113862462;113868547-113868718;+	SE	0.311	1.96959e-14
ENSMUSG00000033392	CLASP2	chr9:113887044-113887047;113881687-113881751;113889957-113890121;+	SE	-0.342	2.01405e-05
ENSMUSG00000052949	RNF157	chr11:116340337-116340378;116338338-116338830;116345906-116345955;-	SE	-0.13	0.00032758
ENSMUSG00000018740	SLC25A35	chr11:68971183-68971336;68970723-68970789;68971668-68971782;+	SE	-0.282	0.00151453
ENSMUSG00000018740	SLC25A35	chr11:68971195-68971336;68970723-68970789;68971668-68971803;+	SE	-0.345	0.00035032
ENSMUSG00000028759	HP1BP3	chr4:138221525-138221723;138216295-138216740;138222088-138222188;+	SE	-0.17	9.06459e-11
ENSMUSG00000053111	FANK1	chr7:133869277-133869352;133868117-133868199;133870021-133870087;+	SE	-0.171	0.00597737
ENSMUSG00000109321	A330076H08RIK	chr7:61981676-61981768;61974995-61975090;61981995-61982303;-	SE	0.309	0.00029601
ENSMUSG00000019984	MED23	chr10:24883203-24883221;24882553-24882649;24888399-24888600;+	SE	-0.276	0.00291833
ENSMUSG00000028519	DAB1	chr4:104732069-104732180;104731624-104731752;104741512-104741797;+	SE	0.222	7.64495e-08
ENSMUSG00000022307	OXR1	chr15:41848669-41848750;41830957-41831129;41850458-41850584;+	SE	-0.142	0.0215759
ENSMUSG00000024201	KDM4B	chr17:56389258-56389342;56386082-56386279;56389484-56389672;+	SE	0.186	0.00079437
ENSMUSG00000026643	NMT2	chr2:3305396-3305439;3304811-3304947;3309466-3309611;+	SE	-0.198	0.00130658
ENSMUSG00000026643	NMT2	chr2:3306982-3307032;3305396-3305439;3309466-3309611;+	SE	0.431	9.77685e-06
ENSMUSG00000028653	TRIT1	chr4:123046874-123047017;123044490-123044636;123048768-123048880;+	SE	0.239	0.0107944
ENSMUSG00000037400	ATP11B	chr3:35841029-35841115;35839048-35839214;35843570-35843696;+	SE	-0.321	3.97873e-07
ENSMUSG00000086822	5330413P13RIK	chr2:131845103-131845171;131836435-131836482;131847571-131847674;-	SE	-0.37	0.00689608
ENSMUSG00000027936	CRTC2	chr3:90260696-90261103;90260125-90260370;90262450-90262714;+	SE	-0.316	0.000501324
ENSMUSG00000027936	CRTC2	chr3:90262913-90262980;90262450-90262714;90263170-90263357;+	SE	0.47	9.17139e-05
ENSMUSG00000030768	DISP1	chr1:183173495-183173623;183135354-183135876;183221322-183221490;-	SE	0.352	0.0167875
ENSMUSG00000030768	DISP1	chr1:183202951-183203039;183135457-183135876;183221322-183221485;-	SE	0.468	0.00264577
ENSMUSG00000027971	NDST4	chr3:125437546-125438761;125404075-125404507;125561422-125561510;+	SE	0.124	0.00421781
ENSMUSG00000026585	KIFAP3	chr1:163912071-163912137;163888205-163888305;163915724-163917109;+	SE	-0.122	9.48953e-11
ENSMUSG00000031626	SORBS2	chr8:45741486-45741579;45736152-45736202;45745419-45745446;+	SE	0.138	1.62618e-05
ENSMUSG00000031626	SORBS2	chr8:45770545-45770590;45769828-45769895;45772533-45772653;+	SE	0.286	2.42622e-05
ENSMUSG00000031626	SORBS2	chr8:45783542-45783626;45782801-45782960;45785268-45785325;+	SE	-0.245	0.00723697
ENSMUSG00000074519	ZFP971	chr2:178031254-178031381;178023283-178023381;178031589-178031650;+	SE	-0.118	0.0483921
ENSMUSG00000044816	D630023F18RIK	chr1:65119538-65119621;65117121-65117209;65121356-65121438;-	SE	0.104	0.0481667
ENSMUSG00000021767	KAT6B	chr14:21621954-21622087;21619217-21619299;21626718-21626840;+	SE	0.238	9.68816e-06
ENSMUSG00000021767	KAT6B	chr14:21624832-21624888;21619217-21619299;21626718-21626840;+	SE	0.286	0.000190403
ENSMUSG00000021767	KAT6B	chr14:21624832-21625215;21619217-21619299;21626718-21626840;+	SE	0.35	1.02742e-05
ENSMUSG00000021767	KAT6B	chr14:21624832-21625215;21621954-21622087;21626718-21626840;+	SE	0.178	0.00170945
ENSMUSG00000021767	KAT6B	chr14:21624832-21625761;21619217-21619299;21626718-21626840;+	SE	0.307	1.50454e-05
ENSMUSG00000021767	KAT6B	chr14:21624832-21625761;21621954-21622087;21626718-21626840;+	SE	0.187	0.00129297
ENSMUSG00000012535	TNPO3	chr6:29599539-29599698;29589028-29589229;29601957-29602023;-	SE	0.161	0.0259985
ENSMUSG00000021288	KLC1	chr12:111793648-111793699;111789324-111789459;111794336-111794895;+	SE	0.403	0
ENSMUSG00000021288	KLC1	chr12:111793648-111793699;111789324-111789486;111794336-111794895;+	SE	0.181	0
ENSMUSG00000021288	KLC1	chr12:111795547-111795678;111789324-111789459;111806007-111806074;+	SE	-0.155	0.000150257
ENSMUSG00000021288	KLC1	chr12:111795547-111795678;111789324-111789486;111806007-111806074;+	SE	0.131	0.00112692
ENSMUSG00000063659	ZBTB18	chr1:177443984-177444092;177443223-177443341;177444738-177444822;+	SE	-0.447	0.00685167
ENSMUSG00000097080	1700086O06RIK	chr18:38240838-38240953;38239057-38239189;38250177-38250207;-	SE	0.275	0.0488208
ENSMUSG00000035778	GGTA1	chr2:35422179-35422268;35416471-35416507;35423231-35423327;-	SE	-0.146	0.0299338
ENSMUSG00000014602	KIF1A	chr1:93026831-93026855;93025620-93025735;93034545-93034572;-	SE	0.298	1.96959e-14
ENSMUSG00000014602	KIF1A	chr1:93026831-93026855;93025620-93025735;93036845-93036951;-	SE	0.274	0
ENSMUSG00000014602	KIF1A	chr1:93065551-93065578;93064148-93064282;93066046-93066189;-	SE	-0.206	9.60333e-05
ENSMUSG00000027695	PLD1	chr3:28079188-28079302;28078203-28078417;28085785-28085914;+	SE	-0.4	4.30083e-05
ENSMUSG00000028538	ST3GAL3	chr4:118054649-118054697;118031839-118031882;118107548-118107693;-	SE	-0.271	6.16344e-06
ENSMUSG00000019961	TMPO	chr10:91153277-91153397;91153084-91153180;91158747-91158845;-	SE	0.334	0.00385189
ENSMUSG00000026096	OSGEPL1	chr1:53323166-53323270;53321079-53321210;53326003-53326167;+	SE	-0.156	0.00901506
ENSMUSG00000026222	SP100	chr1:85681085-85681139;85679058-85679109;85691974-85692049;+	SE	0.464	0.00147983
ENSMUSG00000026189	PECR	chr1:72276165-72276331;72274885-72274967;72277286-72277420;-	SE	-0.193	0.000722827
ENSMUSG00000027111	ITGA6	chr2:71853533-71853663;71849380-71849506;71855853-71856758;+	SE	-0.693	0
ENSMUSG00000032294	PKM	chr9:59663039-59663156;59658242-59658549;59665199-59665366;+	SE	0.333	0.00983892
ENSMUSG00000036104	RAB3GAP1	chr1:127941593-127941614;127939045-127939148;127942373-127942610;+	SE	-0.395	0
ENSMUSG00000007888	CRLF1	chr8:70503596-70503639;70503304-70503492;70503820-70504081;+	SE	-0.159	0.0301472
ENSMUSG00000028176	LRRC7	chr3:158175102-158175351;158170555-158170756;158177208-158177333;-	SE	-0.109	0.0112232
ENSMUSG00000070425	XNTRPC	chr7:102075796-102075952;102073174-102073316;102077748-102077927;+	SE	-0.309	3.40885e-05
ENSMUSG00000020319	WDPCP	chr11:21652225-21652310;21572234-21572370;21659994-21660042;+	SE	-0.167	0.0421779
ENSMUSG00000020319	WDPCP	chr11:21691769-21691903;21689567-21689682;21695113-21695305;+	SE	-0.152	0.0121931
ENSMUSG00000020319	WDPCP	chr11:21691834-21691903;21689567-21689682;21695113-21697568;+	SE	-0.255	0.00432655
ENSMUSG00000021809	NUDT13	chr14:20310621-20310733;20309671-20309797;20311470-20311625;+	SE	0.358	0.000179469
ENSMUSG00000029712	ACTL6B	chr5:137554063-137554140;137553519-137553659;137554512-137554677;+	SE	-0.104	0.0362663
ENSMUSG00000048874	PHF3	chr1:30829842-30831559;30824209-30824519;30837104-30837266;-	SE	0.105	0.0181563
ENSMUSG00000052726	KCNT2	chr1:140484124-140484233;140450195-140450304;140507699-140507849;+	SE	-0.103	0.0431406
ENSMUSG00000052726	KCNT2	chr1:140570381-140570483;140552959-140553071;140573594-140573678;+	SE	0.116	0.00771858
ENSMUSG00000052151	PLPP2	chr10:79530876-79530981;79530497-79530772;79533623-79533760;-	SE	0.248	0.0104704
ENSMUSG00000052151	PLPP2	chr10:79530876-79531028;79530497-79530772;79533623-79533796;-	SE	0.191	0.0207307
ENSMUSG00000004631	SGCE	chr6:4677162-4677197;4674353-4674632;4678066-4678110;-	SE	0.169	0.0105205
ENSMUSG00000004631	SGCE	chr6:4690468-4690495;4688611-4689767;4691428-4691640;-	SE	-0.209	0.0146042
ENSMUSG00000004631	SGCE	chr6:4730005-4730113;4719373-4719496;4746979-4747157;-	SE	-0.111	0.00134487
ENSMUSG00000002365	SNX9	chr17:5870667-5870953;5841351-5841546;5886996-5887083;+	SE	-0.18	0.0106526
ENSMUSG00000039033	TASP1	chr2:139910532-139910643;139883771-139883882;139947156-139947235;-	SE	0.116	0.00187087
ENSMUSG00000085271	E130006D01RIK	chr5:111739126-111739213;111734302-111734629;111739835-111739909;-	SE	-0.23	0.0442457
ENSMUSG00000051985	IGFN1	chr1:135954569-135954896;135953577-135954037;135955557-135955857;-	SE	0.136	0.00745247
ENSMUSG00000051985	IGFN1	chr1:135981831-135981954;135979864-135980004;135982366-135982482;-	SE	0.213	0.0380038
ENSMUSG00000026031	CFLAR	chr1:58729055-58729161;58726305-58726732;58731151-58731287;+	SE	-0.14	0.0274923
ENSMUSG00000070644	ETNK2	chr1:133374526-133374610;133373134-133373277;133376905-133376979;+	SE	0.203	0.000432996
ENSMUSG00000024055	CYP4F13	chr17:32932628-32932682;32930540-32930662;32941055-32941200;-	SE	0.5	0.0164636
ENSMUSG00000053819	CAMK2D	chr3:126805856-126805916;126801716-126801761;126808207-126808249;+	SE	-0.576	0
ENSMUSG00000053819	CAMK2D	chr3:126805856-126805916;126801716-126801761;126810638-126810687;+	SE	-0.212	0.0160741
ENSMUSG00000053819	CAMK2D	chr3:126808207-126808249;126801723-126801761;126810638-126810687;+	SE	0.17	0.000825964
ENSMUSG00000053819	CAMK2D	chr3:126808207-126808249;126805856-126805916;126810638-126810687;+	SE	0.208	4.31729e-09
ENSMUSG00000026442	NFASC	chr1:132588073-132588310;132576285-132576417;132593350-132593365;-	SE	0.267	6.98594e-06
ENSMUSG00000026442	NFASC	chr1:132593350-132593365;132576285-132576417;132595483-132595657;-	SE	-0.425	3.33474e-09
ENSMUSG00000026442	NFASC	chr1:132627871-132627922;132621511-132621623;132631684-132631855;-	SE	0.195	0.00101027
ENSMUSG00000027806	TSC22D2	chr3:58428227-58428299;58414714-58417613;58437316-58437475;+	SE	-0.37	0.000179469
ENSMUSG00000097487	PTGES3L	chr11:101419674-101419728;101418811-101419186;101421864-101421954;-	SE	0.39	5.91967e-06
ENSMUSG00000028453	FANCG	chr4:43007048-43007114;43006749-43006896;43007267-43007403;-	SE	0.255	0.0242264
ENSMUSG00000025007	ALDH18A1	chr19:40569032-40569177;40568321-40568395;40570467-40570592;-	SE	-0.101	0.00898676
ENSMUSG00000028911	SRSF4	chr4:131884275-131884482;131873815-131873870;131885308-131885492;+	SE	0.127	0.00492614
ENSMUSG00000026869	PSMD5	chr2:34866892-34867037;34865526-34866095;34870749-34870933;-	SE	-0.127	0.0317705
ENSMUSG00000028637	CCDC30	chr4:119356637-119356847;119353069-119353224;119359557-119359737;-	SE	-0.15	0.000771217
ENSMUSG00000025885	MYO5B	chr18:74728870-74728948;74723756-74723857;74731644-74731843;+	SE	-0.678	0
ENSMUSG00000066235	POMGNT2	chr9:121984099-121984156;121981605-121983823;121995875-121996013;-	SE	-0.124	2.85776e-05
ENSMUSG00000025978	RFTN2	chr1:55211149-55211261;55206335-55206615;55226120-55226782;-	SE	-0.12	0.0161694
ENSMUSG00000025978	RFTN2	chr1:55214119-55214303;55211149-55211261;55226120-55226782;-	SE	0.105	7.69702e-07
ENSMUSG00000040648	PPIP5K2	chr1:97756843-97756934;97755885-97755971;97759168-97759364;-	SE	0.153	0.0197211
ENSMUSG00000028184	ADGRL2	chr3:148820972-148821054;148820450-148820468;148821279-148821408;-	SE	0.46	0.00108818
ENSMUSG00000041351	RAP1GAP	chr4:137723745-137723823;137721825-137721957;137724691-137724801;+	SE	-0.25	7.07806e-09
ENSMUSG00000026767	MINDY3	chr2:12400022-12400137;12397492-12397566;12405859-12405920;-	SE	0.347	1.61555e-05
ENSMUSG00000026767	MINDY3	chr2:12401024-12401076;12399658-12400137;12403997-12404166;-	SE	0.169	5.76546e-06
ENSMUSG00000026767	MINDY3	chr2:12405859-12405920;12397492-12397566;12419158-12419249;-	SE	-0.266	7.21805e-05
ENSMUSG00000097040	2610316D01RIK	chr3:45377867-45378010;45366304-45366348;45378141-45378205;-	SE	0.138	0.0363118
ENSMUSG00000041058	WWP1	chr4:19661965-19662032;19659562-19659747;19672418-19672543;-	SE	0.13	0.0013578
ENSMUSG00000026131	DST	chr1:34296741-34296759;34295461-34295536;34299720-34299838;+	SE	-0.894	0
ENSMUSG00000026131	DST	chr1:34301860-34301932;34299720-34299838;34302829-34303032;+	SE	-0.545	0
ENSMUSG00000026490	CDC42BPA	chr1:180024644-180024802;179999361-179999453;180031504-180031588;+	SE	0.226	2.4054e-08
ENSMUSG00000026490	CDC42BPA	chr1:180118735-180118783;180117666-180117743;180123923-180123962;+	SE	-0.2	0.0224984
ENSMUSG00000026490	CDC42BPA	chr1:180118735-180118783;180117666-180117743;180134296-180134380;+	SE	-0.188	0.000547108
ENSMUSG00000073436	EME2	chr17:24893304-24893398;24888485-24892944;24893550-24893642;-	SE	0.135	0.0153256
ENSMUSG00000010453	KANSL3	chr1:36347216-36347294;36345837-36346029;36348524-36348681;-	SE	-0.101	0.0121908
ENSMUSG00000026791	SLC2A8	chr2:32975919-32976028;32975313-32975484;32976136-32976280;-	SE	0.14	2.42622e-05
ENSMUSG00000022749	TBC1D23	chr16:57181491-57181536;57177931-57178020;57182850-57182990;-	SE	-0.188	0.00158183
ENSMUSG00000028161	PPP3CA	chr3:136839953-136840099;136834692-136834776;136868601-136868726;+	SE	-0.154	0.0136785
ENSMUSG00000026004	KANSL1L	chr1:66807524-66807604;66801048-66802168;66817373-66817562;-	SE	-0.457	0.00154915
ENSMUSG00000021068	NIN	chr12:70042131-70044252;70040754-70040880;70045146-70045637;-	SE	-0.327	0.00111005
ENSMUSG00000021068	NIN	chr12:70111435-70111482;70102650-70102854;70111853-70111920;-	SE	-0.394	0.00769097
ENSMUSG00000043257	PIGV	chr4:133664657-133665779;133660386-133662791;133669737-133669860;-	SE	-0.235	0.0462967
ENSMUSG00000052688	RAB7B	chr1:131698415-131698631;131697828-131697955;131705595-131705699;+	SE	-0.159	0.00846655
ENSMUSG00000038302	AFG1L	chr10:42438353-42438405;42426485-42426587;42454306-42454530;-	SE	-0.24	0.00180534
ENSMUSG00000079834	TMLHE	chrGL456233.1:272713-272993;258246-258423;285395-285515;+	SE	0.14	0.00448271
ENSMUSG00000040177	2310057M21RIK	chr7:131357459-131357666;131348691-131351102;131361732-131361936;-	SE	-0.133	0.0210487
ENSMUSG00000030761	MYO7A	chr7:98099473-98099491;98098186-98098371;98102549-98102702;-	SE	-0.312	0.0204665
ENSMUSG00000009995	TAZ	chrX:74288661-74288714;74288447-74288513;74289104-74289182;+	SE	0.182	0.00900291
ENSMUSG00000053141	PTPRT	chr2:161560928-161560988;161560168-161560285;161564626-161564724;-	SE	-0.149	0.0248915
ENSMUSG00000041552	PTCHD1	chrX:155622319-155622484;155586807-155587031;155622959-155623179;-	SE	0.326	7.6975e-05
ENSMUSG00000042121	SSH1	chr5:113966708-113966773;113966179-113966301;113970370-113970474;-	SE	-0.182	0.0490653
ENSMUSG00000039988	ANKRD13C	chr3:157972999-157975294;157962277-157962382;157988639-157988784;+	SE	0.214	0.0271532
ENSMUSG00000019528	GYG	chr3:20123121-20123172;20122146-20122864;20125257-20125477;-	SE	0.171	0.0235918
ENSMUSG00000097039	PVT1	chr15:62159996-62160128;62107147-62107465;62175466-62175548;+	SE	-0.107	0.0104868
ENSMUSG00000097039	PVT1	chr15:62175827-62175926;62175466-62175548;62242173-62242301;+	SE	-0.208	0.00846655
ENSMUSG00000001138	CNNM3	chr1:36524033-36524132;36521700-36521839;36525165-36528237;+	SE	-0.214	0.00360171
ENSMUSG00000046699	SLITRK4	chrX:64274018-64274090;64264884-64273109;64276799-64276996;-	SE	-0.289	0.0161485
ENSMUSG00000025968	NDUFS1	chr1:63172153-63172257;63170848-63170914;63176427-63176524;-	SE	0.128	0.0142218
ENSMUSG00000026211	OBSL1	chr1:75492227-75492342;75491357-75491457;75492505-75492631;-	SE	0.333	0.0380038
ENSMUSG00000016346	KCNQ2	chr2:181092238-181092292;181088346-181088534;181096949-181096979;-	SE	0.19	0.0454284
ENSMUSG00000016346	KCNQ2	chr2:181092238-181092292;181088346-181088570;181095341-181095421;-	SE	0.144	8.6731e-05
ENSMUSG00000016346	KCNQ2	chr2:181103641-181103671;181100549-181100618;181104886-181104981;-	SE	-0.174	4.84107e-09
ENSMUSG00000075020	MIR670HG	chr2:94166843-94166990;94160635-94161208;94184566-94184661;-	SE	-0.135	0.0175734
ENSMUSG00000019792	TRMT11	chr10:30567760-30567871;30566425-30566506;30587438-30587595;-	SE	-0.231	5.56083e-08
ENSMUSG00000058740	KCNT1	chr2:25882195-25882237;25877862-25878035;25888068-25888148;+	SE	-0.202	0.000725894
ENSMUSG00000074227	SPINT2	chr7:29260056-29260129;29259398-29259452;29260370-29260430;-	SE	0.509	0
ENSMUSG00000022139	MBNL2	chr14:120324793-120325412;120275668-120275905;120379149-120379314;+	SE	-0.581	0
ENSMUSG00000022139	MBNL2	chr14:120395711-120395765;120388899-120389163;120396450-120396604;+	SE	0.444	0
ENSMUSG00000022139	MBNL2	chr14:120403335-120403371;120396450-120396604;120404637-120404666;+	SE	-0.204	2.21949e-09
ENSMUSG00000022139	MBNL2	chr14:120403335-120403371;120396450-120396604;120428934-120431695;+	SE	0.294	4.46078e-11
ENSMUSG00000022139	MBNL2	chr14:120404637-120404732;120396450-120396604;120428934-120429626;+	SE	0.351	0
ENSMUSG00000075569	RSPH10B	chr5:143948442-143948563;143946940-143947026;143949265-143949442;+	SE	-0.31	0.0426125
ENSMUSG00000025950	IDH1	chr1:65179762-65179815;65175230-65175368;65186208-65186459;-	SE	0.241	0.00318198
ENSMUSG00000027168	PAX6	chr2:105685192-105685255;105684886-105685102;105685777-105685943;+	SE	0.147	0.00107163
ENSMUSG00000039449	PRPF18	chr2:4648096-4648123;4645568-4645673;4648240-4648318;-	SE	-0.453	0
ENSMUSG00000027194	TTC17	chr2:94342626-94342797;94332792-94333052;94358750-94358937;-	SE	-0.22	0.0062588
ENSMUSG00000074646	6430550D23RIK	chr2:156003680-156003985;156003324-156003485;156007879-156007977;-	SE	-0.466	0.00109023
ENSMUSG00000034160	OGT	chrX:101642975-101643156;101640063-101640322;101643946-101644190;+	SE	-0.336	0
ENSMUSG00000034160	OGT	chrX:101643005-101643156;101640139-101640322;101643946-101644190;+	SE	-0.336	0
ENSMUSG00000026193	FN1	chr1:71597641-71597747;71597280-71597387;71598373-71598463;-	SE	0.139	0.00161974
ENSMUSG00000026193	FN1	chr1:71603659-71603929;71602309-71602497;71604969-71605083;-	SE	0.455	1.11204e-07
ENSMUSG00000026193	FN1	chr1:71613762-71614035;71612467-71612650;71615359-71615551;-	SE	-0.26	0.013545
ENSMUSG00000028917	PLEKHM2	chr4:141637424-141637484;141634252-141634478;141639675-141639862;-	SE	-0.117	0.00143944
ENSMUSG00000028649	MACF1	chr4:123364056-123364074;123360909-123361027;123365272-123365347;-	SE	0.105	0.0021915
ENSMUSG00000028649	MACF1	chr4:123441602-123441665;123440549-123440791;123444834-123444952;-	SE	0.18	0.000902319
ENSMUSG00000058589	ANKS1B	chr10:90897246-90897426;90895097-90895206;90921295-90921313;+	SE	-0.12	0.000714477
ENSMUSG00000058589	ANKS1B	chr10:90897348-90897426;90895098-90895206;90966224-90966392;+	SE	-0.337	6.50688e-05
ENSMUSG00000058589	ANKS1B	chr10:90914692-90914767;90895098-90895206;90921295-90921424;+	SE	-0.117	0.00165036
ENSMUSG00000058589	ANKS1B	chr10:90914695-90914767;90895098-90895206;90921295-90921424;+	SE	-0.117	0.00163845
ENSMUSG00000059834	SCLT1	chr3:41663364-41663488;41661571-41661717;41663951-41664003;-	SE	-0.193	0.00012845
ENSMUSG00000059834	SCLT1	chr3:41730860-41730919;41730290-41730363;41734167-41734235;-	SE	-0.144	0.00788423
ENSMUSG00000056870	GULP1	chr1:44773639-44773663;44773270-44773387;44774052-44774145;+	SE	-0.179	0.0381771
ENSMUSG00000052713	ZFP608	chr18:54946552-54946808;54900212-54900300;54987610-54988706;-	SE	0.166	0.00262347
ENSMUSG00000070871	CCNYL1	chr1:64708377-64708478;64702345-64702380;64711417-64711453;+	SE	-0.128	0.000478464
ENSMUSG00000058388	PHTF1	chr3:103981885-103981955;103969753-103969810;103985752-103985909;+	SE	-0.111	0.0179994
ENSMUSG00000042772	SMG7	chr1:152843229-152843379;152841512-152841593;152844035-152844407;-	SE	0.118	3.94019e-05
ENSMUSG00000020167	TCF3	chr10:80410397-80410624;80409513-80410274;80412826-80413062;-	SE	-0.317	0.00049339
ENSMUSG00000020167	TCF3	chr10:80412826-80413062;80410397-80410624;80413204-80413337;-	SE	0.381	7.33916e-06
ENSMUSG00000019899	LAMA2	chr10:27053027-27053033;27050197-27050352;27054502-27054685;-	SE	-0.851	6.65422e-06
ENSMUSG00000029769	CCDC136	chr6:29412363-29412534;29411247-29411385;29412901-29413087;+	SE	0.179	0.0005616
ENSMUSG00000029769	CCDC136	chr6:29417071-29417578;29415430-29415655;29421990-29422097;+	SE	-0.176	0.000958445
ENSMUSG00000038866	ZCCHC2	chr1:106006014-106006086;106004099-106004176;106011701-106011814;+	SE	-0.354	0.000594299
ENSMUSG00000038866	ZCCHC2	chr1:106027387-106027531;106023663-106023758;106029751-106032448;+	SE	-0.215	0.00365707
ENSMUSG00000038866	ZCCHC2	chr1:106027402-106027531;106023663-106023758;106029751-106031233;+	SE	-0.154	0.00112122
ENSMUSG00000063142	KCNMA1	chr14:23306724-23306753;23299394-23300045;23309039-23309264;-	SE	-0.187	0.0376378
ENSMUSG00000063142	KCNMA1	chr14:23336039-23336120;23330839-23330970;23336944-23337058;-	SE	-0.83	0
ENSMUSG00000032883	ACSL3	chr1:78663140-78663280;78657824-78658103;78681592-78682010;+	SE	-0.122	0.00156211
ENSMUSG00000079110	CAPN3	chr2:120498967-120498985;120496977-120497014;120502102-120502180;+	SE	0.367	0.013288
ENSMUSG00000041439	MFSD6	chr1:52658698-52658723;52656526-52658545;52660806-52661087;-	SE	0.11	0.00490519
ENSMUSG00000037773	PCED1A	chr2:130423411-130423552;130422812-130422892;130424492-130424687;-	SE	0.156	0.0121931
ENSMUSG00000034544	RSRC1	chr3:66989033-66989161;66985977-66986188;66994516-66994712;+	SE	-0.406	0.0245649
ENSMUSG00000041642	KIF21B	chr1:136173471-136173651;136172802-136173002;136174036-136177998;+	SE	-0.153	0.0252899
ENSMUSG00000026867	GAPVD1	chr2:34722937-34723018;34720567-34720728;34725042-34725232;-	SE	-0.32	2.03335e-08
ENSMUSG00000025902	SOX17	chr1:4493099-4493466;4490930-4492668;4493771-4493863;-	SE	-0.215	0.0482583
ENSMUSG00000057246	BC051142	chr17:34451630-34451654;34449808-34449829;34452499-34452514;+	SE	0.282	0.0070403
ENSMUSG00000039298	CDK5RAP2	chr4:70300565-70300675;70298819-70298948;70302083-70302214;-	SE	0.181	0.00743041
ENSMUSG00000015968	CACNA1D	chr14:30129788-30129848;30128771-30128798;30130116-30130204;-	SE	-0.316	0.000143461
ENSMUSG00000015968	CACNA1D	chr14:30171295-30171399;30142547-30142717;30171955-30172059;-	SE	-0.506	0.000718585
ENSMUSG00000015968	CACNA1D	chr14:30171955-30172059;30171295-30171399;30178544-30178741;-	SE	0.23	0.0039958
ENSMUSG00000028373	ASTN2	chr4:66059129-66059237;65992287-65992434;66119056-66119212;-	SE	0.54	1.74882e-07
ENSMUSG00000028373	ASTN2	chr4:66059129-66059237;65992287-65992434;66185123-66185508;-	SE	0.612	3.29063e-13
ENSMUSG00000028373	ASTN2	chr4:66119056-66119212;65992287-65992434;66185123-66185508;-	SE	0.466	2.16119e-10
ENSMUSG00000022995	ENAH	chr1:181935659-181935716;181930677-181930762;181956393-181956571;-	SE	-0.132	8.26952e-09
ENSMUSG00000022995	ENAH	chr1:181935659-181935716;181931173-181931185;181956393-181956571;-	SE	-0.145	0.0384032
ENSMUSG00000026634	ANGEL2	chr1:190939086-190939156;190937443-190937700;190940873-190941295;+	SE	0.107	0.0127048
ENSMUSG00000052752	TRAF7	chr17:24514712-24514866;24514124-24514217;24516504-24516596;-	SE	0.114	0.0100568
ENSMUSG00000025358	CDK2	chr10:128699975-128700119;128699471-128699675;128701342-128701444;-	SE	-0.526	0.000303232
ENSMUSG00000040990	SH3KBP1	chrX:159824474-159824549;159816576-159816706;159828373-159828579;+	SE	-0.26	0.0100663
ENSMUSG00000097756	A730056A06RIK	chr7:73332427-73332505;73316252-73316442;73375516-73375774;-	SE	-0.318	0.0197256
ENSMUSG00000026648	DCLRE1C	chr2:3452847-3453198;3450278-3450373;3457543-3457584;+	SE	-0.174	0.0477759
ENSMUSG00000028041	ADAM15	chr3:89340400-89340472;89340054-89340179;89341507-89341577;-	SE	0.145	0.0115567
ENSMUSG00000028041	ADAM15	chr3:89340862-89340937;89340054-89340179;89341507-89341577;-	SE	0.158	0.00789163
ENSMUSG00000049606	ZFP644	chr5:106666784-106666845;106635609-106638635;106679679-106679743;-	SE	-0.137	0.00407648
ENSMUSG00000049606	ZFP644	chr5:106690670-106690877;106638426-106638635;106696531-106696650;-	SE	0.477	0.015885
ENSMUSG00000049606	ZFP644	chr5:106690670-106690877;106666784-106666845;106696531-106696650;-	SE	0.462	0.0040738
ENSMUSG00000053825	PPFIA2	chr10:106904820-106904846;106903642-106903705;106906365-106906559;+	SE	0.137	0.0440372
ENSMUSG00000051343	RAB11FIP5	chr6:85340342-85342361;85337480-85337670;85347779-85348455;-	SE	0.267	0.000200993
ENSMUSG00000026730	PTER	chr2:12974368-12974453;12924040-12924198;12978159-12978617;+	SE	-0.178	0.0432704
ENSMUSG00000026730	PTER	chr2:12978159-12978413;12924068-12924198;12980292-12980558;+	SE	-0.224	0.0274923
ENSMUSG00000032826	ANK2	chr3:126941609-126947807;126940071-126940146;126950734-126950756;-	SE	0.139	1.21401e-05
ENSMUSG00000032826	ANK2	chr3:126979255-126979267;126976844-126976932;126981799-126981944;-	SE	-0.348	0.000244115
ENSMUSG00000032826	ANK2	chr3:126979255-126979267;126976844-126976947;126981799-126981944;-	SE	-0.127	0
ENSMUSG00000032826	ANK2	chr3:127029218-127029317;127023291-127023390;127032115-127032313;-	SE	0.137	4.00933e-06
ENSMUSG00000068686	CD59B	chr2:104090128-104090274;104080996-104081098;104091003-104091160;+	SE	-0.454	0.00379964
ENSMUSG00000029862	CLCN1	chr6:42305245-42305315;42300227-42300377;42305470-42305581;+	SE	-0.328	0.0069587
ENSMUSG00000057110	CNTRL	chr2:35160520-35160661;35160247-35160378;35161928-35162093;+	SE	0.46	4.36576e-05
ENSMUSG00000026436	ELK4	chr1:132013025-132013234;132007875-132007940;132014382-132014456;+	SE	-0.146	0.0209042
ENSMUSG00000026110	MGAT4A	chr1:37464420-37464534;37462891-37462967;37490259-37490393;-	SE	-0.174	0.00211966
ENSMUSG00000066036	UBR4	chr4:139441191-139441296;139440644-139440822;139442685-139442823;+	SE	0.222	0.000483019
ENSMUSG00000041670	RIMS1	chr1:22404443-22404515;22398598-22398781;22427461-22427587;-	SE	-0.109	0.0069587
ENSMUSG00000041670	RIMS1	chr1:22421740-22421830;22398598-22398781;22427461-22427587;-	SE	-0.403	0.0092982
ENSMUSG00000041670	RIMS1	chr1:22630411-22630480;22596364-22596584;22726929-22727010;-	SE	0.119	0.00347983
ENSMUSG00000073664	NBEAL1	chr1:60228621-60228708;60224624-60224731;60230601-60230685;+	SE	0.372	0.0437821
ENSMUSG00000033060	LMO7	chr14:101915687-101915744;101914276-101914337;101917630-101917656;+	SE	-0.379	0
ENSMUSG00000033060	LMO7	chr14:101931171-101931280;101929175-101929451;101932569-101932672;+	SE	-0.307	0
ENSMUSG00000046962	ZBTB21	chr16:97956757-97956900;97947434-97953093;97962512-97962622;-	SE	0.197	0.002665
ENSMUSG00000035126	WDR78	chr4:103082212-103082341;103072648-103072843;103087332-103087472;-	SE	0.217	0.00567645
ENSMUSG00000026199	ANKZF1	chr1:75194177-75194284;75192159-75192677;75194840-75194943;+	SE	0.138	0.00300354
ENSMUSG00000074582	ARFGEF2	chr2:166842684-166842753;166836201-166836457;166845449-166845601;+	SE	-0.232	0.0462738
ENSMUSG00000018126	BAIAP2L2	chr15:79259651-79259774;79259187-79259395;79261073-79261287;-	SE	-0.306	0.000293816
ENSMUSG00000051359	NCALD	chr15:37584455-37584505;37397056-37397453;37792133-37792433;-	SE	0.627	7.49469e-06
ENSMUSG00000028613	LRP8	chr4:107848280-107848403;107847440-107847566;107850103-107850142;+	SE	0.139	0.0310764
ENSMUSG00000028613	LRP8	chr4:107870127-107870188;107868977-107869150;107872272-107872681;+	SE	-0.193	0.0166701
ENSMUSG00000079418	ATG4A	chrX:140995562-140995641;140995261-140995440;141158726-141158872;+	SE	0.234	0.00912571
ENSMUSG00000049225	PDP1	chr4:11965613-11965648;11959806-11962233;11966301-11966427;-	SE	0.104	0.0153555
ENSMUSG00000033460	ARMCX1	chrX:134718369-134718461;134717987-134718050;134718655-134718818;+	SE	-0.719	9.70185e-12
ENSMUSG00000026159	AGFG1	chr1:82891459-82891507;82886110-82886187;82893423-82893582;+	SE	-0.241	0.00922942
ENSMUSG00000026159	AGFG1	chr1:82891459-82891507;82886374-82886467;82893423-82893582;+	SE	-0.513	0
ENSMUSG00000027575	ARFGAP1	chr2:180967533-180967814;180967244-180967329;180971050-180971114;+	SE	0.17	0.0286434
ENSMUSG00000027575	ARFGAP1	chr2:180967601-180967814;180967233-180967329;180971050-180971114;+	SE	0.163	0.00852407
ENSMUSG00000086968	4933431E20RIK	chr3:107894050-107894208;107893472-107893507;107895642-107895800;-	SE	-0.111	2.80885e-05
ENSMUSG00000086968	4933431E20RIK	chr3:107894050-107894215;107891470-107893507;107895642-107895798;-	SE	-0.108	2.71473e-05
ENSMUSG00000086968	4933431E20RIK	chr3:107894050-107894228;107888849-107893507;107895642-107896213;-	SE	-0.105	2.60934e-05
ENSMUSG00000086968	4933431E20RIK	chr3:107894050-107894992;107892863-107893507;107895642-107895692;-	SE	-0.202	4.12807e-05
ENSMUSG00000086968	4933431E20RIK	chr3:107894860-107894992;107893123-107893507;107895642-107895774;-	SE	-0.166	5.30696e-05
ENSMUSG00000026150	MFF	chr1:82741817-82741976;82735418-82735507;82747082-82747142;+	SE	-0.132	0.000851588
ENSMUSG00000026150	MFF	chr1:82741817-82741976;82735418-82735507;82750519-82750604;+	SE	-0.166	0.00136263
ENSMUSG00000024174	POT1B	chr17:55708997-55709086;55706105-55706152;55710838-55710906;-	SE	-0.207	0.0225034
ENSMUSG00000052572	DLG2	chr7:92420631-92420673;92417223-92417323;92427690-92427741;+	SE	0.397	4.67563e-13
ENSMUSG00000052572	DLG2	chr7:92420631-92420673;92418087-92418133;92427690-92427741;+	SE	0.85	0
ENSMUSG00000015222	MAP2	chr1:66416343-66416550;66401443-66401521;66420134-66420196;+	SE	-0.331	0
ENSMUSG00000015222	MAP2	chr1:66416731-66416866;66401443-66401521;66420134-66420196;+	SE	-0.32	0
ENSMUSG00000045438	COX19	chr5:139339181-139339385;139338139-139338375;139339464-139339575;-	SE	0.16	0.0106523
ENSMUSG00000057378	RYR3	chr2:112668044-112668144;112667816-112667896;112669230-112669287;-	SE	-0.172	0.0259277
ENSMUSG00000030695	ALDOA	chr7:126797973-126798126;126797643-126797776;126798822-126798912;-	SE	0.353	7.18546e-06
ENSMUSG00000056211	R3HDM1	chr1:128162201-128162243;128153188-128153399;128167892-128168007;+	SE	-0.442	9.37624e-11
ENSMUSG00000056211	R3HDM1	chr1:128162768-128162858;128153188-128153399;128167892-128168007;+	SE	-0.369	4.6386e-10
ENSMUSG00000002227	MOV10	chr3:104799697-104799795;104799391-104799608;104799945-104800049;-	SE	-0.495	9.91902e-05
ENSMUSG00000027361	GABPB1	chr2:126652232-126652427;126650508-126650620;126653554-126653722;-	SE	-0.219	6.51034e-05
ENSMUSG00000026014	RAPH1	chr1:60510416-60510491;60503517-60503595;60525591-60526100;-	SE	-0.233	0.0073315
ENSMUSG00000026014	RAPH1	chr1:60518979-60519060;60503517-60503595;60525591-60526100;-	SE	-0.419	0.00566254
ENSMUSG00000029207	APBB2	chr5:66323601-66323607;66313314-66313429;66362717-66362845;-	SE	-0.135	0.00119933
ENSMUSG00000051590	MAP3K19	chr1:127834534-127834625;127832723-127832796;127838438-127838551;-	SE	0.257	0.000561206
ENSMUSG00000073877	GM13306	chr4:42154116-42154176;42153838-42153905;42155719-42155821;+	SE	0.186	0.00418385
ENSMUSG00000030538	CIB1	chr7:80230315-80230424;80228397-80228548;80232509-80232597;-	SE	0.117	8.25269e-05
ENSMUSG00000030538	CIB1	chr7:80232343-80232378;80228397-80228548;80232509-80232565;-	SE	0.207	0.00043355
ENSMUSG00000026790	ODF2	chr2:29893000-29893154;29892185-29892276;29893443-29893512;+	SE	-0.447	0
ENSMUSG00000026790	ODF2	chr2:29893037-29893154;29892185-29892276;29893443-29893512;+	SE	-0.523	0
ENSMUSG00000025935	TRAM1	chr1:13579689-13579811;13579449-13579566;13581022-13581086;-	SE	-0.238	0.00718541
ENSMUSG00000028295	SMIM8	chr4:34771873-34772053;34771257-34771414;34778223-34778337;-	SE	-0.271	0.00299892
ENSMUSG00000043384	GPRASP1	chrX:135743562-135743614;135742732-135742978;135744498-135744575;+	SE	0.217	0.0186809
ENSMUSG00000045777	IFITM10	chr7:142370857-142371310;142355507-142356114;142372161-142372259;-	SE	0.127	0.000116412
ENSMUSG00000036707	CAB39	chr1:85795356-85795473;85793540-85793821;85818356-85818513;+	SE	0.148	3.63088e-05
ENSMUSG00000028693	NASP	chr4:116610402-116611377;116605683-116605763;116611971-116612081;-	SE	0.318	0.00440493
ENSMUSG00000026495	EFCAB2	chr1:178434008-178434316;178406084-178406133;178437401-178437450;+	SE	0.116	0.000863302
ENSMUSG00000053046	BRSK2	chr7:141990347-141990413;141988285-141988436;141992239-141992300;+	SE	-0.33	0
ENSMUSG00000041757	PLEKHA6	chr1:133280338-133280407;133273857-133274374;133281782-133281811;+	SE	-0.153	0.0395137
ENSMUSG00000041757	PLEKHA6	chr1:133298919-133299043;133294562-133294708;133299708-133301216;+	SE	0.248	7.51637e-09
ENSMUSG00000027387	ZC3H8	chr2:128933198-128933332;128931277-128931400;128935311-128935546;-	SE	0.108	0.00810171
ENSMUSG00000038170	PDE4DIP	chr3:97706871-97707057;97703166-97703418;97709481-97709634;-	SE	-0.264	9.99061e-08
ENSMUSG00000038170	PDE4DIP	chr3:97706871-97707057;97703166-97703418;97710220-97710444;-	SE	-0.654	0
ENSMUSG00000038170	PDE4DIP	chr3:97709481-97709634;97703166-97703418;97710220-97710444;-	SE	-0.386	9.87376e-07
ENSMUSG00000026254	EIF4E2	chr1:87232402-87232481;87226096-87226233;87237845-87240488;+	SE	-0.102	0.0288162
ENSMUSG00000028013	PPA2	chr3:133326647-133326701;133322571-133322616;133339262-133339349;+	SE	-0.148	0.00454956
ENSMUSG00000078716	TMEM8B	chr4:43674436-43674644;43669505-43670034;43680658-43680792;+	SE	-0.121	1.60356e-06
ENSMUSG00000031229	ATRX	chrX:105910573-105910643;105899880-105899993;105911469-105911654;-	SE	-0.132	0.0454236
ENSMUSG00000062590	ARMC9	chr1:86252276-86252392;86244565-86244670;86257225-86257362;+	SE	0.104	0.0357955
ENSMUSG00000057738	SPTAN1	chr2:30001099-30001159;29999913-30000062;30002230-30002429;+	SE	-0.583	0
ENSMUSG00000026577	BLZF1	chr1:164303847-164303924;164302283-164302720;164306438-164306516;-	SE	0.207	0.000740787
ENSMUSG00000005501	USP40	chr1:87968395-87968449;87967509-87967598;87975807-87975931;-	SE	-0.263	0.000138784
ENSMUSG00000038506	DCUN1D2	chr8:13278516-13278685;13271589-13271720;13287803-13287830;-	SE	-0.133	0.000884294
ENSMUSG00000036053	FMNL2	chr2:53054453-53054606;53051199-53051283;53068501-53068610;+	SE	-0.142	0.0163376
ENSMUSG00000028910	MECR	chr4:131852323-131852425;131843492-131843678;131853715-131853813;+	SE	-0.119	0.00323754
ENSMUSG00000036333	KIDINS220	chr12:25040455-25040569;25038323-25038550;25047893-25047926;+	SE	0.309	7.60872e-13
ENSMUSG00000036333	KIDINS220	chr12:25047893-25047926;25038323-25038550;25051094-25051226;+	SE	-0.132	0
ENSMUSG00000036333	KIDINS220	chr12:25047893-25047926;25040455-25040569;25051094-25051226;+	SE	-0.575	2.19553e-10
ENSMUSG00000074749	KIZ	chr2:146870765-146870846;146863706-146863869;146889020-146889666;+	SE	-0.123	0.0333105
ENSMUSG00000036155	MGAT5	chr1:127249789-127249839;127205017-127205427;127306633-127307016;+	SE	-0.115	0.00646412
ENSMUSG00000055897	PPP4R1L-PS	chr2:173589787-173589948;173589504-173589674;173592116-173592221;-	SE	0.368	8.11827e-07
ENSMUSG00000055897	PPP4R1L-PS	chr2:173589787-173590796;173589504-173589674;173592116-173592333;-	SE	0.327	6.36971e-07
ENSMUSG00000042632	PLA2G6	chr15:79327634-79327714;79317760-79318010;79328209-79328253;-	SE	-0.256	0.0437503
ENSMUSG00000031379	PIR	chrX:164342473-164342518;164330014-164330099;164358147-164358230;+	SE	0.243	1.32384e-07
ENSMUSG00000022231	SEMA5A	chr15:32574815-32575020;32568711-32568847;32609222-32609430;+	SE	-0.126	0.00624251
ENSMUSG00000041977	ARHGEF11	chr3:87718228-87718258;87717420-87717520;87722356-87722483;+	SE	-0.172	1.3343e-07
ENSMUSG00000004113	CACNA1B	chr2:24625237-24625334;24622598-24622707;24631898-24632026;-	SE	-0.141	2.88829e-06
ENSMUSG00000004113	CACNA1B	chr2:24625237-24625334;24622598-24622707;24635095-24635240;-	SE	-0.232	0.0176561
ENSMUSG00000004113	CACNA1B	chr2:24631898-24632026;24622598-24622707;24635095-24635240;-	SE	-0.219	0.0104866
ENSMUSG00000038260	TRPM4	chr7:45308243-45308421;45305288-45305494;45308543-45308718;-	SE	0.148	0.049969
ENSMUSG00000038260	TRPM4	chr7:45327720-45327895;45326976-45327140;45333381-45333452;-	SE	0.297	0.0462764
ENSMUSG00000028397	KDM4C	chr4:74280896-74281011;74271193-74271369;74298440-74298634;+	SE	0.104	0.00371952
ENSMUSG00000036833	PNPLA7	chr2:25038836-25038900;25029506-25029656;25039602-25039771;+	SE	0.175	0.00156754
ENSMUSG00000042133	PPIG	chr2:69731490-69731580;69723325-69723363;69731745-69731813;+	SE	-0.129	0.0146522
ENSMUSG00000045103	DMD	chrX:85197503-85197535;85190609-85190702;85202470-85202498;+	SE	-0.3	7.1321e-06
ENSMUSG00000047617	PAXX	chr2:25460654-25460715;25460444-25460494;25460786-25461031;-	SE	0.125	0.0477759
ENSMUSG00000035666	GTF3C4	chr2:28836410-28836516;28833549-28835373;28839882-28840352;-	SE	0.209	0.00600662
ENSMUSG00000056310	TYW1	chr5:130258932-130259054;130257034-130257193;130262818-130262941;+	SE	0.269	5.76819e-05
ENSMUSG00000020827	MINK1	chr11:70606630-70606717;70605949-70606164;70606919-70607079;+	SE	0.306	0
ENSMUSG00000026853	CRAT	chr2:30413859-30413996;30412982-30413246;30415194-30415308;-	SE	0.437	0.000180192
ENSMUSG00000044042	FMN1	chr2:113363835-113365829;113327735-113327831;113478901-113478963;+	SE	-0.141	0.00717766
ENSMUSG00000048537	PHLDB1	chr9:44700945-44701086;44699555-44699696;44703802-44703892;-	SE	0.202	8.12369e-08
ENSMUSG00000048537	PHLDB1	chr9:44708393-44708522;44707884-44708040;44710922-44710946;-	SE	0.241	0.0254323
ENSMUSG00000075415	FNBP1	chr2:31044881-31044896;31040404-31040514;31052984-31053080;-	SE	0.13	0.00992293
ENSMUSG00000075415	FNBP1	chr2:31044881-31044896;31040404-31040514;31054023-31054218;-	SE	0.281	1.26495e-05
ENSMUSG00000075415	FNBP1	chr2:31052984-31053080;31040404-31040514;31054023-31054218;-	SE	0.209	3.55946e-05
ENSMUSG00000075415	FNBP1	chr2:31052984-31053137;31040404-31040514;31054023-31054218;-	SE	0.122	0.000104236
ENSMUSG00000002546	GOLGA2	chr2:32293314-32293395;32292092-32292215;32296625-32296721;+	SE	-0.444	0
ENSMUSG00000026825	DNM1	chr2:32309892-32310027;32308470-32309064;32312126-32312342;-	SE	0.148	4.03055e-10
ENSMUSG00000026825	DNM1	chr2:32309892-32310027;32309474-32309637;32312126-32312342;-	SE	0.241	0.00235985
ENSMUSG00000026825	DNM1	chr2:32310450-32310487;32308470-32309064;32312126-32312342;-	SE	0.282	0
ENSMUSG00000026825	DNM1	chr2:32310450-32310487;32309474-32309637;32312126-32312342;-	SE	0.238	1.8484e-07
ENSMUSG00000026825	DNM1	chr2:32310450-32310487;32309478-32309634;32312126-32312342;-	SE	0.138	0.000884177
ENSMUSG00000117694	SNHG4	chr18:35557336-35557391;35556615-35556691;35571842-35572208;+	SE	-0.103	0.00470998
ENSMUSG00000026819	SLC25A25	chr2:32420655-32420691;32420304-32420416;32421302-32421390;-	SE	0.259	8.04028e-06
ENSMUSG00000022747	ST3GAL6	chr16:58523501-58523672;58507447-58507614;58523926-58524134;-	SE	0.319	0.00109747
ENSMUSG00000032525	NKTR	chr9:121738387-121738415;121731477-121731565;121741121-121741151;+	SE	-0.312	0.000265393
ENSMUSG00000039671	ZMYND8	chr2:165787163-165787247;165784151-165785738;165791904-165791971;-	SE	0.147	0.0224984
ENSMUSG00000028760	EIF4G3	chr4:138084256-138084370;138082892-138082988;138095908-138095929;+	SE	-0.247	3.1591e-10
ENSMUSG00000028760	EIF4G3	chr4:138084256-138084370;138082892-138082988;138096751-138096931;+	SE	-0.297	0.00202633
ENSMUSG00000028760	EIF4G3	chr4:138087532-138087565;138082892-138082988;138095908-138095929;+	SE	-0.116	0.0107145
ENSMUSG00000040621	GEMIN8	chrX:166176844-166177079;166170453-166170550;166178791-166178830;+	SE	-0.62	0.000112301
ENSMUSG00000025964	ADAM23	chr1:63585364-63585455;63572886-63572998;63592607-63596276;+	SE	-0.295	0
ENSMUSG00000034813	GRIP1	chr10:120050231-120050276;120050004-120050116;120054832-120055066;+	SE	-0.296	0.00632466
ENSMUSG00000020262	ADARB1	chr10:77325618-77325691;77321648-77322583;77325865-77325940;-	SE	-0.173	4.51441e-07
ENSMUSG00000036893	EHMT1	chr2:24852664-24852802;24840635-24840779;24856605-24856726;-	SE	-0.176	0.0408529
ENSMUSG00000027651	RPRD1B	chr2:158035995-158036125;158028496-158029045;158043405-158043539;+	SE	-0.117	0.0252941
ENSMUSG00000027651	RPRD1B	chr2:158058651-158058827;158050086-158050213;158074929-158078207;+	SE	-0.146	0.00417247
ENSMUSG00000033788	DYSF	chr6:84157138-84157201;84152332-84152409;84179671-84179770;+	SE	-0.768	2.46756e-10
ENSMUSG00000026765	LYPD6B	chr2:49937852-49938033;49930924-49930984;49942444-49942537;+	SE	0.135	0.0192195
ENSMUSG00000008496	POU2F2	chr7:25093287-25093361;25092519-25093002;25093484-25093686;-	SE	0.29	0.00610736
ENSMUSG00000030616	SYTL2	chr7:90388867-90388915;90386998-90387556;90392358-90392453;+	SE	0.11	0.0050999
ENSMUSG00000028434	EPB41L4B	chr4:57010061-57010178;57007905-57007977;57016853-57016931;-	SE	-0.514	1.48715e-13
ENSMUSG00000026904	SLC4A10	chr2:62244351-62244441;62243361-62243453;62250378-62250536;+	SE	0.175	3.75197e-09
ENSMUSG00000063889	CREM	chr18:3287903-3288092;3276693-3276729;3295039-3295182;-	SE	0.345	0.00414308
ENSMUSG00000035236	SCAI	chr2:39150313-39150414;39132954-39133086;39189988-39190033;-	SE	0.226	0.00943852
ENSMUSG00000027030	STK39	chr2:68267038-68267091;68220903-68220968;68307040-68307108;-	SE	0.11	0.000285515
ENSMUSG00000026975	DPH7	chr2:24963455-24963543;24962399-24962625;24965556-24965654;+	SE	0.161	0.0334994
ENSMUSG00000026975	DPH7	chr2:24963455-24963543;24962422-24962810;24965556-24965654;+	SE	0.266	5.27214e-05
ENSMUSG00000002109	DDB2	chr2:91216665-91216808;91212449-91212614;91217306-91217406;-	SE	-0.359	3.6216e-05
ENSMUSG00000002109	DDB2	chr2:91217052-91217230;91212449-91212614;91217306-91217406;-	SE	-0.259	7.17261e-06
ENSMUSG00000052512	NAV2	chr7:49412825-49412894;49408632-49408906;49420173-49420340;+	SE	-0.592	5.29333e-06
ENSMUSG00000052512	NAV2	chr7:49585143-49585244;49584049-49584212;49587706-49587802;+	SE	0.154	0.00851257
ENSMUSG00000041921	METAP1D	chr2:71500778-71500869;71453362-71453398;71506784-71506942;+	SE	0.216	0.018903
ENSMUSG00000029245	EPHA5	chr5:84233582-84233918;84155866-84156536;84331227-84331891;-	SE	-0.213	0.000386147
ENSMUSG00000056486	CHN1	chr2:73716363-73716419;73679614-73679903;73721402-73721441;-	SE	-0.161	0.000470465
ENSMUSG00000063550	NUP98	chr7:102169362-102169503;102163688-102163822;102176312-102176405;-	SE	-0.155	0.00818558
ENSMUSG00000027002	NCKAP1	chr2:80571212-80571230;80570118-80570229;80580857-80581380;-	SE	-0.171	0.000553671
ENSMUSG00000028578	CAAP1	chr4:94549118-94549194;94521061-94521135;94551264-94551465;-	SE	0.175	0.00337361
ENSMUSG00000028578	CAAP1	chr4:94550421-94550506;94521061-94521135;94551264-94551465;-	SE	0.197	0.00183033
ENSMUSG00000097451	RIAN	chr12:109617173-109617349;109607413-109607496;109620312-109620400;+	SE	0.184	0.0165
ENSMUSG00000097451	RIAN	chr12:109617210-109617349;109607463-109607496;109620312-109620400;+	SE	0.172	0.0445364
ENSMUSG00000097451	RIAN	chr12:109642564-109642652;109639280-109640328;109643413-109643461;+	SE	0.157	0.000446257
ENSMUSG00000004127	TRMT10A	chr3:138146286-138146393;138143860-138143995;138147374-138147570;+	SE	-0.275	0.0188911
ENSMUSG00000034101	CTNND1	chr2:84626019-84626137;84624269-84624558;84650405-84650676;-	SE	0.232	0.000323769
ENSMUSG00000063077	KIF1B	chr4:149261159-149261201;149257869-149258081;149262135-149262278;-	SE	-0.302	0
ENSMUSG00000047098	RNF31	chr14:55594922-55595301;55594294-55594472;55595469-55595760;+	SE	-0.142	0.00191886
ENSMUSG00000039852	RERE	chr4:150439342-150439468;150431522-150431593;150468694-150468800;+	SE	0.107	0.0408684
ENSMUSG00000003812	DNASE2A	chr8:84909525-84909690;84909256-84909335;84909771-84909925;+	SE	-0.209	8.27125e-05
ENSMUSG00000030257	SRGAP3	chr6:112757153-112757430;112750380-112750411;112759748-112759776;-	SE	0.249	0
ENSMUSG00000027677	TTC14	chr3:33807838-33807948;33806815-33806933;33808685-33809944;+	SE	-0.151	0.00147789
ENSMUSG00000027677	TTC14	chr3:33807855-33807948;33806815-33806933;33808685-33809677;+	SE	-0.226	0.000629661
ENSMUSG00000031382	ASB11	chrX:164438006-164438219;164437009-164437225;164445728-164446997;+	SE	0.333	0.000638467
ENSMUSG00000035673	SBNO2	chr10:80079952-80081382;80070620-80072518;80082614-80082726;-	SE	0.366	0.00181691
ENSMUSG00000027300	UBOX5	chr2:130614888-130616742;130604484-130604626;130629915-130630027;-	SE	-0.162	0.0396954
ENSMUSG00000034557	ZFYVE9	chr4:108693319-108693496;108691621-108691791;108695768-108695868;-	SE	-0.278	1.608e-05
ENSMUSG00000068114	CCDC134	chr15:82131716-82131829;82131423-82131545;82134580-82134762;+	SE	0.262	0.0148475
ENSMUSG00000068114	CCDC134	chr15:82131744-82131829;82131423-82131545;82134580-82134762;+	SE	0.144	0.0431406
ENSMUSG00000015501	HIVEP2	chr10:14110664-14110786;14066582-14066684;14117518-14117600;+	SE	0.475	1.10578e-06
ENSMUSG00000015501	HIVEP2	chr10:14110664-14110786;14066582-14066684;14126451-14126496;+	SE	0.121	7.09083e-06
ENSMUSG00000015501	HIVEP2	chr10:14117518-14117600;14066582-14066684;14126451-14126496;+	SE	-0.105	0.00011848
ENSMUSG00000015501	HIVEP2	chr10:14117518-14117600;14110664-14110786;14126451-14126496;+	SE	-0.38	7.46094e-06
ENSMUSG00000063145	BBS5	chr2:69654245-69654373;69654062-69654112;69655498-69655634;+	SE	-0.151	0.000331162
ENSMUSG00000024104	WASHC2	chr6:116256226-116256289;116254089-116255168;116256615-116256828;+	SE	-0.217	1.57186e-05
ENSMUSG00000054823	NSD3	chr8:25683151-25683322;25682498-25682696;25691014-25691161;+	SE	0.174	0.000177223
ENSMUSG00000039031	ARHGAP18	chr10:26912606-26912731;26889731-26889872;26916392-26916454;+	SE	-0.179	0.00167737
ENSMUSG00000038174	FAM126B	chr1:58534484-58534652;58527020-58530259;58535389-58535549;-	SE	-0.405	0
ENSMUSG00000029337	FGF5	chr5:98261942-98262046;98254183-98254760;98275210-98277030;+	SE	-0.484	0.00231865
ENSMUSG00000056153	SOCS6	chr18:88886991-88887065;88868494-88870918;88887212-88887333;-	SE	0.468	0.000119057
ENSMUSG00000027605	ACSS2	chr2:155551189-155551228;155550354-155550469;155555853-155555991;+	SE	-0.241	0
ENSMUSG00000050565	TOR1AIP2	chr1:156041074-156041134;156040916-156041002;156051293-156051623;+	SE	0.272	0.00617367
ENSMUSG00000071176	ARHGEF10	chr8:14942609-14942726;14940208-14940372;14945279-14945394;+	SE	0.175	4.79744e-06
ENSMUSG00000039542	NCAM1	chr9:49531973-49531976;49523521-49523646;49541887-49541902;-	SE	0.255	2.75998e-08
ENSMUSG00000039542	NCAM1	chr9:49541887-49541902;49523521-49523646;49543010-49543030;-	SE	-0.157	1.7932e-09
ENSMUSG00000054226	TPRKB	chr6:85914471-85914528;85913395-85913480;85921422-85921511;+	SE	-0.142	6.47392e-05
ENSMUSG00000054226	TPRKB	chr6:85919916-85920024;85913395-85913480;85921422-85921511;+	SE	-0.161	0.000195642
ENSMUSG00000034032	RPAP1	chr2:119769886-119770082;119769579-119769732;119770319-119770429;-	SE	0.17	0.0220756
ENSMUSG00000034032	RPAP1	chr2:119787220-119787297;119783733-119783970;119787414-119787519;-	SE	-0.172	0.000438126
ENSMUSG00000038257	GLRA3	chr8:56112829-56112874;56110446-56110590;56125073-56125352;+	SE	-0.359	0.0325069
ENSMUSG00000023330	DTWD1	chr2:126158409-126158553;126154540-126154860;126159769-126160028;+	SE	-0.102	0.0253597
ENSMUSG00000001998	AP4E1	chr2:127043646-127043756;127043420-127043543;127046147-127046287;+	SE	0.27	4.36576e-05
ENSMUSG00000001998	AP4E1	chr2:127043678-127043756;127043420-127043543;127046147-127046287;+	SE	0.385	1.3576e-05
ENSMUSG00000019979	APAF1	chr10:91023719-91023848;91020655-91020781;91031548-91031710;-	SE	-0.166	0.00380576
ENSMUSG00000027378	NPHP1	chr2:127759575-127759686;127747999-127748112;127761161-127761236;-	SE	-0.262	0.0062687
ENSMUSG00000026959	GRIN1	chr2:25311342-25311405;25310374-25310475;25313427-25313604;-	SE	0.247	0
ENSMUSG00000038048	CNTNAP5C	chr17:57891899-57892093;57876382-57876487;58013815-58013963;+	SE	0.301	0.00278331
ENSMUSG00000005267	ZFP287	chr11:62727549-62727653;62725247-62725374;62728281-62728666;-	SE	0.111	0.02191
ENSMUSG00000118604	BX322656.1	chrX:61133365-61133503;61119341-61119424;61134720-61134796;+	SE	0.316	0.00945338
ENSMUSG00000053475	TNFAIP6	chr2:52043728-52043866;52038008-52038269;52047430-52047592;+	SE	-0.12	0.00457912
ENSMUSG00000045095	MAGI1	chr6:93680788-93680877;93675454-93679002;93682951-93683090;-	SE	-0.382	1.96959e-14
ENSMUSG00000027457	SNPH	chr2:151600256-151600364;151597108-151597258;151600977-151601074;-	SE	-0.125	0.00310168
ENSMUSG00000027457	SNPH	chr2:151600256-151600463;151597108-151597258;151600977-151601074;-	SE	-0.137	2.10485e-05
ENSMUSG00000027457	SNPH	chr2:151602380-151602408;151601203-151601631;151632147-151632254;-	SE	-0.939	0
ENSMUSG00000086363	A330102I10RIK	chr13:29023630-29023723;29023175-29023212;29039942-29040336;+	SE	0.425	0.0319914
ENSMUSG00000003680	TAF6L	chr19:8785121-8785178;8783834-8783994;8786209-8786281;-	SE	0.153	0.00588067
ENSMUSG00000027466	RBCK1	chr2:152323171-152323332;152319123-152319303;152324266-152324364;-	SE	-0.166	0.0286434
ENSMUSG00000027466	RBCK1	chr2:152323171-152323332;152322159-152322271;152324266-152324364;-	SE	-0.195	0.00110176
ENSMUSG00000080316	SPACA6	chr17:17837508-17837586;17836720-17836744;17838086-17838243;+	SE	-0.13	0.013094
ENSMUSG00000015214	MTMR1	chrX:71376886-71376910;71369798-71369904;71383199-71383275;+	SE	-0.479	1.0113e-10
ENSMUSG00000015214	MTMR1	chrX:71379013-71379064;71369798-71369904;71383199-71383275;+	SE	-0.521	2.08716e-12
ENSMUSG00000028274	RNGTT	chr4:33443600-33443667;33379368-33379437;33498950-33499074;+	SE	-0.169	0.0436378
ENSMUSG00000027646	SRC	chr2:157458842-157458860;157458533-157458633;157462709-157462808;+	SE	0.108	0.0484121
ENSMUSG00000027273	SNAP25	chr2:136770056-136770174;136769742-136769860;136773894-136774020;+	SE	-0.15	0.000155286
ENSMUSG00000041975	METTL8	chr2:70976073-70976137;70973252-70973392;70980376-70980426;-	SE	-0.208	7.82863e-05
ENSMUSG00000034664	ITGA2B	chr11:102455563-102455680;102453296-102453517;102455898-102456000;-	SE	0.272	0.000626125
ENSMUSG00000032641	GPR19	chr6:134886890-134886936;134877216-134877334;134887629-134887768;-	SE	-0.172	0.0126955
ENSMUSG00000075318	SCN2A	chr2:65682502-65682594;65681996-65682125;65682689-65682781;+	SE	0.242	0
ENSMUSG00000075318	SCN2A	chr2:65682689-65682781;65682502-65682594;65683670-65683943;+	SE	-0.455	0
ENSMUSG00000026627	PACC1	chr1:191328182-191328279;191325911-191326076;191338781-191338991;+	SE	-0.119	0.0481401
ENSMUSG00000017670	ELMO2	chr2:165303665-165303701;165301940-165301991;165304899-165304978;-	SE	0.322	0
ENSMUSG00000079109	PMS2	chr5:143911920-143912060;143909963-143910079;143913401-143913488;+	SE	-0.419	0.000153369
ENSMUSG00000079109	PMS2	chr5:143911925-143912060;143909963-143910079;143913401-143913488;+	SE	-0.432	1.07258e-05
ENSMUSG00000027544	NFATC2	chr2:168486685-168486771;168476409-168480249;168504444-168505134;-	SE	0.439	0.000116115
ENSMUSG00000001999	BLVRA	chr2:127080529-127080658;127070664-127070730;127085962-127086082;+	SE	-0.115	0.0300031
ENSMUSG00000056073	GRIK2	chr10:49103509-49103648;49100836-49101272;49104978-49105065;-	SE	-0.553	0.0118672
ENSMUSG00000004626	STXBP2	chr8:3632499-3632600;3632219-3632269;3633290-3633367;+	SE	-0.142	0.0008593
ENSMUSG00000013973	DEDD	chr1:171331233-171331285;171329398-171329526;171338251-171338640;+	SE	0.141	0.00342846
ENSMUSG00000037685	ATP8A1	chr5:67778959-67779033;67776128-67776198;67780987-67781061;-	SE	-0.427	0
ENSMUSG00000037685	ATP8A1	chr5:67780987-67781061;67778959-67779033;67786625-67786666;-	SE	0.242	0.0027267
ENSMUSG00000029148	NRBP1	chr5:31246321-31246345;31245750-31245845;31247341-31247425;+	SE	0.292	3.81524e-07
ENSMUSG00000039069	MTG2	chr2:180078003-180078142;180071793-180071886;180078618-180078823;+	SE	-0.34	3.90818e-05
ENSMUSG00000039069	MTG2	chr2:180078003-180078142;180073139-180073233;180078618-180078823;+	SE	-0.329	0.018015
ENSMUSG00000036353	P2RY12	chr3:59227450-59227581;59220218-59220283;59262773-59262831;-	SE	0.366	0.000535842
ENSMUSG00000031150	CCDC120	chrX:7735071-7735170;7731713-7734098;7735300-7735475;-	SE	0.234	0.000123584
ENSMUSG00000031153	GRIPAP1	chrX:7794259-7794286;7792275-7792337;7794991-7795099;+	SE	-0.163	1.16208e-08
ENSMUSG00000031153	GRIPAP1	chrX:7794259-7794286;7792275-7792337;7799289-7799428;+	SE	-0.33	2.14757e-06
ENSMUSG00000031153	GRIPAP1	chrX:7794991-7795099;7792275-7792337;7799289-7799428;+	SE	-0.27	1.62849e-09
ENSMUSG00000031012	CASK	chrX:13550946-13550982;13549164-13549361;13552372-13552441;-	SE	0.209	0.0011636
ENSMUSG00000031012	CASK	chrX:13552372-13552441;13550946-13550982;13554877-13554946;-	SE	0.302	1.92686e-08
ENSMUSG00000079659	TMEM243	chr5:9117458-9117563;9101216-9101395;9152966-9153125;+	SE	0.234	0.0264134
ENSMUSG00000030172	ERC1	chr6:119713679-119713811;119694570-119694731;119722172-119722308;-	SE	-0.174	0.0069587
ENSMUSG00000029071	DVL1	chr4:155857495-155857534;155856613-155856820;155857992-155859303;+	SE	0.538	0
ENSMUSG00000052374	ACTN2	chr13:12294309-12294402;12291659-12291890;12296474-12296560;-	SE	0.113	0.0261611
ENSMUSG00000041936	AGRN	chr4:156167776-156167809;156167281-156167506;156168545-156168569;-	SE	0.288	0
ENSMUSG00000041936	AGRN	chr4:156168545-156168569;156167281-156167506;156168732-156168820;-	SE	-0.257	0.0224765
ENSMUSG00000041936	AGRN	chr4:156168545-156168569;156167776-156167809;156168732-156168820;-	SE	-0.146	0.00118052
ENSMUSG00000040537	ADAM22	chr5:8087981-8088068;8082142-8082269;8090141-8090252;-	SE	0.267	0.00198119
ENSMUSG00000040537	ADAM22	chr5:8090141-8090252;8087981-8088068;8092339-8092406;-	SE	-0.247	2.36323e-08
ENSMUSG00000054099	SLC25A40	chr5:8424796-8424887;8422872-8423039;8427195-8427267;+	SE	0.641	5.92273e-06
ENSMUSG00000040003	MAGI2	chr5:20543584-20543626;20534336-20534526;20550206-20550298;+	SE	0.251	3.34933e-08
ENSMUSG00000040003	MAGI2	chr5:20543584-20543626;20534337-20534520;20550206-20550298;+	SE	0.117	0.00272615
ENSMUSG00000021198	UNC79	chr12:103096550-103096616;103094957-103095137;103104608-103104895;+	SE	-0.298	8.52214e-05
ENSMUSG00000021198	UNC79	chr12:103125608-103125725;103122335-103122443;103128228-103128312;+	SE	0.276	0.0409885
ENSMUSG00000026173	PLCD4	chr1:74562713-74562830;74560426-74560493;74564376-74564512;+	SE	-0.304	0.00184379
ENSMUSG00000106379	LHFPL3	chr5:23221864-23221912;23102411-23102648;23273334-23275597;+	SE	-0.287	3.82533e-14
ENSMUSG00000051730	METTL5	chr2:69879101-69879184;69873883-69873935;69880766-69880948;-	SE	-0.155	0.0241469
ENSMUSG00000026155	SMAP1	chr1:23871437-23871518;23866216-23866297;23876373-23876449;-	SE	-0.106	0.000562858
ENSMUSG00000038056	KMT2C	chr5:25295397-25295610;25293106-25293248;25298869-25300075;-	SE	0.322	0.0431025
ENSMUSG00000117819	GM50253	chr17:27028832-27029946;27025336-27025459;27030675-27030800;+	SE	-0.276	0.00240996
ENSMUSG00000006638	ABHD1	chr5:30952884-30953045;30950065-30950248;30953342-30953525;+	SE	-0.17	0.00471703
ENSMUSG00000087095	EMX2OS	chr19:59429999-59430099;59425103-59429261;59432802-59433032;-	SE	0.431	6.8448e-06
ENSMUSG00000029141	SLC4A1AP	chr5:31546179-31546266;31543669-31543913;31548613-31548681;+	SE	0.388	0.00227598
ENSMUSG00000106918	MRPL33	chr5:31641604-31643040;31616380-31616487;31650302-31650484;+	SE	0.22	0.0325379
ENSMUSG00000016763	SCUBE1	chr15:83651654-83651744;83638703-83638820;83654168-83654285;-	SE	-0.259	0.00049339
ENSMUSG00000029106	ADD1	chr5:34629135-34629172;34628414-34628513;34630469-34632305;+	SE	0.47	0
ENSMUSG00000029106	ADD1	chr5:34629138-34629172;34628414-34628513;34630469-34630816;+	SE	0.391	0
ENSMUSG00000051246	MSANTD1	chr5:34921403-34921679;34915914-34917915;34923323-34923564;+	SE	0.28	0.00199341
ENSMUSG00000023707	OGFOD2	chr5:124114064-124114192;124113428-124113528;124114387-124114645;+	SE	-0.141	0.0421004
ENSMUSG00000009292	TRPM2	chr10:77969156-77969299;77966850-77967096;77969782-77969804;-	SE	0.114	0.00851853
ENSMUSG00000029098	ACOX3	chr5:35609735-35609822;35609019-35609087;35614001-35615352;+	SE	-0.112	0.0462764
ENSMUSG00000029122	EVC	chr5:37314761-37314827;37314564-37314571;37316324-37316423;-	SE	0.183	0.00137554
ENSMUSG00000029127	ZBTB49	chr5:38213307-38214064;38205888-38205962;38216446-38216613;-	SE	-0.298	0.00147341
ENSMUSG00000029127	ZBTB49	chr5:38213307-38214383;38205888-38205962;38216446-38216613;-	SE	-0.27	0.00152089
ENSMUSG00000057551	ZFP317	chr9:19625499-19625637;19624231-19624298;19629096-19629206;+	SE	-0.445	0.000834354
ENSMUSG00000057551	ZFP317	chr9:19625915-19625995;19625499-19625637;19629096-19629206;+	SE	0.466	0.030301
ENSMUSG00000029086	PROM1	chr5:44000776-44000845;43995074-43995114;44001269-44001293;-	SE	0.149	0.0287172
ENSMUSG00000029086	PROM1	chr5:44001269-44001293;43995074-43995114;44001785-44001901;-	SE	-0.426	0.000710244
ENSMUSG00000031558	SLIT2	chr5:48263640-48263667;48259543-48259683;48275581-48275675;+	SE	0.64	1.46803e-10
ENSMUSG00000037126	PSD	chr19:46326897-46327007;46326166-46326222;46327083-46327121;-	SE	0.407	1.86281e-05
ENSMUSG00000097145	9230114K14RIK	chr5:52192917-52192978;52190671-52190937;52196892-52197023;+	SE	-0.497	0.0195347
ENSMUSG00000097145	9230114K14RIK	chr5:52194800-52194890;52190678-52190937;52196892-52197023;+	SE	-0.552	0.00474114
ENSMUSG00000068748	PTPRZ1	chr6:23024713-23024734;23022198-23022284;23024944-23025041;+	SE	-0.36	7.55994e-11
ENSMUSG00000070733	FRYL	chr5:73115255-73115300;73112748-73112852;73118483-73118585;-	SE	0.204	4.68316e-07
ENSMUSG00000037795	N4BP2	chr5:65786105-65786361;65775584-65775663;65788052-65788141;+	SE	-0.672	4.31729e-09
ENSMUSG00000036087	SLAIN2	chr5:72965803-72965881;72958148-72958286;72974530-72974702;+	SE	-0.18	1.15348e-09
ENSMUSG00000029152	OCIAD1	chr5:73310273-73310426;73306577-73306798;73313442-73313941;+	SE	0.116	0.00582552
ENSMUSG00000020076	DDX50	chr10:62647533-62647643;62645990-62647201;62651024-62651203;-	SE	0.153	0.00306874
ENSMUSG00000036435	EXOC1	chr5:76557818-76557863;76554099-76554205;76559003-76559167;+	SE	0.383	4.15853e-09
ENSMUSG00000008318	RELT	chr7:100848421-100848503;100848018-100848273;100848798-100848879;-	SE	-0.275	1.34817e-05
ENSMUSG00000038371	SBF2	chr7:110347886-110347982;110341326-110341364;110348854-110348995;-	SE	0.155	0.0262731
ENSMUSG00000059475	ZFP426	chr9:20474906-20475033;20473027-20473108;20476395-20476478;-	SE	0.104	0.00257466
ENSMUSG00000059475	ZFP426	chr9:20474906-20475075;20473104-20473108;20476395-20476478;-	SE	0.17	0.000488548
ENSMUSG00000059475	ZFP426	chr9:20474910-20475033;20473027-20473108;20476395-20476478;-	SE	0.172	0.0001709
ENSMUSG00000059475	ZFP426	chr9:20486329-20486437;20478132-20478279;20492385-20492451;-	SE	-0.109	0.0334527
ENSMUSG00000048796	CYB561D1	chr3:108200124-108200270;108195770-108199715;108200626-108201212;-	SE	-0.169	0.00147789
ENSMUSG00000118346	TMEM179B	chr19:8773504-8773622;8773027-8773106;8774334-8774467;-	SE	-0.402	0.0263837
ENSMUSG00000102644	THAP6	chr5:91963682-91963785;91963234-91963522;91965095-91965304;+	SE	0.469	0.0121246
ENSMUSG00000058013	SEPTIN11	chr5:93173469-93173537;93167499-93167687;93176039-93176077;+	SE	-0.293	0.016835
ENSMUSG00000058013	SEPTIN11	chr5:93173472-93173537;93167499-93167687;93175403-93176447;+	SE	-0.438	2.38977e-13
ENSMUSG00000023074	MOSPD1	chrX:53347703-53347865;53345007-53345989;53355655-53355873;-	SE	-0.155	0.00640354
ENSMUSG00000035107	DCBLD2	chr16:58448815-58448949;58448451-58448524;58449798-58449839;+	SE	-0.105	0.00423918
ENSMUSG00000021666	GFM2	chr13:97151634-97151724;97150349-97150413;97153227-97153316;+	SE	0.214	0.0177611
ENSMUSG00000031060	RBM10	chrX:20635730-20635914;20619973-20620114;20639432-20639502;+	SE	-0.122	0.0264399
ENSMUSG00000030447	CYFIP1	chr7:55898237-55898391;55897818-55897972;55899914-55900071;+	SE	-0.261	0.000256225
ENSMUSG00000034243	GOLGB1	chr16:36885010-36885188;36875139-36875263;36886133-36886228;+	SE	-0.481	0.00132905
ENSMUSG00000086247	GM15787	chr5:110168194-110168484;110162452-110162609;110176316-110176466;-	SE	-0.574	0.00167952
ENSMUSG00000029505	EP400	chr5:110740181-110740289;110737671-110739681;110741969-110742060;-	SE	0.283	0.00514902
ENSMUSG00000097767	MIAT	chr5:112228054-112228178;112224207-112224356;112228300-112228356;-	SE	-0.152	0.0378005
ENSMUSG00000097767	MIAT	chr5:112228300-112228356;112228054-112228214;112228608-112228644;-	SE	-0.436	0.034204
ENSMUSG00000041702	BTBD7	chr12:102841038-102841191;102840099-102840287;102878215-102878406;-	SE	0.187	0.00293503
ENSMUSG00000018974	SART3	chr5:113762828-113762933;113761094-113761279;113764072-113764199;-	SE	0.104	0.00586905
ENSMUSG00000029538	SRSF9	chr5:115328346-115328704;115327394-115327499;115330497-115330658;+	SE	-0.23	0.00222734
ENSMUSG00000029538	SRSF9	chr5:115331449-115331539;115330497-115330658;115332116-115332289;+	SE	-0.137	0.000112588
ENSMUSG00000029538	SRSF9	chr5:115331460-115331539;115330577-115330658;115332116-115332289;+	SE	-0.127	3.74991e-05
ENSMUSG00000039531	ZUP1	chr10:33950482-33950617;33949747-33949864;33951130-33951235;-	SE	0.107	0.00608246
ENSMUSG00000063919	SRRM4	chr5:116454672-116454688;116453408-116453713;116467431-116467588;-	SE	-0.151	0.00903288
ENSMUSG00000061288	TAOK3	chr5:117206646-117206760;117204298-117204395;117209553-117209645;+	SE	0.226	0.00421781
ENSMUSG00000020083	FAM241B	chr10:62110235-62110314;62109883-62110012;62110958-62111050;-	SE	-0.226	2.86455e-05
ENSMUSG00000040270	BACH2	chr4:32417434-32417583;32317197-32317304;32501612-32501636;+	SE	-0.269	0.00152809
ENSMUSG00000028573	FGGY	chr4:95844072-95844193;95837584-95837659;95849581-95849676;+	SE	0.202	0.0357546
ENSMUSG00000029822	OSBPL3	chr6:50333185-50333293;50328669-50328804;50336214-50336345;-	SE	-0.423	5.02591e-07
ENSMUSG00000029469	IFT81	chr5:122610077-122610177;122609172-122609353;122610942-122611107;-	SE	-0.194	0.00043355
ENSMUSG00000029469	IFT81	chr5:122610077-122610181;122609172-122609353;122610942-122611107;-	SE	-0.12	0.000497035
ENSMUSG00000029471	CAMKK2	chr5:122736987-122737030;122731169-122734245;122737432-122737533;-	SE	-0.424	0
ENSMUSG00000084799	INO80DOS	chr1:63144118-63144185;63114739-63114960;63156219-63156321;+	SE	-0.191	0.0217888
ENSMUSG00000049550	CLIP1	chr5:123586333-123586354;123583520-123583638;123590792-123590845;-	SE	0.362	2.67442e-10
ENSMUSG00000049550	CLIP1	chr5:123635173-123635278;123630224-123631169;123640493-123640554;-	SE	0.106	0.0110824
ENSMUSG00000049971	GLT1D1	chr5:127644318-127644467;127632261-127632351;127650682-127650788;+	SE	-0.164	0.0002475
ENSMUSG00000066735	VKORC1L1	chr5:129976988-129977192;129942173-129942365;129978518-129978628;+	SE	0.112	0.00204054
ENSMUSG00000061979	RCC1L	chr5:134157590-134157678;134155739-134155913;134163623-134163805;-	SE	-0.265	1.31074e-07
ENSMUSG00000015942	GTF2IRD2	chr5:134206770-134206827;134203270-134203348;134208879-134208942;+	SE	0.126	0.00692821
ENSMUSG00000064138	FAM172A	chr13:77834509-77834621;77825322-77825388;77902653-77902875;+	SE	0.144	0.00077484
ENSMUSG00000064138	FAM172A	chr13:77951984-77952104;77902653-77902875;77999585-77999702;+	SE	-0.123	0.00743201
ENSMUSG00000057337	CHST3	chr10:60194092-60194245;60188072-60188318;60218903-60219260;-	SE	0.519	0.00282214
ENSMUSG00000031078	CTTN	chr7:144450977-144451088;144449559-144449615;144452026-144452137;-	SE	-0.203	9.81872e-10
ENSMUSG00000031078	CTTN	chr7:144452026-144452137;144449559-144449615;144452547-144452587;-	SE	0.465	0
ENSMUSG00000041966	DCAF17	chr2:71078473-71078579;71078059-71078164;71081910-71082053;+	SE	-0.295	0.0474741
ENSMUSG00000029560	SNX8	chr5:140353432-140353513;140353034-140353195;140355959-140356081;-	SE	-0.306	0.000736813
ENSMUSG00000030309	CAPRIN2	chr6:148868988-148869645;148865829-148865952;148870612-148870656;-	SE	0.309	2.46238e-05
ENSMUSG00000029636	WASF3	chr5:146460964-146461140;146455543-146455661;146465849-146466019;+	SE	0.538	0
ENSMUSG00000029636	WASF3	chr5:146465849-146466019;146455608-146455661;146466797-146467064;+	SE	-0.633	0.000326173
ENSMUSG00000029636	WASF3	chr5:146465849-146466019;146460964-146461140;146466797-146467064;+	SE	-0.396	0
ENSMUSG00000071042	RASGRP3	chr17:75488816-75488949;75435895-75436168;75491757-75491790;+	SE	-0.478	0.0104704
ENSMUSG00000024163	MAPK8IP3	chr17:24920471-24920495;24917994-24918139;24923815-24923868;-	SE	0.245	0
ENSMUSG00000024163	MAPK8IP3	chr17:24920471-24920495;24918087-24918136;24923815-24923868;-	SE	0.217	0.0268161
ENSMUSG00000024969	MARK2	chr19:7278041-7278086;7275395-7277450;7280997-7281255;-	SE	-0.214	1.322e-09
ENSMUSG00000024969	MARK2	chr19:7279110-7279278;7278041-7278086;7279985-7280012;-	SE	0.474	0.00137361
ENSMUSG00000024969	MARK2	chr19:7279985-7280012;7276848-7277450;7280997-7281255;-	SE	-0.249	0.0207184
ENSMUSG00000022629	KIF21A	chr15:90948323-90948338;90943764-90943901;90949005-90949044;-	SE	-0.252	0.00158183
ENSMUSG00000022629	KIF21A	chr15:90949005-90949044;90943764-90943901;90951245-90951374;-	SE	0.314	0.000882954
ENSMUSG00000022629	KIF21A	chr15:90976470-90976509;90972624-90972715;90980794-90980998;-	SE	0.429	0
ENSMUSG00000040407	AKAP9	chr5:3954396-3954450;3951689-3951734;3954791-3954962;+	SE	-0.311	0.0127827
ENSMUSG00000022364	TBC1D31	chr15:57919930-57920046;57915969-57916116;57922956-57923135;+	SE	-0.405	0.0277468
ENSMUSG00000022779	TOP3B	chr16:16875071-16875155;16870756-16870829;16877831-16878016;+	SE	-0.479	0.00716874
ENSMUSG00000022779	TOP3B	chr16:16875071-16875155;16870786-16871055;16877831-16878016;+	SE	-0.133	0.00151453
ENSMUSG00000038665	DGKI	chr6:36994858-36994921;36975146-36975247;37000041-37000241;-	SE	0.556	9.29365e-11
ENSMUSG00000038665	DGKI	chr6:37097551-37097626;37087628-37087694;37134253-37134349;-	SE	-0.145	0.00124069
ENSMUSG00000029924	SLC37A3	chr6:39367643-39367766;39366888-39367046;39372078-39372137;-	SE	0.335	0.00561997
ENSMUSG00000029924	SLC37A3	chr6:39372078-39372137;39367643-39367766;39377618-39377662;-	SE	-0.79	2.35482e-09
ENSMUSG00000017718	AFMID	chr11:117836407-117836512;117832527-117832576;117838492-117839908;+	SE	-0.364	8.15517e-06
ENSMUSG00000062866	PHACTR2	chr10:13255309-13255321;13253341-13253879;13266972-13267053;-	SE	-0.411	0.0452701
ENSMUSG00000021982	CDADC1	chr14:59564517-59564595;59559387-59560921;59568947-59569008;-	SE	0.142	0.000712834
ENSMUSG00000047767	ATG16L2	chr7:101294858-101294921;101293875-101293984;101296120-101296234;-	SE	-0.51	1.71336e-08
ENSMUSG00000029687	EZH2	chr6:47546748-47546830;47545675-47545916;47547344-47547436;-	SE	-0.207	0.0499894
ENSMUSG00000072653	ZFP783	chr6:47945882-47945962;47945428-47945751;47948893-47949019;+	SE	-0.537	0.000276909
ENSMUSG00000072653	ZFP783	chr6:47946661-47946790;47945465-47945751;47948893-47949019;+	SE	-0.447	0.00633892
ENSMUSG00000033216	EEFSEC	chr6:88355482-88355647;88297576-88298236;88376203-88376411;-	SE	0.101	0.0290922
ENSMUSG00000029810	TMEM176B	chr6:48840360-48840453;48838171-48838365;48841347-48841370;-	SE	0.321	6.82238e-05
ENSMUSG00000029817	TRA2A	chr6:49252802-49253108;49252381-49252515;49263837-49264011;-	SE	0.211	0.0120847
ENSMUSG00000059900	TMEM40	chr6:115730435-115730498;115729130-115729684;115731006-115731081;-	SE	0.152	0.00467587
ENSMUSG00000038388	MPP6	chr6:50176876-50176918;50163421-50163649;50178388-50178520;+	SE	-0.243	0
ENSMUSG00000034911	USHBP1	chr8:71386186-71386272;71385915-71386038;71387349-71387577;-	SE	0.22	0.0121268
ENSMUSG00000047909	ANKRD16	chr2:11785169-11785260;11784292-11784452;11786223-11786302;+	SE	-0.222	0.0153764
ENSMUSG00000027259	ADAL	chr2:121142523-121142654;121142092-121142303;121143148-121143209;+	SE	-0.14	0.0488597
ENSMUSG00000029920	SMARCAD1	chr6:65043835-65044108;65043205-65043445;65052619-65052749;+	SE	0.145	0.00921586
ENSMUSG00000034731	DGKH	chr14:78575886-78576012;78570070-78570157;78577448-78577557;-	SE	0.583	1.82614e-10
ENSMUSG00000034731	DGKH	chr14:78575886-78576017;78570002-78570157;78577448-78577557;-	SE	0.524	3.82533e-14
ENSMUSG00000027584	OPRL1	chr2:181716501-181716535;181715689-181715946;181717954-181718093;+	SE	0.354	0.00702102
ENSMUSG00000087694	A530058N18RIK	chr2:114023228-114023277;114020181-114020208;114031193-114032105;+	SE	0.111	0.0204441
ENSMUSG00000026121	SEMA4C	chr1:36556802-36556929;36555931-36556077;36558015-36558250;-	SE	-0.13	0.01879
ENSMUSG00000026492	TFB2M	chr1:179544897-179544986;179542306-179542457;179545366-179545458;-	SE	0.147	0.00232082
ENSMUSG00000026492	TFB2M	chr1:179545366-179545458;179542306-179542457;179545821-179545892;-	SE	-0.579	0.00581614
ENSMUSG00000022565	PLEC	chr15:76178518-76181899;76170973-76178385;76182909-76183008;-	SE	-0.151	0.000181413
ENSMUSG00000030960	EEF1AKMT2	chr7:132837099-132837207;132827780-132827882;132850590-132850709;-	SE	-0.116	0.00760772
ENSMUSG00000030960	EEF1AKMT2	chr7:132837099-132837207;132827780-132827882;132851425-132851491;-	SE	0.126	0.00925396
ENSMUSG00000030960	EEF1AKMT2	chr7:132850590-132850709;132837099-132837207;132851425-132851491;-	SE	-0.18	0.000291894
ENSMUSG00000030960	EEF1AKMT2	chr7:132850594-132850709;132837099-132837207;132851425-132851491;-	SE	-0.139	0.000755455
ENSMUSG00000020212	MDM1	chr10:118156833-118156863;118152174-118152274;118157194-118157370;+	SE	-0.556	0.00151268
ENSMUSG00000030929	ERI2	chr7:119792264-119792343;119791100-119791228;119792430-119792498;-	SE	0.201	0.023316
ENSMUSG00000030929	ERI2	chr7:119792264-119792348;119790233-119791228;119792430-119792498;-	SE	0.134	0.0254323
ENSMUSG00000008658	RBFOX1	chr16:7363864-7363904;7352931-7353064;7375904-7375969;+	SE	-0.101	5.15339e-06
ENSMUSG00000026883	DAB2IP	chr2:35721260-35721413;35719852-35720741;35723028-35723222;+	SE	0.106	3.77737e-09
ENSMUSG00000048930	TADA3	chr6:113377315-113377373;113376891-113376945;113377489-113377756;-	SE	0.145	0.0369127
ENSMUSG00000051169	RPUSD3	chr6:113418809-113418922;113418030-113418075;113419217-113419310;-	SE	-0.177	0.0493089
ENSMUSG00000051169	RPUSD3	chr6:113418809-113418949;113418030-113418075;113419217-113419314;-	SE	-0.114	0.0357955
ENSMUSG00000020300	CPEB4	chr11:31908824-31908875;31889857-31889939;31918800-31918824;+	SE	0.16	0.00501634
ENSMUSG00000005899	SMPD4	chr16:17623904-17623991;17621435-17621525;17625719-17625840;+	SE	-0.137	0.000100455
ENSMUSG00000005899	SMPD4	chr16:17635481-17635568;17631985-17632057;17638495-17638641;+	SE	-0.432	8.04028e-06
ENSMUSG00000045962	WNK1	chr6:119932689-119932761;119927124-119927234;119934255-119934329;-	SE	-0.124	0.00035899
ENSMUSG00000045962	WNK1	chr6:119952684-119952969;119951897-119951995;119956070-119956196;-	SE	0.288	1.74403e-08
ENSMUSG00000045962	WNK1	chr6:119953770-119953902;119951897-119951995;119956070-119956170;-	SE	0.413	8.10114e-05
ENSMUSG00000045962	WNK1	chr6:119953770-119954232;119951897-119951995;119956070-119956196;-	SE	0.354	6.30799e-06
ENSMUSG00000022150	DAB2	chr15:6429295-6429949;6424196-6424250;6430953-6431107;+	SE	-0.193	0.0235918
ENSMUSG00000041890	GIT2	chr5:114737347-114737437;114733860-114733943;114739032-114739281;-	SE	-0.196	0.0155589
ENSMUSG00000041890	GIT2	chr5:114743775-114743880;114739032-114739281;114745428-114745571;-	SE	-0.115	0.0384465
ENSMUSG00000041890	GIT2	chr5:114769616-114769750;114767095-114767208;114773313-114773434;-	SE	0.166	0.000331533
ENSMUSG00000109061	GM49320	chr8:4240687-4240735;4238864-4239033;4243303-4243445;+	SE	-0.249	1.06795e-12
ENSMUSG00000002963	PNKP	chr7:44858162-44858209;44857158-44857554;44858452-44858749;+	SE	-0.22	0.00718143
ENSMUSG00000002963	PNKP	chr7:44860076-44860184;44859887-44859945;44860359-44860424;+	SE	-0.118	0.0211731
ENSMUSG00000047495	DLGAP2	chr8:14823573-14823615;14822342-14822695;14829868-14829954;+	SE	-0.102	0.00912571
ENSMUSG00000023191	P3H3	chr6:124845507-124845658;124845201-124845319;124845941-124846043;-	SE	-0.194	0.00366118
ENSMUSG00000026163	SPHKAP	chr1:83265968-83266055;83263781-83263834;83267301-83267487;-	SE	0.221	0.000149833
ENSMUSG00000020859	SPAG9	chr11:94079198-94079210;94071564-94071686;94080739-94080754;+	SE	-0.217	0.0106551
[truncated: 849 more rows]

## Sheet: AS Mbnl2 KO Hipp
Gene ID	Gene symbol	AS coordinates	AS type	DPSI	FDR
[truncated: 912 more rows]

## Sheet: AS eMbnl1 KO
Gene ID	Gene symbol	AS coordinates	AS type	DPSI	FDR
[truncated: 1,197 more rows]

[truncated: 5 more sheets: AS eMbnl2 KO, AS eMbnl cDKO, AS DM1 3D, AS Mbnl DKD CAD, AS Srrm DKD N2a]
