# Supplementary material for: Autism-related traits in myotonic dystrophy type 1 model mice are due to MBNL sequestration and RNA mis-splicing of autism-risk genes
Source: Nat Neurosci. 2025 Apr 21;28(6):1199–212. doi: 10.1038/s41593-025-01943-0 (PMC12148930; doi:10.1038/s41593-025-01943-0)
Supplement: Supplementary file 3 — Statistical source data file. [file 41593_2025_1943_MOESM3_ESM.xlsx]

## Sheet: Fig.1a
#	Species	Condition	Source	Sex	Age	CTG length	PMI/RQN	Repository	Accession number	Reference		Female	Female	Male	Male		Tukey's multiple comparisons test	Adjusted P Value
1	Human	DM1	BA10	Female	48 years	2557.92 (90 %ile)	7.9 RQN	GEO	SRR12582120	PMID: 33472074		F:CTRL	F:DM1	M:CTRL	M:DM1		F:CTRL vs. F:DM1	0.8882
2	Human	DM1	BA10	Male	41 years	n/a	9.1 RQN	GEO	SRR12582121	PMID: 33472074		52	48	48	41		F:CTRL vs. M:CTRL	0.9932
3	Human	DM1	BA10	Male	56 years	3330.64 (90 %ile)	7.0 RQN	GEO	SRR12582122	PMID: 33472074		60	66	60	56		F:DM1 vs. M:DM1	0.6519
4	Human	DM1	BA10	Female	66 years	n/a	7.6 RQN	GEO	SRR12582123	PMID: 33472074		65	77	65	70		M:CTRL vs. M:DM1	0.6108
5	Human	DM1	BA10	Female	77 years	822.267 (90 %ile)	6.1 RQN	GEO	SRR12582124	PMID: 33472074		71	59	67	39
6	Human	DM1	BA10	Male	70 years	n/a	6.6 RQN	GEO	SRR12582125	PMID: 33472074			51		50
7	Human	DM1	BA10	Male	39 years	4661.35 (90 %ile)	6.0 RQN	GEO	SRR12582126	PMID: 33472074			59		65
8	Human	DM1	BA10	Female	59 years	n/a	6.6 RQN	GEO	SRR12582127	PMID: 33472074			65		60
9	Human	DM1	BA10	Female	51 years	n/a	5.1 RQN	GEO	SRR12582128	PMID: 33472074			41		41
10	Human	DM1	BA10	Female	59 years	n/a	5.8 RQN	GEO	SRR12582129	PMID: 33472074			44		47
11	Human	DM1	BA10	Female	65 years	3910.92 (90 %ile)	5.6 RQN	GEO	SRR12582130	PMID: 33472074			50
12	Human	DM1	BA10	Male	50 years	n/a	5.6 RQN	GEO	SRR12582131	PMID: 33472074			73
13	Human	DM1	BA10	Female	41 years	n/a	5.6 RQN	GEO	SRR12582132	PMID: 33472074			58
14	Human	DM1	BA10	Male	65 years	n/a	5.5 RQN	GEO	SRR12582133	PMID: 33472074
15	Human	DM1	BA10	Male	60 years	2605.47 (90 %ile)	5.6 RQN	GEO	SRR12582134	PMID: 33472074
16	Human	DM1	BA10	Female	44 years	2627.01 (90 %ile)	6.4 RQN	GEO	SRR12582135	PMID: 33472074
17	Human	DM1	BA10	Female	50 years		5.5 RQN	GEO	SRR12582136	PMID: 33472074
18	Human	DM1	BA10	Female	73 years		8.6 RQN	GEO	SRR12582137	PMID: 33472074
19	Human	DM1	BA10	Female	58 years		8.5 RQN	GEO	SRR12582138	PMID: 33472074
20	Human	DM1	BA10	Male	41 years		7.7 RQN	GEO	SRR12582139	PMID: 33472074
21	Human	DM1	BA10	Male	47 years		6.7 RQN	GEO	SRR12582140	PMID: 33472074
22	Human	CTRL	BA10	Male	48 years		6.9 RQN	GEO	SRR12582145	PMID: 33472074
23	Human	CTRL	BA10	Male	60 years		9.4 RQN	GEO	SRR12582146	PMID: 33472074
24	Human	CTRL	BA10	Female	52 years		8.6 RQN	GEO	SRR12582147	PMID: 33472074
25	Human	CTRL	BA10	Female	60 years		5.2 RQN	GEO	SRR12582148	PMID: 33472074
26	Human	CTRL	BA10	Male	65 years		4.0 RQN	GEO	SRR12582149	PMID: 33472074
27	Human	CTRL	BA10	Male	67 years		10.0 RQN	GEO	SRR12582150	PMID: 33472074
28	Human	CTRL	BA10	Female	65 years		7.5 RQN	GEO	SRR12582151	PMID: 33472074
29	Human	CTRL	BA10	Female	71 years		10.0 RQN	GEO	SRR12582152	PMID: 33472074

## Sheet: Fig.1b
Gene ID	Gene symbol	AS coordinates	AS type	DPSI	FDR		DM1 BA10	Total [#]	Mis-spliced [#]	Mis-spliced/Total [%]
ENSG00000205581	HMGN1	chr21:39347378-39347478;39345829-39345958;39348291-39348339;-	SE	-0.256	1.51769e-06		SE	136271	1270	0.931966
ENSG00000205581	HMGN1	chr21:39347378-39347483;39345829-39345958;39348291-39348339;-	SE	-0.266	6.25454e-07		A3SS	10771	77	0.714883
ENSG00000159200	RCAN1	chr21:34525087-34525608;34523536-34523710;34526662-34526850;-	SE	-0.483	2.29545e-12		A5SS	7083	94	1.32712
ENSG00000248405	PRR5-ARHGAP8	chr22:44732250-44732391;44726576-44726634;44786456-44786606;+	SE	-0.124	1.00687e-06		MXE	25509	227	0.889882
ENSG00000183569	SERHL2	chr22:42563388-42563481;42560185-42560265;42566303-42566338;+	SE	-0.34	0.00193999		RI	6147	176	2.86319
ENSG00000184381	PLA2G6	chr22:38128268-38128430;38126370-38126449;38129453-38129562;-	SE	0.326	0		ALL	185781	1844	0.992567
ENSG00000244486	SCARF2	chr22:20431017-20431537;20430689-20430908;20431744-20431846;-	SE	0.118	0.00170598
ENSG00000099889	ARVCF	chr22:19971215-19971335;19969895-19970743;19971885-19971971;-	SE	0.249	1.26282e-08
ENSG00000269699	ZIM2	chr19:56826387-56826463;56824261-56824427;56836017-56836078;-	SE	-0.121	6.53526e-06
ENSG00000226696	LENG8-AS1	chr19:54445283-54445514;54444806-54445179;54448164-54448602;-	SE	-0.327	1.71478e-09
ENSG00000182986	ZNF320	chr19:52893383-52893619;52891228-52891346;52897519-52897655;-	SE	-0.177	2.66354e-06
ENSG00000182986	ZNF320	chr19:52893778-52893927;52891228-52891346;52897519-52897654;-	SE	-0.145	1.01326e-06
ENSG00000197619	ZNF615	chr19:52007292-52007330;52002154-52002281;52008140-52008200;-	SE	-0.254	0.00208993
ENSG00000105357	MYH14	chr19:50224153-50224177;50223246-50223349;50225584-50225677;+	SE	0.226	0.00792467
ENSG00000105357	MYH14	chr19:50230824-50230999;50230524-50230623;50231929-50232070;+	SE	0.335	0
ENSG00000039650	PNKP	chr19:49867468-49867532;49867195-49867217;49867678-49867701;-	SE	0.236	1.48773e-05
ENSG00000268434	AC011530.1	chr19:45780213-45780381;45779777-45779869;45782192-45782250;-	SE	-0.219	0.00161914
ENSG00000204920	ZNF155	chr19:43990023-43990112;43988458-43988558;43991547-43991674;+	SE	-0.199	0.019038
ENSG00000167637	ZNF283	chr19:43833504-43833626;43828195-43828281;43835504-43835592;+	SE	0.462	2.04743e-06
ENSG00000267107	PCAT19	chr19:41494539-41495427;41479080-41479284;41500583-41500644;-	SE	-0.11	0.00673621
ENSG00000267360	AC012309.1	chr19:37195880-37196027;37190023-37190150;37198938-37199054;-	SE	0.125	0.00724402
ENSG00000167635	ZNF146	chr19:36218121-36218195;36215095-36215155;36228747-36228819;+	SE	-0.134	0.0141225
ENSG00000267120	AD000671.2	chr19:35739709-35740088;35739251-35739626;35740379-35740564;-	SE	-0.115	4.67437e-07
ENSG00000161249	DMKN	chr19:35505938-35505986;35505717-35505765;35510183-35510249;-	SE	-0.134	0.000142708
ENSG00000161249	DMKN	chr19:35505938-35506049;35505717-35505765;35510183-35510231;-	SE	-0.212	0.000557998
ENSG00000089351	GRAMD1A	chr19:35022899-35022911;35021950-35022038;35023235-35023343;+	SE	-0.125	0.0323092
ENSG00000168813	ZNF507	chr19:32347244-32347338;32345609-32345783;32352828-32354957;+	SE	-0.173	0.00015228
ENSG00000273032	DGCR5	chr22:18987756-18987900;18970513-18970658;19014352-19014506;+	SE	-0.13	0.0483379
ENSG00000273032	DGCR5	chr22:18988090-18988195;18987756-18987900;19014352-19014506;+	SE	-0.149	7.11319e-05
ENSG00000273032	DGCR5	chr22:18989739-18989964;18987756-18988195;18990719-18990924;+	SE	0.239	0.0172887
ENSG00000213096	ZNF254	chr19:24091900-24092015;24087175-24087337;24126253-24126320;+	SE	-0.192	3.26435e-07
ENSG00000198521	ZNF43	chr19:21850937-21851162;21819094-21819221;21851904-21852028;-	SE	-0.18	5.65984e-06
ENSG00000160352	ZNF714	chr19:21109622-21109644;21098814-21098910;21116828-21118477;+	SE	-0.293	0.00806812
ENSG00000167491	GATAD2A	chr19:19436130-19436219;19427695-19427992;19465339-19465577;+	SE	-0.25	0.0323492
ENSG00000105072	C19ORF44	chr19:16503064-16503380;16500791-16501551;16506700-16506774;+	SE	0.11	0.00804406
ENSG00000008441	NFIX	chr19:13078612-13078735;13075534-13075671;13081679-13081835;+	SE	0.108	0
ENSG00000130402	ACTN4	chr19:38711275-38711361;38710256-38710342;38714468-38714561;+	SE	-0.116	0.0022083
ENSG00000129353	SLC44A2	chr19:10642896-10643021;10642366-10642451;10643278-10644130;+	SE	0.144	0.000434921
ENSG00000270011	ZNF559-ZNF177	chr19:9333014-9333113;9324694-9324780;9337795-9338017;+	SE	-0.224	0.00242901
ENSG00000270011	ZNF559-ZNF177	chr19:9333014-9333113;9324694-9324780;9376315-9376423;+	SE	-0.117	0.00021397
ENSG00000270011	ZNF559-ZNF177	chr19:9341101-9341184;9324694-9324780;9376315-9376423;+	SE	-0.167	5.11596e-05
ENSG00000270011	ZNF559-ZNF177	chr19:9364861-9364948;9324694-9324780;9376315-9376423;+	SE	-0.134	0.000201389
ENSG00000270011	ZNF559-ZNF177	chr19:9371609-9371752;9324694-9324780;9376315-9376423;+	SE	-0.146	9.39645e-06
ENSG00000142303	ADAMTS10	chr19:8608133-8608248;8605622-8605809;8610643-8610700;-	SE	-0.17	0.0442358
ENSG00000076826	CAMSAP3	chr19:7607820-7607868;7606776-7606809;7608125-7608264;+	SE	0.349	2.5556e-09
ENSG00000071564	TCF3	chr19:1615284-1615485;1612206-1612433;1615685-1615798;-	SE	0.237	0.00380959
ENSG00000071564	TCF3	chr19:1615284-1615515;1612206-1612433;1615685-1615821;-	SE	0.233	0.00646677
ENSG00000071564	TCF3	chr19:1615284-1615520;1612206-1612433;1615685-1615804;-	SE	0.201	0.0478186
ENSG00000099622	CIRBP	chr19:1264252-1264463;1261381-1261641;1270927-1271029;+	SE	0.119	1.36692e-08
ENSG00000099622	CIRBP	chr19:1273493-1273715;1271980-1272051;1274306-1274440;+	SE	-0.166	4.4016e-05
ENSG00000099622	CIRBP	chr19:1273600-1273715;1271980-1272051;1274306-1274440;+	SE	-0.229	0.0059208
ENSG00000101181	MTG2	chr20:62193415-62193624;62183041-62183057;62195801-62195949;+	SE	-0.106	3.31885e-05
ENSG00000233508	AL021395.1	chr20:43198848-43198957;43190110-43190250;43200595-43202545;+	SE	-0.357	0.0151784
ENSG00000100997	ABHD12	chr20:25317047-25317078;25309445-25309575;25323324-25323430;-	SE	-0.204	0.0176192
ENSG00000272779	AC245060.4	chr22:22308696-22308819;22307532-22307591;22309735-22309883;+	SE	-0.136	4.54042e-06
ENSG00000125772	GPCPD1	chr20:5586193-5586269;5584280-5584322;5593326-5593411;-	SE	-0.222	1.43446e-06
ENSG00000101365	IDH3B	chr20:2658637-2658837;2658394-2658522;2659524-2659585;-	SE	-0.149	3.63678e-10
ENSG00000101365	IDH3B	chr20:2658758-2658837;2658394-2658522;2659524-2659585;-	SE	-0.172	6.27032e-07
ENSG00000101266	CSNK2A1	chr20:527932-528049;505117-505229;543671-543712;-	SE	-0.344	0.000105907
ENSG00000267127	AC090360.1	chr18:80080780-80080937;80079686-80079808;80095287-80095521;+	SE	-0.282	4.13217e-08
ENSG00000267127	AC090360.1	chr18:80082351-80082492;80079686-80079808;80095287-80095521;+	SE	-0.403	1.16858e-08
ENSG00000141644	MBD1	chr18:50275369-50275444;50275128-50275245;50275599-50275728;-	SE	0.22	6.61823e-07
ENSG00000167306	MYO5B	chr18:49856812-49856890;49853448-49853647;49863226-49863327;-	SE	-0.424	1.21033e-13
ENSG00000100983	GSS	chr20:34942487-34942585;34936942-34937023;34942930-34942980;-	SE	0.287	0.000813738
ENSG00000175354	PTPN2	chr18:12793481-12793574;12785480-12785844;12794383-12794485;-	SE	-0.348	0.000153506
ENSG00000170579	DLGAP1	chr18:3656083-3656113;3581874-3582164;3729134-3729375;-	SE	-0.339	2.42151e-10
ENSG00000170579	DLGAP1	chr18:3656083-3656113;3581874-3582248;3729134-3729375;-	SE	-0.34	0
ENSG00000263551	AP000829.1	chr18:1162814-1162853;1159178-1159398;1183829-1183959;+	SE	0.233	1.13492e-09
ENSG00000132199	ENOSF1	chr18:677742-677872;675320-675402;683245-683380;-	SE	-0.233	7.83306e-05
ENSG00000132199	ENOSF1	chr18:678695-678737;675320-675402;683245-683380;-	SE	-0.296	0.00117998
ENSG00000141556	TBCD	chr17:82913010-82913149;82911757-82911789;82913339-82914153;+	SE	0.145	0.00232985
ENSG00000267665	AC021683.3	chr17:77530460-77530939;77529291-77529349;77534454-77534687;+	SE	-0.377	1.36692e-08
ENSG00000182534	MXRA7	chr17:76683846-76683927;76679568-76680879;76685071-76685165;-	SE	0.106	2.01043e-05
ENSG00000161533	ACOX1	chr17:75973624-75973785;75957458-75957566;75978533-75978693;-	SE	-0.149	0.00250305
ENSG00000166685	COG1	chr17:73207701-73207739;73207180-73207256;73208313-73208420;+	SE	-0.154	1.58401e-08
ENSG00000196704	AMZ2	chr17:68248639-68248705;68206075-68206238;68250187-68250470;+	SE	-0.12	0.00922027
ENSG00000196704	AMZ2	chr17:68248643-68248705;68206075-68206238;68250187-68250470;+	SE	-0.122	0.00866693
ENSG00000196605	ZNF846	chr19:9755516-9755634;9752389-9752440;9758058-9758764;-	SE	0.246	0.0245405
ENSG00000266173	STRADA	chr17:63726637-63726695;63714005-63714108;63728357-63728413;-	SE	-0.218	0.0336729
ENSG00000136485	DCAF7	chr17:63590990-63591084;63589063-63589237;63594202-63594259;+	SE	-0.224	5.73519e-08
ENSG00000170921	TANC2	chr17:63412679-63412709;63411997-63412130;63413542-63413634;+	SE	0.265	3.72015e-08
ENSG00000166263	STXBP4	chr17:55007505-55007597;55000807-55000883;55031167-55031264;+	SE	-0.156	2.46118e-05
ENSG00000125848	FLRT3	chr20:14329133-14329327;14322984-14327558;14337403-14337612;-	SE	-0.13	0.00664693
ENSG00000273559	CWC25	chr17:38810275-38810400;38809701-38809765;38810467-38810595;-	SE	0.101	0.0458209
ENSG00000171903	CYP4F11	chr19:15927429-15927483;15927211-15927339;15929456-15929601;-	SE	-0.169	0.00261346
ENSG00000167524	RSKR	chr17:28613261-28613345;28604275-28605215;28613439-28613609;-	SE	-0.103	0.00110218
ENSG00000154898	CCDC144CP	chr17:20394020-20394230;20391474-20391768;20400520-20400563;+	SE	-0.283	0.000943835
ENSG00000154898	CCDC144CP	chr17:20394020-20394230;20392363-20392584;20400520-20400563;+	SE	-0.248	0.00102247
ENSG00000108448	TRIM16L	chr17:18699359-18699457;18699153-18699275;18701356-18701445;+	SE	-0.216	0.048896
ENSG00000133030	MPRIP	chr17:17143555-17143669;17142626-17142765;17146035-17146092;+	SE	-0.179	1.37356e-11
ENSG00000006740	ARHGAP44	chr17:12973301-12973319;12958716-12958897;12974088-12974310;+	SE	-0.543	0
ENSG00000197128	ZNF772	chr19:57475659-57475786;57473044-57474421;57476633-57476672;-	SE	-0.138	0.0404507
ENSG00000262943	ALOX12P2	chr17:6898203-6898290;6896553-6896763;6898528-6898698;+	SE	-0.123	0.0301932
ENSG00000083454	P2RX5	chr17:3690955-3691027;3690604-3690680;3691643-3691773;-	SE	-0.171	0.00602789
ENSG00000103121	CMC2	chr16:80998284-80998351;80997313-80997429;81001247-81001334;-	SE	-0.144	0.0118106
ENSG00000103121	CMC2	chr16:80998284-80998354;80997313-80997429;81001247-81001334;-	SE	-0.151	0.00510213
ENSG00000132613	MTSS2	chr16:70679314-70679323;70678251-70678409;70679629-70679704;-	SE	-0.227	5.27658e-10
ENSG00000157350	ST3GAL2	chr16:70400695-70401094;70399449-70399533;70438948-70439022;-	SE	-0.244	0.0421721
ENSG00000196696	PDXDC2P-NPIPB14P	chr16:69990596-69990683;69986380-69986509;69996068-69996226;-	SE	-0.12	0.0161262
ENSG00000251369	ZNF550	chr19:57543650-57544583;57541839-57543243;57546456-57547993;-	SE	-0.202	1.61244e-06
ENSG00000251369	ZNF550	chr19:57544236-57544583;57541839-57543243;57546456-57547993;-	SE	-0.234	9.20769e-08
ENSG00000124074	ENKD1	chr16:67663936-67664062;67663419-67663556;67666070-67666274;-	SE	-0.104	0.000229943
ENSG00000286129	AC245060.7	chr22:22308696-22308819;22307105-22307245;22309735-22309883;+	SE	-0.109	0.00102049
ENSG00000011478	QPCTL	chr19:45698781-45698900;45698479-45698699;45701797-45701823;+	SE	-0.128	0.00011552
ENSG00000153066	TXNDC11	chr16:11700451-11700564;11698124-11698325;11721576-11721670;-	SE	-0.188	0.00775267
ENSG00000153066	TXNDC11	chr16:11730644-11730774;11721576-11721670;11736016-11736233;-	SE	-0.165	6.95491e-06
ENSG00000153066	TXNDC11	chr16:11733981-11734079;11721576-11721670;11736016-11736233;-	SE	-0.11	2.34845e-05
ENSG00000260276	AC022167.2	chr16:8850932-8851050;8849848-8849993;8855033-8855217;+	SE	0.286	0.00194062
ENSG00000153406	NMRAL1	chr16:4471313-4471449;4469629-4469698;4474092-4474166;-	SE	-0.16	6.74147e-07
ENSG00000153406	NMRAL1	chr16:4471356-4471449;4469629-4469698;4474092-4474166;-	SE	-0.169	5.69622e-07
ENSG00000129197	RPAIN	chr17:5428070-5428211;5425970-5426082;5432541-5432876;+	SE	-0.134	0.0154009
ENSG00000006194	ZNF263	chr16:3285058-3285239;3283490-3284205;3289392-3291460;+	SE	-0.205	0.0102053
ENSG00000103197	TSC2	chr16:2082435-2082504;2080336-2081798;2083694-2083816;+	SE	-0.132	1.68584e-05
ENSG00000103227	LMF1	chr16:931641-931793;910930-911079;934243-934254;-	SE	-0.127	0.0235531
ENSG00000103227	LMF1	chr16:933990-934145;911015-911079;934243-934254;-	SE	-0.152	0.0158193
ENSG00000077238	IL4R	chr16:27330065-27330198;27313925-27314020;27340185-27340273;+	SE	-0.179	5.85834e-07
ENSG00000255571	MIR9-3HG	chr15:89386788-89386902;89378041-89378165;89387430-89387497;+	SE	0.167	6.95919e-06
ENSG00000255571	MIR9-3HG	chr15:89387430-89387497;89377937-89378165;89387816-89387881;+	SE	-0.108	4.72932e-06
ENSG00000255571	MIR9-3HG	chr15:89387430-89387497;89379047-89379269;89387816-89387881;+	SE	-0.177	0.0365046
ENSG00000140538	NTRK3	chr15:87885693-87885735;87880269-87880428;87929190-87929434;-	SE	-0.205	2.96913e-05
ENSG00000140538	NTRK3	chr15:87908488-87908563;87880269-87880428;87929190-87929434;-	SE	-0.222	5.56218e-13
ENSG00000178761	FAM219B	chr15:74901168-74901256;74899991-74900137;74901949-74902063;-	SE	-0.105	8.86931e-05
ENSG00000156642	NPTN	chr15:73597021-73597369;73591965-73592137;73633124-73633244;-	SE	-0.14	5.05711e-07
ENSG00000108384	RAD51C	chr17:58724039-58724100;58720745-58720812;58732483-58732519;+	SE	0.117	0.00585198
ENSG00000103707	MTFMT	chr15:65021513-65021616;65020196-65020272;65026830-65026931;-	SE	-0.103	3.68671e-06
ENSG00000140416	TPM1	chr15:63044026-63044152;63043705-63043831;63056984-63057118;+	SE	-0.105	0.0033711
ENSG00000140416	TPM1	chr15:63064063-63064142;63062575-63062645;63071089-63071915;+	SE	-0.134	0.0113446
ENSG00000256061	DNAAF4	chr15:55432496-55432602;55430307-55430779;55434904-55435058;-	SE	-0.217	0.000171141
ENSG00000260916	CCPG1	chr15:55374154-55374250;55371872-55372044;55376948-55377150;-	SE	-0.13	6.6675e-06
ENSG00000161551	ZNF577	chr19:51844757-51844931;51843188-51843315;51860903-51861079;-	SE	0.179	3.51212e-05
ENSG00000156958	GALK2	chr15:49318110-49318192;49292326-49292537;49318971-49319116;+	SE	-0.18	0.0426208
ENSG00000166147	FBN1	chr15:48427881-48427943;48427566-48427773;48428345-48428471;-	SE	-0.191	2.06349e-09
ENSG00000166147	FBN1	chr15:48434107-48434212;48432865-48432988;48434593-48434713;-	SE	-0.22	0.00961781
ENSG00000142556	ZNF614	chr19:52017575-52017697;52017000-52017359;52018007-52018103;-	SE	0.13	0.000858761
ENSG00000104164	BLOC1S6	chr15:45592134-45592276;45587589-45587796;45605427-45605514;+	SE	-0.103	5.08817e-07
ENSG00000168781	PPIP5K1	chr15:43560412-43560595;43558794-43558932;43564866-43564992;-	SE	-0.124	0.00838919
ENSG00000137842	TMEM62	chr15:43178606-43178711;43169592-43169677;43181180-43181299;+	SE	-0.215	0.000634766
ENSG00000215252	GOLGA8B	chr15:34574824-34574914;34553744-34553956;34583515-34583634;-	SE	-0.196	0.0197555
ENSG00000206149	HERC2P9	chr15:28655494-28655691;28655272-28655420;28655795-28656026;+	SE	0.158	0.00540471
ENSG00000259905	PWRN1	chr15:24547767-24547924;24547154-24547396;24548383-24548470;+	SE	-0.261	6.17957e-06
ENSG00000179364	PACS2	chr14:105385684-105385717;105384878-105384987;105389960-105390003;+	SE	-0.265	0.000426395
ENSG00000184916	JAG2	chr14:105150990-105151104;105150864-105150911;105151282-105151396;-	SE	0.249	5.63587e-05
ENSG00000140105	WARS1	chr14:100375282-100375350;100361707-100361921;100376259-100376307;-	SE	0.14	0.0313429
ENSG00000100600	LGMN	chr14:92704639-92704707;92703808-92704361;92709671-92709872;-	SE	0.126	0.0432215
ENSG00000100815	TRIP11	chr14:92010985-92011072;92007639-92007852;92014214-92014577;-	SE	-0.232	4.14241e-07
ENSG00000100815	TRIP11	chr14:92011754-92011795;92007639-92007852;92014214-92014577;-	SE	-0.275	2.67591e-06
ENSG00000133943	DGLUCY	chr14:91145220-91145313;91114685-91114994;91157638-91157690;+	SE	-0.224	0.000143991
ENSG00000088367	EPB41L1	chr20:36121659-36121816;36092709-36092813;36175550-36175715;+	SE	0.203	0.00328132
ENSG00000088367	EPB41L1	chr20:36200872-36200977;36197858-36198041;36212271-36212376;+	SE	-0.125	0.0131016
ENSG00000119640	ACYP1	chr14:75063469-75063561;75053236-75053659;75069209-75069483;-	SE	-0.167	9.76214e-05
ENSG00000169118	CSNK1G1	chr15:64176261-64176285;64167899-64171985;64180347-64180454;-	SE	-0.216	0.0440004
ENSG00000182979	MTA1	chr14:105466706-105466742;105465333-105466578;105469466-105469498;+	SE	-0.16	2.3456e-13
ENSG00000139974	SLC38A6	chr14:60987051-60987157;60984729-60984803;61015903-61015956;+	SE	-0.126	0.000225714
ENSG00000007541	PIGQ	chr16:581198-581341;580857-580972;582882-583095;+	SE	-0.203	1.82349e-05
ENSG00000070269	TMEM260	chr14:56593114-56593317;56585693-56585912;56605569-56605683;+	SE	-0.18	0.000229943
ENSG00000187790	FANCM	chr14:45140631-45140709;45137068-45137241;45148836-45148995;+	SE	-0.349	3.32928e-05
ENSG00000259070	LINC00639	chr14:38762923-38763045;38745143-38745299;38835230-38835398;-	SE	0.228	0.00173364
ENSG00000198604	BAZ1A	chr14:34786125-34786221;34785776-34786001;34792774-34792921;-	SE	-0.316	3.18262e-09
ENSG00000100478	AP4S1	chr14:31083525-31083647;31080572-31080644;31084768-31085211;+	SE	0.251	0.00288685
ENSG00000092330	TINF2	chr14:24241889-24241921;24241729-24241776;24242140-24242635;-	SE	-0.113	1.30039e-05
ENSG00000213928	IRF9	chr14:24165056-24165183;24164613-24164955;24165846-24165962;+	SE	0.106	0.0127324
ENSG00000099864	PALM	chr19:740351-740483;736018-736078;746284-748326;+	SE	-0.255	0
ENSG00000182732	RGS6	chr14:72540040-72540094;72536185-72536275;72562416-72562592;+	SE	-0.276	5.60612e-07
ENSG00000132470	ITGB4	chr17:75755054-75755213;75754575-75754815;75755700-75755850;+	SE	-0.392	0.000104432
ENSG00000100814	CCNB1IP1	chr14:20315484-20315618;20313467-20313801;20316226-20316408;-	SE	-0.127	0.000671728
ENSG00000126217	MCF2L	chr13:113090067-113090160;113089609-113089728;113091120-113091195;+	SE	0.145	0.000951953
ENSG00000126217	MCF2L	chr13:113091120-113091195;113089609-113089728;113094513-113094635;+	SE	-0.16	1.71478e-09
ENSG00000088448	ANKRD10	chr13:110894284-110894393;110893027-110893263;110906032-110906124;-	SE	-0.189	0.00374741
ENSG00000088448	ANKRD10	chr13:110900529-110900661;110892956-110893263;110906032-110906124;-	SE	-0.181	0.000685469
ENSG00000088448	ANKRD10	chr13:110900529-110900694;110893196-110893263;110906032-110906124;-	SE	-0.164	0.000910609
ENSG00000134882	UBAC2	chr13:99201428-99201567;99200886-99200939;99238426-99238554;+	SE	-0.143	2.28254e-06
ENSG00000088387	DOCK9	chr13:98825871-98825940;98824397-98824504;98826829-98826887;-	SE	0.104	0.0130124
ENSG00000088387	DOCK9	chr13:98846519-98846556;98845947-98846060;98848591-98848639;-	SE	-0.48	1.53515e-05
ENSG00000228824	MIR4500HG	chr13:87560170-87560417;87511365-87511470;87670835-87671297;-	SE	-0.136	0.00234211
ENSG00000136153	LMO7	chr13:75805478-75805760;75804173-75804541;75807479-75808199;+	SE	-0.12	0.000268434
ENSG00000136153	LMO7	chr13:75855259-75855368;75853091-75853388;75856505-75856608;+	SE	-0.241	0
ENSG00000253710	ALG11	chr13:52018912-52019143;52012397-52012462;52028318-52032171;+	SE	-0.144	0.0022964
ENSG00000253710	ALG11	chr13:52024005-52024937;52012397-52012462;52028318-52028749;+	SE	-0.117	0.000668036
ENSG00000253710	ALG11	chr13:52024585-52024937;52012410-52012462;52028318-52028689;+	SE	-0.128	8.93336e-05
ENSG00000231607	DLEU2	chr13:50071515-50071629;50068096-50068163;50075558-50075653;-	SE	0.194	0.0162664
ENSG00000136161	RCBTB2	chr13:48522307-48522403;48515585-48515741;48533027-48533233;-	SE	-0.323	0.0407735
ENSG00000170919	TPT1-AS1	chr13:45344753-45344909;45344304-45344446;45351896-45352014;+	SE	-0.175	4.47712e-08
ENSG00000170919	TPT1-AS1	chr13:45351896-45352014;45341419-45341614;45369958-45370182;+	SE	-0.129	0.00169596
ENSG00000170919	TPT1-AS1	chr13:45360140-45360239;45344328-45344446;45369958-45370182;+	SE	-0.165	0.00858362
ENSG00000102780	DGKH	chr13:42221161-42221394;42219685-42219794;42229098-42229250;+	SE	0.183	1.59815e-12
ENSG00000102780	DGKH	chr13:42221263-42221394;42219685-42219794;42229098-42229250;+	SE	0.263	3.43844e-13
ENSG00000132970	WASF3	chr13:26676548-26676724;26671871-26671989;26680034-26680201;+	SE	0.216	3.79903e-09
ENSG00000132970	WASF3	chr13:26680034-26680201;26671871-26671989;26681053-26681320;+	SE	-0.123	0
ENSG00000132970	WASF3	chr13:26680034-26680201;26676548-26676724;26681053-26681320;+	SE	-0.224	1.30565e-10
ENSG00000198040	ZNF84	chr12:133038874-133039012;133037579-133037969;133041277-133041482;+	SE	-0.362	5.63415e-09
ENSG00000185684	EP400P1	chr12:132109767-132109832;132108571-132108682;132120419-132120601;+	SE	0.108	0.000315431
ENSG00000183495	EP400	chr12:131981488-131981596;131979693-131979793;131982092-131982478;+	SE	-0.102	0.0450068
ENSG00000060709	RIMBP2	chr12:130424141-130424858;130422452-130422561;130428178-130428337;-	SE	-0.137	2.405e-06
ENSG00000060709	RIMBP2	chr12:130469019-130469169;130456495-130456700;130470692-130470743;-	SE	0.397	0
ENSG00000060709	RIMBP2	chr12:130469148-130469169;130456495-130456700;130470692-130470743;-	SE	0.199	0
ENSG00000119242	CCDC92	chr12:123956283-123956444;123943346-123943493;123972528-123972616;-	SE	-0.158	0.0117975
ENSG00000170633	RNF34	chr12:121404848-121405113;121402741-121402807;121416158-121416377;+	SE	-0.216	0.00171876
ENSG00000110931	CAMKK2	chr12:121244572-121244615;121237674-121240869;121245139-121245240;-	SE	-0.261	0
ENSG00000111271	ACAD10	chr12:111729805-111729956;111727961-111728143;111733922-111734068;+	SE	0.123	0.0465087
ENSG00000139436	GIT2	chr12:109967313-109967319;109965525-109965577;109967457-109967503;-	SE	-0.219	5.43486e-05
ENSG00000075035	WSCD2	chr12:108167424-108167581;108131750-108131860;108171673-108171834;+	SE	-0.128	3.06983e-06
ENSG00000075035	WSCD2	chr12:108167424-108167581;108131750-108131860;108195281-108195566;+	SE	-0.231	0.0429662
ENSG00000171759	PAH	chr12:102917070-102917225;102912790-102912898;102958194-102958366;-	SE	0.322	1.72904e-11
ENSG00000185046	ANKS1B	chr12:98807843-98807915;98800996-98801125;98829173-98829353;-	SE	-0.123	0.0316609
ENSG00000185046	ANKS1B	chr12:98807843-98807918;98800996-98801125;98829173-98829251;-	SE	-0.141	0.0200144
ENSG00000028203	VEZT	chr12:95256549-95256622;95251939-95252071;95262905-95263081;+	SE	-0.161	0.0446648
ENSG00000028203	VEZT	chr12:95257153-95257239;95251939-95252071;95262905-95263081;+	SE	-0.118	2.83301e-06
ENSG00000127720	METTL25	chr12:82369448-82369560;82358893-82358916;82386802-82386967;+	SE	-0.118	0.0184631
ENSG00000111052	LIN7A	chr12:80848098-80848175;80845729-80845939;80848250-80848322;-	SE	-0.193	1.59206e-05
ENSG00000067798	NAV3	chr12:78127166-78127208;78121939-78122428;78128705-78128866;+	SE	-0.136	0.0433927
ENSG00000067798	NAV3	chr12:78176438-78176459;78175305-78175427;78177140-78177313;+	SE	-0.145	1.29678e-12
ENSG00000111596	CNOT2	chr12:70297758-70297879;70294236-70294294;70310894-70311017;+	SE	0.127	0.000416662
ENSG00000111596	CNOT2	chr12:70301704-70301865;70297758-70297879;70310894-70311017;+	SE	-0.152	7.21183e-07
ENSG00000135678	CPM	chr12:68885791-68885885;68871693-68871956;68932677-68932840;-	SE	-0.14	0.0032273
ENSG00000155974	GRIP1	chr12:66377016-66377061;66371693-66371927;66377173-66377285;-	SE	-0.319	6.07699e-05
ENSG00000171189	GRIK1	chr21:29596525-29596570;29591111-29591225;29598829-29598937;-	SE	-0.217	0.00438539
ENSG00000177990	DPY19L2	chr12:63608615-63608675;63600305-63600386;63617303-63617390;-	SE	0.118	0.00329953
ENSG00000175203	DCTN2	chr12:57538482-57538524;57535748-57535845;57546027-57546096;-	SE	-0.147	0.00227708
ENSG00000175203	DCTN2	chr12:57541363-57541372;57538518-57538524;57546027-57546096;-	SE	0.131	2.29545e-12
ENSG00000179912	R3HDM2	chr12:57288856-57288910;57283823-57284056;57289008-57289040;-	SE	-0.135	0.0021731
ENSG00000092841	MYL6	chr12:56159497-56159622;56158683-56158711;56159974-56160148;+	SE	-0.194	0.00189908
ENSG00000092841	MYL6	chr12:56160625-56160670;56160242-56160320;56161386-56161550;+	SE	-0.181	3.05962e-06
ENSG00000157890	MEGF11	chr15:66128305-66128433;66123898-66124000;66253604-66253747;-	SE	-0.115	0.000130817
ENSG00000094914	AAAS	chr12:53314750-53314849;53314297-53314441;53315093-53315140;-	SE	0.125	0.0207674
ENSG00000123358	NR4A1	chr12:52052473-52052645;52051458-52051568;52054326-52054882;+	SE	-0.268	0.000746124
ENSG00000123358	NR4A1	chr12:52052495-52052645;52051401-52051568;52054326-52054673;+	SE	-0.262	0.00187525
ENSG00000123358	NR4A1	chr12:52052499-52052645;52051462-52051568;52054326-52055204;+	SE	-0.273	0.00086061
ENSG00000110925	CSRNP2	chr12:51082520-51082694;51076410-51076647;51083338-51083583;-	SE	-0.301	0.000622905
ENSG00000161800	RACGAP1	chr12:50005255-50005392;50002246-50002300;50016630-50016719;-	SE	-0.108	4.91348e-05
ENSG00000134283	PPHLN1	chr12:42384939-42384996;42374862-42375074;42387455-42387535;+	SE	-0.263	0
ENSG00000087470	DNM1L	chr12:32705824-32705863;32701414-32701562;32707366-32707413;+	SE	-0.239	4.42552e-12
ENSG00000011258	MBTD1	chr17:51202021-51202077;51201591-51201696;51202700-51202935;-	SE	-0.104	0.0174773
ENSG00000064115	TM7SF3	chr12:27003235-27003390;26999525-26999676;27014077-27014384;-	SE	-0.123	0.00806911
ENSG00000064115	TM7SF3	chr12:27003235-27003405;26999588-26999676;27014077-27014398;-	SE	-0.147	0.010183
ENSG00000118307	CASC1	chr12:25119158-25119301;25114655-25114870;25144364-25144677;-	SE	-0.182	0.0129165
ENSG00000103540	CCP110	chr16:19525718-19525861;19523810-19524088;19527866-19528022;+	SE	-0.148	0.0198816
ENSG00000052126	PLEKHA5	chr12:19270187-19270205;19269769-19269885;19274515-19274983;+	SE	0.212	5.92288e-07
ENSG00000225783	MIAT	chr22:26667184-26667310;26665456-26666937;26668157-26669655;+	SE	0.148	0
ENSG00000010219	DYRK4	chr12:4607326-4607387;4604913-4605086;4610154-4610284;+	SE	-0.187	0.0181794
ENSG00000151067	CACNA1C	chr12:2597229-2597289;2595873-2596003;2601853-2601960;+	SE	0.229	0.000361213
ENSG00000171811	CFAP46	chr10:132929704-132929804;132926567-132926666;132934751-132934862;-	SE	0.422	1.63529e-06
ENSG00000132334	PTPRE	chr10:127982273-127982296;127907060-127907309;128040874-128040990;+	SE	-0.137	0.000113701
ENSG00000175029	CTBP2	chr10:125110989-125111093;125038996-125039155;125160318-125160513;-	SE	-0.115	0.0248195
ENSG00000175029	CTBP2	chr10:125133511-125133612;125038996-125039155;125160318-125160499;-	SE	-0.311	0.00731955
ENSG00000175029	CTBP2	chr10:125133511-125133612;125110996-125111093;125158634-125158716;-	SE	-0.238	0.0293901
ENSG00000188493	C19ORF54	chr19:40744066-40744196;40743914-40743981;40744558-40744683;-	SE	-0.227	0.0170044
ENSG00000169129	AFAP1L2	chr10:114398850-114398904;114340602-114340731;114404439-114404480;-	SE	-0.156	1.61148e-08
ENSG00000148700	ADD3	chr10:110132304-110132400;110130362-110130486;110133325-110135565;+	SE	0.207	7.00995e-09
ENSG00000173915	ATP5MD	chr10:103394198-103394394;103392370-103392466;103395745-103396032;-	SE	0.16	0.00111716
ENSG00000173915	ATP5MD	chr10:103395745-103396032;103394198-103394394;103396408-103396475;-	SE	-0.19	0.00537368
ENSG00000014919	COX15	chr10:99718345-99718500;99716347-99716461;99720986-99721068;-	SE	-0.127	1.65135e-11
ENSG00000119929	CUTC	chr10:99750368-99750396;99747256-99747390;99754528-99754550;+	SE	-0.138	0.0172779
ENSG00000267179	AC008770.2	chr19:11977370-11977431;11977037-11977164;11978115-11978352;+	SE	-0.115	6.56761e-05
ENSG00000226688	ENTPD1-AS1	chr10:95904829-95904935;95872113-95876660;96089265-96089307;-	SE	-0.168	0.0413113
ENSG00000226688	ENTPD1-AS1	chr10:95904829-95904938;95873017-95876660;96089265-96089307;-	SE	-0.179	0.0227007
ENSG00000095637	SORBS1	chr10:95322745-95322805;95321962-95322153;95339132-95339327;-	SE	0.152	5.21967e-08
ENSG00000095637	SORBS1	chr10:95351208-95351376;95346405-95346452;95354881-95354967;-	SE	-0.33	0
ENSG00000095637	SORBS1	chr10:95351215-95351376;95346405-95346452;95354881-95354967;-	SE	-0.406	0
ENSG00000095637	SORBS1	chr10:95371325-95371427;95367649-95367699;95381684-95381799;-	SE	-0.335	0
ENSG00000095637	SORBS1	chr10:95375972-95376056;95367649-95367699;95381684-95381799;-	SE	-0.27	0
ENSG00000095637	SORBS1	chr10:95386990-95387119;95384237-95384285;95394610-95394673;-	SE	0.2	0.0123093
ENSG00000095637	SORBS1	chr10:95395000-95395075;95384237-95384285;95397219-95397283;-	SE	-0.102	0.0106568
ENSG00000095637	SORBS1	chr10:95422189-95422216;95421960-95422073;95432447-95432576;-	SE	-0.127	2.45703e-08
ENSG00000095637	SORBS1	chr10:95434621-95434717;95432447-95432576;95437489-95437555;-	SE	0.114	5.55656e-06
ENSG00000142192	APP	chr21:26000014-26000182;25982343-25982477;26021839-26022042;-	SE	-0.131	1.19087e-10
ENSG00000224596	ZMIZ1-AS1	chr10:78960504-78960716;78945911-78945989;78961253-78962394;-	SE	0.124	0.000860812
ENSG00000166762	CATSPER2	chr15:43647049-43647118;43639421-43640496;43647293-43647467;-	SE	-0.189	1.70892e-06
ENSG00000166762	CATSPER2	chr15:43664417-43664543;43649726-43649879;43668027-43668118;-	SE	0.119	0.00297531
ENSG00000166348	USP54	chr10:73519796-73519992;73516374-73517747;73520907-73521027;-	SE	0.24	3.15741e-09
ENSG00000196437	ZNF569	chr19:37426251-37426378;37411154-37414419;37444906-37444964;-	SE	-0.101	1.32108e-05
ENSG00000196437	ZNF569	chr19:37454833-37455073;37444906-37444964;37465312-37465473;-	SE	-0.135	0.000907224
ENSG00000172731	LRRC20	chr10:70376451-70376596;70340552-70340702;70382548-70382625;-	SE	-0.131	0.0250326
ENSG00000165476	REEP3	chr10:63599669-63599712;63599169-63599283;63610186-63610334;+	SE	-0.192	0.000275293
ENSG00000151150	ANK3	chr10:60082149-60082176;60080536-60080618;60082614-60082686;-	SE	0.132	2.63962e-06
ENSG00000172661	WASHC2C	chr10:45786611-45786674;45785508-45785631;45787034-45787247;+	SE	-0.254	0.006475
ENSG00000172671	ZFAND4	chr10:45651965-45652033;45648293-45648534;45663541-45663842;-	SE	-0.225	3.37433e-06
ENSG00000266865	AC138207.8	chr17:31032425-31032506;31024340-31024426;31045409-31045549;+	SE	-0.114	0.0370792
ENSG00000283930	AL117339.4	chr10:38115194-38115290;38096573-38096632;38159635-38159828;+	SE	-0.198	8.49196e-09
ENSG00000148516	ZEB1	chr10:31373017-31373173;31319215-31319292;31387123-31387266;+	SE	-0.109	0.000186535
ENSG00000197321	SVIL	chr10:29526960-29527056;29524471-29524715;29529704-29529844;-	SE	-0.283	0.0306333
ENSG00000188677	PARVB	chr22:44039835-44039957;44026303-44026376;44093927-44094017;+	SE	-0.218	0.0179158
ENSG00000148498	PARD3	chr10:34284134-34284245;34269656-34269899;34317106-34317338;-	SE	-0.152	0.0389957
ENSG00000111364	DDX55	chr12:123607431-123607523;123606072-123606159;123607599-123607662;+	SE	0.123	1.30382e-05
ENSG00000078114	NEBL	chr10:20858239-20858344;20852544-20852649;20859712-20859826;-	SE	-0.232	1.21033e-13
ENSG00000168096	ANKS3	chr16:4724749-4724831;4705094-4705253;4729979-4730151;-	SE	-0.102	0.00426558
ENSG00000240291	AL450384.2	chr10:18539193-18539299;18513114-18513660;18542068-18542177;-	SE	-0.27	9.91939e-06
ENSG00000151632	AKR1C2	chr10:4999199-4999277;4998624-4998747;5000549-5000666;-	SE	-0.156	2.09138e-06
ENSG00000196081	ZNF724	chr19:23242588-23242710;23232166-23232293;23250239-23250388;-	SE	0.277	7.74259e-05
ENSG00000133026	MYH10	chr17:8530622-8530685;8521091-8521285;8535386-8535501;-	SE	-0.408	0
ENSG00000255248	MIR100HG	chr11:122064179-122064271;122028326-122028845;122100373-122100400;-	SE	-0.153	1.1608e-05
ENSG00000186166	CCDC84	chr11:119012148-119012254;119011938-119012003;119013231-119013262;+	SE	0.15	0.000146851
ENSG00000090060	PAPOLA	chr14:96560648-96560711;96556174-96556413;96562818-96562893;+	SE	-0.139	0.0142419
ENSG00000172716	SLFN11	chr17:35366946-35367063;35362738-35363826;35373473-35373620;-	SE	-0.101	0.0308132
ENSG00000149591	TAGLN	chr11:117199632-117199829;117199381-117199432;117203001-117203193;+	SE	-0.153	2.39138e-11
ENSG00000196091	MYBPC1	chr12:101682603-101682662;101680342-101680529;101684381-101684424;+	SE	-0.115	0.00194154
ENSG00000149305	HTR3B	chr11:113942981-113943192;113932935-113933093;113944572-113944755;+	SE	0.114	0.00164378
ENSG00000172824	CES4A	chr16:67006390-67006519;67004083-67004224;67008973-67009739;+	SE	-0.14	6.20798e-07
ENSG00000087460	GNAS	chr20:58889525-58889549;58889222-58889353;58895611-58895684;+	SE	0.123	0.00265642
ENSG00000011243	AKAP8L	chr19:15398629-15398703;15397713-15397855;15399301-15399410;-	SE	-0.128	4.94467e-06
ENSG00000011243	AKAP8L	chr19:15398629-15398766;15397713-15397855;15399301-15399410;-	SE	-0.174	0.000100474
ENSG00000168959	GRM5	chr11:88525308-88525404;88507809-88509504;88567052-88567992;-	SE	-0.143	0.000720508
ENSG00000074266	EED	chr11:86268455-86268561;86264171-86264263;86276979-86277138;+	SE	-0.103	2.35945e-06
ENSG00000150672	DLG2	chr11:83480371-83480413;83472726-83472777;83483252-83483298;-	SE	0.154	0
ENSG00000150672	DLG2	chr11:83480371-83480413;83472726-83472777;83484128-83484228;-	SE	0.418	0
ENSG00000078124	ACER3	chr11:76868119-76868267;76860938-76861062;76926556-76926667;+	SE	-0.164	0.0472202
ENSG00000166435	XRRA1	chr11:74851087-74851203;74848114-74848462;74862980-74863021;-	SE	-0.169	0.00068163
ENSG00000166435	XRRA1	chr11:74851988-74852082;74850869-74851203;74906238-74906352;-	SE	-0.186	0.00318839
ENSG00000166435	XRRA1	chr11:74859157-74859283;74848114-74848462;74862980-74863021;-	SE	-0.204	0.00782282
ENSG00000186642	PDE2A	chr11:72631077-72631139;72608661-72608751;72642253-72642326;-	SE	-0.108	2.01191e-06
ENSG00000137497	NUMA1	chr11:72012400-72012442;72010785-72010854;72012894-72016260;-	SE	-0.226	4.23711e-08
ENSG00000248671	ALG1L9P	chr11:71802857-71802972;71794362-71795254;71807592-71807656;-	SE	-0.127	0.00316025
ENSG00000162105	SHANK2	chr11:70500569-70500590;70492334-70492465;70501922-70501931;-	SE	-0.102	0.0168204
ENSG00000131626	PPFIA1	chr11:70333021-70333096;70331959-70332094;70333469-70333553;+	SE	-0.19	0
ENSG00000175634	RPS6KB2	chr11:67431367-67431515;67429526-67429595;67432599-67432657;+	SE	-0.128	1.27484e-05
ENSG00000175634	RPS6KB2	chr11:67432352-67432492;67429526-67429595;67432599-67432657;+	SE	-0.163	6.18757e-06
ENSG00000175634	RPS6KB2	chr11:67432355-67432492;67429526-67429595;67432599-67432657;+	SE	-0.169	9.60179e-06
ENSG00000170160	CCDC144A	chr17:16737537-16737675;16734689-16735643;16761424-16761718;+	SE	-0.104	0.00748523
ENSG00000100429	HDAC10	chr22:50248830-50248859;50248661-50248751;50249102-50249168;-	SE	0.116	0.00275064
ENSG00000100429	HDAC10	chr22:50249102-50249198;50248830-50248890;50249327-50249454;-	SE	-0.104	4.46345e-05
ENSG00000198300	PEG3	chr19:56829782-56829921;56826387-56826463;56833289-56833420;-	SE	0.203	0.000391028
ENSG00000198300	PEG3	chr19:56833289-56833420;56824545-56824741;56836017-56836104;-	SE	-0.141	5.24101e-06
ENSG00000183426	NPIPA1	chr16:14937564-14937650;14935159-14935397;14941811-14941940;+	SE	-0.109	1.47675e-07
ENSG00000141837	CACNA1A	chr19:13210616-13210652;13209311-13209498;13212102-13212216;-	SE	-0.239	0
ENSG00000141837	CACNA1A	chr19:13228698-13228795;13224666-13224772;13230081-13230209;-	SE	-0.102	0.000243059
ENSG00000175224	ATG13	chr11:46621041-46621157;46618259-46618375;46644278-46644331;+	SE	0.134	0.0493068
ENSG00000175224	ATG13	chr11:46621059-46621157;46617534-46617890;46625300-46625417;+	SE	0.187	0.0357263
ENSG00000019485	PRDM11	chr11:45208873-45209295;45204710-45204778;45219569-45219757;+	SE	-0.241	0.00016729
ENSG00000268163	AC004076.1	chr19:57475659-57475786;57456125-57456182;57476633-57476672;-	SE	-0.141	1.44126e-09
ENSG00000160299	PCNT	chr21:46425830-46425971;46421969-46422124;46427621-46427795;+	SE	0.111	7.43992e-06
ENSG00000129159	KCNC1	chr11:17779455-17779644;17771664-17772598;17853542-17853678;+	SE	-0.116	0.00492693
ENSG00000070081	NUCB2	chr11:17291239-17291365;17286633-17286717;17295323-17295441;+	SE	0.219	0.000265827
ENSG00000133104	SPART	chr13:36336286-36336358;36335020-36335832;36346581-36346797;-	SE	0.204	0.0391836
ENSG00000005801	ZNF195	chr11:3361742-3368855;3358102-3360565;3370974-3371070;-	SE	-0.203	0.0107723
ENSG00000174672	BRSK2	chr11:1447797-1447863;1445756-1445907;1449775-1449836;+	SE	-0.151	0.000264255
ENSG00000103202	NME4	chr16:398207-398394;397191-397313;398989-399123;+	SE	-0.145	0.0486205
ENSG00000062485	CS	chr12:56298608-56298691;56286266-56286645;56299925-56300023;-	SE	-0.169	0.00434531
ENSG00000062485	CS	chr12:56298608-56298691;56286281-56286620;56300159-56300283;-	SE	-0.185	0.0118723
ENSG00000187239	FNBP1	chr9:129915965-129915980;129908889-129908999;129923843-129923939;-	SE	-0.199	0.00153749
ENSG00000187239	FNBP1	chr9:129915965-129915980;129908889-129908999;129924959-129925157;-	SE	-0.168	4.38505e-05
ENSG00000171097	KYAT1	chr9:128847432-128847643;128845352-128845411;128882406-128882494;-	SE	-0.167	2.16062e-05
ENSG00000136811	ODF2	chr9:128460157-128460299;128459566-128459657;128460512-128460666;+	SE	0.106	7.08329e-07
ENSG00000136811	ODF2	chr9:128460512-128460666;128459566-128459657;128460941-128461010;+	SE	-0.115	0.000306089
ENSG00000136811	ODF2	chr9:128460549-128460666;128459566-128459657;128460941-128461010;+	SE	-0.148	0.00026983
ENSG00000106976	DNM1	chr9:128253100-128253137;128250724-128250940;128254653-128255244;+	SE	0.207	4.27746e-09
ENSG00000136895	GARNL3	chr9:127364588-127364776;127357218-127357377;127365299-127365366;+	SE	-0.109	0.000836738
ENSG00000169155	ZBTB43	chr9:126808792-126808915;126805039-126805132;126832486-126838210;+	SE	-0.116	0.00642154
ENSG00000166167	BTRC	chr10:101461963-101462058;101430344-101430452;101479367-101479457;+	SE	-0.101	0.0043907
ENSG00000126804	ZBTB1	chr14:64511248-64511384;64504725-64504946;64516599-64516751;+	SE	-0.167	0.00199522
ENSG00000136932	TRMO	chr9:97916163-97916338;97913251-97913558;97922417-97922487;-	SE	-0.121	0.0172173
ENSG00000226752	CUTALP	chr9:120846681-120846803;120844992-120845196;120847293-120847353;+	SE	-0.255	7.53732e-07
ENSG00000138162	TACC2	chr10:122245064-122245073;122241957-122242001;122248642-122248803;+	SE	0.355	0
ENSG00000104936	DMPK	chr19:45770970-45771056;45769719-45770640;45771567-45771665;-	SE	-0.118	3.32214e-09
ENSG00000104936	DMPK	chr19:45770970-45771060;45769708-45770640;45771567-45771665;-	SE	-0.115	4.08406e-09
ENSG00000266338	NBPF15	chr1:144429699-144429863;144428605-144428657;144433772-144433824;-	SE	0.159	0.00407102
ENSG00000198929	NOS1AP	chr1:162360811-162360924;162356959-162357136;162365403-162365569;+	SE	-0.249	4.03889e-07
ENSG00000100577	GSTZ1	chr14:77322546-77322732;77320995-77321183;77324869-77324921;+	SE	-0.167	0.00260095
ENSG00000169764	UGP2	chr2:63842538-63842599;63841856-63842204;63856305-63856433;+	SE	-0.252	0.0123287
ENSG00000067365	METTL22	chr16:8644528-8644725;8642462-8642565;8646107-8646218;+	SE	0.156	1.19161e-07
ENSG00000089159	PXN	chr12:120216840-120217116;120216272-120216581;120221622-120221758;-	SE	-0.16	0.00393279
ENSG00000089159	PXN	chr12:120219206-120220091;120215102-120215273;120221622-120221758;-	SE	-0.25	0.0157676
ENSG00000089159	PXN	chr12:120219206-120220091;120216272-120216581;120221622-120221758;-	SE	-0.135	0.000460285
ENSG00000163291	PAQR3	chr4:78922828-78922983;78922140-78922421;78923856-78923947;-	SE	-0.341	1.31172e-07
ENSG00000169814	BTD	chr3:15632590-15632866;15601763-15602310;15635423-15635429;+	SE	-0.275	8.48453e-07
ENSG00000243989	ACY1	chr3:51985206-51985271;51984046-51984158;51985360-51985465;+	SE	-0.179	0.000485049
ENSG00000284707	AC079781.5	chr7:97908794-97909011;97869777-97869813;97928081-97928411;-	SE	-0.202	1.13492e-09
ENSG00000105298	CACTIN	chr19:3611228-3611364;3610659-3610971;3611903-3612413;-	SE	-0.167	0.000321314
ENSG00000090989	EXOC1	chr4:55888887-55888932;55882726-55883928;55890222-55890386;+	SE	0.184	1.62354e-05
ENSG00000005379	TSPOAP1	chr17:58308540-58309380;58307841-58307941;58309966-58310158;-	SE	-0.136	0
ENSG00000109171	SLAIN2	chr4:48394575-48394653;48383646-48383784;48420124-48420443;+	SE	-0.125	0.0150408
ENSG00000224078	SNHG14	chr15:25079825-25080079;25078861-25078995;25081090-25081183;+	SE	0.159	2.6508e-05
ENSG00000224078	SNHG14	chr15:25080124-25080229;25078861-25078995;25081090-25081224;+	SE	0.141	2.92102e-05
ENSG00000224078	SNHG14	chr15:25181809-25181895;25180313-25180440;25182018-25182105;+	SE	-0.109	0.0258295
ENSG00000113240	CLK4	chr5:178619837-178619896;178616881-178618778;178623255-178623416;-	SE	-0.21	0.000164021
ENSG00000112541	PDE10A	chr6:165576411-165576539;165543439-165543568;165661946-165663245;-	SE	-0.305	0.0350578
ENSG00000109689	STIM2	chr4:27021000-27021068;27017710-27017984;27022518-27024187;+	SE	-0.126	0.00321889
ENSG00000129187	DCTD	chr4:182916672-182916857;182915880-182915888;182917287-182917345;-	SE	-0.135	0.0149241
ENSG00000178209	PLEC	chr8:143938400-143938415;143938150-143938240;143938630-143938692;-	SE	-0.165	0.000607454
ENSG00000178163	ZNF518B	chr4:10454593-10454988;10446101-10446539;10457316-10457408;-	SE	-0.136	1.83451e-05
ENSG00000178163	ZNF518B	chr4:10454804-10454988;10439879-10446539;10457316-10457426;-	SE	-0.165	0.000127416
ENSG00000156475	PPP2R2B	chr5:146856498-146856583;146701044-146701142;147035168-147035240;-	SE	-0.168	0.0215528
ENSG00000153820	SPHKAP	chr2:227993533-227993620;227991273-227991326;227995508-227995635;-	SE	0.292	0.00188696
ENSG00000047849	MAP4	chr3:47875684-47875900;47871916-47872100;47877416-47877523;-	SE	0.108	4.21022e-05
ENSG00000170390	DCLK2	chr4:150199027-150199078;150198001-150198103;150203794-150203889;+	SE	-0.214	0.000642137
ENSG00000087274	ADD1	chr4:2926638-2926675;2926013-2926112;2928170-2929307;+	SE	0.198	0
ENSG00000087274	ADD1	chr4:2926641-2926675;2926013-2926112;2928170-2928523;+	SE	0.257	0
ENSG00000186001	LRCH3	chr3:197880511-197880757;197875697-197875775;197883540-197888436;+	SE	-0.105	0.0252109
ENSG00000119231	SENP5	chr3:196927795-196927879;196903532-196903610;196929632-196929683;+	SE	-0.149	3.08364e-11
ENSG00000119231	SENP5	chr3:196927795-196927879;196923413-196923551;196929632-196929683;+	SE	-0.12	7.19789e-08
ENSG00000111907	TPD52L1	chr6:125252021-125252036;125248281-125248383;125253716-125253755;+	SE	-0.164	0.00253836
ENSG00000171456	ASXL1	chr20:32367726-32367729;32366383-32366466;32369014-32369123;+	SE	0.127	0.0049031
ENSG00000137871	ZNF280D	chr15:56667996-56668241;56666678-56666986;56668822-56668957;-	SE	0.118	0.02201
ENSG00000149582	TMEM25	chr11:118533419-118533551;118532916-118533207;118533856-118533887;+	SE	-0.126	0.0365496
ENSG00000148481	MINDY3	chr10:15838227-15838279;15837203-15837318;15841425-15841599;-	SE	0.148	0
ENSG00000240207	AC080013.1	chr3:158742371-158742481;158740388-158740466;158783878-158784070;+	SE	0.124	0.0306333
ENSG00000153157	SYCP2L	chr6:10958783-10958875;10956135-10956242;10961304-10961404;+	SE	-0.202	6.20015e-07
ENSG00000060339	CCAR1	chr10:68756272-68756483;68755369-68755536;68757293-68757298;+	SE	0.11	0.00054336
ENSG00000060339	CCAR1	chr10:68756525-68756632;68755475-68755536;68757293-68757377;+	SE	0.172	0.0314931
ENSG00000152601	MBNL1	chr3:152446703-152446757;152445281-152445539;152447619-152447773;+	SE	0.193	0.00228266
ENSG00000228624	HDAC2-AS2	chr6:114230156-114230323;114179024-114179157;114235629-114235716;+	SE	-0.202	0.00949842
ENSG00000251022	THAP9-AS1	chr4:82895691-82895774;82893008-82894847;82900076-82900223;-	SE	-0.234	3.65155e-09
ENSG00000251022	THAP9-AS1	chr4:82897988-82898062;82893008-82894847;82900076-82900223;-	SE	-0.191	6.90287e-09
ENSG00000251022	THAP9-AS1	chr4:82899712-82899737;82897792-82898062;82900076-82900223;-	SE	0.161	0.000622905
ENSG00000069849	ATP1B3	chr3:141902135-141902227;141876615-141876910;141903619-141903748;+	SE	-0.378	0
ENSG00000139910	NOVA1	chr14:26472319-26472391;26443089-26448963;26479976-26480143;-	SE	-0.153	1.04997e-05
ENSG00000196074	SYCP2	chr20:59916485-59916571;59915464-59915550;59919157-59919182;-	SE	-0.17	0.0151195
ENSG00000115827	DCAF17	chr2:171473865-171473975;171468887-171469030;171477986-171478070;+	SE	0.107	0.00079697
ENSG00000115827	DCAF17	chr2:171476859-171476950;171468887-171469030;171477986-171478070;+	SE	0.159	0.00130853
ENSG00000082515	MRPL22	chr5:154950802-154950938;154941216-154941265;154956370-154956436;+	SE	-0.166	1.55445e-07
ENSG00000203485	INF2	chr14:104717547-104717646;104715283-104715340;104718794-104719605;+	SE	-0.15	0.0304445
ENSG00000163406	SLC15A2	chr3:121940383-121940488;121939190-121939495;121940830-121940982;+	SE	-0.112	0.00050031
ENSG00000132017	DCAF15	chr19:13953029-13953308;13952515-13952644;13954339-13954437;+	SE	-0.119	0.0493681
ENSG00000198919	DZIP3	chr3:108603018-108603234;108589733-108589839;108605334-108605438;+	SE	-0.103	0.00376506
ENSG00000103888	CEMIP	chr15:80873537-80873636;80779370-80779614;80873863-80873973;+	SE	-0.264	0.00349243
ENSG00000185565	LSAMP	chr3:115816613-115816646;115809793-115810414;115834561-115834597;-	SE	-0.16	1.55207e-05
ENSG00000075711	DLG1	chr3:197297352-197297426;197297185-197297235;197297543-197297871;-	SE	-0.103	0.00558311
ENSG00000164305	CASP3	chr4:184648464-184648631;184638400-184638468;184649394-184649447;-	SE	-0.235	0.0439299
ENSG00000009950	MLXIPL	chr7:73596638-73596786;73596363-73596479;73596864-73596932;-	SE	0.106	0.00739591
ENSG00000174796	THAP6	chr4:75514869-75514991;75514217-75514520;75516771-75516789;+	SE	0.172	0.0276004
ENSG00000138759	FRAS1	chr4:78466207-78466435;78464442-78464583;78469977-78470091;+	SE	-0.178	2.03155e-08
ENSG00000118292	C1ORF54	chr1:150279642-150279741;150276521-150276632;150280834-150280916;+	SE	-0.147	7.55025e-08
ENSG00000157388	CACNA1D	chr3:53718681-53718741;53718300-53718388;53719754-53719781;+	SE	-0.453	0
ENSG00000157388	CACNA1D	chr3:53761997-53762081;53753571-53753682;53762550-53762634;+	SE	-0.153	0.00372625
ENSG00000157388	CACNA1D	chr3:53762550-53762634;53761997-53762081;53769972-53770017;+	SE	0.27	0.000169709
ENSG00000161010	MRNIP	chr5:179853196-179853276;179851092-179851424;179853377-179853437;-	SE	0.147	8.51746e-05
ENSG00000157353	FCSK	chr16:70469151-70469323;70468848-70468968;70470313-70470426;+	SE	0.243	0.00277579
ENSG00000078177	N4BP2	chr4:40100035-40100126;40097226-40097569;40102074-40103218;+	SE	-0.157	5.34322e-08
ENSG00000175785	PRIMA1	chr14:93725835-93726006;93721037-93721546;93737240-93737370;-	SE	-0.297	0.00449189
ENSG00000016864	GLT8D1	chr3:52703798-52703928;52700444-52700496;52704723-52704948;-	SE	-0.124	0.0283066
ENSG00000181450	ZNF678	chr1:227650955-227651076;227646543-227646670;227654335-227654353;+	SE	-0.177	0.00119145
ENSG00000145725	PPIP5K2	chr5:103186319-103186439;103184671-103184744;103190841-103190982;+	SE	-0.16	0.01268
ENSG00000132781	MUTYH	chr1:45333096-45333170;45332165-45332834;45333284-45333324;-	SE	-0.237	0.0209545
ENSG00000164077	MON1A	chr3:49911525-49912011;49910118-49910884;49913219-49913359;-	SE	-0.118	0.0157269
ENSG00000169064	ZBBX	chr3:167252125-167252211;167242504-167242643;167282237-167282321;-	SE	-0.206	0.00308872
ENSG00000180376	CCDC66	chr3:56572336-56572428;56571180-56571302;56592969-56593061;+	SE	-0.13	0.0397953
ENSG00000136068	FLNB	chr3:58131926-58132019;58130740-58130908;58132807-58132931;+	SE	-0.111	0.0079815
ENSG00000136068	FLNB	chr3:58141857-58141929;58138281-58138529;58142649-58142752;+	SE	-0.198	0.0142538
ENSG00000215146	BX322639.1	chr10:42367505-42367727;42337782-42338240;42367815-42367956;-	SE	-0.227	5.53714e-08
ENSG00000168026	TTC21A	chr3:39119921-39120020;39118068-39118153;39120996-39121189;+	SE	-0.181	0.000347049
ENSG00000103034	NDRG4	chr16:58500987-58501077;58494963-58495008;58503743-58503903;+	SE	0.134	0.000567373
ENSG00000272414	FAM47E-STBD1	chr4:76271567-76271768;76263703-76263843;76309143-76310044;+	SE	-0.128	0.0256061
ENSG00000272414	FAM47E-STBD1	chr4:76278068-76278224;76263703-76263843;76309143-76311120;+	SE	-0.166	0.0184486
ENSG00000168016	TRANK1	chr3:36850153-36851417;36847199-36847346;36851718-36851856;-	SE	-0.14	0.0236505
ENSG00000144642	RBMS3	chr3:28736008-28736163;28576410-28576496;28757108-28757241;+	SE	-0.411	6.15971e-10
ENSG00000144642	RBMS3	chr3:28756757-28756968;28576272-28576496;28757108-28757241;+	SE	-0.196	1.6737e-06
ENSG00000114200	BCHE	chr3:165829516-165831041;165786144-165786311;165837313-165837423;-	SE	-0.118	1.25858e-05
ENSG00000150540	HNMT	chr2:137967096-137967386;137964478-137964628;138000917-138001025;+	SE	0.132	0.0363707
ENSG00000155903	RASA2	chr3:141590129-141590141;141586645-141586752;141607677-141607760;+	SE	-0.181	6.29534e-12
ENSG00000175322	ZNF519	chr18:14124349-14124476;14099937-14106409;14132274-14132428;-	SE	-0.125	0.00384407
ENSG00000167110	GOLGA2	chr9:128272784-128272865;128268419-128268524;128273849-128273972;-	SE	-0.35	0
ENSG00000110514	MADD	chr11:47288967-47289027;47285450-47285590;47289390-47289493;+	SE	-0.151	0.000516705
ENSG00000139644	TMBIM6	chr12:49715380-49715543;49707724-49707839;49752463-49752549;+	SE	-0.201	2.72248e-05
ENSG00000147789	ZNF7	chr8:144830930-144831029;144829477-144829604;144837390-144837507;+	SE	-0.217	0.000886828
ENSG00000058866	DGKG	chr3:186268800-186268917;186267684-186267777;186272254-186272343;-	SE	-0.117	0.0472949
ENSG00000072110	ACTN1	chr14:68878988-68879069;68878457-68878523;68879961-68880108;-	SE	0.124	1.45613e-06
ENSG00000072110	ACTN1	chr14:68900861-68900946;68892227-68892283;68902476-68902562;-	SE	0.148	4.14617e-06
ENSG00000214021	TTLL3	chr3:9818821-9818920;9813247-9813345;9825799-9825948;+	SE	0.153	0.0328326
ENSG00000148180	GSN	chr9:121300055-121300126;121268059-121268219;121301962-121302149;+	SE	-0.155	6.49103e-06
ENSG00000287720	AC023480.1	chr3:4030037-4030125;4027993-4028052;4041804-4041926;+	SE	-0.301	0.0215948
ENSG00000079102	RUNX1T1	chr8:92081233-92081293;92075964-92076137;92095027-92095171;-	SE	-0.279	0.0163721
ENSG00000115677	HDLBP	chr2:241268828-241269295;241268498-241268541;241272760-241272831;-	SE	-0.248	0.0231791
ENSG00000115677	HDLBP	chr2:241268953-241269295;241268476-241268541;241272760-241272820;-	SE	-0.27	0.0239124
ENSG00000115677	HDLBP	chr2:241268957-241269295;241268476-241268541;241272760-241272834;-	SE	-0.269	0.0276608
ENSG00000157985	AGAP1	chr2:236014804-236014879;235968461-235968623;236036560-236036697;+	SE	0.118	4.51768e-05
ENSG00000021645	NRXN3	chr14:78300679-78300691;78297830-78297860;78645119-78645421;+	SE	-0.101	0.0032162
ENSG00000147133	TAF1	chrX:71459149-71459251;71458240-71458366;71459551-71459708;+	SE	0.155	4.28705e-05
ENSG00000135899	SP110	chr2:230170620-230170761;230165185-230169237;230172065-230172174;-	SE	-0.163	0.00308872
ENSG00000156650	KAT6B	chr10:74975398-74976330;74972506-74972639;74977315-74977437;+	SE	0.124	4.24471e-07
ENSG00000164961	WASHC5	chr8:125083712-125083776;125083112-125083258;125091614-125091819;-	SE	-0.112	3.49653e-05
ENSG00000049167	ERCC8	chr5:60890888-60891086;60887439-60887520;60898275-60898400;-	SE	-0.122	2.65686e-07
ENSG00000004487	KDM1A	chr1:23066059-23066071;23059072-23059167;23068538-23068681;+	SE	0.17	4.08832e-06
ENSG00000229739	PDC-AS1	chr1:186466287-186466367;186451178-186451274;186470270-186470291;+	SE	-0.144	0.0181989
ENSG00000106348	IMPDH1	chr7:128409288-128409484;128405766-128405865;128409755-128409982;-	SE	-0.217	0.00437449
ENSG00000140367	UBE2Q2	chr15:75876186-75876271;75868950-75869010;75883365-75883424;+	SE	-0.11	0.00015753
ENSG00000168404	MLKL	chr16:74676300-74676425;74675617-74675764;74678898-74678980;-	SE	0.289	0.0152305
ENSG00000078018	MAP2	chr2:209687718-209687961;209680749-209680827;209690602-209690848;+	SE	0.214	5.15069e-07
ENSG00000078018	MAP2	chr2:209690602-209690848;209680749-209680827;209700276-209700338;+	SE	-0.405	0
ENSG00000078018	MAP2	chr2:209696541-209696748;209680749-209680827;209700276-209700338;+	SE	-0.116	0
ENSG00000078018	MAP2	chr2:209696916-209697051;209680749-209680827;209700276-209700338;+	SE	-0.101	0
ENSG00000105223	PLD3	chr19:40365552-40365930;40348689-40348768;40366418-40366464;+	SE	-0.126	0.0397155
ENSG00000105223	PLD3	chr19:40365661-40365930;40348699-40348768;40366418-40366510;+	SE	-0.122	0.0270764
ENSG00000105223	PLD3	chr19:40365717-40365930;40348684-40348768;40366418-40366464;+	SE	-0.112	0.0236754
ENSG00000156113	KCNMA1	chr10:76884988-76885017;76876618-76877893;76887290-76887377;-	SE	-0.143	0.00267003
ENSG00000156113	KCNMA1	chr10:76884988-76885017;76877245-76877890;76887290-76887377;-	SE	-0.109	0.0209545
ENSG00000156113	KCNMA1	chr10:76914056-76914137;76909965-76910096;76914935-76915049;-	SE	-0.329	0
ENSG00000156113	KCNMA1	chr10:76974486-76974573;76969973-76970067;77001406-77001580;-	SE	-0.211	0.0175123
ENSG00000155366	RHOC	chr1:112705052-112705168;112703643-112703806;112707077-112707135;-	SE	-0.167	0.000137732
ENSG00000155366	RHOC	chr1:112705099-112705168;112703492-112703806;112707077-112707114;-	SE	-0.221	8.08068e-05
ENSG00000155366	RHOC	chr1:112705099-112705201;112703643-112703806;112707077-112707102;-	SE	-0.196	0.00144441
ENSG00000155366	RHOC	chr1:112705099-112706252;112703643-112703806;112707077-112707127;-	SE	-0.105	0.0275863
ENSG00000128641	MYO1B	chr2:191379266-191379272;191370226-191370292;191381461-191381566;+	SE	-0.154	0.0215948
ENSG00000128641	MYO1B	chr2:191400748-191400835;191400381-191400468;191408114-191408189;+	SE	-0.127	0.0465208
ENSG00000128641	MYO1B	chr2:191402631-191402718;191400381-191400468;191408114-191408189;+	SE	-0.109	0.00972933
ENSG00000061676	NCKAP1	chr2:183024977-183024995;183023805-183023916;183037991-183038858;-	SE	-0.123	2.79944e-05
ENSG00000138434	ITPRID2	chr2:181920596-181920662;181919295-181919446;181921947-181922412;+	SE	-0.115	5.82954e-10
ENSG00000116044	NFE2L2	chr2:177323238-177323373;177311232-177311328;177334392-177334529;-	SE	-0.237	4.99363e-08
ENSG00000198947	DMD	chrX:31126641-31126673;31119221-31121930;31134101-31134194;-	SE	-0.334	0
ENSG00000011347	SYT7	chr11:61547176-61547308;61546030-61546255;61551383-61551463;-	SE	-0.113	0.0330565
ENSG00000168036	CTNNB1	chr3:41224189-41224321;41224020-41224081;41224525-41224711;+	SE	0.109	0
ENSG00000091428	RAPGEF4	chr2:172960759-172960813;172922280-172922300;172961121-172961228;+	SE	-0.121	5.50719e-08
ENSG00000152256	PDK1	chr2:172568740-172568817;172566855-172566933;172570725-172570812;+	SE	-0.132	1.95378e-05
ENSG00000091409	ITGA6	chr2:172501771-172501901;172497974-172498100;172504090-172504534;+	SE	-0.372	2.18472e-05
ENSG00000123600	METTL8	chr2:171414602-171414726;171360421-171360513;171433882-171434087;-	SE	0.158	0.0175121
ENSG00000132436	FIGNL1	chr7:50449117-50449723;50448180-50448289;50450300-50450390;-	SE	-0.136	5.06676e-06
ENSG00000132436	FIGNL1	chr7:50449499-50449723;50448180-50448289;50450300-50450336;-	SE	-0.143	2.36184e-06
ENSG00000132436	FIGNL1	chr7:50449544-50449723;50448180-50448289;50450300-50450336;-	SE	-0.165	4.08832e-06
ENSG00000132436	FIGNL1	chr7:50449555-50449723;50448180-50448289;50450300-50450324;-	SE	-0.162	3.84181e-06
ENSG00000132436	FIGNL1	chr7:50449562-50449723;50448180-50448289;50450300-50450350;-	SE	-0.156	2.35945e-06
ENSG00000163848	ZNF148	chr3:125314936-125315053;125313307-125313656;125323387-125323444;-	SE	0.102	0.00535763
ENSG00000136531	SCN2A	chr2:165245329-165245448;165243708-165243824;165295772-165296090;+	SE	0.139	0.000355597
ENSG00000136531	SCN2A	chr2:165309351-165309443;165309164-165309256;165310322-165310595;+	SE	-0.134	0
ENSG00000111325	OGFOD2	chr12:122977980-122978091;122976870-122976970;122978359-122978569;+	SE	-0.116	0.0160497
ENSG00000101104	PABPC1L	chr20:44934500-44934563;44933056-44933185;44935390-44935497;+	SE	-0.403	1.84538e-05
ENSG00000139793	MBNL2	chr13:97356795-97356849;97347040-97347067;97357481-97357635;+	SE	0.367	0
ENSG00000139793	MBNL2	chr13:97365135-97365171;97357481-97357635;97366458-97366553;+	SE	-0.124	6.24007e-05
ENSG00000139793	MBNL2	chr13:97366458-97366553;97357481-97357635;97391321-97391599;+	SE	0.233	0.00374298
ENSG00000139793	MBNL2	chr13:97366458-97366553;97365135-97365171;97391321-97391599;+	SE	0.226	0
ENSG00000179796	LRRC3B	chr3:26655909-26656804;26623990-26624052;26709512-26712748;+	SE	-0.128	0.0182507
ENSG00000179796	LRRC3B	chr3:26655909-26656804;26625183-26625511;26709512-26712748;+	SE	-0.25	0.000934125
ENSG00000105143	SLC1A6	chr19:14978119-14978274;14972705-14972917;14979512-14979693;-	SE	-0.12	2.01191e-06
ENSG00000104490	NCALD	chr8:101887140-101887227;101719251-101719648;101915808-101915858;-	SE	-0.171	0.00162054
ENSG00000114120	SLC25A36	chr3:140966933-140967036;140963126-140963227;140970926-140970993;+	SE	-0.149	2.10064e-05
ENSG00000124588	NQO2	chr6:2989527-2989710;2988645-2988709;2993930-2994053;+	SE	-0.194	0.0471742
ENSG00000077380	DYNC1I2	chr2:171712766-171712826;171706889-171707377;171715327-171715350;+	SE	-0.131	0.00377369
ENSG00000085733	CTTN	chr11:70420399-70420510;70419745-70419856;70422939-70422995;+	SE	0.217	7.16885e-09
ENSG00000204634	TBC1D8	chr2:101191300-101191458;101188233-101188328;101195235-101195326;-	SE	-0.19	0.00920052
ENSG00000228409	CCT6P1	chr7:65752163-65752310;65751141-65751278;65755779-65755952;+	SE	-0.174	2.82431e-06
ENSG00000228409	CCT6P1	chr7:65754526-65754661;65751141-65751278;65755779-65755952;+	SE	-0.172	6.07548e-06
ENSG00000187118	CMC1	chr3:28263290-28263380;28241583-28241812;28316332-28316423;+	SE	-0.164	0.0393378
ENSG00000074582	BCS1L	chr2:218660036-218660218;218659708-218659743;218660938-218661307;+	SE	-0.239	0.0118007
ENSG00000074582	BCS1L	chr2:218660036-218660245;218659682-218659743;218660938-218661307;+	SE	-0.241	0.0136522
ENSG00000167705	RILP	chr17:1646905-1646989;1646149-1646619;1647834-1647957;-	SE	0.103	0.00525935
ENSG00000131389	SLC6A6	chr3:14468087-14468212;14467852-14467956;14472204-14472317;+	SE	0.159	0.012718
ENSG00000074054	CLASP1	chr2:121409023-121409047;121407470-121407715;121410865-121410969;-	SE	0.109	4.63174e-05
ENSG00000074054	CLASP1	chr2:121418621-121418729;121410865-121410969;121425138-121425306;-	SE	-0.141	0.000189249
ENSG00000074054	CLASP1	chr2:121444938-121444962;121430072-121430177;121445448-121445496;-	SE	0.289	0.000885953
ENSG00000074054	CLASP1	chr2:121444938-121444962;121430072-121430177;121447336-121447507;-	SE	0.318	0
ENSG00000074054	CLASP1	chr2:121445448-121445496;121444938-121444962;121447336-121447507;-	SE	-0.165	1.29678e-12
ENSG00000131943	C19ORF12	chr19:29705273-29705394;29702841-29702977;29708253-29708423;-	SE	-0.289	1.86144e-06
ENSG00000131943	C19ORF12	chr19:29705273-29705394;29702841-29702977;29715124-29715275;-	SE	-0.245	0.0262554
ENSG00000131943	C19ORF12	chr19:29708253-29708423;29698885-29702977;29715124-29715224;-	SE	-0.163	0.0115879
ENSG00000186132	C2ORF76	chr2:119321153-119321204;119317465-119317503;119339826-119339971;-	SE	-0.123	8.28405e-07
ENSG00000144134	RABL2A	chr2:113635050-113635130;113634152-113634232;113641352-113641450;+	SE	-0.127	1.58453e-07
ENSG00000144134	RABL2A	chr2:113640893-113641005;113634152-113634232;113641352-113641450;+	SE	-0.205	9.57361e-07
ENSG00000104774	MAN2B1	chr19:12658427-12658507;12658223-12658344;12661259-12661376;-	SE	0.307	0.0196714
ENSG00000189223	PAX8-AS1	chr2:113259263-113259584;113255389-113255549;113263277-113263334;+	SE	0.16	0.0120288
ENSG00000058063	ATP11B	chr3:182902480-182902566;182898606-182898772;182913860-182913994;+	SE	-0.204	0.00590253
ENSG00000183323	CCDC125	chr5:69313984-69314043;69311117-69311204;69320236-69320345;-	SE	0.261	3.01838e-07
ENSG00000183323	CCDC125	chr5:69313984-69314046;69311117-69311204;69320236-69320580;-	SE	0.358	1.6737e-06
ENSG00000178927	CYBC1	chr17:82447579-82447646;82446622-82446696;82449169-82449320;-	SE	-0.122	0.0219109
ENSG00000137462	TLR2	chr4:153702226-153702510;153687901-153688047;153702891-153702962;+	SE	-0.195	2.3625e-06
ENSG00000105662	CRTC1	chr19:18744107-18744155;18742909-18743026;18745822-18745960;+	SE	-0.248	0
ENSG00000105662	CRTC1	chr19:18774899-18774986;18771441-18771546;18775640-18775821;+	SE	-0.143	1.80571e-05
ENSG00000151743	AMN1	chr12:31709292-31709425;31701862-31702007;31728990-31729121;-	SE	0.136	0.00778068
ENSG00000070882	OSBPL3	chr7:24849068-24849176;24842278-24842413;24852503-24852634;-	SE	-0.203	0.00101085
ENSG00000145362	ANK2	chr4:113313683-113313695;113311254-113311399;113317706-113317809;+	SE	-0.125	0
ENSG00000145362	ANK2	chr4:113372532-113372625;113369513-113369805;113373089-113373173;+	SE	-0.168	0
ENSG00000026652	AGPAT4	chr6:161165576-161165713;161153345-161153499;161166247-161166417;-	SE	-0.148	8.55193e-05
ENSG00000125462	C1ORF61	chr1:156407841-156407975;156404252-156404601;156421554-156421756;-	SE	-0.207	2.40454e-06
ENSG00000125462	C1ORF61	chr1:156414653-156414753;156404255-156404601;156421554-156421752;-	SE	-0.143	1.3214e-05
ENSG00000125462	C1ORF61	chr1:156416768-156416864;156404252-156404601;156420170-156420336;-	SE	-0.12	8.9199e-07
ENSG00000125462	C1ORF61	chr1:156416768-156416864;156404252-156404601;156421554-156421809;-	SE	-0.239	1.20253e-08
ENSG00000125462	C1ORF61	chr1:156416768-156416864;156404252-156404601;156429375-156429426;-	SE	-0.179	0.0174248
ENSG00000125462	C1ORF61	chr1:156416768-156416864;156414653-156414753;156421554-156421809;-	SE	-0.162	0.00418799
ENSG00000125462	C1ORF61	chr1:156417911-156418034;156404252-156404601;156420170-156420336;-	SE	-0.103	1.51065e-05
ENSG00000125462	C1ORF61	chr1:156417911-156418034;156404252-156404601;156421554-156421756;-	SE	-0.173	0.000584081
ENSG00000084693	AGBL5	chr2:27069047-27069094;27068631-27068744;27069572-27069706;+	SE	-0.211	7.34073e-06
ENSG00000136699	SMPD4	chr2:130161185-130161272;130157250-130157396;130164373-130164445;-	SE	-0.108	0.00253638
ENSG00000011304	PTBP1	chr19:805831-805902;805491-805569;806407-806556;+	SE	-0.345	0.000276343
ENSG00000113163	CERT1	chr5:75399309-75399387;75389591-75389687;75400204-75400297;-	SE	-0.133	0.000257581
ENSG00000172765	TMCC1	chr3:129857249-129857405;129828450-129828508;129880308-129880559;-	SE	-0.146	2.67092e-05
ENSG00000172765	TMCC1	chr3:129867009-129867098;129828450-129828508;129880308-129880559;-	SE	-0.262	1.53029e-05
ENSG00000067066	SP100	chr2:230417590-230417665;230415941-230416328;230442936-230443099;+	SE	-0.183	5.51986e-06
ENSG00000229043	AC091729.3	chr7:1162351-1162543;1160590-1160623;1162961-1163217;+	SE	-0.109	4.45087e-05
ENSG00000108021	TASOR2	chr10:5717658-5717750;5714134-5714207;5720543-5720611;+	SE	-0.173	2.47133e-07
ENSG00000160285	LSS	chr21:46196201-46196267;46195675-46195756;46205835-46205941;-	SE	-0.104	0.0150942
ENSG00000065621	GSTO2	chr10:104279369-104279471;104277893-104278116;104299127-104304945;+	SE	-0.118	0.00925448
ENSG00000251600	AC107223.1	chr4:143967087-143967179;143912539-143912638;143979849-143979952;+	SE	-0.292	0.000442253
ENSG00000251600	AC107223.1	chr4:144095296-144095374;144089900-144090131;144103315-144103514;+	SE	-0.133	0.00402755
ENSG00000272752	STAG3L5P-PVRIG2P-PILRB	chr7:100353372-100353483;100353209-100353270;100355142-100355240;+	SE	0.157	0.0460206
ENSG00000272752	STAG3L5P-PVRIG2P-PILRB	chr7:100353372-100354012;100352996-100353123;100355142-100355240;+	SE	0.182	0.000421863
ENSG00000272752	STAG3L5P-PVRIG2P-PILRB	chr7:100353372-100354012;100353209-100353270;100355142-100355240;+	SE	0.148	0.00199544
ENSG00000100523	DDHD1	chr14:53103030-53103051;53091784-53091932;53103682-53103856;-	SE	-0.129	0.00920372
ENSG00000112759	SLC29A1	chr6:44225972-44226167;44223820-44223955;44227262-44227342;+	SE	-0.222	0.00111332
ENSG00000112759	SLC29A1	chr6:44226060-44226167;44223799-44223955;44227262-44227342;+	SE	-0.197	0.00247639
ENSG00000079691	CARMIL1	chr6:25576975-25576993;25556700-25556850;25580923-25580990;+	SE	0.141	4.37069e-05
ENSG00000182985	CADM1	chr11:115198405-115198438;115178643-115178775;115214607-115214780;-	SE	0.109	0.0484136
ENSG00000169432	SCN9A	chr2:166259205-166259287;166251764-166251885;166272398-166272749;-	SE	-0.338	0.00806441
ENSG00000054282	SDCCAG8	chr1:243293398-243293494;243293090-243293219;243316754-243316895;+	SE	-0.322	0.00118605
ENSG00000054282	SDCCAG8	chr1:243304712-243304777;243293090-243293219;243316754-243316893;+	SE	-0.104	0.00011213
ENSG00000132912	DCTN4	chr5:150731885-150731906;150731415-150731489;150733367-150733475;-	SE	0.295	0
ENSG00000185008	ROBO2	chr3:77527402-77527414;77522774-77522902;77546337-77546462;+	SE	-0.189	8.28273e-05
ENSG00000198554	WDHD1	chr14:55026710-55026803;55013484-55013596;55027027-55027099;-	SE	-0.233	0.000108415
ENSG00000163995	ABLIM2	chr4:8027758-8027857;8020201-8020303;8029655-8029776;-	SE	0.111	0.0402579
ENSG00000163995	ABLIM2	chr4:8032647-8032680;8029655-8029776;8036148-8036295;-	SE	0.185	2.17712e-09
ENSG00000228063	LYPLAL1-DT	chr1:219149938-219150031;219086494-219086660;219156119-219156199;-	SE	-0.164	0.0195651
ENSG00000138674	SEC31A	chr4:82861630-82861708;82857688-82857764;82863317-82863392;-	SE	-0.117	0.0075004
ENSG00000138674	SEC31A	chr4:82862533-82862572;82857688-82857764;82863317-82863392;-	SE	-0.137	0.00332469
ENSG00000160752	FDPS	chr1:155309752-155309965;155308913-155308965;155312254-155312395;+	SE	-0.107	0.00785144
ENSG00000160752	FDPS	chr1:155309788-155309965;155308865-155308965;155312254-155312395;+	SE	-0.108	0.0108853
ENSG00000145390	USP53	chr4:119235289-119235411;119217549-119217673;119245336-119245429;+	SE	-0.136	1.98542e-05
ENSG00000169499	PLEKHA2	chr8:38901797-38901892;38901343-38901445;38917906-38918070;+	SE	0.164	0.00403536
ENSG00000182287	AP1S2	chrX:15840496-15840591;15831451-15831568;15845378-15845516;-	SE	-0.406	0.00137319
ENSG00000224081	SLC44A3-AS1	chr1:94742268-94742414;94732257-94732437;94819955-94820096;-	SE	-0.168	2.88946e-06
ENSG00000126215	XRCC3	chr14:103712874-103712968;103711465-103711567;103715423-103715443;-	SE	-0.272	0.043855
ENSG00000148948	LRRC4C	chr11:40241518-40241598;40140800-40140853;40319627-40319721;-	SE	-0.143	0.00516441
ENSG00000235437	LINC01278	chrX:63259667-63259817;63239786-63239830;63399780-63399903;-	SE	0.152	0.0105593
ENSG00000235437	LINC01278	chrX:63314996-63315107;63239786-63239830;63399780-63399903;-	SE	0.232	0.0026387
ENSG00000172890	NADSYN1	chr11:71480218-71480274;71478394-71478469;71480754-71480879;+	SE	-0.122	0.0222196
ENSG00000162669	HFM1	chr1:91319077-91319209;91316100-91316184;91319292-91319390;-	SE	0.109	0.0258295
ENSG00000204099	NEU4	chr2:241813332-241813513;241810934-241811461;241814478-241814685;+	SE	0.173	0.00111582
ENSG00000114982	KANSL3	chr2:96606969-96607047;96605319-96605511;96608507-96608664;-	SE	-0.131	0.0381099
ENSG00000116285	ERRFI1	chr1:8015307-8015400;8014039-8014396;8015494-8015692;-	SE	-0.116	1.82266e-07
ENSG00000081923	ATP8B1	chr18:57659742-57659815;57655193-57655417;57661173-57661462;-	SE	-0.34	5.54977e-08
ENSG00000196924	FLNA	chrX:154357250-154357274;154354824-154355072;154357433-154357623;-	SE	-0.348	0
ENSG00000196924	FLNA	chrX:154365744-154365801;154365348-154365486;154366023-154366224;-	SE	-0.136	5.65628e-06
ENSG00000169016	E2F6	chr2:11457178-11457233;11453581-11453798;11465771-11466103;-	SE	-0.131	0.0401651
ENSG00000138326	RPS24	chr10:78037438-78040225;78037193-78037304;78040614-78040716;+	SE	-0.115	1.3928e-07
ENSG00000134490	TMEM241	chr18:23384989-23385067;23377645-23377671;23399565-23399647;-	SE	-0.12	0.000411651
ENSG00000235098	ANKRD65	chr1:1420051-1420592;1418421-1419549;1420796-1421005;-	SE	0.258	0.000183551
ENSG00000162613	FUBP1	chr1:77969021-77969084;77968164-77968203;77969924-77970015;-	SE	0.155	0.00056001
ENSG00000186020	ZNF529	chr19:36587401-36587457;36556103-36556197;36589614-36589701;-	SE	0.121	0.0240217
ENSG00000204410	MSH5	chr6:31758532-31758620;31758164-31758293;31758765-31758875;+	SE	-0.208	0.000125883
ENSG00000204410	MSH5	chr6:31758547-31758620;31757421-31758293;31758765-31758875;+	SE	-0.139	4.13969e-05
ENSG00000143434	SEMA6C	chr1:151137985-151138105;151137710-151137799;151138315-151138406;-	SE	-0.108	0.0439477
ENSG00000136717	BIN1	chr2:127052254-127052362;127050801-127050912;127059010-127059155;-	SE	-0.148	0.0459853
ENSG00000136717	BIN1	chr2:127057472-127057601;127050801-127050912;127059010-127059155;-	SE	-0.159	0.0200801
ENSG00000136717	BIN1	chr2:127057472-127057601;127051153-127051243;127059010-127059155;-	SE	-0.181	0.0373848
ENSG00000135631	RAB11FIP5	chr2:73079650-73081663;73075992-73076182;73088049-73088749;-	SE	0.183	2.20585e-09
ENSG00000168137	SETD5	chr3:9436849-9436888;9435727-9435906;9440455-9440698;+	SE	-0.127	0.00350053
ENSG00000163939	PBRM1	chr3:52681703-52681820;52679581-52679726;52682091-52682233;-	SE	-0.124	0.00947885
ENSG00000163939	PBRM1	chr3:52681703-52681820;52679581-52679726;52685748-52685794;-	SE	-0.118	0.0309762
ENSG00000010322	NISCH	chr3:52480878-52481037;52480183-52480295;52484512-52484637;+	SE	-0.134	2.22376e-08
ENSG00000010322	NISCH	chr3:52480878-52481109;52480138-52480295;52484512-52484637;+	SE	-0.15	2.92695e-07
ENSG00000138071	ACTR2	chr2:65242048-65242063;65239851-65239962;65246523-65246739;+	SE	-0.164	2.3456e-13
ENSG00000143110	C1ORF162	chr1:111477650-111477775;111477333-111477428;111477982-111478512;+	SE	-0.253	0.0312271
ENSG00000129682	FGF13	chrX:138857511-138857679;138708817-138708928;139204058-139204271;-	SE	-0.378	1.73275e-08
ENSG00000214140	PRCD	chr17:76543028-76543121;76540504-76540573;76553108-76553194;+	SE	-0.236	0.00242901
ENSG00000155744	FAM126B	chr2:201061306-201061424;201023958-201024039;201071453-201071579;-	SE	-0.315	0.000312219
ENSG00000060718	COL11A1	chr1:103025799-103025952;103025520-103025613;103026215-103026332;-	SE	0.142	0.00325896
ENSG00000196150	ZNF250	chr8:144886839-144886902;144880364-144880458;144889580-144889694;-	SE	-0.105	0.0266467
ENSG00000007168	PAFAH1B1	chr17:2635382-2635510;2594170-2594345;2638098-2638320;+	SE	-0.166	0.000901817
ENSG00000007168	PAFAH1B1	chr17:2677515-2677639;2676504-2676606;2681728-2681910;+	SE	-0.171	0.000127485
ENSG00000144741	SLC25A26	chr3:66304452-66304537;66263331-66263379;66369477-66369542;+	SE	-0.141	0.00638879
ENSG00000131089	ARHGEF9	chrX:63736989-63737118;63724531-63724711;63743368-63743446;-	SE	-0.129	0.0344533
ENSG00000147155	EBP	chrX:48522144-48522252;48521855-48521907;48523698-48524072;+	SE	-0.394	0.000109105
ENSG00000114867	EIF4G1	chr3:184316131-184316218;184314494-184314674;184317716-184317816;+	SE	-0.129	0.00107306
ENSG00000001460	STPG1	chr1:24391923-24392067;24383901-24384003;24401318-24401456;-	SE	-0.164	0.000489504
ENSG00000120265	PCMT1	chr6:149772047-149772247;149771161-149771266;149772554-149772684;+	SE	-0.118	0.00136857
ENSG00000120265	PCMT1	chr6:149772554-149772684;149772047-149772247;149773137-149773169;+	SE	0.294	0.00162995
ENSG00000109339	MAPK10	chr4:86453029-86453181;86354529-86354644;86593909-86594062;-	SE	-0.119	2.16097e-05
ENSG00000127603	MACF1	chr1:39328600-39328706;39327217-39327353;39331202-39336653;+	SE	0.186	0.00296243
ENSG00000126858	RHOT1	chr17:32209349-32209445;32208106-32208309;32224615-32225727;+	SE	-0.146	0.000278364
ENSG00000178104	PDE4DIP	chr1:148866410-148866532;148863249-148863305;148868470-148868622;+	SE	-0.229	0.00123359
ENSG00000178104	PDE4DIP	chr1:148866413-148866505;148863249-148863305;148868470-148868618;+	SE	-0.199	0.00934728
ENSG00000178104	PDE4DIP	chr1:148866413-148866532;148863249-148863305;148868470-148868609;+	SE	-0.228	0.0011409
ENSG00000178104	PDE4DIP	chr1:149010442-149010595;149009567-149009791;149016298-149016550;+	SE	-0.257	0
ENSG00000178104	PDE4DIP	chr1:149012590-149012776;149009567-149009791;149016298-149016550;+	SE	-0.269	0
ENSG00000155657	TTN	chr2:178679338-178679416;178678746-178678830;178679598-178679682;-	SE	0.295	3.6925e-06
ENSG00000164073	MFSD8	chr4:127942044-127942158;127939778-127939997;127943751-127943992;-	SE	0.208	0.0440305
ENSG00000115414	FN1	chr2:215380810-215381080;215379129-215379317;215382211-215382325;-	SE	0.204	5.25426e-05
ENSG00000115414	FN1	chr2:215392930-215393203;215391631-215391814;215394527-215394719;-	SE	0.296	3.12158e-11
ENSG00000253477	AC012213.1	chr8:103487560-103487681;103483397-103483515;103489696-103489849;-	SE	0.197	2.11075e-07
ENSG00000145907	G3BP1	chr5:151792044-151792201;151790888-151791062;151795478-151795575;+	SE	0.177	0.0149502
ENSG00000109654	TRIM2	chr4:153281464-153281565;153275892-153276130;153315484-153315588;+	SE	-0.275	7.90581e-06
ENSG00000122034	GTF3A	chr13:27432730-27432804;27430532-27430621;27434138-27434150;+	SE	-0.135	2.00092e-05
ENSG00000166377	ATP9B	chr18:79213961-79214038;79206935-79207012;79253380-79253541;+	SE	-0.121	0.00195639
ENSG00000102181	CD99L2	chrX:150771804-150771822;150770303-150770369;150776173-150776293;-	SE	-0.245	0
ENSG00000010379	SLC6A13	chr12:242613-242754;237925-238010;259850-260057;-	SE	-0.115	0.0367362
ENSG00000135845	PIGC	chr1:172397163-172397272;172393133-172394410;172399818-172399916;-	SE	-0.245	2.48295e-05
ENSG00000139620	KANSL2	chr12:48661194-48661243;48660365-48660619;48662559-48662592;-	SE	0.224	0.00234077
ENSG00000158987	RAPGEF6	chr5:131450022-131450046;131446482-131446703;131453053-131453177;-	SE	0.191	0.00166487
ENSG00000158987	RAPGEF6	chr5:131469800-131469815;131464040-131464281;131472586-131472744;-	SE	0.152	0.0350436
ENSG00000106133	NSUN5P2	chr7:72952151-72952295;72950057-72950196;72954358-72954479;-	SE	-0.116	0.00034459
ENSG00000104365	IKBKB	chr8:42319584-42319646;42319269-42319421;42320734-42320844;+	SE	0.221	2.72872e-05
ENSG00000144674	GOLGA4	chr3:37286013-37286061;37281957-37282272;37289234-37289291;+	SE	-0.12	0.00166401
ENSG00000188157	AGRN	chr1:1051992-1052016;1051727-1051815;1053752-1053977;+	SE	-0.158	0.0158325
ENSG00000188157	AGRN	chr1:1053460-1053493;1051992-1052016;1053752-1053977;+	SE	0.164	0.00046918
ENSG00000170776	AKAP13	chr15:85658536-85658590;85655416-85655787;85662387-85662453;+	SE	0.249	0.0103444
ENSG00000170776	AKAP13	chr15:85662387-85662453;85655416-85655787;85664562-85664755;+	SE	-0.291	2.51957e-07
ENSG00000170776	AKAP13	chr15:85662387-85662453;85658536-85658590;85664562-85664755;+	SE	-0.372	3.20728e-05
ENSG00000186566	GPATCH8	chr17:44438670-44438715;44436477-44436545;44464471-44464544;-	SE	-0.195	0.000747133
ENSG00000229358	DPY19L1P1	chr7:32623360-32623439;32621012-32621072;32632542-32632620;-	SE	-0.128	1.55192e-06
ENSG00000107745	MICU1	chr10:72531459-72531690;72508154-72508269;72533745-72533789;-	SE	-0.129	4.32995e-05
ENSG00000107745	MICU1	chr10:72532994-72533162;72508154-72508269;72533745-72533789;-	SE	-0.172	0.000495928
ENSG00000142949	PTPRF	chr1:43597747-43598053;43592456-43592601;43598719-43598913;+	SE	0.157	0.000236412
ENSG00000142949	PTPRF	chr1:43602070-43602097;43598719-43598913;43603415-43603533;+	SE	-0.154	0.00789547
ENSG00000142949	PTPRF	chr1:43612767-43612800;43609382-43609498;43613617-43613715;+	SE	-0.113	0.0154834
ENSG00000226476	LINC01748	chr1:60537680-60537788;60528918-60529249;60540248-60540433;-	SE	-0.212	0.0447539
ENSG00000148399	DPH7	chr9:137576308-137576402;137575708-137576167;137577469-137577603;-	SE	0.257	0.00011213
ENSG00000254101	LINC02055	chr8:136519147-136519239;136515965-136516300;136536977-136537059;+	SE	-0.295	2.98056e-05
ENSG00000166833	NAV2	chr11:19884293-19884362;19879868-19880127;19892433-19892594;+	SE	-0.133	0.0121983
ENSG00000166833	NAV2	chr11:20049835-20049901;20048727-20049195;20054079-20054240;+	SE	-0.366	0
ENSG00000166833	NAV2	chr11:20051288-20051333;20048727-20049195;20054079-20054240;+	SE	-0.431	5.72453e-12
ENSG00000166833	NAV2	chr11:20093098-20093199;20092205-20092368;20095671-20095767;+	SE	0.296	0
ENSG00000197603	CPLANE1	chr5:37157312-37157420;37153739-37153993;37157669-37157814;-	SE	-0.155	0.0215948
ENSG00000082397	EPB41L3	chr18:5398020-5401043;5397057-5397426;5406776-5406968;-	SE	-0.196	0.0448855
ENSG00000126246	IGFLR1	chr19:35739709-35739769;35739214-35739626;35740379-35740549;-	SE	-0.122	9.83982e-06
ENSG00000126246	IGFLR1	chr19:35739709-35740086;35739256-35739626;35740379-35740564;-	SE	-0.117	7.89331e-07
ENSG00000162408	NOL9	chr1:6544825-6544922;6533279-6533441;6549570-6549698;-	SE	-0.142	0.000532907
ENSG00000145349	CAMK2D	chr4:113455725-113455821;113451031-113454515;113457334-113457563;-	SE	-0.145	0.000972582
ENSG00000145349	CAMK2D	chr4:113504975-113505035;113500462-113500511;113509637-113509675;-	SE	-0.13	0.0138791
ENSG00000145349	CAMK2D	chr4:113504975-113505035;113502935-113502977;113509637-113509675;-	SE	-0.22	0
ENSG00000145349	CAMK2D	chr4:113508235-113508268;113500462-113500511;113509637-113509675;-	SE	-0.172	0.0479442
ENSG00000145349	CAMK2D	chr4:113508235-113508268;113502935-113502977;113509637-113509675;-	SE	-0.431	3.26435e-07
ENSG00000145349	CAMK2D	chr4:113548656-113548729;113547643-113547716;113552030-113552096;-	SE	-0.13	0.00831192
ENSG00000188917	TRMT2B	chrX:101041316-101041371;101037916-101038051;101051783-101052082;-	SE	-0.148	0.00840484
ENSG00000244040	IL12A-AS1	chr3:160009111-160009257;159997602-159998105;160038909-160038978;-	SE	-0.143	0.02133
ENSG00000013364	MVP	chr16:29825941-29826092;29820472-29820510;29830473-29830674;+	SE	-0.185	1.38078e-05
ENSG00000138758	SEPTIN11	chr4:77036772-77036837;77030782-77030970;77039072-77039206;+	SE	-0.145	0.0083375
ENSG00000214719	AC005562.1	chr17:30631754-30631895;30610893-30610942;30633097-30633390;+	SE	-0.118	2.75159e-07
ENSG00000169031	COL4A3	chr2:227308898-227309076;227307709-227307919;227309203-227309318;+	SE	0.169	0.00102712
ENSG00000223482	NUTM2A-AS1	chr10:87241181-87245855;87208185-87208512;87246114-87246212;-	SE	-0.139	2.00211e-07
ENSG00000163126	ANKRD23	chr2:96839726-96839828;96833310-96833540;96839996-96840095;-	SE	0.394	0.00511891
ENSG00000232593	KANTR	chrX:53099471-53099608;53094399-53094474;53141847-53142707;+	SE	-0.133	0.0422017
ENSG00000078304	PPP2R5C	chr14:101824013-101824169;101809836-101810036;101836168-101836701;+	SE	-0.19	5.69622e-07
ENSG00000078304	PPP2R5C	chr14:101831700-101831804;101809868-101810036;101836168-101836432;+	SE	-0.119	5.35673e-05
ENSG00000186868	MAPT	chr17:45971858-45971945;45962320-45962470;45978374-45978425;+	SE	-0.457	0
ENSG00000186868	MAPT	chr17:46010309-46010402;45996398-45996664;46014242-46014324;+	SE	-0.17	0
ENSG00000118473	SGIP1	chr1:66634079-66634163;66633069-66633094;66639776-66639833;+	SE	-0.194	0
ENSG00000118473	SGIP1	chr1:66635943-66636015;66633069-66633094;66639776-66639833;+	SE	-0.126	0.000297489
ENSG00000118473	SGIP1	chr1:66635943-66636015;66634079-66634163;66639776-66639833;+	SE	0.192	0.00922979
ENSG00000118473	SGIP1	chr1:66681868-66682369;66679677-66679752;66689147-66689275;+	SE	-0.135	2.4887e-06
ENSG00000154134	ROBO3	chr11:124877160-124877309;124876821-124876932;124877518-124877796;+	SE	-0.199	1.23315e-07
ENSG00000154134	ROBO3	chr11:124877266-124877309;124876825-124876932;124877518-124877658;+	SE	-0.208	9.38535e-07
ENSG00000261824	LINC00662	chr19:27727816-27727979;27715576-27715858;27732795-27732967;-	SE	-0.153	4.04834e-08
ENSG00000163138	PACRGL	chr4:20701757-20701884;20700437-20700706;20704465-20704524;+	SE	-0.343	1.04203e-10
ENSG00000163138	PACRGL	chr4:20702140-20702221;20700457-20700787;20704465-20704524;+	SE	-0.17	0.00445366
ENSG00000163138	PACRGL	chr4:20702140-20702221;20700458-20700706;20704465-20704524;+	SE	-0.242	1.29301e-10
ENSG00000163138	PACRGL	chr4:20707802-20707870;20704659-20704814;20713431-20713521;+	SE	-0.217	0.00262056
ENSG00000163138	PACRGL	chr4:20712787-20712922;20704659-20704814;20713431-20713516;+	SE	-0.118	0.000341277
ENSG00000163138	PACRGL	chr4:20716106-20716248;20713431-20713539;20724807-20724889;+	SE	-0.114	0.00530112
ENSG00000216937	CCDC7	chr10:32675664-32675813;32634253-32634364;32685969-32686080;+	SE	-0.19	1.47194e-06
ENSG00000174501	ANKRD36C	chr2:95944626-95944694;95938986-95939015;95945113-95945121;-	SE	0.107	0.00856476
ENSG00000128833	MYO5C	chr15:52232621-52232685;52229132-52229313;52235669-52235763;-	SE	0.348	0.00393062
ENSG00000111731	C2CD5	chr12:22458483-22458585;22456970-22457161;22469708-22469795;-	SE	-0.104	1.29806e-07
ENSG00000111731	C2CD5	chr12:22459491-22459542;22456970-22457161;22469708-22469795;-	SE	-0.184	1.30769e-05
ENSG00000111731	C2CD5	chr12:22502738-22502804;22493222-22493337;22506710-22506819;-	SE	-0.131	0.000824807
ENSG00000239521	CASTOR3	chr7:100213046-100213133;100200652-100202603;100223569-100223698;-	SE	-0.185	0.000338756
ENSG00000239521	CASTOR3	chr7:100213046-100213133;100200652-100202603;100223881-100224075;-	SE	-0.136	0.000193526
ENSG00000163075	CFAP221	chr2:119545111-119545273;119544467-119544510;119546084-119546270;+	SE	-0.141	0.000362987
ENSG00000163075	CFAP221	chr2:119549084-119549185;119546084-119546270;119559688-119559775;+	SE	0.122	0.0342353
ENSG00000142687	KIAA0319L	chr1:35442245-35442336;35438541-35441138;35442905-35443028;-	SE	-0.121	8.97053e-06
ENSG00000063601	MTMR1	chrX:150712341-150712365;150699194-150699300;150714478-150714529;+	SE	-0.184	0.000169746
ENSG00000063601	MTMR1	chrX:150714478-150714532;150712341-150712365;150718624-150718700;+	SE	-0.177	0.000356955
ENSG00000058668	ATP2B4	chr1:203733222-203733400;203727394-203727571;203739545-203739644;+	SE	-0.117	3.75083e-05
ENSG00000171604	CXXC5	chr5:139665579-139665803;139648928-139649009;139680363-139680936;+	SE	-0.28	0.0162709
ENSG00000286863	AL513166.1	chr1:72533763-72533811;72283252-72283405;72555210-72555398;+	SE	0.144	0.000365635
ENSG00000073921	PICALM	chr11:85978069-85978093;85976622-85976682;85981128-85981228;-	SE	-0.188	0.00655201
ENSG00000143612	C1ORF43	chr1:154219835-154219937;154214456-154214574;154220341-154220533;-	SE	-0.121	0.0018412
ENSG00000198838	RYR3	chr15:33757474-33757596;33756305-33756373;33768657-33768707;+	SE	-0.148	3.35822e-05
ENSG00000126705	AHDC1	chr1:27603727-27603863;27603396-27603494;27604159-27604431;-	SE	0.179	0.00558311
ENSG00000163539	CLASP2	chr3:33588704-33588731;33584749-33584920;33592212-33592239;-	SE	0.341	0
ENSG00000163539	CLASP2	chr3:33588704-33588731;33584749-33584920;33592394-33592496;-	SE	0.13	0
ENSG00000163539	CLASP2	chr3:33592212-33592239;33584749-33584920;33592394-33592496;-	SE	0.115	2.3456e-13
ENSG00000159023	EPB41	chr1:29065683-29065825;29064981-29065158;29068732-29068768;+	SE	0.129	0.00228203
ENSG00000159023	EPB41	chr1:29065683-29065825;29064981-29065158;29069165-29073093;+	SE	-0.544	0
ENSG00000159023	EPB41	chr1:29068732-29068768;29064981-29065158;29069165-29072173;+	SE	-0.428	0
ENSG00000159023	EPB41	chr1:29068732-29068768;29064981-29065158;29097806-29097935;+	SE	-0.27	0.00301349
ENSG00000159023	EPB41	chr1:29068732-29068783;29064981-29065158;29069165-29072280;+	SE	-0.398	0
ENSG00000159023	EPB41	chr1:29068732-29068783;29064981-29065158;29097806-29097935;+	SE	-0.33	9.17265e-06
ENSG00000159023	EPB41	chr1:29083994-29084122;29064981-29065158;29097806-29097935;+	SE	-0.224	0.0139661
ENSG00000159023	EPB41	chr1:29096154-29096604;29064981-29065158;29097806-29097904;+	SE	-0.243	0.000855617
ENSG00000005448	WDR54	chr2:74422119-74422375;74421758-74421816;74422869-74422932;+	SE	0.113	0.00182034
ENSG00000030110	BAK1	chr6:33574505-33574525;33574033-33574214;33575297-33575441;-	SE	-0.212	0.000110922
ENSG00000144824	PHLDB2	chr3:111932268-111932397;111920281-111920419;111939474-111939630;+	SE	-0.128	0.0403822
ENSG00000144824	PHLDB2	chr3:111949701-111949890;111948931-111949075;111952571-111952613;+	SE	-0.373	6.45138e-10
ENSG00000103415	HMOX2	chr16:4483636-4483754;4476339-4476487;4505483-4505610;+	SE	0.103	0.00166138
ENSG00000164654	MIOS	chr7:7567606-7567688;7566883-7567072;7572435-7572667;+	SE	-0.26	0.000120727
ENSG00000164654	MIOS	chr7:7567606-7567688;7567052-7567484;7572435-7572667;+	SE	-0.297	1.91847e-07
ENSG00000164654	MIOS	chr7:7568025-7568123;7566874-7567072;7572435-7572667;+	SE	-0.112	9.0593e-06
ENSG00000107890	ANKRD26	chr10:26995040-26995147;26980575-26980839;27006916-27006962;-	SE	-0.148	0.032994
ENSG00000065882	TBC1D1	chr4:38051898-38052060;38049617-38049898;38054198-38054338;+	SE	0.212	0.00871501
ENSG00000286104	AC016629.3	chr19:58591497-58591624;58586154-58586356;58598966-58599801;+	SE	-0.192	0.0456371
ENSG00000228315	GUSBP11	chr22:23640307-23640423;23638486-23638942;23652478-23652576;-	SE	0.205	2.10244e-06
ENSG00000255339	AL133352.1	chr10:100509315-100509511;100509006-100509102;100516095-100516219;-	SE	0.164	0.000609412
ENSG00000117868	ESYT2	chr7:158752780-158752843;158749648-158749723;158759485-158759581;-	SE	-0.143	0
ENSG00000143549	TPM3	chr1:154171412-154171488;154170648-154170711;154172028-154172104;-	SE	-0.241	0
ENSG00000185222	TCEAL9	chrX:103357082-103357161;103356505-103356606;103357614-103358462;+	SE	-0.141	0.0084193
ENSG00000225539	LINC01821	chr2:194416195-194416418;194377211-194377337;194419307-194419465;+	SE	-0.171	0.0036774
ENSG00000115459	ELMOD3	chr2:85355075-85355170;85354393-85354829;85356966-85357025;+	SE	-0.111	0.0121072
ENSG00000115459	ELMOD3	chr2:85355554-85355716;85354725-85354829;85356966-85357252;+	SE	-0.125	3.96311e-05
ENSG00000028277	POU2F2	chr19:42116708-42117005;42099715-42099821;42117249-42117432;-	SE	-0.242	4.67546e-08
ENSG00000158122	PRXL2C	chr9:96645892-96646024;96639576-96641886;96651389-96651495;-	SE	-0.175	0.00364948
ENSG00000114805	PLCH1	chr3:155486146-155486206;155485355-155485710;155488027-155488107;-	SE	-0.102	0.000401951
ENSG00000115904	SOS1	chr2:38989269-38989314;38987472-38987591;38995122-38995387;-	SE	-0.292	9.906e-05
ENSG00000141469	SLC14A1	chr18:45727260-45727418;45724949-45725013;45730299-45730471;+	SE	-0.313	0.0258864
ENSG00000162959	MEMO1	chr2:31883385-31883462;31869847-31869952;31917925-31918037;-	SE	-0.127	0.0484898
ENSG00000196689	TRPV1	chr17:3577597-3577810;3573632-3573955;3580456-3580527;-	SE	0.114	0.000742363
ENSG00000135537	AFG1L	chr6:108346987-108347039;108323824-108324048;108356689-108356751;+	SE	-0.118	0.00768849
ENSG00000142875	PRKACB	chr1:84175798-84175807;84175032-84175056;84179176-84179238;+	SE	-0.102	0.0358571
ENSG00000180964	TCEAL8	chrX:103254604-103254677;103252994-103254017;103255077-103255155;-	SE	-0.133	3.04996e-05
ENSG00000131467	PSME3	chr17:42834093-42834256;42833398-42833505;42834343-42834376;+	SE	-0.191	3.04652e-05
ENSG00000055070	SZRD1	chr1:16391374-16391424;16367087-16367308;16393230-16393482;+	SE	-0.179	0.0472472
ENSG00000115020	PIKFYVE	chr2:208274020-208274053;208273583-208273733;208285725-208285933;+	SE	-0.176	2.02411e-05
ENSG00000138795	LEF1	chr4:108063622-108063657;108048596-108048751;108064335-108064384;-	SE	-0.219	0.00133141
ENSG00000138795	LEF1	chr4:108063622-108063663;108047547-108048751;108064335-108064384;-	SE	-0.171	0.000607454
ENSG00000134313	KIDINS220	chr2:8747144-8747201;8736867-8736999;8747886-8748000;-	SE	-0.325	0.00189908
ENSG00000093167	LRRFIP2	chr3:37072789-37072882;37065809-37065942;37075023-37075116;-	SE	-0.204	0.0255668
ENSG00000093167	LRRFIP2	chr3:37072789-37072882;37066223-37066325;37075023-37075116;-	SE	-0.154	0.00741143
ENSG00000093167	LRRFIP2	chr3:37091466-37091538;37083635-37083806;37094791-37094908;-	SE	-0.222	6.21015e-09
ENSG00000144285	SCN1A	chr2:166077709-166077801;166073301-166073670;166127770-166128015;-	SE	-0.125	0.000102302
ENSG00000144285	SCN1A	chr2:166077709-166077847;166073357-166073670;166127770-166128015;-	SE	-0.13	0.000704728
ENSG00000138785	INTS12	chr4:105707918-105708162;105699849-105700014;105708637-105708683;-	SE	-0.264	0.0320687
ENSG00000062194	GPBP1	chr5:57237112-57237172;57235965-57236032;57246299-57246484;+	SE	-0.195	8.28273e-05
ENSG00000196923	PDLIM7	chr5:177491806-177491925;177491403-177491420;177492404-177492435;-	SE	0.266	1.65976e-05
ENSG00000196923	PDLIM7	chr5:177491806-177491976;177491071-177491420;177492404-177492435;-	SE	0.3	8.97566e-05
ENSG00000196923	PDLIM7	chr5:177491806-177491995;177491403-177491420;177492404-177492435;-	SE	0.309	7.68801e-05
ENSG00000143164	DCAF6	chr1:168022987-168023047;168004532-168004793;168043024-168043140;+	SE	-0.114	0.000331483
ENSG00000263072	ZNF213-AS1	chr16:3132849-3132942;3131746-3132103;3134629-3134882;-	SE	-0.122	1.78683e-06
ENSG00000263072	ZNF213-AS1	chr16:3132849-3132945;3131746-3132103;3134629-3134873;-	SE	-0.114	1.80176e-06
ENSG00000263072	ZNF213-AS1	chr16:3132849-3133194;3131746-3132103;3134629-3134863;-	SE	-0.115	1.6737e-06
ENSG00000263072	ZNF213-AS1	chr16:3132849-3133367;3131746-3132103;3134629-3134882;-	SE	-0.107	2.7025e-06
ENSG00000215883	CYB5RL	chr1:54190737-54190896;54187651-54187739;54195418-54195436;-	SE	-0.193	3.00606e-08
ENSG00000215883	CYB5RL	chr1:54190747-54190896;54187651-54187739;54195418-54195616;-	SE	-0.185	5.92973e-08
ENSG00000179818	PCBP1-AS1	chr2:69988741-69988838;69988445-69988505;69996685-69996777;-	SE	0.17	0.000523234
ENSG00000179818	PCBP1-AS1	chr2:70085815-70085903;70085546-70085624;70086054-70086273;-	SE	-0.138	0.00183408
ENSG00000104067	TJP1	chr15:29719776-29720016;29718265-29719138;29720357-29720708;-	SE	-0.271	2.70475e-10
ENSG00000275131	AC241952.1	chr1:120491581-120491628;120489859-120489916;120491934-120492073;-	SE	-0.103	3.18154e-06
ENSG00000162434	JAK1	chr1:65044479-65044582;64886258-64886341;65067603-65067731;-	SE	-0.218	0.0159378
ENSG00000141380	SS18	chr18:26084051-26084175;26078075-26078160;26087500-26087577;-	SE	-0.118	0.0001404
ENSG00000174776	WDR49	chr3:167633408-167633532;167627132-167627292;167653260-167653499;-	SE	-0.337	9.92398e-11
ENSG00000169991	IFFO2	chr1:18918361-18918502;18916902-18917042;18919677-18919773;-	SE	0.144	0.00462704
ENSG00000093010	COMT	chr22:19961696-19961874;19961198-19961289;19962232-19962815;+	SE	-0.315	0.00119083
ENSG00000143951	WDPCP	chr2:63259306-63259409;63174669-63174832;63313247-63313311;-	SE	-0.107	0.0462288
ENSG00000149294	NCAM1	chr11:113221295-113221325;113214368-113214511;113231644-113231795;+	SE	-0.133	0.0194837
ENSG00000149294	NCAM1	chr11:113243551-113243790;113242804-113242846;113255876-113256001;+	SE	0.204	6.75601e-08
ENSG00000198520	ARMH1	chr1:44684392-44684656;44674712-44674873;44688195-44688319;+	SE	0.311	0.00700257
ENSG00000048991	R3HDM1	chr2:135616667-135616757;135604855-135605016;135621493-135621608;+	SE	-0.183	0
ENSG00000168297	PXK	chr3:58423460-58423494;58420535-58420568;58424751-58426019;+	SE	0.271	7.25744e-06
ENSG00000152763	WDR78	chr1:66847483-66847678;66840468-66840671;66862146-66862302;-	SE	0.248	0.00043342
ENSG00000153253	SCN3A	chr2:165122815-165122899;165115454-165115575;165127630-165128101;-	SE	-0.18	1.78017e-09
ENSG00000153253	SCN3A	chr2:165179551-165179691;165176130-165176444;165186550-165186747;-	SE	-0.127	0.00143268
ENSG00000168385	SEPTIN2	chr2:241316421-241316540;241315354-241315610;241324215-241324241;+	SE	-0.195	0.00296242
ENSG00000168385	SEPTIN2	chr2:241316421-241316540;241315881-241315982;241335125-241335146;+	SE	-0.111	0.00108211
ENSG00000077157	PPP1R12B	chr1:202575001-202575182;202569146-202569197;202580473-202581152;+	SE	-0.118	2.2804e-05
ENSG00000079277	MKNK1	chr1:46585873-46585974;46583227-46583329;46594112-46594206;-	SE	-0.321	4.83758e-11
ENSG00000143845	ETNK2	chr1:204146641-204146764;204141314-204141457;204149702-204149962;-	SE	0.21	0.0318503
ENSG00000143850	PLEKHA6	chr1:204223461-204223585;204218852-204222779;204228082-204228228;-	SE	0.183	0
ENSG00000127483	HP1BP3	chr1:20780344-20780540;20779811-20779911;20787194-20787307;-	SE	-0.131	0.0481759
ENSG00000138380	CARF	chr2:202924296-202924415;202917876-202918043;202942739-202942867;+	SE	-0.215	0.0102768
ENSG00000185842	DNAH14	chr1:225080378-225080748;225079206-225079548;225082548-225082739;+	SE	-0.102	0.0237158
ENSG00000185842	DNAH14	chr1:225147103-225147249;225145325-225145379;225152004-225152073;+	SE	-0.318	3.70088e-10
ENSG00000185842	DNAH14	chr1:225159313-225159485;225152696-225152883;225167938-225168028;+	SE	-0.208	0.000996863
ENSG00000143469	SYT14	chr1:210159399-210159477;210155720-210155910;210160728-210162967;+	SE	-0.31	0.000319993
ENSG00000143469	SYT14	chr1:210159420-210159477;210155720-210155910;210160728-210161731;+	SE	-0.222	2.24325e-05
ENSG00000080845	DLGAP4	chr20:36465264-36465367;36461467-36461510;36496704-36497066;+	SE	-0.299	0.00472659
ENSG00000080845	DLGAP4	chr20:36493057-36493185;36461491-36461510;36496704-36497066;+	SE	-0.292	0.0322801
ENSG00000221838	AP4M1	chr7:100104873-100104940;100104091-100104154;100105239-100105346;+	SE	-0.124	0.00605566
ENSG00000172775	PSME3IP1	chr16:57174168-57174286;57173727-57173869;57186030-57186116;-	SE	-0.229	0.000302319
ENSG00000172775	PSME3IP1	chr16:57178501-57178852;57173727-57173869;57186030-57186064;-	SE	-0.152	0.000258526
ENSG00000175581	MRPL48	chr11:73808312-73808350;73805026-73805079;73825707-73825796;+	SE	0.111	0.0108431
ENSG00000198707	CEP290	chr12:88054339-88054413;88053651-88053746;88055575-88055717;-	SE	0.112	8.66252e-06
ENSG00000163596	ICA1L	chr2:202825694-202825767;202819604-202819899;202828847-202829016;-	SE	-0.128	0.00704393
ENSG00000103326	CAPN15	chr16:536028-536142;533945-533998;546816-548287;+	SE	-0.183	7.22206e-06
ENSG00000101493	ZNF516	chr18:76371466-76371571;76361767-76362557;76378854-76380285;-	SE	0.115	0.0158775
ENSG00000101493	ZNF516	chr18:76463027-76463141;76441244-76443211;76490680-76490779;-	SE	-0.209	0.00925951
ENSG00000162591	MEGF6	chr1:3499137-3499266;3498697-3498826;3499587-3499716;-	SE	0.216	0.000127348
ENSG00000135541	AHI1	chr6:135495538-135495709;135492251-135492291;135497187-135497249;-	SE	-0.121	1.24603e-05
ENSG00000135541	AHI1	chr6:135495538-135495709;135492251-135492291;135497582-135497740;-	SE	-0.203	1.43446e-06
ENSG00000135541	AHI1	chr6:135495813-135495898;135492227-135492291;135497187-135497249;-	SE	-0.169	0.00840272
ENSG00000135541	AHI1	chr6:135495813-135495898;135492227-135492291;135497582-135497649;-	SE	-0.2	7.31244e-05
ENSG00000143776	CDC42BPA	chr1:227219262-227219420;227213135-227213219;227254063-227254155;-	SE	0.183	3.4196e-12
ENSG00000131797	CLUHP3	chr16:31705671-31705792;31705348-31705472;31705889-31706034;+	SE	-0.128	0.000913232
ENSG00000187079	TEAD1	chr11:12878888-12878900;12864837-12864900;12879707-12879842;+	SE	-0.286	0.0149751
ENSG00000162885	B3GALNT2	chr1:235489167-235489268;235484321-235484515;235494680-235494828;-	SE	-0.123	0.0320687
ENSG00000128596	CCDC136	chr7:128806687-128806858;128805760-128805901;128817757-128817864;+	SE	-0.136	0.00189908
ENSG00000128596	CCDC136	chr7:128810138-128810366;128805760-128805901;128817757-128817864;+	SE	-0.11	0.00260813
ENSG00000033867	SLC4A7	chr3:27431297-27431669;27424036-27424152;27433954-27434104;-	SE	-0.156	2.1457e-06
ENSG00000145416	MARCHF1	chr4:163854020-163854169;163700812-163700863;164111587-164111662;-	SE	-0.104	3.37483e-06
ENSG00000258590	NBEAP1	chr15:20669972-20670095;20669467-20669637;20671112-20671271;-	SE	0.175	0.000638387
ENSG00000159082	SYNJ1	chr21:32644967-32645006;32641895-32641966;32645645-32645710;-	SE	-0.144	0.00200884
ENSG00000035115	SH3YL1	chr2:262630-262750;253004-253115;264781-264866;-	SE	-0.192	0.00856476
ENSG00000035115	SH3YL1	chr2:262630-262786;253004-253115;264781-264810;-	SE	-0.188	0.00266552
ENSG00000286015	CR589904.2	chr1:248685451-248685566;248681248-248682324;248698846-248698905;-	SE	-0.109	0.0108395
ENSG00000286015	CR589904.2	chr1:248685451-248685566;248681248-248682324;248745141-248745279;-	SE	-0.219	0.000255809
ENSG00000138640	FAM13A	chr4:88737471-88737555;88731832-88732198;88739029-88739125;-	SE	-0.124	0.04688
ENSG00000168958	MFF	chr2:227329605-227329783;227328677-227328789;227330625-227330689;+	SE	-0.122	0.000112976
ENSG00000168958	MFF	chr2:227342744-227342819;227340291-227340380;227352513-227352573;+	SE	-0.425	9.39573e-10
ENSG00000168958	MFF	chr2:227342744-227342819;227340291-227340380;227355676-227355761;+	SE	-0.283	0.00415555
ENSG00000168958	MFF	chr2:227347225-227347384;227340291-227340380;227352513-227352573;+	SE	-0.108	0
ENSG00000168958	MFF	chr2:227347225-227347384;227340291-227340380;227355676-227355761;+	SE	-0.128	2.79125e-09
ENSG00000168958	MFF	chr2:227352513-227352573;227340291-227340380;227355676-227355761;+	SE	-0.128	0.000227903
ENSG00000147202	DIAPH2	chrX:96763099-96763120;96758153-96758258;96881578-96881718;+	SE	-0.157	0.00083546
ENSG00000276087	AC008073.3	chr2:24172565-24173396;24164197-24164335;24174550-24174718;+	SE	-0.204	0.000247632
ENSG00000280776	LINC01202	chr5:161923616-161923864;161907110-161910833;162001119-162001536;-	SE	-0.243	0.0261803
ENSG00000183780	SLC35F3	chr1:234309100-234309320;234231416-234231741;234316601-234316727;+	SE	-0.164	0.000172604
ENSG00000145819	ARHGAP26	chr5:143207197-143207308;143147230-143147381;143213996-143214088;+	SE	0.131	0.000858761
ENSG00000182149	IST1	chr16:71903164-71903258;71894720-71894858;71915625-71915728;+	SE	-0.184	0.00924687
ENSG00000162961	DPY30	chr2:32023676-32023808;32023421-32023474;32029593-32029736;-	SE	-0.104	0.0119247
ENSG00000176406	RIMS2	chr8:103652204-103652237;103500735-103501062;103697085-103697296;+	SE	-0.136	2.24529e-09
ENSG00000176406	RIMS2	chr8:103652623-103652710;103500735-103501062;103697085-103697296;+	SE	-0.134	3.13061e-09
ENSG00000176406	RIMS2	chr8:103910133-103910201;103885297-103886223;103910320-103910529;+	SE	0.121	1.83029e-05
ENSG00000176406	RIMS2	chr8:103998184-103998250;103989304-103989421;104014505-104014615;+	SE	0.142	0.00799709
ENSG00000176406	RIMS2	chr8:104015423-104015456;104014505-104014615;104068511-104068612;+	SE	-0.283	0.000301762
ENSG00000176406	RIMS2	chr8:104015423-104015456;104014505-104014615;104093470-104093643;+	SE	-0.135	0.00431306
ENSG00000176406	RIMS2	chr8:104041325-104041358;104014505-104014615;104068511-104068612;+	SE	-0.253	0.00443625
ENSG00000176406	RIMS2	chr8:104041328-104041358;104014505-104014615;104068511-104068612;+	SE	-0.292	0.0105282
ENSG00000176406	RIMS2	chr8:104068511-104068612;104014505-104014615;104244915-104245057;+	SE	0.22	8.71428e-06
ENSG00000118432	CNR1	chr6:88147663-88147806;88145040-88145337;88165802-88165915;-	SE	-0.131	0.00108306
ENSG00000182179	UBA7	chr3:49809389-49809464;49808975-49809159;49809541-49809725;-	SE	-0.106	2.19289e-06
ENSG00000286156	AC026273.1	chr2:94197635-94197758;94195805-94196230;94199450-94199639;-	SE	-0.11	6.02539e-06
ENSG00000247317	LY6E-DT	chr8:143009048-143009207;142982048-142982501;143018159-143018381;-	SE	-0.185	0.0139378
ENSG00000117114	ADGRL2	chr1:81981123-81981150;81980794-81980839;81981807-81981976;+	SE	0.281	0.000466946
ENSG00000120733	KDM3B	chr5:138386021-138386190;138381515-138381590;138391012-138392261;+	SE	-0.109	8.66271e-05
ENSG00000173166	RAPH1	chr2:203477075-203477156;203461847-203461925;203489583-203490089;-	SE	-0.138	0.0448882
ENSG00000173166	RAPH1	chr2:203477075-203477156;203470238-203470313;203489583-203490089;-	SE	-0.109	0.000125431
ENSG00000068724	TTC7A	chr2:46958494-46958552;46956838-46957007;46974972-46975103;+	SE	-0.388	3.15741e-09
ENSG00000204463	BAG6	chr6:31644306-31644414;31644081-31644194;31644945-31645198;-	SE	-0.112	0.000153642
ENSG00000168502	MTCL1	chr18:8828907-8828964;8824698-8826232;8831606-8832777;+	SE	-0.103	0.000704728
ENSG00000114956	DGUOK	chr2:73938909-73939022;73926825-73927052;73958145-73958245;+	SE	-0.159	0.00206264
ENSG00000114956	DGUOK	chr2:73957124-73957240;73926825-73927052;73958145-73958245;+	SE	-0.102	2.4369e-06
ENSG00000076067	RBMS2	chr12:56581183-56581263;56571697-56571855;56581398-56581508;+	SE	-0.141	2.40661e-06
ENSG00000186409	CCDC30	chr1:42536475-42536601;42498817-42498916;42545409-42545579;+	SE	-0.156	0.0393235
ENSG00000115318	LOXL3	chr2:74536708-74536928;74536290-74536471;74549368-74549583;-	SE	-0.226	5.65808e-08
ENSG00000136111	TBC1D4	chr13:75320013-75320037;75312737-75312898;75326196-75326423;-	SE	-0.147	0.00143758
ENSG00000066032	CTNNA2	chr2:79319809-79319905;79312708-79312796;79339614-79339862;+	SE	0.22	0.00242895
ENSG00000287550	AL450345.2	chr6:164813831-164814042;164805695-164805729;164821937-164822255;-	SE	0.342	1.31355e-05
ENSG00000112972	HMGCS1	chr5:43307765-43307824;43298445-43298975;43313355-43313412;-	SE	-0.112	0.000146353
ENSG00000123411	IKZF4	chr12:56023670-56023764;56021042-56021580;56025053-56025158;+	SE	-0.156	0.0147312
ENSG00000214331	AC009053.1	chr16:74349741-74349859;74348866-74349015;74350616-74350738;-	SE	0.113	0.00431332
ENSG00000154263	ABCA10	chr17:69228580-69228860;69227144-69227285;69244528-69244846;-	SE	0.186	1.86012e-05
ENSG00000163482	STK36	chr2:218688390-218688493;218685084-218685228;218688696-218688876;+	SE	-0.126	7.15889e-05
ENSG00000142494	SLC47A1	chr17:19571477-19571572;19567095-19567228;19572779-19572861;+	SE	-0.134	0.00166138
ENSG00000186812	ZNF397	chr18:35245261-35245351;35243151-35243293;35254231-35254402;+	SE	-0.104	0.000140418
ENSG00000205937	RNPS1	chr16:2266109-2266216;2264572-2264760;2267662-2267833;-	SE	-0.325	1.06543e-06
ENSG00000205937	RNPS1	chr16:2267174-2267218;2264572-2264760;2267574-2267852;-	SE	-0.496	5.56218e-13
ENSG00000205937	RNPS1	chr16:2267174-2267218;2264572-2264760;2267662-2267848;-	SE	-0.518	0
ENSG00000205937	RNPS1	chr16:2267174-2267218;2264572-2264760;2268054-2268094;-	SE	-0.338	0
ENSG00000205937	RNPS1	chr16:2267174-2267237;2264572-2264760;2268054-2268114;-	SE	-0.335	0
ENSG00000135976	ANKRD36	chr2:97127066-97127134;97118343-97118517;97179737-97179766;+	SE	0.189	0.01268
ENSG00000124788	ATXN1	chr6:16754639-16754746;16754042-16754091;16760056-16760102;-	SE	-0.112	2.47795e-05
ENSG00000129116	PALLD	chr4:168925232-168925278;168924944-168925078;168926212-168928441;+	SE	-0.207	4.08832e-06
ENSG00000229321	AC008269.1	chr2:206881769-206881891;206879382-206879440;206925921-206926039;+	SE	-0.109	0.0133632
ENSG00000015479	MATR3	chr5:139314674-139314736;139293679-139293805;139316075-139316188;+	SE	-0.137	0.00016206
ENSG00000248235	AC037459.1	chr8:22591550-22591668;22589595-22589741;22593732-22593832;+	SE	-0.115	0.0137193
ENSG00000174485	DENND4A	chr15:65665198-65665225;65664559-65664722;65665344-65665462;-	SE	-0.209	8.96226e-05
ENSG00000111554	MDM1	chr12:68316580-68316610;68316077-68316253;68321346-68321446;-	SE	-0.257	0.00939698
ENSG00000154556	SORBS2	chr4:185684753-185684842;185678795-185678822;185775226-185775366;-	SE	0.153	0.00133141
ENSG00000154556	SORBS2	chr4:185684753-185684842;185678795-185678822;185775230-185775366;-	SE	0.102	0.0317668
ENSG00000154556	SORBS2	chr4:185684753-185684846;185678795-185678822;185775226-185775366;-	SE	0.151	0.000211793
ENSG00000154556	SORBS2	chr4:185684753-185684846;185678795-185678822;185775230-185775366;-	SE	0.103	0.0152305
ENSG00000157554	ERG	chr21:38400573-38400645;38392375-38392444;38402556-38402637;-	SE	-0.218	0.0201801
ENSG00000112877	CEP72	chr5:624470-624579;620068-620261;633768-633947;+	SE	-0.137	0.00182034
ENSG00000020181	ADGRA2	chr8:37833009-37833208;37831422-37831587;37833687-37833837;+	SE	0.116	1.6737e-06
ENSG00000131437	KIF3A	chr5:132708906-132708974;132706450-132706459;132710958-132711057;-	SE	-0.132	0.00135743
ENSG00000131437	KIF3A	chr5:132708906-132708978;132706450-132706459;132710958-132711057;-	SE	-0.167	0.00199544
ENSG00000152784	PRDM8	chr4:80191471-80191569;80183878-80184055;80194112-80194239;+	SE	-0.12	0.000305977
ENSG00000152784	PRDM8	chr4:80196012-80196124;80194112-80194239;80196351-80196419;+	SE	-0.211	0.0450615
ENSG00000185238	PRMT3	chr11:20397576-20397721;20395802-20395962;20402918-20402984;+	SE	0.11	3.15028e-06
ENSG00000248455	LINC02217	chr5:17440113-17441082;17437186-17437213;17441468-17441694;+	SE	-0.243	6.61396e-07
ENSG00000198538	ZNF28	chr19:52805144-52805262;52801309-52801702;52817943-52818031;-	SE	-0.153	8.01257e-05
ENSG00000198467	TPM2	chr9:35684731-35684807;35684487-35684550;35685063-35685139;-	SE	-0.323	2.45816e-05
ENSG00000198467	TPM2	chr9:35685063-35685139;35684731-35684807;35685268-35685339;-	SE	0.213	7.37604e-05
ENSG00000187672	ERC2	chr3:55985976-55985988;55950424-55950560;55992056-55992250;-	SE	0.13	0
ENSG00000174652	ZNF266	chr19:9418761-9418895;9418504-9418631;9419050-9419299;-	SE	0.125	0.00379629
ENSG00000174652	ZNF266	chr19:9418765-9418895;9418504-9418631;9419050-9419299;-	SE	0.13	0.00431332
ENSG00000141504	SAT2	chr17:7626942-7627044;7626706-7626793;7627142-7627226;-	SE	-0.147	3.74939e-11
ENSG00000113327	GABRG2	chr5:162151729-162151753;162149107-162149313;162153092-162153426;+	SE	-0.246	0
ENSG00000115993	TRAK2	chr2:201401017-201401094;201399376-201399493;201407402-201407597;-	SE	-0.116	0.000100474
ENSG00000249141	AL159163.1	chr6:166948569-166948625;166946681-166946739;166952487-166952548;-	SE	0.169	0.0134392
ENSG00000249141	AL159163.1	chr6:166952487-166952548;166943018-166943089;166956096-166956124;-	SE	-0.112	0.0165559
ENSG00000151883	PARP8	chr5:50760291-50760362;50759642-50759732;50761820-50761887;+	SE	-0.125	2.3775e-07
ENSG00000074964	ARHGEF10L	chr1:17613057-17613174;17607801-17607977;17616093-17616202;+	SE	0.36	0
ENSG00000074964	ARHGEF10L	chr1:17634547-17634562;17632320-17632466;17634834-17635016;+	SE	-0.294	1.50432e-05
ENSG00000172915	NBEA	chr13:35168986-35168995;35164355-35164509;35171271-35171452;+	SE	-0.11	5.21967e-08
ENSG00000067113	PLPP1	chr5:55475298-55475450;55467868-55468149;55534571-55534964;-	SE	-0.21	2.39855e-05
ENSG00000067113	PLPP1	chr5:55490959-55491114;55467868-55468149;55534571-55534951;-	SE	-0.186	0.00571827
ENSG00000060237	WNK1	chr12:879572-880031;877093-878361;880720-880814;+	SE	0.156	0.000358713
ENSG00000147010	SH3KBP1	chrX:19687616-19687691;19683822-19684028;19695611-19695741;-	SE	-0.282	3.43844e-13
ENSG00000197150	ABCB8	chr7:151028800-151028911;151028422-151028610;151034272-151034599;+	SE	-0.208	0.0451276
ENSG00000145740	SLC30A5	chr5:69100806-69100929;69093948-69094338;69103061-69103128;+	SE	-0.132	2.99098e-07
ENSG00000122008	POLK	chr5:75593965-75594049;75590343-75590440;75596221-75597178;+	SE	-0.126	0.000313215
ENSG00000077522	ACTN2	chr1:236734432-236734518;236731232-236731314;236735634-236735720;+	SE	0.219	4.31522e-05
ENSG00000152380	FAM151B	chr5:80510713-80511086;80505942-80506076;80513603-80513769;+	SE	-0.172	0.0197499
ENSG00000247950	SEC24B-AS1	chr4:109405649-109405773;109396193-109396279;109414257-109414433;-	SE	-0.296	1.4932e-09
ENSG00000162572	SCNN1D	chr1:1281410-1281610;1280435-1280666;1282241-1282315;+	SE	0.276	0.00783691
ENSG00000162572	SCNN1D	chr1:1281410-1281610;1281223-1281297;1282241-1282315;+	SE	-0.143	3.70652e-05
ENSG00000127124	HIVEP3	chr1:41524734-41524910;41518401-41518488;41628748-41628947;-	SE	-0.167	0.00372625
ENSG00000184432	COPB2	chr3:139385003-139385200;139383297-139383435;139389468-139389648;-	SE	0.231	0.00356772
ENSG00000185261	KIAA0825	chr5:94582432-94582583;94536995-94537127;94618499-94618597;-	SE	-0.116	0.00241848
ENSG00000120370	GORAB	chr1:170536309-170536421;170533463-170533651;170539209-170539567;+	SE	-0.278	0.000119583
ENSG00000120860	WASHC3	chr12:102050188-102050291;102046053-102046119;102050517-102050639;-	SE	-0.175	1.33563e-08
ENSG00000104312	RIPK2	chr8:89784049-89784139;89780074-89780160;89786592-89786686;+	SE	-0.133	1.49677e-06
ENSG00000158882	TOMM40L	chr1:161227635-161227737;161227257-161227350;161227883-161227989;+	SE	-0.112	0.0259864
ENSG00000137509	PRCP	chr11:82843183-82843304;82839260-82839425;82845615-82845822;-	SE	-0.238	9.84729e-05
ENSG00000049618	ARID1B	chr6:157174846-157175005;157172775-157174117;157180968-157180994;+	SE	-0.189	2.69894e-05
ENSG00000013619	MAMLD1	chrX:150473679-150473802;150469744-150471490;150509961-150510046;+	SE	-0.118	0.0451801
ENSG00000197746	PSAP	chr10:71823887-71823896;71821875-71822007;71825836-71825893;-	SE	-0.189	0
ENSG00000213024	NUP62	chr19:49918507-49918621;49909394-49909884;49927693-49927815;-	SE	0.134	0.0152297
ENSG00000155324	GRAMD2B	chr5:126466293-126466336;126465425-126465545;126472237-126472304;+	SE	0.216	0.016655
ENSG00000250120	PCDHA10	chr5:140867709-140867831;140858215-140858436;140978948-140979007;+	SE	-0.166	0.0222481
ENSG00000245937	LINC01184	chr5:128076946-128077093;127956803-127956921;128082734-128082881;-	SE	-0.189	7.16718e-06
ENSG00000245937	LINC01184	chr5:128076946-128077093;127965884-127966928;128082734-128082881;-	SE	-0.181	0.0170216
ENSG00000245937	LINC01184	chr5:128076946-128077093;128062373-128062500;128082734-128082881;-	SE	-0.286	2.15056e-10
ENSG00000245937	LINC01184	chr5:128081972-128082194;128062373-128062500;128082734-128082960;-	SE	-0.162	8.62178e-08
ENSG00000134874	DZIP1	chr13:95630713-95630813;95629988-95630113;95633233-95633321;-	SE	-0.178	0
ENSG00000006837	CDKL3	chr5:134359896-134360091;134321790-134321903;134370997-134371041;-	SE	-0.211	0.0449837
ENSG00000113648	MACROH2A1	chr5:135350822-135350913;135345967-135346057;135352945-135362901;-	SE	-0.136	0.0308093
ENSG00000185917	SETD4	chr21:36057383-36057477;36057108-36057204;36058815-36058924;-	SE	0.163	0.0103254
ENSG00000172175	MALT1	chr18:58720379-58720422;58715934-58715967;58723047-58723251;+	SE	-0.26	0.0167889
ENSG00000244128	LINC01322	chr3:165446042-165446263;165382794-165382907;165460451-165460632;+	SE	-0.124	0.00153999
ENSG00000244128	LINC01322	chr3:165446042-165446263;165382794-165382907;165460538-165460670;+	SE	-0.213	0.00011471
ENSG00000131503	ANKHD1	chr5:140472238-140472295;140464666-140464776;140482579-140482667;+	SE	-0.125	0.00867947
ENSG00000113108	APBB3	chr5:140561843-140561995;140561586-140561701;140562099-140562227;-	SE	-0.13	8.28405e-07
ENSG00000183166	CALN1	chr7:72403250-72403442;72278685-72278810;72412057-72412338;-	SE	-0.154	1.67304e-06
ENSG00000163531	NFASC	chr1:205001169-205001286;204997169-204997406;205009556-205009688;+	SE	-0.14	0.0356035
ENSG00000163531	NFASC	chr1:205002595-205002748;204997169-204997406;205009556-205009688;+	SE	-0.105	0.00478303
ENSG00000134775	FHOD3	chr18:36653341-36653416;36652569-36652929;36658074-36658188;+	SE	-0.3	0.00535052
ENSG00000143643	TTC13	chr1:230945388-230945454;230940439-230940556;230954332-230954403;-	SE	-0.177	0.0336666
ENSG00000162065	TBC1D24	chr16:2497709-2497727;2496033-2497113;2498237-2498396;+	SE	-0.211	2.7283e-08
ENSG00000197555	SIPA1L1	chr14:71400793-71400918;71321121-71321181;71512742-71512845;+	SE	-0.154	0.0270764
ENSG00000197555	SIPA1L1	chr14:71704720-71704783;71702380-71702505;71705221-71705340;+	SE	-0.219	1.47438e-06
ENSG00000170231	FABP6	chr5:160228472-160228692;160213726-160213819;160229545-160229624;+	SE	-0.355	0.0215962
ENSG00000173818	ENDOV	chr17:80422205-80422245;80415314-80415821;80423519-80423587;+	SE	-0.211	0.00395463
ENSG00000157224	CLDN12	chr7:90412006-90412049;90405518-90405608;90412643-90415954;+	SE	-0.162	7.00728e-06
ENSG00000160194	NDUFV3	chr21:42903181-42904276;42896926-42897047;42908863-42909105;+	SE	-0.109	3.12934e-05
ENSG00000002746	HECW1	chr7:43114156-43114391;43112646-43112937;43243874-43243932;+	SE	-0.112	0.0349064
ENSG00000169045	HNRNPH1	chr5:179623977-179624115;179623036-179623164;179624316-179624584;-	SE	0.18	0.000100474
ENSG00000169045	HNRNPH1	chr5:179623977-179624115;179623036-179623164;179634064-179634440;-	SE	-0.151	0.0214661
ENSG00000134986	NREP	chr5:111755769-111755926;111735429-111735507;111757135-111757179;-	SE	-0.113	0.0162709
ENSG00000175265	GOLGA8A	chr15:34435382-34435471;34407523-34407735;34437397-34437466;-	SE	0.119	4.51616e-13
ENSG00000160766	GBAP1	chr1:155217518-155217593;155217239-155217373;155217963-155218049;-	SE	-0.151	8.86931e-05
ENSG00000160766	GBAP1	chr1:155217704-155217846;155217239-155217373;155217963-155218150;-	SE	-0.13	0.0472815
ENSG00000204628	RACK1	chr5:181243285-181243405;181242173-181242345;181243679-181243916;-	SE	-0.138	0.0472472
ENSG00000286215	AL356534.1	chr6:126943385-126943608;126919559-126919646;127071011-127071086;-	SE	-0.269	0.000664669
ENSG00000286215	AL356534.1	chr6:127004184-127004398;126919559-126919646;127071011-127071086;-	SE	-0.156	0.00173441
ENSG00000250903	GMDS-DT	chr6:2283516-2283763;2248836-2248926;2397220-2397626;+	SE	-0.159	0.00239864
ENSG00000137266	SLC22A23	chr6:3284935-3284959;3283851-3283975;3285078-3285111;-	SE	-0.337	7.58132e-06
ENSG00000134900	TPP2	chr13:102667757-102667883;102664794-102664936;102674282-102674411;+	SE	-0.118	0.0087832
ENSG00000174373	RALGAPA1	chr14:35541739-35541804;35538351-35539690;35548507-35548538;-	SE	-0.161	0.000789382
ENSG00000087191	PSMC5	chr17:63827828-63827923;63827445-63827514;63828137-63828209;+	SE	0.199	0.00604321
ENSG00000087191	PSMC5	chr17:63827850-63827923;63827459-63827514;63828137-63828209;+	SE	0.177	0.0427502
ENSG00000133083	DCLK1	chr13:35788211-35788285;35768651-35774699;35793365-35793479;-	SE	-0.191	0
ENSG00000247081	BAALC-AS1	chr8:103267241-103267520;103246293-103246684;103285837-103285907;-	SE	-0.122	2.47521e-05
ENSG00000075303	SLC25A40	chr7:87841931-87842041;87841632-87841714;87846948-87847122;-	SE	-0.36	0.029447
ENSG00000010626	LRRC23	chr12:6912729-6913027;6907314-6907445;6913890-6914194;+	SE	-0.101	0.000498403
ENSG00000257060	AC091078.1	chr15:93322222-93322346;93259172-93259237;93373509-93373585;+	SE	-0.271	2.97804e-09
ENSG00000122515	ZMIZ2	chr7:44749814-44749980;44748580-44748631;44756187-44756299;+	SE	-0.189	0.0106619
ENSG00000099204	ABLIM1	chr10:114453378-114453483;114451623-114451671;114465697-114465827;-	SE	0.105	0.00208553
ENSG00000168477	TNXB	chr6:32070126-32070414;32069552-32069861;32073646-32073952;-	SE	0.14	0.000354849
ENSG00000168477	TNXB	chr6:32071989-32072298;32069552-32069861;32073646-32073952;-	SE	0.178	2.34754e-07
ENSG00000064999	ANKS1A	chr6:34982751-34982827;34981689-34981986;34983112-34983214;+	SE	0.461	0
ENSG00000161912	ADCY10P1	chr6:41138223-41138342;41137395-41137561;41138608-41138727;+	SE	0.228	3.31885e-05
ENSG00000134324	LPIN1	chr2:11763022-11763286;11746633-11746671;11765532-11765733;+	SE	-0.171	0.00166567
ENSG00000142920	AZIN2	chr1:33082177-33082354;33081154-33081508;33096706-33096869;+	SE	-0.136	0.000400321
ENSG00000142920	AZIN2	chr1:33083953-33084127;33081147-33081508;33096706-33096869;+	SE	-0.15	0.000185009
ENSG00000124496	TRERF1	chr6:42263259-42263568;42259338-42259723;42264703-42264854;-	SE	0.123	5.56926e-07
ENSG00000124496	TRERF1	chr6:42263319-42263568;42259338-42259723;42264703-42264854;-	SE	0.124	6.20798e-07
ENSG00000067840	PDZD4	chrX:153807896-153808139;153807278-153807369;153808359-153808595;-	SE	-0.111	4.51616e-13
ENSG00000151914	DST	chr6:56464684-56464756;56463564-56463764;56466077-56466195;-	SE	-0.145	0.0347469
ENSG00000079841	RIMS1	chr6:72260704-72260767;72258985-72259111;72284046-72284118;+	SE	0.118	0.0157005
ENSG00000196498	NCOR2	chr12:124374412-124374463;124372021-124372610;124378236-124378384;-	SE	-0.107	2.02596e-05
ENSG00000229852	AC019205.1	chr6:73270397-73270527;73263211-73263416;73299056-73301203;+	SE	0.106	0.00340351
ENSG00000204852	TCTN1	chr12:110644966-110645129;110640445-110640517;110647210-110647336;+	SE	-0.168	1.22169e-07
ENSG00000204852	TCTN1	chr12:110644966-110645143;110640382-110640517;110647210-110647262;+	SE	-0.209	3.56608e-08
ENSG00000143224	PPOX	chr1:161167609-161167707;161167099-161167486;161167994-161168127;+	SE	0.108	0.00177439
ENSG00000144893	MED12L	chr3:151192549-151192654;151190716-151190931;151193489-151193745;+	SE	-0.108	1.02613e-07
ENSG00000146282	RARS2	chr6:87548590-87548646;87530783-87530942;87555407-87555505;-	SE	-0.108	0.00198149
ENSG00000036448	MYOM2	chr8:2057347-2057486;2052157-2052313;2059152-2059245;+	SE	-0.168	5.68371e-08
ENSG00000284130	AC002472.3	chr22:21012526-21012658;21011383-21011590;21013041-21013184;-	SE	-0.12	0.0152305
ENSG00000026297	RNASET2	chr6:166948565-166948625;166946681-166946739;166952487-166952548;-	SE	0.206	0.0326903
ENSG00000164494	PDSS2	chr6:107210438-107210570;107193821-107193854;107245547-107245619;-	SE	-0.173	0.00131378
ENSG00000164494	PDSS2	chr6:107212108-107212282;107193821-107193854;107245547-107245619;-	SE	-0.108	0.00450964
ENSG00000137312	FLOT1	chr6:30741613-30741704;30740678-30740798;30742146-30742203;-	SE	-0.131	0.046942
ENSG00000044115	CTNNA1	chr5:138881041-138881137;138827514-138827718;138886211-138886292;+	SE	-0.113	5.5196e-07
ENSG00000006607	FARP2	chr2:241405255-241405402;241404798-241404841;241407536-241407615;+	SE	0.113	5.12261e-07
ENSG00000067606	PRKCZ	chr1:2098346-2098555;2074687-2074767;2135261-2135347;+	SE	-0.106	0.00395645
ENSG00000118518	RNF146	chr6:127282286-127282395;127280230-127280340;127285207-127285348;+	SE	-0.207	0.0224146
ENSG00000118518	RNF146	chr6:127282286-127282395;127280230-127280340;127286615-127286849;+	SE	-0.274	0.00580879
ENSG00000118518	RNF146	chr6:127286049-127286177;127280230-127280340;127286615-127286643;+	SE	-0.142	7.85088e-05
ENSG00000152894	PTPRK	chr6:128006025-128006055;128005083-128005244;128009129-128009268;-	SE	0.194	3.66399e-08
ENSG00000152894	PTPRK	chr6:128008045-128008087;128006025-128006055;128009129-128009268;-	SE	-0.17	0.0381997
ENSG00000196569	LAMA2	chr6:129475389-129475401;129473213-129473352;129478692-129478813;+	SE	-0.195	0.00472659
ENSG00000126653	NSRP1	chr17:30156539-30156662;30118079-30118173;30163066-30163162;+	SE	0.165	0.0020179
ENSG00000231028	LINC00271	chr6:135498403-135498517;135497805-135498000;135642192-135642276;+	SE	0.231	0.0018686
ENSG00000231028	LINC00271	chr6:135518592-135518830;135497791-135498000;135642192-135642276;+	SE	0.133	0.00205809
ENSG00000233452	STXBP5-AS1	chr6:146864383-146864602;146860617-146860743;146972044-146972070;-	SE	-0.187	0.00198149
ENSG00000233452	STXBP5-AS1	chr6:146864469-146864602;146860617-146860743;146972044-146972070;-	SE	-0.233	0.00346058
ENSG00000233452	STXBP5-AS1	chr6:146878114-146878334;146864458-146864602;146911551-146911606;-	SE	0.227	8.67174e-06
ENSG00000233452	STXBP5-AS1	chr6:146911551-146911663;146860617-146860743;146972044-146972070;-	SE	-0.186	0.00602789
ENSG00000233452	STXBP5-AS1	chr6:146911551-146911665;146860617-146860743;146972044-146972070;-	SE	-0.188	0.00230941
ENSG00000233452	STXBP5-AS1	chr6:146962390-146962566;146860617-146860743;146972044-146972070;-	SE	-0.201	0.0228994
ENSG00000233452	STXBP5-AS1	chr6:146962390-146962566;146911551-146911665;147074804-147074847;-	SE	0.114	0.00230277
ENSG00000119688	ABCD4	chr14:74293153-74293248;74292747-74292869;74295147-74295198;-	SE	-0.123	2.01191e-06
ENSG00000119688	ABCD4	chr14:74293153-74293279;74292747-74292869;74295147-74295198;-	SE	-0.159	1.20176e-06
ENSG00000119688	ABCD4	chr14:74293153-74293310;74292747-74292869;74295147-74295198;-	SE	-0.141	4.91062e-07
ENSG00000089101	CFAP61	chr20:20225288-20225589;20199767-20199902;20228248-20228376;+	SE	-0.307	0.00949878
ENSG00000164181	ELOVL7	chr5:60785823-60786051;60784093-60784212;60787333-60787431;-	SE	-0.127	0.000115758
ENSG00000171735	CAMTA1	chr1:7749770-7749791;7747709-7747781;7751198-7751392;+	SE	0.103	0.0035256
ENSG00000154582	ELOC	chr8:73964486-73964625;73959764-73959818;73972244-73972287;-	SE	-0.114	0.00393279
ENSG00000154582	ELOC	chr8:73969559-73969673;73959764-73959818;73972244-73972287;-	SE	-0.274	0.0283917
ENSG00000184465	WDR27	chr6:169638538-169638660;169634427-169634525;169658275-169658358;-	SE	0.174	0.0484378
ENSG00000184465	WDR27	chr6:169670568-169670693;169665485-169665556;169672254-169672396;-	SE	-0.224	9.70663e-05
ENSG00000144278	GALNT13	chr2:154236045-154236180;153944497-153944639;154242029-154242196;+	SE	-0.135	0.0106836
ENSG00000164828	SUN1	chr7:848417-848615;843340-843520;851383-851482;+	SE	-0.16	0.0182349
ENSG00000164828	SUN1	chr7:849519-849603;843340-843520;849922-850033;+	SE	-0.209	0.00720465
ENSG00000164828	SUN1	chr7:849519-849603;843340-843520;851383-851482;+	SE	-0.221	2.72217e-06
ENSG00000164828	SUN1	chr7:849922-850033;849519-849603;851383-851481;+	SE	0.186	0.00156166
ENSG00000177565	TBL1XR1	chr3:177079826-177079945;177064919-177065022;177197120-177197184;-	SE	-0.204	0.0251207
ENSG00000177565	TBL1XR1	chr3:177160870-177160988;177079886-177079945;177197120-177197225;-	SE	0.136	0.00239324
ENSG00000120868	APAF1	chr12:98703370-98703499;98699407-98699569;98706484-98706610;+	SE	-0.146	0.0290501
ENSG00000109685	NSD2	chr4:1893729-1893909;1892165-1892263;1900625-1900766;+	SE	-0.144	1.12094e-05
ENSG00000183808	RBM12B	chr8:93737306-93737355;93729355-93736438;93740628-93740696;-	SE	-0.156	4.89098e-05
ENSG00000183808	RBM12B	chr8:93740628-93740696;93737306-93737355;93740880-93740956;-	SE	-0.125	0.0273664
ENSG00000104290	FZD3	chr8:28499932-28499978;28494211-28494343;28502669-28503202;+	SE	-0.214	6.71812e-06
ENSG00000146733	PSPH	chr7:56043147-56043261;56033960-56034103;56051137-56051604;-	SE	-0.123	0.041197
ENSG00000146733	PSPH	chr7:56043147-56043261;56033960-56034106;56051137-56051604;-	SE	-0.319	2.40118e-08
ENSG00000136243	NUP42	chr7:23195838-23195915;23187051-23187146;23196679-23196766;+	SE	-0.194	0.0160677
ENSG00000079805	DNM2	chr19:10808568-10808580;10805915-10805967;10812263-10812377;+	SE	0.129	0.028877
ENSG00000084636	COL16A1	chr1:31679803-31679851;31679631-31679685;31680041-31680101;-	SE	0.154	2.20256e-05
ENSG00000214870	AC004540.1	chr7:26412184-26412239;26398628-26399021;26493794-26494263;+	SE	-0.234	0.00296182
ENSG00000141551	CSNK1D	chr17:82245975-82246039;82244300-82244831;82248874-82249014;-	SE	-0.345	0
ENSG00000234336	JAZF1-AS1	chr7:28239731-28240106;28217242-28217349;28240456-28243917;+	SE	0.19	2.2639e-08
ENSG00000196295	GARS1-DT	chr7:30552099-30552179;30550320-30550781;30563730-30563998;-	SE	-0.258	0.000832734
ENSG00000196295	GARS1-DT	chr7:30552099-30552179;30551317-30551395;30561465-30561487;-	SE	0.185	0.026289
ENSG00000078549	ADCYAP1R1	chr7:31081712-31081754;31077990-31078098;31084140-31084250;+	SE	-0.16	0.00194062
ENSG00000223705	NSUN5P1	chr7:75414639-75414798;75412788-75412932;75414884-75415024;+	SE	-0.141	0.0235406
ENSG00000154743	TSEN2	chr3:12505153-12505231;12503261-12503784;12516610-12516661;+	SE	-0.117	0.000590905
ENSG00000204842	ATXN2	chr12:111464661-111464715;111457213-111457359;111470107-111470240;-	SE	-0.137	0.0477824
ENSG00000204842	ATXN2	chr12:111516153-111516363;111512472-111513539;111518248-111518427;-	SE	-0.109	0.00154198
ENSG00000204842	ATXN2	chr12:111516153-111516399;111512566-111513539;111518248-111518427;-	SE	-0.123	0.0143826
ENSG00000100678	SLC8A3	chr14:70060835-70060939;70051989-70052114;70079964-70080206;-	SE	-0.107	2.16451e-05
ENSG00000197008	ZNF138	chr7:64830939-64831076;64794387-64794571;64831450-64831803;+	SE	-0.171	0.0416469
ENSG00000167703	SLC43A2	chr17:1586948-1586960;1585912-1586051;1590801-1590948;-	SE	-0.184	5.12231e-05
ENSG00000111452	ADGRD1	chr12:130968976-130969072;130966462-130966546;130971457-130971580;+	SE	0.272	0.000250678
ENSG00000106077	ABHD11	chr7:73737220-73737360;73736928-73737110;73737561-73737735;-	SE	-0.16	8.19462e-09
ENSG00000106077	ABHD11	chr7:73737220-73737391;73736928-73737110;73737561-73737735;-	SE	-0.132	4.45979e-08
ENSG00000165995	CACNB2	chr10:18514979-18515041;18514510-18514530;18518335-18518416;+	SE	0.103	6.20543e-07
ENSG00000187391	MAGI2	chr7:78185628-78185670;78178010-78178102;78194873-78195063;-	SE	0.134	1.21033e-13
ENSG00000008277	ADAM22	chr7:88178934-88179042;88171543-88171561;88181504-88181605;+	SE	-0.144	1.08061e-07
ENSG00000008277	ADAM22	chr7:88178934-88179129;88171543-88171561;88181504-88181605;+	SE	-0.178	1.11997e-05
ENSG00000008277	ADAM22	chr7:88186614-88186701;88184291-88184402;88193115-88193239;+	SE	0.117	0.00374602
ENSG00000105829	BET1	chr7:93994351-93994385;93975903-93976100;93996264-93996321;-	SE	-0.139	6.56306e-06
ENSG00000004864	SLC25A13	chr7:96189580-96189674;96189293-96189378;96191108-96191247;-	SE	-0.108	0.00148348
ENSG00000197343	ZNF655	chr7:99571687-99571792;99560532-99560695;99572244-99572318;+	SE	-0.176	0.00282097
ENSG00000165282	PIGO	chr9:35095878-35095976;35095054-35095566;35096154-35096220;-	SE	-0.293	0.0259864
ENSG00000121716	PILRB	chr7:100353372-100353483;100352996-100353123;100353894-100354012;+	SE	0.133	0.00192691
ENSG00000121716	PILRB	chr7:100353372-100353483;100353209-100353270;100353894-100354012;+	SE	0.118	0.00464212
ENSG00000121716	PILRB	chr7:100353894-100354012;100352996-100353123;100355142-100355240;+	SE	0.137	0.0236047
ENSG00000222011	FAM185A	chr7:102761272-102761411;102751691-102751801;102772408-102772450;+	SE	-0.179	0.00192691
ENSG00000161040	FBXL13	chr7:103028599-103028748;103027448-103027558;103029350-103029418;-	SE	0.108	0.0322231
ENSG00000170629	DPY19L2P2	chr7:103278244-103278346;103277613-103277638;103280137-103280278;-	SE	-0.116	3.77889e-05
ENSG00000233705	SLC26A4-AS1	chr7:107655095-107655312;107653967-107654233;107661601-107661758;-	SE	-0.318	0.00671295
ENSG00000128739	SNRPN	chr15:24974386-24974456;24967931-24968082;24976876-24977029;+	SE	-0.12	3.76805e-05
ENSG00000091136	LAMB1	chr7:107936278-107936373;107935373-107935656;107937092-107937163;-	SE	-0.144	0.0255019
ENSG00000091129	NRCAM	chr7:108166920-108167073;108160360-108160492;108175321-108175357;-	SE	-0.147	4.85313e-08
ENSG00000091129	NRCAM	chr7:108166920-108167073;108160360-108160492;108176429-108176606;-	SE	-0.19	9.72552e-06
ENSG00000091129	NRCAM	chr7:108168276-108168402;108160360-108160492;108176429-108176606;-	SE	-0.119	0.013816
ENSG00000091129	NRCAM	chr7:108225644-108225701;108223724-108223836;108226207-108226378;-	SE	0.155	0.000237029
ENSG00000128512	DOCK4	chr7:111784096-111784123;111783856-111783952;111784383-111784479;-	SE	0.291	0.0398794
ENSG00000214548	MEG3	chr14:100831015-100831094;100829033-100829787;100831420-100831534;+	SE	0.126	0.000600609
ENSG00000214548	MEG3	chr14:100832511-100832641;100830604-100831534;100834631-100834751;+	SE	0.125	5.68371e-08
ENSG00000214548	MEG3	chr14:100835735-100835879;100834631-100834751;100836166-100836300;+	SE	0.135	6.69246e-10
ENSG00000214548	MEG3	chr14:100835738-100835879;100834631-100834751;100836166-100836212;+	SE	0.141	1.31554e-10
ENSG00000106278	PTPRZ1	chr7:122012077-122013889;122010333-122011309;122019123-122019268;+	SE	0.139	0
ENSG00000106278	PTPRZ1	chr7:122012647-122012821;122010333-122011309;122019123-122019268;+	SE	0.247	0
ENSG00000106278	PTPRZ1	chr7:122012647-122013889;122010333-122011309;122019123-122019268;+	SE	0.134	0
ENSG00000081803	CADPS2	chr7:122393195-122393315;122388582-122388738;122393440-122393582;-	SE	-0.181	7.76628e-12
ENSG00000104177	MYEF2	chr15:48152233-48152284;48151873-48151942;48153791-48153893;-	SE	-0.129	0.0280829
ENSG00000172594	SMPDL3A	chr6:122806232-122806357;122804908-122805089;122809090-122809717;+	SE	-0.103	1.10532e-05
ENSG00000231721	LINC-PINT	chr7:130967388-130967517;130959868-130959970;130984052-130984109;-	SE	0.253	0.00130058
ENSG00000157800	SLC37A3	chr7:140352061-140352181;140351360-140351451;140355667-140355764;-	SE	-0.137	0.00153749
ENSG00000006283	CACNA1G	chr17:50609881-50609935;50607826-50608040;50615360-50615512;+	SE	0.307	3.83697e-05
ENSG00000006283	CACNA1G	chr17:50619682-50619826;50618654-50619008;50623906-50624075;+	SE	-0.138	2.76529e-06
ENSG00000159840	ZYX	chr7:143384089-143384245;143382999-143383322;143387761-143387787;+	SE	0.171	0.000330393
ENSG00000159840	ZYX	chr7:143387761-143387787;143382849-143383322;143388218-143388339;+	SE	-0.252	0
ENSG00000196511	TPK1	chr7:144667725-144667846;144623165-144623261;144682908-144682978;-	SE	-0.174	0.0460018
ENSG00000214022	REPIN1	chr7:150369670-150369868;150368789-150368941;150371227-150371392;+	SE	0.134	0.017075
ENSG00000089248	ERP29	chr12:112019755-112019894;112013425-112013609;112022149-112023168;+	SE	-0.113	1.79939e-06
ENSG00000107147	KCNT1	chr9:135742771-135742813;135736614-135736787;135750097-135750177;+	SE	-0.233	0
ENSG00000133612	AGAP3	chr7:151120519-151120745;151119986-151120145;151122724-151122878;+	SE	-0.134	9.96104e-10
ENSG00000242866	STRC	chr15:43605263-43605399;43604649-43604846;43607862-43607975;-	SE	0.305	4.77306e-05
ENSG00000019505	SYT13	chr11:45258380-45258496;45255665-45255891;45285862-45285924;-	SE	-0.305	0.000261731
ENSG00000115524	SF3B1	chr2:197418895-197419640;197418508-197418588;197420427-197420542;-	SE	-0.108	0.0009197
ENSG00000198932	GPRASP1	chrX:102651686-102651908;102651091-102651595;102653220-102653298;+	SE	-0.142	8.48315e-06
ENSG00000198932	GPRASP1	chrX:102652174-102652265;102651365-102651595;102653220-102653298;+	SE	-0.149	0.0019366
ENSG00000198932	GPRASP1	chrX:102652830-102652898;102651365-102651595;102653220-102653298;+	SE	-0.116	6.99413e-05
ENSG00000165195	PIGA	chrX:15331215-15331299;15325913-15326046;15331873-15331992;-	SE	-0.162	0.0125081
ENSG00000047634	SCML1	chrX:17744070-17744219;17737468-17737680;17746014-17746098;+	SE	-0.125	0.000554059
ENSG00000005889	ZFX	chrX:24161714-24161842;24152719-24152830;24179182-24179770;+	SE	-0.104	0.0241158
ENSG00000110436	SLC1A2	chr11:35370940-35371096;35317376-35317516;35399574-35399681;-	SE	-0.101	0.00184469
ENSG00000110436	SLC1A2	chr11:35399574-35399681;35317376-35317516;35419935-35420058;-	SE	0.114	0.0249398
ENSG00000094631	HDAC6	chrX:48818219-48818412;48818040-48818109;48820105-48820180;+	SE	0.232	0
ENSG00000130396	AFDN	chr6:167913402-167913423;167911283-167911489;167914167-167914313;+	SE	-0.165	0.0210575
ENSG00000197256	KANK2	chr19:11196049-11196227;11194503-11194590;11197484-11197530;-	SE	-0.165	0.00300203
ENSG00000113758	DBN1	chr5:177459602-177459740;177459097-177459268;177460431-177460555;-	SE	-0.151	0.000102808
ENSG00000067445	TRO	chrX:54923829-54923946;54922217-54922291;54924450-54924555;+	SE	0.273	0.000130334
ENSG00000196338	NLGN3	chrX:71148845-71148905;71147549-71148206;71155213-71155363;+	SE	-0.137	0.000578988
ENSG00000068745	IP6K2	chr3:48694693-48694824;48693487-48694240;48695089-48695418;-	SE	-0.186	0.0076205
ENSG00000068745	IP6K2	chr3:48694701-48694824;48694174-48694240;48695089-48695418;-	SE	-0.187	0.00508372
ENSG00000230590	FTX	chrX:74284742-74284944;74281701-74281848;74292168-74292359;-	SE	-0.125	0.0322063
ENSG00000230590	FTX	chrX:74284742-74284948;74281701-74281848;74292168-74292378;-	SE	-0.126	0.0312271
ENSG00000225470	JPX	chrX:73946998-73947374;73944326-73944662;73994839-73994961;+	SE	0.17	0.00549056
ENSG00000225470	JPX	chrX:73997040-73997166;73994839-73994961;73998767-73998844;+	SE	0.214	0.0185088
ENSG00000225470	JPX	chrX:73997043-73997166;73994839-73994961;73998767-73998844;+	SE	0.205	0.0326337
ENSG00000171291	ZNF439	chr19:11866195-11866331;11848811-11848930;11866536-11866597;+	SE	-0.169	5.02232e-05
ENSG00000166432	ZMAT1	chrX:101895813-101895882;101886631-101886731;101897867-101898042;-	SE	-0.197	1.46677e-07
ENSG00000223546	LINC00630	chrX:102839800-102839863;102826968-102827144;102865041-102865152;+	SE	-0.106	0.000252266
ENSG00000008294	SPAG9	chr17:51009130-51009142;51007268-51007326;51014231-51014353;-	SE	-0.105	2.24125e-06
ENSG00000117020	AKT3	chr1:243615095-243615161;243572925-243573048;243843124-243843236;-	SE	0.219	0.0160914
ENSG00000171004	HS6ST2	chrX:132669112-132669199;132627969-132629093;132956807-132957326;-	SE	-0.224	0.00636103
ENSG00000171004	HS6ST2	chrX:132708461-132708494;132627969-132629093;132956807-132957326;-	SE	-0.27	0.0165559
ENSG00000139112	GABARAPL1	chr12:10214668-10214779;10213835-10214187;10218062-10218141;+	SE	-0.133	0.00143404
ENSG00000165359	INTS6L	chrX:135570435-135570546;135569336-135569431;135572814-135573033;+	SE	-0.235	0.00212055
ENSG00000119636	BBOF1	chr14:74046059-74046130;74040564-74040645;74055583-74055685;+	SE	-0.19	0.0328354
ENSG00000175662	TOM1L2	chr17:17850892-17850952;17848822-17848859;17861475-17861551;-	SE	0.106	0.00228203
ENSG00000175662	TOM1L2	chr17:17857768-17857855;17850892-17850952;17861475-17861551;-	SE	-0.311	2.29545e-12
ENSG00000101977	MCF2	chrX:139631394-139631511;139629694-139629844;139632334-139632454;-	SE	0.163	0.0185778
ENSG00000203930	LINC00632	chrX:140730922-140731044;140715860-140716289;140733877-140733964;+	SE	0.106	1.66869e-06
ENSG00000152683	SLC30A6	chr2:32197317-32197392;32193888-32193983;32197706-32197826;+	SE	-0.207	1.9874e-08
ENSG00000235703	LINC00894	chrX:149942183-149942329;149941789-149941847;149943650-149943762;+	SE	0.13	0.0274402
ENSG00000158458	NRG2	chr5:139865114-139865173;139855675-139855778;139865548-139865625;-	SE	-0.483	1.50218e-12
ENSG00000253764	AC019257.1	chr8:1972914-1973036;1972539-1972663;1973147-1973188;-	SE	-0.174	7.50402e-06
ENSG00000175061	SNHG29	chr17:16460892-16461245;16441073-16441130;16462832-16462941;+	SE	-0.201	1.6737e-06
ENSG00000173295	FAM86B3P	chr8:8236031-8236299;8235815-8235949;8237125-8237275;+	SE	0.149	0.00108335
ENSG00000138411	HECW2	chr2:196493243-196493375;196433131-196433458;196592771-196592805;-	SE	-0.111	0.000417947
ENSG00000138411	HECW2	chr2:196493243-196493375;196433131-196433458;196593507-196593554;-	SE	-0.194	0.0382224
ENSG00000146802	TMEM168	chr7:112783697-112783783;112775175-112775318;112790159-112790390;-	SE	-0.123	0.00882711
ENSG00000156253	RWDD2B	chr21:29008239-29008307;29007760-29008123;29008394-29008621;-	SE	-0.103	0.0394545
ENSG00000147408	CSGALNACT1	chr8:19591159-19591278;19585165-19585317;19601770-19601865;-	SE	-0.139	0.0131769
ENSG00000205643	CDPF1	chr22:46248171-46248284;46244012-46245238;46250255-46250289;-	SE	-0.244	2.00092e-05
ENSG00000166260	COX11	chr17:54953660-54953759;54951905-54952112;54961118-54961265;-	SE	-0.279	0.0244467
ENSG00000131018	SYNE1	chr6:152130719-152130778;152121683-152122676;152132121-152132214;-	SE	0.178	1.21033e-13
ENSG00000131018	SYNE1	chr6:152145486-152145555;152143622-152143765;152148044-152148378;-	SE	-0.128	3.16344e-09
ENSG00000156687	UNC5D	chr8:35721454-35721469;35686544-35686709;35722209-35722395;+	SE	0.137	0.000237666
ENSG00000156675	RAB11FIP1	chr8:37871277-37873179;37870419-37870528;37874514-37875322;-	SE	-0.152	0.0483419
ENSG00000165475	CRYL1	chr13:20513450-20513681;20512442-20512550;20525753-20525873;-	SE	-0.129	0.000139525
ENSG00000165475	CRYL1	chr13:20515720-20515820;20512442-20512550;20525753-20525857;-	SE	-0.11	7.38382e-06
ENSG00000228801	AC064807.1	chr8:51913056-51913180;51899324-51899846;51946435-51949874;+	SE	-0.221	5.07875e-06
ENSG00000181690	PLAG1	chr8:56168027-56168386;56160908-56167503;56171090-56171189;-	SE	-0.16	4.3055e-07
ENSG00000083817	ZNF416	chr19:57575803-57575930;57571565-57573701;57578056-57578098;-	SE	-0.201	5.57642e-08
ENSG00000104218	CSPP1	chr8:67149782-67149935;67137455-67137603;67154023-67154136;+	SE	-0.12	0.00416201
ENSG00000233178	AL161457.2	chr9:68398047-68398166;68393882-68394439;68399082-68399149;-	SE	-0.343	3.19457e-09
ENSG00000160323	ADAMTS13	chr9:133425937-133426062;133425528-133425612;133426198-133426345;+	SE	0.143	4.67886e-06
ENSG00000008513	ST3GAL1	chr8:133507198-133507321;133476277-133476600;133545773-133545926;-	SE	-0.283	0.00580879
ENSG00000124831	LRRFIP1	chr2:237714258-237714276;237708543-237708630;237739231-237739309;+	SE	-0.378	6.46004e-11
ENSG00000124831	LRRFIP1	chr2:237727875-237727935;237708543-237708630;237739231-237739309;+	SE	-0.217	7.85334e-09
ENSG00000124831	LRRFIP1	chr2:237739231-237739309;237708543-237708630;237748363-237748399;+	SE	-0.123	0.00250305
ENSG00000124831	LRRFIP1	chr2:237757455-237757548;237756094-237756187;237758728-237758821;+	SE	-0.185	2.08467e-06
ENSG00000124831	LRRFIP1	chr2:237757455-237757548;237756094-237756187;237760063-237760205;+	SE	-0.258	6.97523e-09
ENSG00000124831	LRRFIP1	chr2:237758728-237758821;237756094-237756187;237760063-237760205;+	SE	-0.183	1.05822e-06
ENSG00000104325	DECR1	chr8:90006035-90006277;90001476-90001561;90017123-90017326;+	SE	-0.104	0.00220402
ENSG00000077713	SLC25A43	chrX:119406459-119406701;119399335-119399678;119410189-119410362;+	SE	0.179	0.0340602
ENSG00000129595	EPB41L4A	chr5:112205420-112205504;112204374-112204488;112209891-112209982;-	SE	-0.203	4.76986e-05
ENSG00000204179	PTPN20	chr10:46932376-46932533;46911780-46911842;46943917-46944015;+	SE	0.189	0.0110993
ENSG00000204179	PTPN20	chr10:46984229-46984564;46964985-46965137;46999911-46999974;+	SE	-0.106	0.000420479
ENSG00000147526	TACC1	chr8:38742350-38742451;38728587-38728671;38819521-38820635;+	SE	-0.176	1.09911e-07
ENSG00000147526	TACC1	chr8:38787556-38787743;38728639-38728671;38788703-38788819;+	SE	-0.146	4.84444e-06
ENSG00000147526	TACC1	chr8:38823989-38824025;38787556-38787743;38825307-38825368;+	SE	-0.448	1.56651e-10
ENSG00000147526	TACC1	chr8:38823989-38824025;38819920-38820635;38825307-38825368;+	SE	-0.42	0
ENSG00000187987	ZSCAN23	chr6:28435459-28435607;28432654-28435078;28443398-28443502;-	SE	-0.143	0.0158013
ENSG00000169398	PTK2	chr8:140770715-140770799;140769574-140769592;140789473-140789526;-	SE	-0.173	0.000704728
ENSG00000105339	DENND3	chr8:141190283-141190417;141188348-141189146;141192330-141192449;+	SE	0.365	0
ENSG00000104529	EEF1D	chr8:143592714-143592942;143586728-143586852;143596878-143597388;-	SE	-0.104	0.000335814
ENSG00000104529	EEF1D	chr8:143593892-143594071;143586728-143586852;143596878-143597388;-	SE	-0.143	2.21267e-06
ENSG00000235173	HGH1	chr8:144138506-144138607;144137773-144138428;144138714-144138813;+	SE	0.115	1.02383e-06
ENSG00000080503	SMARCA2	chr9:2159813-2159909;2157682-2157890;2161685-2161903;+	SE	0.305	0.00147058
ENSG00000254685	FPGT	chr1:74204390-74204456;74201317-74201410;74233367-74234086;+	SE	0.142	0.000226261
ENSG00000230453	ANKRD18B	chr9:33539448-33539502;33536877-33536945;33540077-33540212;+	SE	-0.286	0.0311974
ENSG00000213930	GALT	chr9:34647388-34647567;34647122-34647258;34648114-34648171;+	SE	-0.18	0.0145957
ENSG00000122705	CLTA	chr9:36209266-36209320;36204067-36204179;36211602-36212059;+	SE	-0.147	4.31453e-09
ENSG00000122705	CLTA	chr9:36210624-36210660;36204067-36204179;36211602-36211784;+	SE	-0.177	0.000187923
ENSG00000124140	SLC12A5	chr20:46022929-46023071;46021838-46021886;46034947-46035535;+	SE	0.126	0.00297849
ENSG00000182901	RGS7	chr1:240800640-240800721;240775513-240776213;240802903-240802993;-	SE	-0.117	0.0010652
ENSG00000215126	CBWD6	chr9:41161600-41161723;41156382-41156439;41162332-41162377;-	SE	-0.138	0.00143404
ENSG00000165102	HGSNAT	chr8:43173712-43173743;43172309-43172386;43182144-43182260;+	SE	-0.204	8.80865e-09
ENSG00000083067	TRPM3	chr9:70625481-70625517;70625190-70625331;70635210-70635261;-	SE	-0.146	0.00325388
ENSG00000106772	PRUNE2	chr9:76624451-76624490;76619339-76619387;76625022-76625058;-	SE	0.165	6.15004e-07
ENSG00000106772	PRUNE2	chr9:76625022-76625058;76619339-76619387;76629191-76629290;-	SE	0.186	0.00143404
ENSG00000197969	VPS13A	chr9:77395709-77395868;77389994-77390142;77403235-77403321;+	SE	0.213	0.0179838
ENSG00000160469	BRSK1	chr19:55287213-55287303;55287213-55287299;55287991-55288053;+	A5SS	0.144	8.95656e-07
ENSG00000010361	FUZ	chr19:49812446-49812736;49812637-49812736;49812250-49812335;-	A5SS	-0.137	0.00127935
ENSG00000010361	FUZ	chr19:49812614-49812736;49812637-49812736;49812250-49812335;-	A5SS	-0.108	0.00172709
ENSG00000104859	CLASRP	chr19:45068014-45068058;45068014-45068054;45068419-45068480;+	A5SS	-0.154	0.0482319
ENSG00000071564	TCF3	chr19:1631950-1632116;1632037-1632116;1627358-1627426;-	A5SS	0.117	0.000233794
ENSG00000131196	NFATC1	chr18:79486247-79486937;79486247-79486630;79527527-79529323;+	A5SS	0.192	0.0033563
ENSG00000154040	CABYR	chr18:24155700-24156999;24155700-24156042;24159471-24160069;+	A5SS	-0.123	2.79606e-07
ENSG00000273559	CWC25	chr17:38810275-38810595;38810467-38810595;38809701-38809765;-	A5SS	0.132	0.0200108
ENSG00000125746	EML2	chr19:45639294-45639397;45639356-45639397;45638844-45638873;-	A5SS	-0.328	0.0150286
ENSG00000243716	NPIPB5	chr16:22513521-22513610;22513521-22513600;22513763-22513921;+	A5SS	-0.107	0.0272679
ENSG00000140416	TPM1	chr15:63043705-63044152;63043705-63043831;63056984-63057118;+	A5SS	-0.129	0.0174057
ENSG00000206149	HERC2P9	chr15:28655272-28655691;28655272-28655420;28655795-28656026;+	A5SS	0.122	0.0450864
ENSG00000126214	KLC1	chr14:103679383-103679545;103679383-103679518;103687080-103687211;+	A5SS	-0.105	0.0326421
ENSG00000126214	KLC1	chr14:103679383-103679545;103679383-103679518;103700654-103700727;+	A5SS	-0.127	0.0271404
ENSG00000119616	FCF1	chr14:74713484-74713620;74713484-74713552;74715950-74716099;+	A5SS	-0.211	0.0068878
ENSG00000214078	CPNE1	chr20:35664358-35664900;35664759-35664900;35658929-35659014;-	A5SS	-0.106	2.23545e-05
ENSG00000133107	TRPC4	chr13:37651249-37651459;37651264-37651459;37639257-37639299;-	A5SS	0.13	0.0271404
ENSG00000111237	VPS29	chr12:110499456-110499546;110499534-110499546;110496011-110496203;-	A5SS	-0.243	0.0440453
ENSG00000258702	AL137786.1	chr14:96593489-96593699;96593489-96593579;96594663-96595763;+	A5SS	-0.13	0.0131039
ENSG00000095564	BTAF1	chr10:91959064-91959282;91959064-91959154;91959784-91959880;+	A5SS	0.124	0.029322
ENSG00000148498	PARD3	chr10:34337274-34337426;34337277-34337426;34336198-34336243;-	A5SS	0.119	0.00280658
ENSG00000151632	AKR1C2	chr10:4999199-5000666;5000549-5000666;4998624-4998747;-	A5SS	-0.265	2.26537e-06
ENSG00000187134	AKR1C1	chr10:4966926-4968386;4966926-4967043;4968821-4968944;+	A5SS	-0.225	1.14631e-07
ENSG00000186166	CCDC84	chr11:119011938-119012254;119011938-119012003;119013231-119013262;+	A5SS	0.121	1.17019e-05
ENSG00000197580	BCO2	chr11:112199698-112199827;112199698-112199769;112200612-112200773;+	A5SS	-0.141	0.0370663
ENSG00000236088	COX10-AS1	chr17:14033551-14034416;14034007-14034416;13892724-13892839;-	A5SS	0.135	0.00196282
ENSG00000236088	COX10-AS1	chr17:14033939-14034416;14034007-14034416;13892724-13892839;-	A5SS	0.164	3.1693e-05
ENSG00000168000	BSCL2	chr11:62706202-62706344;62706258-62706344;62705300-62705617;-	A5SS	-0.108	0.022971
ENSG00000141837	CACNA1A	chr19:13210616-13212216;13212102-13212216;13209311-13209498;-	A5SS	-0.329	3.09987e-10
ENSG00000110492	MDK	chr11:46382586-46383193;46382586-46382748;46383468-46383806;+	A5SS	-0.215	7.34507e-08
ENSG00000148362	PAXX	chr9:136992639-136992974;136992639-136992700;136993052-136993243;+	A5SS	-0.151	0.044863
ENSG00000255036	STRA6LP	chr9:97323780-97323938;97323780-97323903;97325018-97325192;+	A5SS	-0.154	0.000299664
ENSG00000198000	NOL8	chr9:92325305-92325350;92325317-92325350;92324022-92324209;-	A5SS	-0.238	0.0121293
ENSG00000129657	SEC14L1	chr17:77088748-77088985;77088748-77088949;77089152-77089271;+	A5SS	-0.108	0.00137907
ENSG00000084764	MAPRE3	chr2:27024095-27024297;27024095-27024252;27025582-27025737;+	A5SS	-0.185	0
ENSG00000186487	MYT1L	chr2:1922285-1923263;1922291-1923263;1912019-1912110;-	A5SS	0.142	0.000106931
ENSG00000228624	HDAC2-AS2	chr6:113991892-113992120;113991892-113992014;113993342-113993487;+	A5SS	0.287	4.23124e-07
ENSG00000228624	HDAC2-AS2	chr6:113991892-113992187;113991892-113992014;113993342-113993487;+	A5SS	0.28	1.14631e-07
ENSG00000203485	INF2	chr14:104699367-104699826;104699367-104699598;104701356-104701756;+	A5SS	-0.391	2.31979e-11
ENSG00000129158	SERGEF	chr11:18010070-18010139;18010074-18010139;18007940-18008076;-	A5SS	-0.115	0.0455621
ENSG00000166822	TMEM170A	chr16:75451668-75451839;75451737-75451839;75443053-75447688;-	A5SS	-0.155	0.00813603
ENSG00000173846	PLK3	chr1:44804338-44804779;44804338-44804501;44805265-44805379;+	A5SS	0.102	0.00996708
ENSG00000132781	MUTYH	chr1:45332917-45333324;45333284-45333324;45332762-45332834;-	A5SS	-0.124	0.0175891
ENSG00000130414	NDUFA10	chr2:240018523-240018639;240018552-240018639;240017814-240017905;-	A5SS	0.204	1.39025e-07
ENSG00000173559	NABP1	chr2:191678135-191678705;191678135-191678241;191678989-191679128;+	A5SS	-0.153	0.0279574
ENSG00000182484	WASH6P	chrX:156022322-156022539;156022322-156022459;156022698-156022834;+	A5SS	0.29	0.0130957
ENSG00000138434	ITPRID2	chr2:181915215-181917005;181915215-181916427;181918597-181918675;+	A5SS	-0.115	0.0391033
ENSG00000184922	FMNL1	chr17:45232366-45232480;45232366-45232450;45233223-45233297;+	A5SS	-0.119	0.00230353
ENSG00000172890	NADSYN1	chr11:71474394-71475622;71474394-71474526;71476200-71477225;+	A5SS	0.187	0.041897
ENSG00000227372	TP73-AS1	chr1:3739623-3740387;3739835-3740387;3737165-3739407;-	A5SS	0.198	9.052e-11
ENSG00000227372	TP73-AS1	chr1:3739695-3740387;3739835-3740387;3737165-3739407;-	A5SS	0.226	3.02753e-11
ENSG00000227372	TP73-AS1	chr1:3739623-3740387;3739835-3740387;3737192-3739335;-	A5SS	-0.222	0.0440453
ENSG00000151612	ZNF827	chr4:145764974-145765165;145764987-145765165;145763089-145763122;-	A5SS	-0.103	0.00137907
ENSG00000151612	ZNF827	chr4:145764978-145765165;145764987-145765165;145763089-145763122;-	A5SS	-0.109	0.0200108
ENSG00000111203	ITFG2	chr12:2818105-2818353;2818105-2818277;2820085-2820225;+	A5SS	-0.157	0.0401119
ENSG00000163138	PACRGL	chr4:20700458-20700747;20700458-20700706;20704465-20704533;+	A5SS	-0.131	5.76043e-07
ENSG00000197989	SNHG12	chr1:28579911-28579981;28579941-28579981;28579532-28579587;-	A5SS	-0.11	0.0401119
ENSG00000124508	BTN2A2	chr6:26383125-26383299;26383125-26383181;26383791-26383915;+	A5SS	0.222	0.0495779
ENSG00000133739	LRRCC1	chr8:85107237-85107718;85107237-85107399;85109594-85109800;+	A5SS	-0.271	6.64506e-06
ENSG00000153253	SCN3A	chr2:165140650-165140998;165140784-165140998;165139475-165139608;-	A5SS	0.144	0.0016625
ENSG00000153253	SCN3A	chr2:165140701-165140998;165140784-165140998;165139475-165139608;-	A5SS	0.148	0.00245262
ENSG00000228203	RNF144A-AS1	chr2:6918284-6918680;6918401-6918680;6916815-6917224;-	A5SS	0.164	0.0296559
ENSG00000196233	LCOR	chr10:96832263-96832399;96832263-96832395;96833405-96833479;+	A5SS	0.18	8.12215e-07
ENSG00000206573	THUMPD3-AS1	chr3:9390884-9391826;9391426-9391826;9390289-9390497;-	A5SS	-0.125	0.00060649
ENSG00000206573	THUMPD3-AS1	chr3:9391311-9391826;9391426-9391826;9390289-9390497;-	A5SS	-0.148	0.00148091
ENSG00000001497	LAS1L	chrX:65520701-65523707;65523559-65523707;65517986-65518465;-	A5SS	-0.186	0.00136732
ENSG00000085978	ATG16L1	chr2:233272965-233273777;233272965-233273052;233274675-233274778;+	A5SS	-0.149	0.0183043
ENSG00000181991	MRPS11	chr15:88467907-88469145;88467907-88468024;88475109-88475239;+	A5SS	-0.157	2.23545e-05
ENSG00000172175	MALT1	chr18:58734306-58734566;58734306-58734381;58735201-58735329;+	A5SS	0.126	0.0325884
ENSG00000249669	CARMN	chr5:149420480-149421068;149420480-149420544;149421480-149421601;+	A5SS	-0.161	0.00965453
ENSG00000175766	EIF4E1B	chr5:176642042-176642177;176642042-176642165;176642709-176642802;+	A5SS	-0.183	1.15276e-07
ENSG00000169045	HNRNPH1	chr5:179616868-179617110;179617020-179617110;179616125-179616218;-	A5SS	0.116	0.0480332
ENSG00000223812	AC073365.1	chr3:191559677-191559969;191559677-191559754;191561442-191564902;+	A5SS	0.163	1.86909e-09
ENSG00000160209	PDXK	chr21:43732138-43732647;43732138-43732442;43734068-43734123;+	A5SS	0.145	0.0418904
ENSG00000067840	PDZD4	chrX:153808341-153808595;153808359-153808595;153807278-153807369;-	A5SS	-0.176	0.000129858
ENSG00000203875	SNHG5	chr6:85678402-85678748;85678693-85678748;85678135-85678188;-	A5SS	-0.111	8.56074e-07
ENSG00000203875	SNHG5	chr6:85678497-85678748;85678693-85678748;85678135-85678188;-	A5SS	-0.126	9.55366e-07
ENSG00000106397	PLOD3	chr7:101211540-101211716;101211590-101211716;101210531-101210673;-	A5SS	-0.138	0.0234469
ENSG00000198561	CTNND1	chr11:57761796-57762119;57761796-57762046;57791384-57791673;+	A5SS	-0.136	0.0252584
ENSG00000106077	ABHD11	chr7:73737220-73737735;73737561-73737735;73736928-73737110;-	A5SS	-0.192	1.86909e-09
ENSG00000186088	GSAP	chr7:77330181-77330367;77330238-77330367;77329332-77329391;-	A5SS	0.199	0.0158858
ENSG00000177409	SAMD9L	chr7:93146882-93147146;93147087-93147146;93145384-93146040;-	A5SS	-0.23	1.08129e-08
ENSG00000119778	ATAD2B	chr2:23786026-23786223;23786041-23786223;23782868-23783028;-	A5SS	-0.163	0.0467316
ENSG00000106278	PTPRZ1	chr7:122010333-122013889;122010333-122011309;122019123-122019268;+	A5SS	0.138	0
ENSG00000187109	NAP1L1	chr12:76059776-76059878;76059797-76059878;76057743-76057776;-	A5SS	0.328	9.052e-11
ENSG00000006283	CACNA1G	chr17:50607826-50608040;50607826-50608019;50609881-50609935;+	A5SS	-0.169	0.0055059
ENSG00000113558	SKP1	chr5:134176685-134176950;134176854-134176950;134174461-134174514;-	A5SS	-0.157	0.000660445
ENSG00000115524	SF3B1	chr2:197418895-197420542;197420427-197420542;197418508-197418588;-	A5SS	-0.114	0.000459286
ENSG00000086758	HUWE1	chrX:53543840-53543968;53543885-53543968;53542442-53542539;-	A5SS	0.136	0.000537238
ENSG00000035403	VCL	chr10:74074742-74077748;74074742-74074903;74082453-74082544;+	A5SS	-0.136	0.0399942
ENSG00000255624	C10ORF88B	chr10:122880670-122880873;122880670-122880756;122881597-122881667;+	A5SS	0.213	0.0131905
ENSG00000076864	RAP1GAP	chr1:21603657-21603912;21603834-21603912;21602803-21602913;-	A5SS	0.148	9.052e-11
ENSG00000147862	NFIB	chr9:14116180-14116346;14116207-14116346;14112998-14113081;-	A5SS	0.304	2.08636e-06
ENSG00000213930	GALT	chr9:34647088-34647567;34647088-34647258;34648114-34648171;+	A5SS	-0.144	0.00476703
ENSG00000182986	ZNF320	chr19:52893778-52893927;52893778-52893856;52897647-52897686;-	A3SS	-0.122	0.0018609
ENSG00000125744	RTN2	chr19:45495094-45495214;45495094-45495139;45496791-45497055;-	A3SS	-0.107	0.000176525
ENSG00000176472	ZNF575	chr19:43534336-43534501;43534405-43534501;43533794-43533902;+	A3SS	-0.124	0.0217396
ENSG00000099330	OCEL1	chr19:17226974-17227199;17226993-17227199;17226692-17226869;+	A3SS	-0.258	0.00927646
ENSG00000129353	SLC44A2	chr19:10642896-10644557;10643278-10644557;10642366-10642451;+	A3SS	0.131	0.0174003
ENSG00000000419	DPM1	chr20:50940864-50940955;50940864-50940933;50941128-50941209;-	A3SS	-0.145	0.0363447
ENSG00000101365	IDH3B	chr20:2658394-2658837;2658394-2658522;2659524-2659585;-	A3SS	-0.122	3.8532e-12
ENSG00000172992	DCAKD	chr17:45034773-45035002;45034773-45034999;45051552-45051661;-	A3SS	0.122	0.000124326
ENSG00000131095	GFAP	chr17:44904441-44905499;44904441-44905149;44908063-44908149;-	A3SS	-0.172	3.35955e-06
ENSG00000261329	AC016597.1	chr16:27708420-27709151;27708420-27708918;27718242-27718455;-	A3SS	-0.144	0.00265668
ENSG00000172183	ISG20	chr15:88650234-88652310;88652109-88652310;88639342-88639594;+	A3SS	-0.195	0.0222912
ENSG00000156642	NPTN	chr15:73563235-73563257;73563235-73563245;73570149-73570423;-	A3SS	0.116	0
ENSG00000114062	UBE3A	chr15:25407066-25407228;25407066-25407212;25409087-25409207;-	A3SS	0.115	0.000473733
ENSG00000012983	MAP4K5	chr14:50437893-50438011;50437893-50438008;50440012-50440073;-	A3SS	-0.133	6.90226e-05
ENSG00000160410	SHKBP1	chr19:40578447-40578542;40578461-40578542;40578153-40578212;+	A3SS	-0.11	0.000179574
ENSG00000087053	MTMR2	chr11:95914241-95914333;95914241-95914312;95923874-95924123;-	A3SS	0.109	0.00194817
ENSG00000171097	KYAT1	chr9:128845352-128845517;128845352-128845411;128847432-128847643;-	A3SS	0.197	2.12829e-09
ENSG00000171097	KYAT1	chr9:128845352-128845517;128845352-128845411;128882406-128882494;-	A3SS	-0.104	0.0198873
ENSG00000106976	DNM1	chr9:128254005-128255244;128254653-128255244;128250724-128250940;+	A3SS	0.173	3.41663e-13
ENSG00000089159	PXN	chr12:120216272-120217116;120216272-120216581;120221622-120221758;-	A3SS	-0.134	0.00295551
ENSG00000000460	C1ORF112	chr1:169804074-169804240;169804111-169804240;169803168-169803309;+	A3SS	0.136	0.00645026
ENSG00000132781	MUTYH	chr1:45332762-45333170;45332762-45332834;45333284-45333324;-	A3SS	-0.145	0.0105524
ENSG00000156650	KAT6B	chr10:74975398-74977437;74977315-74977437;74972506-74972639;+	A3SS	0.134	6.31181e-07
ENSG00000018280	SLC11A1	chr2:218392114-218393130;218392980-218393130;218391375-218391495;+	A3SS	-0.174	0.000155967
ENSG00000128694	OSGEPL1	chr2:189746659-189747331;189746659-189747168;189750549-189750656;-	A3SS	-0.133	3.10824e-05
ENSG00000168036	CTNNB1	chr3:41239640-41239900;41239659-41239900;41239133-41239354;+	A3SS	-0.125	0.0132831
ENSG00000135926	TMBIM1	chr2:218277934-218278165;218277934-218277974;218278514-218278565;-	A3SS	-0.113	5.37244e-07
ENSG00000088035	ALG6	chr1:63415817-63415957;63415872-63415957;63414060-63414146;+	A3SS	0.225	0.00666125
ENSG00000176225	RTTN	chr18:70149970-70150152;70149970-70150087;70150607-70150733;-	A3SS	0.104	3.70284e-05
ENSG00000145362	ANK2	chr4:113317706-113317809;113317721-113317809;113313683-113313695;+	A3SS	0.247	0
ENSG00000108559	NUP88	chr17:5387778-5387952;5387778-5387904;5388801-5388960;-	A3SS	-0.12	0.0471616
ENSG00000160111	CPAMD8	chr19:16892950-16894437;16892950-16893339;16896175-16896326;-	A3SS	-0.101	0.0143503
ENSG00000272752	STAG3L5P-PVRIG2P-PILRB	chr7:100349730-100349887;100349798-100349887;100345864-100345968;+	A3SS	0.203	0.00336517
ENSG00000143110	C1ORF162	chr1:111477650-111477775;111477725-111477775;111477333-111477428;+	A3SS	-0.374	2.20734e-06
ENSG00000100416	TRMU	chr22:46350290-46350463;46350345-46350463;46346421-46346544;+	A3SS	0.158	0.00341068
ENSG00000109339	MAPK10	chr4:86151990-86152196;86151990-86152144;86152462-86152629;-	A3SS	-0.153	8.05773e-08
ENSG00000117640	MTFR1L	chr1:25822995-25823128;25823018-25823128;25820442-25820659;+	A3SS	-0.241	0.0286076
ENSG00000223855	HRAT92	chr7:524364-525232;524853-525232;524079-524280;+	A3SS	0.132	0.0181062
ENSG00000178104	PDE4DIP	chr1:148929196-148931923;148931799-148931923;148889783-148889894;+	A3SS	0.204	0.020696
ENSG00000143971	ETAA1	chr2:67404996-67405335;67405235-67405335;67402861-67402974;+	A3SS	0.107	0.0266514
ENSG00000234177	LINC01114	chr2:104754325-104754661;104754325-104754440;104754835-104754875;-	A3SS	0.153	0.000196742
ENSG00000132768	DPH2	chr1:43970905-43971189;43970965-43971189;43970595-43970708;+	A3SS	-0.118	0.00206342
ENSG00000142046	TMEM91	chr19:41383560-41384083;41383885-41384083;41382771-41382921;+	A3SS	0.275	0.00470484
ENSG00000142046	TMEM91	chr19:41383714-41384083;41383885-41384083;41382771-41382921;+	A3SS	0.264	0.00299634
ENSG00000149294	NCAM1	chr11:113255873-113256001;113255876-113256001;113242804-113242846;+	A3SS	0.328	2.09414e-06
ENSG00000162576	MXRA8	chr1:1353847-1353946;1353847-1353928;1354029-1354106;-	A3SS	-0.333	0.00209936
ENSG00000143537	ADAM15	chr1:155055701-155055852;155055786-155055852;155054313-155054506;+	A3SS	-0.238	5.07315e-05
ENSG00000137094	DNAJB5	chr9:34990347-34990611;34990498-34990611;34989744-34989831;+	A3SS	-0.163	1.56302e-05
ENSG00000082269	FAM135A	chr6:70524342-70526698;70524930-70526698;70523966-70524121;+	A3SS	0.125	0.0064987
ENSG00000075539	FRYL	chr4:48546066-48546271;48546066-48546268;48547583-48547769;-	A3SS	-0.167	0.0426816
ENSG00000197746	PSAP	chr10:71821875-71822016;71821875-71822007;71825836-71825893;-	A3SS	-0.346	0
ENSG00000181991	MRPS11	chr15:88475029-88475239;88475109-88475239;88467907-88468024;+	A3SS	-0.247	8.42638e-05
ENSG00000099814	CEP170B	chr14:104889514-104889758;104889619-104889758;104886274-104887978;+	A3SS	0.127	0
ENSG00000113108	APBB3	chr5:140561586-140561722;140561586-140561701;140562099-140562227;-	A3SS	-0.143	7.42918e-07
ENSG00000125089	SH3TC1	chr4:8218244-8218347;8218270-8218347;8216956-8217167;+	A3SS	0.175	0.000410084
ENSG00000197555	SIPA1L1	chr14:71704720-71705340;71705221-71705340;71702380-71702505;+	A3SS	-0.202	2.62608e-07
ENSG00000113761	ZNF346	chr5:177050702-177050936;177050750-177050936;177044388-177044533;+	A3SS	-0.123	0.012156
ENSG00000160766	GBAP1	chr1:155215053-155215400;155215053-155215162;155215562-155215651;-	A3SS	-0.189	0.00394986
ENSG00000221986	MYBPHL	chr1:109292364-109292588;109292364-109292464;109294205-109294249;-	A3SS	-0.296	3.9913e-05
ENSG00000130294	KIF1A	chr2:240770970-240771179;240770970-240771104;240773113-240773256;-	A3SS	-0.109	1.27825e-07
ENSG00000150967	ABCB9	chr12:122949787-122949918;122949787-122949904;122950450-122950565;-	A3SS	0.165	0.0343058
ENSG00000124593	AL365205.1	chr6:41783733-41784238;41784130-41784238;41783461-41783605;+	A3SS	-0.149	0.00407135
ENSG00000204852	TCTN1	chr12:110647195-110647336;110647210-110647336;110640382-110640517;+	A3SS	-0.327	1.27825e-07
ENSG00000109113	RAB34	chr17:28717212-28717620;28717212-28717425;28718121-28718167;-	A3SS	-0.16	0.000156912
ENSG00000109113	RAB34	chr17:28717212-28717647;28717212-28717425;28718121-28718167;-	A3SS	-0.175	0.000118626
ENSG00000130023	ERMARD	chr6:169755282-169755422;169755287-169755422;169753863-169754032;+	A3SS	0.133	0.00502696
ENSG00000166801	FAM111A	chr11:59148703-59148953;59148835-59148953;59145826-59145856;+	A3SS	-0.2	2.64725e-06
ENSG00000166801	FAM111A	chr11:59148796-59148953;59148835-59148953;59145826-59145856;+	A3SS	-0.163	0.00109276
ENSG00000106077	ABHD11	chr7:73736928-73737220;73736928-73737110;73737561-73737735;-	A3SS	-0.321	8.5391e-09
ENSG00000121716	PILRB	chr7:100353372-100354012;100353894-100354012;100353209-100353270;+	A3SS	0.116	0.000266677
ENSG00000157103	SLC6A1	chr3:11013994-11014184;11014031-11014184;11012598-11012762;+	A3SS	-0.19	1.57631e-07
ENSG00000157103	SLC6A1	chr3:11013994-11014184;11014039-11014184;11012598-11012762;+	A3SS	-0.111	1.84426e-06
ENSG00000215374	FAM66B	chr8:7324821-7324977;7324821-7324960;7325136-7325198;-	A3SS	0.248	0.0411764
ENSG00000175061	SNHG29	chr17:16440110-16440253;16440184-16440253;16439527-16439703;+	A3SS	-0.113	0.0282795
ENSG00000076864	RAP1GAP	chr1:21602803-21603912;21602803-21602913;21606065-21606197;-	A3SS	0.118	0.0220729
ENSG00000213930	GALT	chr9:34648047-34648171;34648114-34648171;34647088-34647258;+	A3SS	-0.201	0.00502696
ENSG00000101298	SNPH	chr20:1297045-1297252;1297144-1297252;1296324-1296421;+	A3SS	0.115	0.000826469
ENSG00000160188	RSPH1	chr21:42477290-42477444;42492965-42493079;42475897-42476047;42496132-42496224;-	MXE	0.149	8.74797e-06
ENSG00000248405	PRR5-ARHGAP8	chr22:44726576-44726634;44735026-44735162;44714590-44714671;44786456-44786606;+	MXE	0.115	7.16326e-06
ENSG00000100320	RBFOX2	chr22:35750425-35750457;35752612-35752655;35746472-35746561;35759887-35760020;-	MXE	0.133	0.0447916
ENSG00000268750	AC010522.1	chr19:57820493-57820549;57839022-57839149;57819718-57819945;57856103-57856233;+	MXE	0.169	0.0376006
ENSG00000063169	BICRA	chr19:47681975-47682152;47694114-47694726;47678961-47681276;47694899-47695080;+	MXE	-0.201	0.0280465
ENSG00000268434	AC011530.1	chr19:45780213-45780381;45782192-45782250;45779777-45779869;45785593-45785713;-	MXE	0.224	0.000134685
ENSG00000161249	DMKN	chr19:35506125-35506185;35509910-35509961;35505938-35505986;35510183-35510252;-	MXE	-0.193	0.048996
ENSG00000105697	HAMP	chr19:35282493-35282667;35284788-35284848;35280715-35280927;35284937-35285143;+	MXE	0.168	0.00344027
ENSG00000071564	TCF3	chr19:1612206-1612433;1615284-1615520;1611703-1611849;1615685-1615821;-	MXE	0.133	0.0295293
ENSG00000254995	STX16-NPEPL1	chr20:58673630-58673711;58691033-58691227;58671153-58671297;58691404-58691562;+	MXE	0.105	0.000882718
ENSG00000244005	NFS1	chr20:35675044-35675202;35680736-35680871;35674511-35674617;35681887-35681981;-	MXE	-0.154	3.26494e-05
ENSG00000101391	CDK5RAP1	chr20:33385649-33385770;33392141-33392242;33379460-33379691;33394031-33394066;-	MXE	-0.103	0.0376006
ENSG00000285382	FO393400.1	chr20:32640565-32640687;32651017-32651166;32632182-32634270;32704022-32704071;-	MXE	0.312	0.0162029
ENSG00000149488	TMC2	chr20:2594824-2594967;2597150-2597298;2592309-2592408;2602112-2602301;+	MXE	0.216	0.0152168
ENSG00000152240	HAUS1	chr18:46106704-46106833;46109646-46109784;46105193-46105368;46118180-46118316;+	MXE	0.236	2.27642e-05
ENSG00000167543	TP53I13	chr17:29569317-29569359;29571590-29571719;29568590-29569086;29571856-29572057;+	MXE	0.159	0.0138748
ENSG00000065559	MAP2K4	chr17:12081355-12081530;12095574-12095694;12020869-12021001;12107789-12107909;+	MXE	-0.101	0.0121799
ENSG00000125746	EML2	chr19:45624718-45624818;45626704-45626839;45621482-45621637;45629950-45630046;-	MXE	-0.153	0.00028672
ENSG00000182566	CLEC4G	chr19:7730018-7730167;7730350-7730440;7729820-7729936;7730754-7730859;-	MXE	0.28	0.00817368
ENSG00000156642	NPTN	chr15:73587523-73587618;73597021-73597369;73573661-73573795;73633124-73633244;-	MXE	-0.115	0.00377928
ENSG00000261771	DNAAF4-CCPG1	chr15:55432496-55432602;55434904-55435058;55389364-55389433;55439471-55439581;-	MXE	0.137	0.00377928
ENSG00000168781	PPIP5K1	chr15:43560412-43560595;43564102-43564165;43558794-43558932;43564866-43564992;-	MXE	0.285	1.46899e-06
ENSG00000104044	OCA2	chr15:27871153-27871258;27951783-27951892;27851381-27851475;27955157-27955215;-	MXE	-0.134	0.0263559
ENSG00000104044	OCA2	chr15:27926126-27926254;27951783-27951892;27871862-27871922;27955157-27955215;-	MXE	-0.152	0.0253537
ENSG00000121067	SPOP	chr17:49646925-49647122;49668026-49668078;49636758-49636809;49675894-49676016;-	MXE	0.289	0.00456588
ENSG00000179364	PACS2	chr14:105385684-105385717;105389960-105390003;105384878-105384987;105391206-105391249;+	MXE	-0.109	0.0011535
ENSG00000182732	RGS6	chr14:72540040-72540094;72541469-72541620;72536185-72536275;72547156-72547367;+	MXE	-0.197	0.0117076
ENSG00000184497	TMEM255B	chr13:113769097-113769160;113795147-113795237;113766114-113766257;113799338-113799419;+	MXE	0.189	0.0145973
ENSG00000136161	RCBTB2	chr13:48522307-48522403;48524658-48524757;48515585-48515741;48533027-48533256;-	MXE	0.28	0.021733
ENSG00000136161	RCBTB2	chr13:48522307-48522403;48524658-48524757;48521897-48521962;48533027-48533233;-	MXE	0.179	0.0438553
ENSG00000132970	WASF3	chr13:26676548-26676724;26680034-26680201;26671871-26671989;26681053-26681320;+	MXE	0.215	5.46589e-11
ENSG00000270885	RASL10B	chr17:35735037-35735400;35740408-35740533;35731638-35731878;35741034-35743521;+	MXE	0.108	0.000380584
ENSG00000060709	RIMBP2	chr12:130470692-130470743;130478911-130479016;130456495-130456700;130506647-130506770;-	MXE	0.214	1.94049e-11
ENSG00000151952	TMEM132D	chr12:129209519-129209663;129337633-129337817;129084496-129084702;129531058-129531205;-	MXE	0.107	2.82091e-05
ENSG00000089041	P2RX7	chr12:121156078-121156147;121160901-121160974;121132851-121133095;121162270-121162430;+	MXE	0.198	9.04502e-05
ENSG00000257390	AC023055.1	chr12:55815886-55815939;55820238-55820449;55803688-55803728;55822000-55822187;-	MXE	0.22	0.0162012
ENSG00000134283	PPHLN1	chr12:42374862-42375074;42384939-42384996;42355160-42355222;42387455-42387535;+	MXE	0.145	0
ENSG00000103047	TANGO6	chr16:68930237-68930295;68974027-68974168;68927567-68928083;69022827-69022979;+	MXE	-0.123	0.0243459
ENSG00000095637	SORBS1	chr10:95341284-95341410;95351208-95351376;95339132-95339327;95354881-95354967;-	MXE	-0.115	2.65235e-09
ENSG00000095637	SORBS1	chr10:95341563-95341678;95346405-95346452;95341284-95341410;95351208-95351376;-	MXE	-0.122	3.17856e-08
ENSG00000095637	SORBS1	chr10:95341563-95341678;95346405-95346452;95341284-95341410;95354881-95354967;-	MXE	0.138	0
ENSG00000095637	SORBS1	chr10:95346405-95346452;95351208-95351376;95341563-95341678;95354881-95354967;-	MXE	-0.224	0
ENSG00000095637	SORBS1	chr10:95386990-95387119;95394610-95394673;95384237-95384285;95395000-95395075;-	MXE	-0.186	0.00948609
ENSG00000095637	SORBS1	chr10:95386990-95387119;95394610-95394673;95384237-95384285;95397219-95397283;-	MXE	-0.174	0.00838144
ENSG00000165476	REEP3	chr10:63599669-63599712;63610186-63610334;63599169-63599283;63619654-63619800;+	MXE	-0.111	2.30327e-06
ENSG00000107897	ACBD5	chr10:27208245-27208445;27210813-27211081;27205197-27205248;27215534-27215641;-	MXE	-0.11	0.00900579
ENSG00000179133	C10ORF67	chr10:23322393-23322537;23333061-23333182;23320740-23320815;23343905-23343964;-	MXE	0.141	0.0077443
ENSG00000248671	ALG1L9P	chr11:71807902-71808394;71811885-71811948;71806487-71807656;71813342-71813415;-	MXE	0.174	4.08539e-06
ENSG00000154240	CEP112	chr17:65927581-65927689;65961462-65961598;65902151-65902334;66005689-66005769;-	MXE	-0.131	0.0310835
ENSG00000198300	PEG3	chr19:56829782-56829921;56833289-56833420;56826387-56826463;56836017-56836104;-	MXE	-0.103	0.0382614
ENSG00000141837	CACNA1A	chr19:13227430-13227527;13228698-13228795;13224666-13224772;13230081-13230209;-	MXE	-0.171	3.21277e-08
ENSG00000019485	PRDM11	chr11:45204710-45204778;45219569-45219757;45182916-45183123;45225994-45226183;+	MXE	-0.174	0.00300937
ENSG00000136895	GARNL3	chr9:127365299-127365366;127387192-127387331;127357218-127357377;127388903-127389119;+	MXE	0.101	0.023956
ENSG00000140853	NLRC5	chr16:57055435-57055519;57058064-57058148;57055031-57055094;57058971-57059061;+	MXE	0.163	0.0130487
ENSG00000247774	PCED1B-AS1	chr12:47206510-47206585;47210639-47210761;47205897-47206145;47216164-47216200;-	MXE	-0.196	0.000436293
ENSG00000287542	AC098582.1	chr4:88649839-88649999;88652011-88652088;88605794-88606049;88652868-88653090;+	MXE	0.105	0.0142365
ENSG00000156475	PPP2R2B	chr5:146701044-146701142;146878001-146878195;146697978-146698144;147081058-147081136;-	MXE	-0.106	0.00759531
ENSG00000149582	TMEM25	chr11:118533419-118533551;118533856-118533887;118532916-118533207;118534028-118534129;+	MXE	-0.155	0.00632122
ENSG00000153157	SYCP2L	chr6:10902676-10902762;10906019-10906054;10898823-10898848;10907541-10907684;+	MXE	-0.158	0.0307947
ENSG00000153157	SYCP2L	chr6:10902874-10902963;10906019-10906054;10902676-10902762;10907541-10907684;+	MXE	-0.177	0.00996789
ENSG00000153157	SYCP2L	chr6:10902874-10902963;10910147-10910200;10902676-10902762;10912672-10912765;+	MXE	0.191	0.0438553
ENSG00000114127	XRN1	chr3:142318591-142318694;142329433-142329615;142312597-142312758;142332374-142332534;-	MXE	0.117	0.0324683
ENSG00000115827	DCAF17	chr2:171473865-171473975;171477986-171478070;171468887-171469030;171480037-171480193;+	MXE	0.148	0.03016
ENSG00000153071	DAB2	chr5:39382617-39383271;39388304-39388367;39376649-39377282;39388798-39388852;-	MXE	0.112	0.013819
ENSG00000181722	ZBTB20	chr3:114582113-114582266;114599250-114599346;114500351-114500391;114693527-114693575;-	MXE	-0.372	0.000501154
ENSG00000157388	CACNA1D	chr3:53761997-53762081;53762550-53762634;53753571-53753682;53769972-53770017;+	MXE	-0.213	1.79743e-07
ENSG00000157388	CACNA1D	chr3:53761997-53762081;53762550-53762634;53753571-53753682;53770423-53770552;+	MXE	-0.165	0.0070673
ENSG00000157680	DGKI	chr7:137487609-137487689;137545899-137545962;137469549-137469619;137552368-137552568;-	MXE	0.14	0.0427787
ENSG00000157680	DGKI	chr7:137587096-137587210;137597846-137597907;137585208-137585346;137599822-137599905;-	MXE	-0.156	0.00334208
ENSG00000072110	ACTN1	chr14:68878457-68878523;68878988-68879069;68877081-68877240;68879961-68880108;-	MXE	0.134	8.47689e-07
ENSG00000245680	ZNF585B	chr19:37195880-37196019;37198938-37199054;37190023-37190150;37207039-37207254;-	MXE	-0.115	0.000902626
ENSG00000135917	SLC19A3	chr2:227695888-227696081;227698735-227698846;227688165-227688307;227702168-227702320;-	MXE	0.108	0.0177704
ENSG00000244026	FAM86DP	chr3:75429135-75429237;75430831-75430914;75427774-75427908;75432807-75432870;-	MXE	0.101	7.98605e-05
ENSG00000188321	ZNF559	chr19:9333014-9333113;9337795-9337865;9324694-9324780;9338493-9338582;+	MXE	-0.134	0.00491172
ENSG00000237298	TTN-AS1	chr2:178536333-178536462;178537360-178537447;178535731-178535828;178537603-178537691;+	MXE	-0.166	0.0310338
ENSG00000181444	ZNF467	chr7:149769089-149769200;149770439-149770556;149764181-149764678;149770998-149771074;-	MXE	-0.174	0.0424366
ENSG00000286261	AC022137.3	chr19:53445000-53445219;53446226-53446337;53431983-53432028;53447195-53447283;+	MXE	0.162	0.00411481
ENSG00000139793	MBNL2	chr13:97346803-97347067;97356795-97356849;97343015-97343216;97357481-97357635;+	MXE	-0.113	0
ENSG00000157827	FMNL2	chr2:152560882-152561035;152575135-152575244;152558739-152558823;152578887-152578964;+	MXE	-0.129	8.08071e-07
ENSG00000074054	CLASP1	chr2:121444938-121444962;121445448-121445496;121430072-121430177;121447336-121447507;-	MXE	-0.226	1.47533e-10
ENSG00000153214	TMEM87B	chr2:112091711-112091783;112095227-112095299;112089624-112089718;112097043-112097152;+	MXE	0.18	0.0274889
ENSG00000089847	ANKRD24	chr19:4199874-4200005;4202025-4202090;4186420-4186461;4202868-4202926;+	MXE	-0.11	0.0242202
ENSG00000134207	SYT6	chr1:114093734-114093803;114097747-114097877;114090773-114092082;114099093-114099265;-	MXE	-0.132	0.000163341
ENSG00000272752	STAG3L5P-PVRIG2P-PILRB	chr7:100353209-100353270;100353372-100354012;100352996-100353123;100355142-100355240;+	MXE	-0.108	0.00963174
ENSG00000093217	XYLB	chr3:38373114-38373279;38374461-38374502;38372654-38372736;38375143-38375259;+	MXE	-0.156	0.0293622
ENSG00000054356	PTPRN	chr2:219300942-219300977;219301587-219301719;219299984-219300259;219302136-219302491;-	MXE	-0.109	8.57352e-07
ENSG00000182287	AP1S2	chrX:15831451-15831568;15840496-15840591;15828191-15828200;15845378-15845516;-	MXE	-0.312	0.00012549
ENSG00000134490	TMEM241	chr18:23384989-23385067;23399565-23399647;23377645-23377671;23430630-23430677;-	MXE	0.143	0.0034131
ENSG00000134490	TMEM241	chr18:23399565-23399647;23421366-23421444;23377645-23377671;23430630-23430677;-	MXE	-0.195	0.0249016
ENSG00000204120	GIGYF2	chr2:232719037-232719128;232731121-232731234;232703423-232703489;232735154-232735238;+	MXE	0.166	0.0011188
ENSG00000204120	GIGYF2	chr2:232719037-232719128;232731121-232731258;232703423-232703489;232735154-232735238;+	MXE	0.153	0.000499221
ENSG00000180353	HCLS1	chr3:121637145-121637256;121642926-121642981;121636433-121636489;121644817-121644928;-	MXE	0.105	0.0011646
ENSG00000280670	CCDC163	chr1:45495417-45495545;45496555-45496623;45493865-45495166;45497298-45497383;-	MXE	0.124	0.019574
ENSG00000197586	ENTPD6	chr20:25196153-25196254;25197104-25197226;25195791-25195867;25206521-25206590;+	MXE	0.242	0.0228071
ENSG00000099385	BCL7C	chr16:30892839-30892948;30893211-30893290;30892585-30892747;30893852-30893942;-	MXE	-0.174	0.00256599
ENSG00000142765	SYTL1	chr1:27350793-27350952;27351257-27351336;27350388-27350485;27351455-27351555;+	MXE	-0.188	0.021733
ENSG00000273189	AC010619.2	chr19:49478908-49479047;49480297-49480476;49476422-49476566;49480551-49480620;+	MXE	0.249	0.00605034
ENSG00000127957	PMS2P3	chr7:75512588-75512675;75514644-75514779;75510930-75511114;75515717-75515828;-	MXE	0.121	0.0272349
ENSG00000127957	PMS2P3	chr7:75512588-75512675;75514644-75514784;75510930-75511114;75515717-75515828;-	MXE	0.108	0.000926083
ENSG00000168679	SLC16A4	chr1:110380981-110381143;110381651-110381795;110378852-110379356;110382833-110382966;-	MXE	-0.212	0.00646126
ENSG00000170776	AKAP13	chr15:85658536-85658590;85662387-85662453;85655416-85655787;85664562-85664755;+	MXE	0.328	1.00968e-05
ENSG00000186566	GPATCH8	chr17:44464471-44464544;44473724-44473759;44436477-44436545;44474828-44474903;-	MXE	-0.108	0.0173019
ENSG00000135077	HAVCR2	chr5:157098857-157098901;157104665-157104749;157095305-157095459;157106626-157106962;-	MXE	-0.122	0.00436053
ENSG00000237187	NR2F1-AS1	chr5:93438702-93438741;93500956-93501160;93409366-93411509;93553760-93553863;-	MXE	-0.155	0.00814687
ENSG00000237187	NR2F1-AS1	chr5:93500956-93501160;93544794-93544915;93438702-93438741;93553760-93553863;-	MXE	0.128	0.0159881
ENSG00000166833	NAV2	chr11:20092205-20092368;20093098-20093199;20090864-20091018;20095671-20095767;+	MXE	-0.107	2.64556e-05
ENSG00000114013	CD86	chr3:122091600-122091650;122103511-122103847;122055365-122055503;122106197-122106500;+	MXE	0.131	5.76414e-06
ENSG00000145349	CAMK2D	chr4:113502935-113502977;113504975-113505035;113500462-113500511;113509637-113509675;-	MXE	-0.102	0.00934582
ENSG00000145349	CAMK2D	chr4:113547643-113547716;113548656-113548729;113537340-113537443;113552030-113552096;-	MXE	-0.123	0.00456275
ENSG00000223482	NUTM2A-AS1	chr10:87241181-87245855;87246114-87246212;87208185-87208512;87288441-87288495;-	MXE	0.106	0.0272349
ENSG00000186868	MAPT	chr17:45971858-45971945;45978374-45978440;45962320-45962470;45987039-45987095;+	MXE	-0.27	0
ENSG00000186868	MAPT	chr17:45978374-45978440;45987039-45987095;45962320-45962470;45991459-45991586;+	MXE	0.167	1.72387e-12
ENSG00000186868	MAPT	chr17:45978374-45978440;45987039-45987095;45971858-45971945;45991459-45991586;+	MXE	-0.331	0
ENSG00000118473	SGIP1	chr1:66634079-66634163;66635943-66636015;66633069-66633094;66639776-66639833;+	MXE	-0.143	0.00377928
ENSG00000174501	ANKRD36C	chr2:95960472-95960545;95962351-95962424;95958756-95958785;95962518-95962547;-	MXE	0.183	5.27839e-06
ENSG00000111731	C2CD5	chr12:22472285-22472347;22472743-22472807;22471966-22472065;22474750-22474891;-	MXE	-0.185	0.00121476
ENSG00000143554	SLC27A3	chr1:153778462-153778553;153778686-153778885;153778160-153778355;153779113-153779211;+	MXE	0.2	0.00190044
ENSG00000143554	SLC27A3	chr1:153778462-153778553;153779113-153779211;153778160-153778355;153779342-153779473;+	MXE	0.222	0.000489192
ENSG00000284523	AC004834.1	chr7:99290876-99290976;99319236-99319444;99287806-99288059;99325513-99325750;-	MXE	-0.17	1.23962e-05
ENSG00000184005	ST6GALNAC3	chr1:76412007-76412417;76627451-76627559;76313804-76313999;76628619-76634603;+	MXE	-0.109	0.00612612
ENSG00000127990	SGCE	chr7:94594431-94594546;94597923-94598004;94588688-94588732;94598774-94598963;-	MXE	0.214	0.0246246
ENSG00000127990	SGCE	chr7:94594431-94594546;94597929-94598004;94588688-94588732;94598774-94598963;-	MXE	0.162	0.0108061
ENSG00000163539	CLASP2	chr3:33588704-33588731;33592212-33592239;33584749-33584920;33592394-33592496;-	MXE	-0.244	3.92583e-11
ENSG00000144824	PHLDB2	chr3:111945267-111945357;111948931-111949075;111940534-111940645;111952571-111952712;+	MXE	-0.18	0.0221304
ENSG00000065882	TBC1D1	chr4:38051898-38052060;38053105-38053225;38049617-38049898;38054198-38054338;+	MXE	0.103	0.0383274
ENSG00000143549	TPM3	chr1:154171412-154171488;154172028-154172104;154170648-154170711;154172907-154172978;-	MXE	0.139	0
ENSG00000131966	ACTR10	chr14:58207935-58208018;58215204-58215284;58202854-58202927;58219693-58219729;+	MXE	0.119	0.0093178
ENSG00000141469	SLC14A1	chr18:45727260-45727418;45731014-45731204;45724949-45725013;45734273-45734402;+	MXE	-0.145	0.00996789
ENSG00000249319	AC068533.4	chr7:66130743-66130842;66145442-66145500;66127703-66127740;66152207-66152277;+	MXE	0.104	0.0165217
ENSG00000082258	CCNT2	chr2:134942611-134942674;134946100-134946146;134939001-134939062;134947735-134947899;+	MXE	-0.126	0.0135207
ENSG00000115020	PIKFYVE	chr2:208274020-208274053;208276711-208276830;208273583-208273733;208285725-208285933;+	MXE	-0.142	0.0273833
ENSG00000196923	PDLIM7	chr5:177491403-177491420;177491806-177491925;177491009-177491146;177492404-177492435;-	MXE	0.211	0.00137416
ENSG00000196923	PDLIM7	chr5:177491403-177491420;177491806-177491976;177491009-177491146;177492404-177492435;-	MXE	0.22	0.00963174
ENSG00000179818	PCBP1-AS1	chr2:69988445-69988505;69988741-69988838;69963253-69963500;69996685-69996888;-	MXE	0.118	0.0343587
ENSG00000139597	N4BP2L1	chr13:32404202-32404271;32404320-32404397;32400722-32403200;32407249-32407338;-	MXE	0.105	0.0107311
ENSG00000102024	PLS3	chrX:115610802-115610921;115614152-115614534;115610242-115610323;115622245-115622409;+	MXE	0.133	2.3176e-06
ENSG00000141027	NCOR1	chr17:16164978-16165161;16171802-16171995;16158759-16158873;16186553-16186687;-	MXE	0.132	4.04581e-13
ENSG00000141027	NCOR1	chr17:16164978-16165161;16171802-16172020;16158759-16158873;16186553-16186687;-	MXE	0.143	3.92583e-11
ENSG00000149294	NCAM1	chr11:113236300-113236315;113242804-113242846;113235032-113235164;113255876-113256001;+	MXE	0.186	0.00124909
ENSG00000149294	NCAM1	chr11:113242804-113242846;113246367-113246370;113235032-113235164;113255876-113256001;+	MXE	-0.202	1.01954e-11
ENSG00000206560	ANKRD28	chr3:15751749-15751820;15795222-15795306;15737032-15737233;15859376-15859422;-	MXE	0.105	0.0175058
ENSG00000143850	PLEKHA6	chr1:204250545-204250614;204251530-204251611;204249183-204249264;204255625-204255679;-	MXE	0.161	2.93647e-06
ENSG00000185842	DNAH14	chr1:224968758-224968874;225007412-225007544;224967430-224967583;225079206-225079548;+	MXE	0.251	0.045656
ENSG00000185842	DNAH14	chr1:225023614-225023865;225079206-225079548;225007412-225007544;225080378-225080748;+	MXE	-0.126	0.0252125
ENSG00000168216	LMBRD1	chr6:69743783-69743881;69743987-69744047;69741788-69741877;69749340-69749408;-	MXE	0.109	0.0220054
ENSG00000135541	AHI1	chr6:135492227-135492291;135497187-135497249;135467580-135467634;135497582-135497745;-	MXE	-0.155	0.0378928
ENSG00000135541	AHI1	chr6:135495813-135495898;135497187-135497249;135492227-135492291;135497582-135497740;-	MXE	0.113	0.0340872
ENSG00000187079	TEAD1	chr11:12764178-12764434;12862249-12862314;12675408-12675561;12864837-12864900;+	MXE	-0.127	5.052e-06
ENSG00000153558	FBXL2	chr3:33297868-33297962;33303073-33303160;33297663-33297725;33364624-33364719;+	MXE	-0.107	0.00334208
ENSG00000165084	C8ORF34	chr8:68488022-68488051;68521798-68521971;68468691-68468820;68532982-68533149;+	MXE	-0.118	0.0064755
ENSG00000114786	ABHD14A-ACY1	chr3:51985360-51985465;51985851-51985946;51984046-51984158;51986254-51986331;+	MXE	0.132	0.0366475
ENSG00000135040	NAA35	chr9:85996398-85996577;86003584-86003644;85978266-85978381;86007357-86007464;+	MXE	0.109	0.0460469
ENSG00000176406	RIMS2	chr8:103885297-103886223;104068511-104068612;103766226-103766537;104093470-104093643;+	MXE	-0.14	2.98478e-07
ENSG00000115970	THADA	chr2:43430212-43430302;43485233-43485325;43397970-43398139;43498832-43498955;-	MXE	0.171	0.0103552
ENSG00000168502	MTCL1	chr18:8821466-8821498;8824698-8826232;8818962-8819259;8828907-8828946;+	MXE	-0.118	0.000756515
ENSG00000173402	DAG1	chr3:49470964-49471049;49492822-49492973;49470131-49470433;49510418-49510819;+	MXE	-0.101	5.95561e-05
ENSG00000155066	PROM2	chr2:95276226-95276347;95276593-95276657;95275868-95276132;95276971-95277061;+	MXE	0.16	0.0212086
ENSG00000285053	TBCE	chr1:235363013-235363128;235367101-235367504;235335241-235335334;235380018-235380149;+	MXE	0.107	0.000497204
ENSG00000285053	TBCE	chr1:235363013-235363128;235367101-235367504;235342835-235342883;235380018-235380149;+	MXE	0.129	3.81168e-06
ENSG00000142494	SLC47A1	chr17:19566789-19566859;19572779-19572861;19560417-19560493;19577326-19577514;+	MXE	0.136	0.0457281
ENSG00000135976	ANKRD36	chr2:97187328-97187401;97191108-97191181;97187197-97187226;97192857-97192886;+	MXE	0.143	0.000174462
ENSG00000228486	C2ORF92	chr2:97688894-97688993;97690255-97690327;97675844-97675928;97699025-97699136;+	MXE	0.146	8.01264e-06
ENSG00000153094	BCL2L11	chr2:111123732-111123869;111150043-111150147;111120913-111121188;111164132-111165048;+	MXE	-0.186	0.0353802
ENSG00000153094	BCL2L11	chr2:111123732-111124139;111150043-111150147;111120913-111121188;111164132-111168445;+	MXE	-0.142	0.0345031
ENSG00000137628	DDX60	chr4:168250953-168251106;168252508-168252656;168248187-168248292;168255710-168255869;-	MXE	-0.223	0.0254568
ENSG00000188002	AC026412.1	chr5:1628754-1629630;1632844-1632906;1626785-1626926;1633807-1634005;-	MXE	-0.115	0.00456275
ENSG00000131437	KIF3A	chr5:132706450-132706459;132708906-132708978;132703462-132703619;132710958-132711057;-	MXE	-0.129	0.00016953
ENSG00000198467	TPM2	chr9:35684731-35684807;35685063-35685139;35684487-35684550;35685268-35685339;-	MXE	0.272	5.28923e-08
ENSG00000249141	AL159163.1	chr6:166943018-166943089;166948569-166948625;166938894-166939008;166952487-166952548;-	MXE	0.103	0.0030435
ENSG00000074964	ARHGEF10L	chr1:17607801-17607977;17613057-17613174;17603507-17603591;17616093-17616202;+	MXE	-0.155	0
ENSG00000178722	C5ORF64	chr5:61750336-61750544;61751669-61751770;61748601-61748695;61755831-61755944;+	MXE	-0.168	0.0400804
ENSG00000145734	BDP1	chr5:71501561-71501653;71502598-71502791;71497269-71497426;71504620-71504751;+	MXE	-0.111	0.00273746
ENSG00000164953	TMEM67	chr8:93786222-93786346;93787843-93787949;93785221-93785378;93791262-93791319;+	MXE	-0.168	0.0260775
ENSG00000077522	ACTN2	chr1:236734432-236734518;236735634-236735720;236731232-236731314;236737121-236737214;+	MXE	0.157	0.0042949
ENSG00000077522	ACTN2	chr1:236734432-236734518;236735634-236735720;236731232-236731314;236739301-236739532;+	MXE	0.161	0.00404305
ENSG00000162572	SCNN1D	chr1:1281225-1281297;1281410-1281610;1280435-1280666;1282241-1282315;+	MXE	0.12	0.00654751
ENSG00000072121	ZFYVE26	chr14:67804100-67804264;67805216-67805305;67798013-67798622;67805453-67805618;-	MXE	-0.128	0.0339705
ENSG00000175426	PCSK1	chr5:96408222-96408323;96410773-96410986;96399952-96400186;96412317-96412490;-	MXE	0.159	1.69172e-09
ENSG00000113648	MACROH2A1	chr5:135350822-135350913;135352945-135353045;135345967-135346057;135360496-135360607;-	MXE	0.147	0.003099
ENSG00000113648	MACROH2A1	chr5:135350822-135350913;135352945-135353045;135345967-135346057;135369405-135369603;-	MXE	0.144	0.010984
ENSG00000166473	PKD1L2	chr16:81177806-81177983;81179644-81179786;81175604-81175750;81181150-81181327;-	MXE	0.177	0.000174462
ENSG00000286215	AL356534.1	chr6:126601968-126603465;126819391-126819514;126573771-126573870;126888215-126888338;-	MXE	0.237	0.0251384
ENSG00000286215	AL356534.1	chr6:126701943-126702106;126819391-126819514;126692660-126693210;126888215-126888338;-	MXE	0.235	0.0130184
ENSG00000250903	GMDS-DT	chr6:2269697-2269799;2283516-2283763;2248836-2248926;2397220-2397626;+	MXE	0.181	0.0115089
ENSG00000250903	GMDS-DT	chr6:2269697-2269799;2360543-2360630;2248836-2248926;2397220-2397626;+	MXE	0.352	0.0301551
ENSG00000250903	GMDS-DT	chr6:2269697-2269799;2283516-2283763;2248836-2248926;2398576-2398778;+	MXE	0.157	0.0245648
ENSG00000250903	GMDS-DT	chr6:2283516-2283763;2397220-2397626;2248836-2248926;2398576-2398778;+	MXE	-0.109	0.021733
ENSG00000174373	RALGAPA1	chr14:35541739-35541804;35548507-35548538;35538351-35539690;35549109-35549234;-	MXE	0.131	0.00081805
ENSG00000145979	TBC1D7	chr6:13281428-13281553;13294795-13294898;13274848-13275548;13316570-13316708;-	MXE	-0.251	0.00796969
ENSG00000069020	MAST4	chr5:66899950-66899982;67054403-67054492;66788669-66788794;67090161-67090231;+	MXE	-0.117	0.00499467
ENSG00000196126	HLA-DRB1	chr6:32580246-32580270;32580745-32580856;32578768-32579104;32581556-32581838;-	MXE	0.125	0.0437308
ENSG00000064999	ANKS1A	chr6:34972580-34972643;34982751-34982827;34970009-34970166;34983112-34983214;+	MXE	-0.233	5.76414e-06
ENSG00000064999	ANKS1A	chr6:34981689-34981986;34982751-34982827;34970009-34970166;34983112-34983214;+	MXE	-0.156	8.08071e-07
ENSG00000064999	ANKS1A	chr6:34982751-34982827;34983112-34983214;34981689-34981986;34983323-34983425;+	MXE	0.201	5.27839e-06
ENSG00000161912	ADCY10P1	chr6:41108948-41109904;41111222-41111321;41108304-41108509;41117297-41117382;+	MXE	-0.111	0.00572029
ENSG00000096401	CDC5L	chr6:44426102-44426183;44426481-44426724;44424418-44424583;44429712-44429910;+	MXE	-0.101	0.0064755
ENSG00000112232	KHDRBS2	chr6:61978065-61978212;62047877-62047994;61901243-61901371;62177184-62177312;-	MXE	-0.103	0.0141473
ENSG00000079841	RIMS1	chr6:72260704-72260767;72284046-72284118;72258985-72259111;72291933-72292046;+	MXE	0.133	0.0258189
ENSG00000236548	RNF217-AS1	chr6:124941389-124941604;124945298-124945439;124935007-124935117;124947930-124948098;-	MXE	0.142	0.000163341
ENSG00000118518	RNF146	chr6:127280515-127280604;127282286-127282395;127280230-127280340;127286049-127286177;+	MXE	0.11	0.0160121
ENSG00000136531	SCN2A	chr2:165309164-165309256;165309351-165309443;165308665-165308794;165310322-165310595;+	MXE	0.081	0
ENSG00000233452	STXBP5-AS1	chr6:147074804-147074847;147119416-147119477;146911551-146911663;147131865-147131986;-	MXE	0.188	0.000524005
ENSG00000233452	STXBP5-AS1	chr6:147074804-147074847;147119416-147119477;146911551-146911665;147131865-147131953;-	MXE	0.192	0.00340895
ENSG00000164828	SUN1	chr7:849519-849603;849922-850033;848417-848615;851383-851482;+	MXE	-0.165	0.0111472
ENSG00000198039	ZNF273	chr7:64893747-64893897;64897347-64898054;64893411-64893456;64917029-64917118;+	MXE	-0.129	0.0263629
ENSG00000147996	CBWD5	chr9:65704330-65704547;65707012-65707152;65702969-65703014;65708901-65708958;+	MXE	0.239	0.0301551
ENSG00000008277	ADAM22	chr7:88171543-88171561;88178934-88179042;88168136-88168227;88181504-88181605;+	MXE	0.122	0.00067304
ENSG00000008277	ADAM22	chr7:88171543-88171561;88178934-88179129;88168136-88168227;88181504-88181605;+	MXE	0.115	0.000605795
ENSG00000004864	SLC25A13	chr7:96208837-96208977;96277195-96277338;96193036-96193183;96296897-96296951;-	MXE	-0.104	0.0258614
ENSG00000091129	NRCAM	chr7:108166920-108167073;108175321-108175357;108160360-108160492;108176429-108176606;-	MXE	0.149	1.17371e-08
ENSG00000091129	NRCAM	chr7:108168276-108168402;108175321-108175357;108166920-108167073;108176429-108176606;-	MXE	0.129	1.79878e-05
ENSG00000214548	MEG3	chr14:100857338-100857388;100857647-100857797;100845457-100845533;100860690-100861026;+	MXE	-0.163	0
ENSG00000142002	DPP9	chr19:4715528-4715726;4719202-4719324;4714080-4714337;4719850-4719941;-	MXE	0.235	0.00012549
ENSG00000055130	CUL1	chr7:148737621-148737743;148740815-148740932;148729961-148730283;148753999-148754150;+	MXE	0.292	0.0300933
ENSG00000094631	HDAC6	chrX:48818219-48818412;48820105-48820255;48818040-48818109;48822619-48822794;+	MXE	0.124	0.000108422
ENSG00000225470	JPX	chrX:73946998-73947374;73994839-73994961;73944583-73944662;73998767-73998844;+	MXE	0.133	0.0011535
ENSG00000225470	JPX	chrX:73946998-73947374;73994863-73994961;73944583-73944662;73998767-73998844;+	MXE	0.16	0.0173875
ENSG00000225470	JPX	chrX:73946998-73947374;73994839-73994961;73944583-73944662;73999354-74000496;+	MXE	0.118	0.0245922
ENSG00000158163	DZIP1L	chr3:138092382-138092544;138094861-138094983;138088378-138088507;138097762-138097847;-	MXE	-0.191	0.0434177
ENSG00000157103	SLC6A1	chr3:11001148-11001303;11014039-11014184;10992792-10992929;11015671-11015733;+	MXE	-0.111	0.0127547
ENSG00000171100	MTM1	chrX:150598591-150598686;150614588-150614699;150596497-150596570;150619037-150619139;+	MXE	0.124	0.0121062
ENSG00000130703	OSBPL2	chr20:62285535-62286217;62286336-62286488;62284045-62284169;62286582-62286711;+	MXE	-0.117	0.048996
ENSG00000165475	CRYL1	chr13:20472965-20473074;20476870-20476992;20439592-20439754;20489369-20489496;-	MXE	0.27	0.0221242
ENSG00000253320	AZIN1-AS1	chr8:102937623-102937757;102941920-102942053;102879894-102880058;102977586-102978955;+	MXE	-0.22	0.0177704
ENSG00000253320	AZIN1-AS1	chr8:102937623-102937757;102941920-102942053;102930181-102930518;102977586-102977738;+	MXE	-0.239	0.0206392
ENSG00000186094	AGBL4	chr1:48663151-48663241;48867190-48867230;48653336-48653451;49045583-49045714;-	MXE	-0.127	0.0187446
ENSG00000196378	ZNF34	chr8:144778438-144778525;144780227-144780280;144778037-144778164;144787278-144787317;-	MXE	0.213	0.00555215
ENSG00000106772	PRUNE2	chr9:76619339-76619387;76624451-76624490;76611375-76614600;76629191-76629290;-	MXE	0.131	0.00289006
ENSG00000100055	CYTH4	chr22:37311455-37312174;37311455-37311527;37312019-37312174;+	RI	-0.31	0.00450865
ENSG00000170889	RPS9	chr19:54206275-54206724;54206275-54206462;54206552-54206724;+	RI	-0.127	0.0204913
ENSG00000130299	GTPBP3	chr19:17338953-17339266;17338953-17339026;17339122-17339266;+	RI	0.159	0.0171165
ENSG00000104907	TRMT1	chr19:13105266-13105606;13105266-13105396;13105486-13105606;-	RI	0.141	0.0178857
ENSG00000183401	CCDC159	chr19:11353450-11353874;11353450-11353572;11353791-11353874;+	RI	-0.167	0.00337915
ENSG00000129351	ILF3	chr19:10683916-10685765;10683916-10683970;10684415-10685765;+	RI	-0.101	1.02549e-07
ENSG00000105426	PTPRS	chr19:5218419-5219467;5218419-5218532;5219309-5219467;-	RI	-0.185	0.000718275
ENSG00000099622	CIRBP	chr19:1271980-1273172;1271980-1272051;1272426-1273172;+	RI	-0.116	0.00012284
ENSG00000174365	SNHG11	chr20:38450335-38450920;38450335-38450447;38450532-38450920;+	RI	-0.14	0.000513426
ENSG00000149636	DSN1	chr20:36770872-36771473;36770872-36771193;36771424-36771473;-	RI	-0.159	0.00135348
ENSG00000079134	THOC1	chr18:224923-225403;224923-224994;225088-225403;-	RI	-0.138	0.023678
ENSG00000177728	TMEM94	chr17:75485870-75486426;75485870-75485998;75486289-75486426;+	RI	-0.196	2.66744e-05
ENSG00000013306	SLC25A39	chr17:44321057-44321558;44321057-44321231;44321433-44321558;-	RI	-0.152	1.41739e-05
ENSG00000072778	ACADVL	chr17:7222666-7223237;7222666-7222865;7223132-7223237;+	RI	-0.105	0.0179375
ENSG00000108963	DPH1	chr17:2041767-2043424;2041767-2041875;2042604-2043424;+	RI	-0.109	0.0187692
ENSG00000171777	RASGRP4	chr19:38411114-38411381;38411114-38411249;38411344-38411381;-	RI	-0.115	0.0208686
ENSG00000261832	AC138894.1	chr16:28482476-28482672;28482476-28482545;28482625-28482672;-	RI	-0.179	0.0120749
ENSG00000103145	HCFC1R1	chr16:3023232-3023968;3023232-3023530;3023846-3023968;-	RI	0.123	8.26137e-10
ENSG00000103253	HAGHL	chr16:729008-729715;729008-729088;729287-729715;+	RI	0.12	0.00590454
ENSG00000140543	DET1	chr15:88530622-88531715;88530622-88531473;88531612-88531715;-	RI	-0.11	0.00654117
ENSG00000172345	STARD5	chr15:81322407-81324141;81322407-81322540;81323801-81324141;-	RI	-0.148	1.02549e-07
ENSG00000179335	CLK3	chr15:74622119-74622560;74622119-74622216;74622493-74622560;+	RI	-0.137	0.00323427
ENSG00000005884	ITGA3	chr17:50075458-50075735;50075458-50075526;50075598-50075735;+	RI	-0.134	0.0120513
ENSG00000103932	RPAP1	chr15:41517797-41518182;41517797-41517857;41518005-41518182;-	RI	-0.164	0.00606345
ENSG00000206149	HERC2P9	chr15:28655272-28655691;28655272-28655420;28655494-28655691;+	RI	-0.125	0.0380998
ENSG00000225746	MEG8	chr14:100935771-100937488;100935771-100935881;100937402-100937488;+	RI	-0.123	0.0329904
ENSG00000092203	TOX4	chr14:21487450-21488850;21487450-21487693;21488589-21488850;+	RI	-0.108	0.0206503
ENSG00000100823	APEX1	chr14:20455225-20455703;20455225-20455394;20455577-20455703;+	RI	-0.101	0.0018877
ENSG00000185684	EP400P1	chr12:132103996-132105304;132103996-132104170;132104377-132105304;+	RI	-0.185	0.0122067
ENSG00000160410	SHKBP1	chr19:40577395-40577630;40577395-40577441;40577556-40577630;+	RI	-0.111	0.00436404
ENSG00000125458	NT5C	chr17:75130964-75131281;75130964-75131105;75131180-75131281;-	RI	-0.122	0.0269948
ENSG00000159403	C1R	chr12:7088838-7089489;7088838-7088986;7089292-7089489;-	RI	-0.112	0.0401976
ENSG00000203780	FANK1	chr10:126009221-126009592;126009221-126009266;126009372-126009592;+	RI	-0.176	1.87784e-05
ENSG00000226287	TMEM191A	chr22:20703632-20704040;20703632-20703751;20703967-20704040;+	RI	0.114	0.0206431
ENSG00000103249	CLCN7	chr16:1449275-1450666;1449275-1449327;1450496-1450666;-	RI	-0.123	4.19263e-05
ENSG00000172171	TEFM	chr17:30898985-30900562;30898985-30899606;30900412-30900562;-	RI	-0.184	0.0431256
ENSG00000198901	PRC1	chr15:90981498-90981981;90981498-90981669;90981747-90981981;-	RI	0.14	4.01306e-05
ENSG00000198208	RPS6KL1	chr14:74909100-74910148;74909100-74909190;74909542-74910148;-	RI	-0.129	0.01047
ENSG00000182944	EWSR1	chr22:29288605-29291599;29288605-29288786;29291561-29291599;+	RI	-0.192	8.27689e-06
ENSG00000182944	EWSR1	chr22:29288605-29291599;29288605-29288786;29291564-29291599;+	RI	-0.193	2.29876e-05
ENSG00000168010	ATG16L2	chr11:72822477-72824842;72822477-72822543;72822847-72824842;+	RI	0.121	0.0261113
ENSG00000006534	ALDH3B1	chr11:68015296-68018637;68015296-68015459;68018526-68018637;+	RI	-0.421	4.3809e-08
ENSG00000175634	RPS6KB2	chr11:67429526-67432657;67429526-67429595;67432599-67432657;+	RI	-0.131	7.24539e-06
ENSG00000255717	SNHG1	chr11:62854518-62855216;62854518-62854551;62855132-62855216;-	RI	-0.116	1.17755e-07
ENSG00000149532	CPSF7	chr11:61415665-61416519;61415665-61415784;61416104-61416519;-	RI	-0.123	0.000396603
ENSG00000006071	ABCC8	chr11:17396915-17397313;17396915-17397046;17397192-17397313;-	RI	0.148	0.0201267
ENSG00000177042	TMEM80	chr11:698868-700235;698868-698888;700141-700235;+	RI	-0.152	0.010714
ENSG00000141503	MINK1	chr17:4889646-4890735;4889646-4889763;4890221-4890735;+	RI	-0.146	0.0149597
ENSG00000141503	MINK1	chr17:4889646-4890735;4889646-4889763;4890516-4890735;+	RI	-0.102	0.0258335
ENSG00000103202	NME4	chr16:398207-399123;398207-398385;398989-399123;+	RI	-0.121	0.00255482
ENSG00000148362	PAXX	chr9:136992639-136993243;136992639-136992700;136993052-136993243;+	RI	-0.148	0.013066
ENSG00000148288	GBGT1	chr9:133155900-133156065;133155900-133155936;133156014-133156065;-	RI	-0.199	0.0243535
ENSG00000165233	CARD19	chr9:93110567-93112289;93110567-93110721;93112217-93112289;+	RI	-0.156	0.0392341
ENSG00000115556	PLCD4	chr2:218628028-218629663;218628028-218628230;218629518-218629663;+	RI	-0.227	1.64198e-05
ENSG00000115556	PLCD4	chr2:218633604-218634221;218633604-218633761;218634104-218634221;+	RI	-0.158	0.0417412
ENSG00000224078	SNHG14	chr15:25203551-25204300;25203551-25203596;25204169-25204300;+	RI	0.179	0.000246892
ENSG00000113240	CLK4	chr5:178616881-178618778;178616881-178616948;178617343-178618778;-	RI	-0.116	0.0458858
ENSG00000140678	ITGAX	chr16:31360309-31361213;31360309-31360463;31361062-31361213;+	RI	-0.121	2.88218e-06
ENSG00000087274	ADD1	chr4:2908514-2909431;2908514-2908604;2909338-2909431;+	RI	0.161	0.000230509
ENSG00000163945	UVSSA	chr4:1383765-1388049;1383765-1383940;1385867-1388049;+	RI	0.129	0.0017818
ENSG00000117308	GALE	chr1:23796508-23796782;23796508-23796586;23796696-23796782;-	RI	0.129	0.0338506
ENSG00000182307	C8ORF33	chr8:145052466-145052897;145052466-145052497;145052585-145052897;+	RI	-0.209	0.0168508
ENSG00000137752	CASP1	chr11:105025507-105026356;105025507-105025600;105026225-105026356;-	RI	-0.158	1.69697e-05
ENSG00000285533	RELA-DT	chr11:65663426-65665543;65663426-65663683;65665420-65665543;+	RI	-0.23	4.89044e-06
ENSG00000132781	MUTYH	chr1:45332762-45333324;45332762-45332834;45333284-45333324;-	RI	-0.138	0.00379423
ENSG00000178038	ALS2CL	chr3:46674565-46676402;46674565-46675976;46676244-46676402;-	RI	-0.102	2.80603e-07
ENSG00000182983	ZNF662	chr3:42908021-42908909;42908021-42908148;42908795-42908909;+	RI	-0.147	0.0330755
ENSG00000134072	CAMK1	chr3:9757346-9757846;9757346-9757621;9757728-9757846;-	RI	-0.164	0.00584041
ENSG00000160179	ABCG1	chr21:42287888-42288312;42287888-42288073;42288210-42288312;+	RI	-0.143	0.000328241
ENSG00000018280	SLC11A1	chr2:218386634-218387230;218386634-218386741;218387159-218387230;+	RI	-0.26	0.000150061
ENSG00000135596	MICAL1	chr6:109446135-109446772;109446135-109446412;109446695-109446772;-	RI	0.106	0.001791
ENSG00000156113	KCNMA1	chr10:76909965-76915049;76909965-76910096;76914935-76915049;-	RI	-0.332	0
ENSG00000241106	HLA-DOB	chr6:32813722-32814601;32813722-32813833;32814319-32814601;-	RI	-0.144	0.000970687
ENSG00000182484	WASH6P	chrX:156022322-156022834;156022322-156022539;156022698-156022834;+	RI	-0.264	2.17128e-07
ENSG00000227057	WDR46	chr6:33280427-33280987;33280427-33280522;33280673-33280987;-	RI	-0.258	8.11553e-07
ENSG00000111300	NAA25	chr12:112039228-112040578;112039228-112039339;112040480-112040578;-	RI	0.153	3.99722e-05
ENSG00000173039	RELA	chr11:65661686-65662088;65661686-65661835;65661936-65662088;-	RI	-0.117	0.035194
ENSG00000183960	KCNH8	chr3:19450105-19451404;19450105-19450305;19451154-19451404;+	RI	0.223	0.00088984
ENSG00000156976	EIF4A2	chr3:186784563-186786051;186784563-186784696;186785882-186786051;+	RI	-0.197	1.02534e-08
ENSG00000164877	MICALL2	chr7:1440590-1442484;1440590-1440684;1442191-1442484;-	RI	0.103	0.0202117
ENSG00000144199	FAHD2B	chr2:97085698-97086198;97085698-97085861;97086138-97086198;-	RI	-0.147	0.014579
ENSG00000113163	CERT1	chr5:75400204-75403058;75400204-75400291;75402971-75403058;-	RI	-0.105	0.000170472
ENSG00000175054	ATR	chr3:142465096-142468068;142465096-142465240;142467933-142468068;-	RI	0.104	0.043613
ENSG00000276462	BX255923.2	chr9:41102730-41105159;41102730-41102841;41104467-41105159;-	RI	0.222	0.00183961
ENSG00000138326	RPS24	chr10:78037438-78040225;78037438-78037441;78040203-78040225;+	RI	0.162	0.010714
ENSG00000149179	C11ORF49	chr11:47161126-47162247;47161126-47161190;47161463-47162247;+	RI	0.105	0.000177145
ENSG00000172936	MYD88	chr3:38140387-38140848;38140387-38140549;38140756-38140848;+	RI	-0.15	0.000107131
ENSG00000180229	HERC2P3	chr15:20438926-20439655;20438926-20439123;20439507-20439655;-	RI	-0.166	0.0271009
ENSG00000122678	POLM	chr7:44074130-44074530;44074130-44074233;44074397-44074530;-	RI	-0.126	0.0423825
ENSG00000154222	CC2D1B	chr1:52357780-52358461;52357780-52357916;52358330-52358461;-	RI	-0.155	0.00297149
ENSG00000084072	PPIE	chr1:39741894-39743297;39741894-39742031;39743215-39743297;+	RI	-0.119	0.010779
ENSG00000143633	C1ORF131	chr1:231223762-231225523;231223762-231224414;231225470-231225523;-	RI	0.209	0.0273238
ENSG00000104365	IKBKB	chr8:42319269-42320844;42319269-42319421;42320734-42320844;+	RI	0.228	8.43578e-07
ENSG00000182199	SHMT2	chr12:57230802-57231913;57230802-57231000;57231712-57231913;+	RI	-0.309	0.00754589
ENSG00000198198	SZT2	chr1:43427529-43428118;43427529-43427734;43428002-43428118;+	RI	-0.103	0.0183553
ENSG00000163702	IL17RC	chr3:9923880-9924291;9923880-9924137;9924231-9924291;+	RI	-0.121	0.000822999
ENSG00000131697	NPHP4	chr1:5862810-5864033;5862810-5863405;5863889-5864033;-	RI	0.178	0.00196376
ENSG00000169169	CPT1C	chr19:49705006-49705298;49705006-49705114;49705213-49705298;+	RI	-0.17	0.00853304
ENSG00000133392	MYH11	chr16:15720838-15721634;15720838-15721051;15721421-15721634;-	RI	-0.167	0.043613
ENSG00000130307	USHBP1	chr19:17262551-17264150;17262551-17262990;17264001-17264150;-	RI	0.204	9.67153e-08
ENSG00000143847	PPFIA4	chr1:203075576-203078735;203075576-203075757;203076340-203078735;+	RI	0.306	8.88241e-09
ENSG00000168291	PDHB	chr3:58429707-58430238;58429707-58429941;58430127-58430238;-	RI	-0.244	4.3809e-08
ENSG00000164068	RNF123	chr3:49720799-49721105;49720799-49720894;49721019-49721105;+	RI	0.125	0.0031993
ENSG00000175455	CCDC14	chr3:123955842-123956115;123955842-123955965;123956045-123956115;-	RI	-0.102	0.00126358
ENSG00000090104	RGS1	chr1:192575772-192576365;192575772-192575929;192576284-192576365;+	RI	-0.406	1.82785e-08
ENSG00000090104	RGS1	chr1:192576773-192578385;192576773-192576835;192578221-192578385;+	RI	-0.246	0.0329904
ENSG00000204525	HLA-C	chr6:31269492-31270085;31269492-31269543;31269965-31270085;-	RI	-0.101	0.0419821
ENSG00000142046	TMEM91	chr19:41382771-41384083;41382771-41382921;41383885-41384083;+	RI	0.226	0.00263518
ENSG00000162882	HAAO	chr2:42770142-42770582;42770142-42770186;42770492-42770582;-	RI	-0.151	0.0271009
ENSG00000269609	RPARP-AS1	chr10:102451398-102452187;102451398-102451555;102452089-102452187;+	RI	-0.204	1.59654e-06
ENSG00000166770	ZNF667-AS1	chr19:56494162-56495437;56494162-56494342;56495047-56495437;+	RI	-0.188	0.0079874
ENSG00000128298	BAIAP2L2	chr22:38086241-38086449;38086241-38086347;38086389-38086449;-	RI	-0.286	0.0006524
ENSG00000143793	C1ORF35	chr1:228102079-228102382;228102079-228102165;228102309-228102382;-	RI	0.161	0.0298861
ENSG00000143793	C1ORF35	chr1:228102309-228102560;228102309-228102382;228102477-228102560;-	RI	0.219	0.00112658
ENSG00000234741	GAS5	chr1:173864256-173864506;173864256-173864304;173864483-173864506;-	RI	-0.104	4.08939e-08
ENSG00000234741	GAS5	chr1:173864483-173864704;173864483-173864506;173864674-173864704;-	RI	-0.102	3.86426e-05
ENSG00000120549	KIAA1217	chr10:24544980-24547843;24544980-24545103;24545826-24547843;+	RI	-0.135	0.00726397
ENSG00000112640	PPP2R5D	chr6:43008366-43009227;43008366-43008475;43009056-43009227;+	RI	-0.133	0.00636385
ENSG00000198707	CEP290	chr12:88053651-88055717;88053651-88053746;88055575-88055717;-	RI	0.297	0.000647229
ENSG00000142871	CCN1	chr1:85581364-85582284;85581364-85581578;85581927-85582284;+	RI	-0.107	0.0163212
ENSG00000174326	SLC16A11	chr17:7041620-7042763;7041620-7041908;7041995-7042763;-	RI	-0.307	0.00976422
ENSG00000061273	HDAC7	chr12:47789812-47791308;47789812-47789920;47791258-47791308;-	RI	-0.148	0.0329904
ENSG00000278224	PRICKLE4	chr6:41783461-41784238;41783461-41783605;41784130-41784238;+	RI	-0.14	0.00104299
ENSG00000131788	PIAS3	chr1:145856346-145857006;145856346-145856431;145856588-145857006;-	RI	-0.153	0.00410703
ENSG00000237753	AC079922.2	chr2:112642082-112643293;112642082-112642189;112643178-112643293;-	RI	0.199	2.87005e-08
ENSG00000164053	ATRIP	chr3:48465486-48467645;48465486-48466309;48466629-48467645;+	RI	-0.193	0.0423825
ENSG00000173209	AHSA2P	chr2:61185501-61186497;61185501-61185618;61186445-61186497;+	RI	0.175	3.06068e-05
ENSG00000152527	PLEKHH2	chr2:43710488-43712383;43710488-43710575;43712224-43712383;+	RI	-0.246	1.90515e-07
ENSG00000214279	SCART1	chr10:133457278-133459326;133457278-133458656;133459020-133459326;+	RI	-0.119	0.0074789
ENSG00000162576	MXRA8	chr1:1354192-1354509;1354192-1354232;1354353-1354509;-	RI	-0.139	7.34093e-10
ENSG00000137942	FNBP1L	chr1:93550946-93554659;93550946-93551105;93552408-93554659;+	RI	-0.108	0.0386236
ENSG00000142494	SLC47A1	chr17:19555795-19556062;19555795-19555909;19555994-19556062;+	RI	-0.332	0.0131051
ENSG00000206573	THUMPD3-AS1	chr3:9390289-9391826;9390289-9390497;9391426-9391826;-	RI	-0.109	4.42701e-05
ENSG00000151093	OXSM	chr3:25790989-25791997;25790989-25791315;25791769-25791997;+	RI	-0.133	3.14065e-05
ENSG00000125875	TBC1D20	chr20:441587-442043;441587-441689;441856-442043;-	RI	-0.139	0.0166841
ENSG00000167964	RAB26	chr16:2152988-2153222;2152988-2153045;2153145-2153222;+	RI	0.113	0.0216198
ENSG00000122557	HERPUD2	chr7:35694183-35695135;35694183-35694627;35694800-35695135;-	RI	0.165	0.0329904
ENSG00000178722	C5ORF64	chr5:61750336-61751770;61750336-61750544;61751669-61751770;+	RI	-0.129	2.82604e-05
ENSG00000128604	IRF5	chr7:128947022-128947535;128947022-128947056;128947229-128947535;+	RI	-0.136	0.00827453
ENSG00000132522	GPS2	chr17:7313567-7313988;7313567-7313721;7313905-7313988;-	RI	-0.22	0.00154093
ENSG00000081059	TCF7	chr5:134142720-134143100;134142720-134142883;134142992-134143100;+	RI	0.204	0.00012284
ENSG00000185917	SETD4	chr21:36034540-36036251;36034540-36035960;36036084-36036251;-	RI	-0.194	0.0221928
ENSG00000133706	LARS1	chr5:146130017-146133081;146130017-146130158;146132897-146133081;-	RI	-0.131	4.44567e-06
ENSG00000169738	DCXR	chr17:82036190-82036643;82036190-82036308;82036543-82036643;-	RI	-0.25	3.11165e-06
ENSG00000169045	HNRNPH1	chr5:179616125-179617110;179616125-179616218;179617020-179617110;-	RI	0.122	0.0280974
ENSG00000169045	HNRNPH1	chr5:179623036-179624669;179623036-179623164;179623635-179624669;-	RI	0.117	0.0184456
ENSG00000160766	GBAP1	chr1:155216383-155217029;155216383-155216621;155216856-155217029;-	RI	-0.2	0.00334663
ENSG00000160766	GBAP1	chr1:155217239-155218049;155217239-155217373;155217963-155218049;-	RI	-0.142	0.0340807
ENSG00000204482	LST1	chr6:31587199-31588909;31587199-31587318;31588517-31588909;+	RI	-0.347	2.37192e-06
ENSG00000243649	CFB	chr6:31947944-31948512;31947944-31948081;31948373-31948512;+	RI	-0.364	0.000116417
ENSG00000243649	CFB	chr6:31950285-31950772;31950285-31950403;31950618-31950772;+	RI	-0.375	2.5495e-07
ENSG00000243649	CFB	chr6:31951554-31952084;31951554-31951604;31951874-31952084;+	RI	-0.353	4.15786e-06
ENSG00000101203	COL20A1	chr20:63328078-63328498;63328078-63328127;63328330-63328498;+	RI	-0.28	2.77155e-06
ENSG00000149809	TM7SF2	chr11:65112810-65113414;65112810-65112865;65113219-65113414;+	RI	-0.121	0.000296576
ENSG00000142920	AZIN2	chr1:33082177-33083142;33082177-33082354;33083017-33083142;+	RI	-0.122	0.000278477
ENSG00000135597	REPS1	chr6:138926400-138930098;138926400-138926481;138929976-138930098;-	RI	-0.157	0.000179104
ENSG00000087088	BAX	chr19:48955547-48955833;48955547-48955599;48955686-48955833;+	RI	-0.155	0.0361766
ENSG00000163930	BAP1	chr3:52402778-52403298;52402778-52402940;52403137-52403298;-	RI	-0.125	0.00976422
ENSG00000141551	CSNK1D	chr17:82245975-82249014;82245975-82246039;82248874-82249014;-	RI	0.159	5.59028e-05
ENSG00000234912	SNHG20	chr17:77088748-77089271;77088748-77088949;77089152-77089271;+	RI	-0.146	1.52321e-06
ENSG00000223705	NSUN5P1	chr7:75412788-75415023;75412788-75412932;75414884-75415023;+	RI	-0.15	0.008838
ENSG00000111452	ADGRD1	chr12:130966462-130971580;130966462-130966546;130971457-130971580;+	RI	0.21	0.0211573
ENSG00000186088	GSAP	chr7:77329332-77330367;77329332-77329391;77330238-77330367;-	RI	0.148	0.0311902
ENSG00000121716	PILRB	chr7:100352563-100353123;100352563-100352914;100352996-100353123;+	RI	-0.217	3.58122e-09
ENSG00000185513	L3MBTL1	chr20:43530283-43532924;43530283-43530889;43532772-43532924;+	RI	0.136	0.043149
ENSG00000115524	SF3B1	chr2:197418508-197420542;197418508-197418588;197420427-197420542;-	RI	-0.119	8.5474e-05
ENSG00000094631	HDAC6	chrX:48805630-48806464;48805630-48805671;48806367-48806464;+	RI	-0.111	0.0271009
ENSG00000094631	HDAC6	chrX:48814961-48815490;48814961-48815051;48815383-48815490;+	RI	-0.127	0.000429796
ENSG00000090539	CHRD	chr3:184386045-184386938;184386045-184386159;184386844-184386938;+	RI	0.103	4.05165e-05
ENSG00000165359	INTS6L	chrX:135569336-135573033;135569336-135569431;135572814-135573033;+	RI	-0.184	1.90916e-05
ENSG00000182366	FAM87A	chr8:377563-380309;377563-379458;379907-380309;-	RI	0.443	4.27387e-11
ENSG00000123329	ARHGAP9	chr12:57476589-57476963;57476589-57476651;57476870-57476963;-	RI	-0.147	2.37192e-06
ENSG00000077080	ACTL6B	chr7:100655420-100655879;100655420-100655586;100655802-100655879;-	RI	-0.248	0.0410737
ENSG00000076864	RAP1GAP	chr1:21602803-21603912;21602803-21602913;21603834-21603912;-	RI	0.179	4.53318e-09
ENSG00000156675	RAB11FIP1	chr8:37870419-37873278;37870419-37870528;37871277-37873278;-	RI	-0.204	1.44148e-05
ENSG00000137274	BPHL	chr6:3138040-3140509;3138040-3138179;3140385-3140509;+	RI	-0.112	0.0122067

## Sheet: Fig.1c
#	Sample ID	Age	Sex	90th %ile CTG length	mean DPSI for AS		Correlation	90th %ile CTG length vs. mean DPSI for AS
1	DM1_1	48	Female	2557.92	0.179651		Pearson's r	0.838987
2	DM1_3	56	Male	3330.64	0.210095		95% confidence interval	0.2334 to 0.9756
3	DM1_5	77	Female	822.267	0.167368		P (two-tailed)	0.0183
4	DM1_7	39	Male	4661.35	0.219473		Number of pairs	7
5	DM1_11	65	Female	3910.92	0.248146
6	DM1_15	60	Male	2605.47	0.195375
7	DM1_16	44	Female	2627.01	0.189073

## Sheet: Fig.1d
Geneset	OR	OR.lower	OR.upper	Genes (#)	Genes (%)	P	FDR
MSSNG-2017	2.23	0.98	4.5	9	11.5385	0.04	0.04875
MSSNG-2022	2.14	1.13	3.77	14	11.1111	0.016	0.0208
SFARI	2.32	1.85	2.89	102	11.2088	3.7e-12	2.405e-11
SFARI Score 1	2.74	1.74	4.15	27	13.5678	1.4e-05	3.03333e-05
SFARI Score 2	1.93	1.15	3.09	20	10.0503	0.011	0.0147931
SFARI Score 3	2.09	1.49	2.86	46	10.4784	2.4e-05	4.92632e-05

## Sheet: Fig.1e
Condition	Accession number		AS event	ggsashimi.py (-c)
CTRL	SRR12582145		SCN2A MXE	2:165308665-165310595
CTRL	SRR12582146		ANK2 miE	4:113311254-113317809
CTRL	SRR12582147		DMD miE	X:31121833-31134194
CTRL	SRR12582148
CTRL	SRR12582149
CTRL	SRR12582150
CTRL	SRR12582151
CTRL	SRR12582152
DM1	SRR12582133
DM1	SRR12582134
DM1	SRR12582135
DM1	SRR12582136
DM1	SRR12582137
DM1	SRR12582138
DM1	SRR12582139
DM1	SRR12582140

## Sheet: Fig.1f
SCN2A MXE		ANK2 miE		SHANK2 miE		DMD miE			Gene symbol	AS coordinates	FDR
CTRL	DM1	CTRL	DM1	CTRL	DM1	CTRL	DM1		SCN2A MXE	chr2:165309164-165309256;165309351-165309443;165308665-165308794;165310322-165310595;+	0
0.03	0.186	0.224	0.122	0.89	0.857	0.566	0.174		ANK2 miE	chr4:113313683-113313695;113311254-113311399;113317706-113317809;+	0
0.058	0.104	0.124	0.078	0.924	0.775	0.614	0.216		SHANK2 miE	chr11:70500569-70500590;70492334-70492465;70501922-70501931;-	0.0168204
0.034	0.161	0.246	0.039	0.793	0.626	0.567	0.229		DMD miE	chrX:31126641-31126673;31119221-31121930;31134101-31134194;-	0
0.086	0.072	0.147	0.041	0.796	0.746	0.543	0.446
0.121	0.07	0.171	0.11	0.96	0.907	0.656	0.435
0.039	0.198	0.245	0.047	0.867	0.6	0.445	0.34
0.054	0.152	0.259	0.09	1	0.835	0.724	0.089
0.041	0.136	0.135	0.096	0.786	0.866	0.412	0.2
	0.113		0.079		0.866		0.233
	0.125		0.081		0.871		0.277
	0.128		0.041		0.738		0.278
	0.182		0.115		0.924		0.273
	0.089		0.059		0.858		0.18
	0.172		0.038		0.623		0.078
	0.158		0.062		0.9		0.177
	0.155		0.064		0.883		0.286
	0.114		0.058		0.805		0.109
	0.114		0.085		0.806		0.196
	0.133		0.057		0.654		0.159
	0.106		0.062		0.674		0.246
	0.251		0.03		0.468		0.252

## Sheet: Fig.1g
#	Sample ID	Age	Sex	90th %ile CTG length	mean DPSI SFARI		Correlation	90th %ile CTG length vs. mean DPSI SFARI
1	DM1_1	48	Female	2557.92	0.1704		Pearson r	0.8316
2	DM1_3	56	Male	3330.64	0.208793		95% confidence interval	0.2102 to 0.9744
3	DM1_5	77	Female	822.267	0.13435		P (two-tailed)	0.0204
4	DM1_7	39	Male	4661.35	0.212307		Number of pairs	7
5	DM1_11	65	Female	3910.92	0.260717
6	DM1_15	60	Male	2605.47	0.2006
7	DM1_16	44	Female	2627.01	0.184666

## Sheet: Fig.1h
RBP motif	Geneset	Distance (bp)	n	OR	OR.lower	OR.upper	P	FDR
MBNL	Combined ASD Genes	250	39	1.53	1.06	2.14	0.019	0.038
RBFOX	Combined ASD Genes	250	34	1.17	0.79	1.68	0.38	0.76
