# Supplementary material for: Autism-related traits in myotonic dystrophy type 1 model mice are due to MBNL sequestration and RNA mis-splicing of autism-risk genes
Source: Nat Neurosci. 2025 Apr 21;28(6):1199–212. doi: 10.1038/s41593-025-01943-0 (PMC12148930; doi:10.1038/s41593-025-01943-0)
Supplement: Supplementary file 4 — Statistical source data file. [file 41593_2025_1943_MOESM4_ESM.xlsx]

## Sheet: Fig.2a
Gene ID	Gene symbol	AS coordinates	AS type	DPSI	FDR		Mbnl cDKO adult frontal cortex	Total [#]	Mis-spliced [#]	Mis-spliced/Total [%]
ENSMUSG00000035173	CCDC186	chr19:56810238-56810365;56809192-56809321;56821987-56822190;-	SE	0.119	0.00231031		SE	29804	1477	4.95571
ENSMUSG00000024983	VTI1A	chr19:55387188-55387209;55380941-55381019;55391783-55391868;+	SE	0.112	0.0447756		A3SS	3837	201	5.23847
ENSMUSG00000024982	ZDHHC6	chr19:55298694-55298888;55289585-55289684;55302690-55302836;-	SE	-0.161	0.000806436		A5SS	2222	132	5.94059
ENSMUSG00000024982	ZDHHC6	chr19:55302557-55302604;55289585-55289684;55302690-55302836;-	SE	-0.222	0.000246182		MXE	3179	168	5.28468
ENSMUSG00000024976	SHOC2	chr19:53949818-53949943;53944884-53945013;53987453-53987642;+	SE	-0.148	0.00569546		RI	3156	131	4.15082
ENSMUSG00000025026	ADD3	chr19:53244309-53244405;53242503-53242627;53244997-53246940;+	SE	0.542	0		ALL	42198	2109	4.99787
ENSMUSG00000064105	CNNM2	chr19:46871655-46871721;46868537-46868631;46877207-46877392;+	SE	0.104	0.000478144
ENSMUSG00000100417	GM28578	chr19:45337754-45337848;45311485-45311674;45337930-45338121;-	SE	-0.431	3.7028e-05
ENSMUSG00000025189	CNNM1	chr19:43476179-43476242;43472376-43472424;43484844-43485008;+	SE	-0.701	0
ENSMUSG00000025006	SORBS1	chr19:40300242-40300302;40299462-40299521;40309580-40310333;-	SE	0.652	7.40734e-11
ENSMUSG00000025006	SORBS1	chr19:40300242-40300302;40299462-40299521;40311668-40311748;-	SE	0.318	0
ENSMUSG00000025006	SORBS1	chr19:40300242-40300302;40299462-40299653;40309580-40310333;-	SE	0.346	8.15517e-06
ENSMUSG00000025006	SORBS1	chr19:40300242-40300302;40299462-40299653;40311668-40311748;-	SE	0.255	0.0112364
ENSMUSG00000025006	SORBS1	chr19:40309580-40310333;40300242-40300302;40311668-40311863;-	SE	-0.391	1.51798e-05
ENSMUSG00000025006	SORBS1	chr19:40321792-40321960;40318021-40318068;40324746-40324832;-	SE	-0.457	0
ENSMUSG00000025006	SORBS1	chr19:40340044-40340146;40336985-40337035;40344355-40344439;-	SE	0.236	0.0317967
ENSMUSG00000025006	SORBS1	chr19:40340044-40340146;40336985-40337035;40349898-40350013;-	SE	-0.315	0
ENSMUSG00000025006	SORBS1	chr19:40344355-40344439;40336985-40337035;40349898-40350013;-	SE	-0.403	0
ENSMUSG00000025006	SORBS1	chr19:40344355-40344439;40340044-40340146;40349898-40350013;-	SE	-0.348	0.000153532
ENSMUSG00000025006	SORBS1	chr19:40344355-40344439;40340684-40340750;40349898-40350013;-	SE	-0.217	0.012765
ENSMUSG00000025006	SORBS1	chr19:40395678-40395768;40393387-40393516;40398541-40398610;-	SE	-0.141	9.53632e-09
ENSMUSG00000024817	UHRF2	chr19:30056234-30056494;30039063-30039297;30071242-30071461;+	SE	-0.21	0.000440882
ENSMUSG00000052387	TRPM3	chr19:22889393-22889444;22885347-22885482;22897669-22897810;+	SE	-0.325	7.15894e-09
ENSMUSG00000052387	TRPM3	chr19:22897483-22897519;22889393-22889444;22897669-22897810;+	SE	-0.434	0.000401209
ENSMUSG00000094732	1500015L24RIK	chr19:20422258-20422506;20421075-20421263;20422629-20422721;+	SE	-0.32	0.000125521
ENSMUSG00000036098	MYRF	chr19:10215273-10215354;10215016-10215105;10215741-10215810;-	SE	-0.103	0.0255361
ENSMUSG00000036098	MYRF	chr19:10228652-10228916;10225448-10225510;10229019-10229107;-	SE	0.208	0.00832701
ENSMUSG00000117763	9830166K06RIK	chr19:8659097-8660312;8651798-8652730;8662740-8663335;-	SE	0.479	1.58854e-05
ENSMUSG00000024758	RTN3	chr19:7456299-7457460;7434930-7435138;7467810-7467867;-	SE	-0.243	0
ENSMUSG00000024758	RTN3	chr19:7456299-7457460;7434930-7435138;7482938-7483267;-	SE	-0.147	0
ENSMUSG00000024758	RTN3	chr19:7456299-7458423;7434930-7435138;7467810-7467867;-	SE	-0.242	0
ENSMUSG00000024758	RTN3	chr19:7456299-7458423;7434930-7435138;7482938-7483272;-	SE	-0.142	0
ENSMUSG00000024958	GPR137	chr19:6940351-6940401;6939528-6939686;6940482-6940839;-	SE	-0.143	0.00893494
ENSMUSG00000024940	LTBP3	chr19:5753632-5753755;5752018-5752141;5755545-5755674;+	SE	-0.132	0.00257429
ENSMUSG00000024940	LTBP3	chr19:5755545-5755674;5753632-5753755;5755931-5756099;+	SE	-0.121	0.00866057
ENSMUSG00000045903	NPAS4	chr19:4987777-4987887;4987314-4987450;4988074-4988348;-	SE	0.151	0.0325069
ENSMUSG00000045098	KMT5B	chr19:3786388-3786627;3768021-3768340;3793067-3793167;+	SE	0.124	0.00043355
ENSMUSG00000041607	MBP	chr18:82575534-82575633;82575171-82575207;82578935-82579058;+	SE	-0.89	0
ENSMUSG00000041607	MBP	chr18:82575534-82575633;82575171-82575207;82584111-82584156;+	SE	-0.954	0
ENSMUSG00000041607	MBP	chr18:82575600-82575633;82575171-82575207;82578935-82579058;+	SE	-0.861	0
ENSMUSG00000041607	MBP	chr18:82575600-82575633;82575171-82575207;82584111-82585627;+	SE	-0.841	0
ENSMUSG00000041607	MBP	chr18:82578935-82579058;82575171-82575207;82584111-82584156;+	SE	-0.422	0
ENSMUSG00000041607	MBP	chr18:82578935-82579058;82575534-82575633;82584111-82584156;+	SE	0.631	0
ENSMUSG00000024610	CD74	chr18:60811293-60811485;60810327-60810418;60811858-60811921;+	SE	-0.172	0.00806963
ENSMUSG00000073563	CSNK1G3	chr18:53948644-53948668;53948047-53948154;53953244-53955548;+	SE	-0.112	0.000781066
ENSMUSG00000024505	DTWD2	chr18:49724112-49724207;49700258-49700387;49728368-49728459;-	SE	-0.441	0.00221196
ENSMUSG00000024480	AP3S1	chr18:46757381-46757435;46754370-46754462;46758002-46758114;+	SE	-0.111	0
ENSMUSG00000036452	ARHGAP26	chr18:39357552-39357663;39306701-39306852;39363116-39363208;+	SE	0.525	0
ENSMUSG00000036452	ARHGAP26	chr18:39357552-39357828;39306701-39306852;39363116-39363208;+	SE	0.657	0
ENSMUSG00000019143	HARS2	chr18:36789366-36789609;36789156-36789284;36790133-36790250;+	SE	0.15	1.9279e-05
ENSMUSG00000035984	NME5	chr18:34571455-34571661;34567035-34567154;34578557-34578767;-	SE	-0.19	0.0448215
ENSMUSG00000024268	CELF4	chr18:25481769-25481854;25479487-25479711;25486793-25486897;-	SE	0.135	0
ENSMUSG00000033632	AW554918	chr18:25339713-25340384;25289938-25290066;25399925-25400107;+	SE	0.258	2.46728e-05
ENSMUSG00000033632	AW554918	chr18:25344863-25344962;25289938-25290066;25399925-25400107;+	SE	0.409	2.97943e-06
ENSMUSG00000033632	AW554918	chr18:25344863-25344962;25339713-25340384;25399925-25400107;+	SE	-0.387	0.00673608
ENSMUSG00000034295	FHOD3	chr18:25020661-25020757;25001790-25002032;25022621-25022978;+	SE	0.117	0.0465979
ENSMUSG00000024302	DTNA	chr18:23497478-23497703;23475115-23475242;23535161-23535229;+	SE	0.159	0.0136328
ENSMUSG00000024302	DTNA	chr18:23497481-23497703;23475115-23475242;23535161-23535229;+	SE	0.158	0.0166625
ENSMUSG00000041923	NOL4	chr18:22769743-22769935;22751926-22752040;22770680-22770860;-	SE	0.188	0.00137361
ENSMUSG00000037013	SS18	chr18:14637391-14637484;14636495-14636618;14640256-14640361;-	SE	-0.305	0.0106523
ENSMUSG00000037013	SS18	chr18:14637391-14637484;14636495-14636618;14640955-14641123;-	SE	-0.497	0.0338826
ENSMUSG00000041225	ARHGAP12	chr18:6111684-6112439;6069830-6070091;6115813-6115850;-	SE	-0.121	0.000638014
ENSMUSG00000024109	NRXN1	chr17:90561801-90561828;90560740-90560860;90565304-90565478;-	SE	0.272	3.30168e-10
ENSMUSG00000024109	NRXN1	chr17:90991366-90991378;90704065-90704367;90992114-90992144;-	SE	-0.251	3.39614e-05
ENSMUSG00000032624	EML4	chr17:83427222-83427351;83421605-83421735;83427999-83428025;+	SE	0.142	0.00131739
ENSMUSG00000054640	SLC8A1	chr17:81441651-81441666;81437744-81437813;81441772-81441790;-	SE	-0.259	3.77712e-05
ENSMUSG00000024246	THUMPD2	chr17:81030623-81031014;81026331-81026970;81032631-81032740;-	SE	0.15	5.97522e-05
ENSMUSG00000002017	FAM98A	chr17:75541195-75541380;75540110-75540191;75544747-75544882;-	SE	-0.126	0.0166714
ENSMUSG00000058704	MEMO1	chr17:74217026-74217103;74202260-74202365;74225431-74225574;-	SE	-0.104	0.00267005
ENSMUSG00000058704	MEMO1	chr17:74217026-74217103;74202260-74202365;74241904-74242016;-	SE	-0.187	0.000369535
ENSMUSG00000058704	MEMO1	chr17:74220487-74220540;74202260-74202365;74225431-74225574;-	SE	0.178	0.00115823
ENSMUSG00000058704	MEMO1	chr17:74225431-74225574;74202260-74202365;74255227-74255296;-	SE	-0.186	0.0177885
ENSMUSG00000058704	MEMO1	chr17:74241904-74242016;74202260-74202365;74255227-74255296;-	SE	-0.318	0.00723697
ENSMUSG00000003279	DLGAP1	chr17:70718195-70718225;70662568-70662809;70761074-70761445;+	SE	-0.452	0
ENSMUSG00000003279	DLGAP1	chr17:70718195-70718225;70662568-70662809;70761158-70761445;+	SE	-0.479	0
ENSMUSG00000024044	EPB41L3	chr17:69281032-69281107;69274703-69274895;69284538-69284916;+	SE	-0.304	5.07917e-12
ENSMUSG00000024044	EPB41L3	chr17:69283884-69284007;69270610-69270664;69284538-69284890;+	SE	-0.117	5.26522e-09
ENSMUSG00000024044	EPB41L3	chr17:69283884-69284007;69274703-69274895;69284538-69284890;+	SE	-0.184	1.29547e-08
ENSMUSG00000024044	EPB41L3	chr17:69287611-69287728;69287256-69287337;69288850-69289324;+	SE	-0.239	1.9103e-12
ENSMUSG00000002372	RANBP3	chr17:56691744-56691882;56686005-56686061;56692520-56692721;+	SE	0.17	0.0059866
ENSMUSG00000023927	SATB1	chr17:51742046-51742142;51739475-51740410;51742645-51742849;-	SE	-0.347	0.0352858
ENSMUSG00000012296	TJAP1	chr17:46280415-46280544;46271799-46271929;46282345-46282439;-	SE	0.137	0.0220741
ENSMUSG00000036026	TMEM63B	chr17:45678962-45679001;45677925-45678016;45679236-45679316;-	SE	-0.237	0
ENSMUSG00000024457	TRIM26	chr17:36837464-36837572;36837140-36837264;36850655-36851128;+	SE	0.132	0.00597737
ENSMUSG00000024457	TRIM26	chr17:36837496-36837572;36837140-36837264;36850655-36851128;+	SE	0.184	0.00233917
ENSMUSG00000024446	RPP21	chr17:36257441-36257524;36255943-36256069;36257782-36257856;-	SE	-0.123	5.5376e-05
ENSMUSG00000024446	RPP21	chr17:36257441-36257706;36255943-36256069;36257782-36257855;-	SE	-0.136	4.61606e-05
ENSMUSG00000024330	COL11A2	chr17:34045770-34045848;34044818-34045010;34049618-34049678;+	SE	0.273	0.00101438
ENSMUSG00000024330	COL11A2	chr17:34047097-34047277;34045770-34045848;34049618-34049678;+	SE	-0.27	0.00562849
ENSMUSG00000048440	CYP4F16	chr17:32540270-32540415;32536994-32537196;32542876-32543004;+	SE	-0.206	0.0493936
ENSMUSG00000048440	CYP4F16	chr17:32547465-32547517;32546629-32546759;32550252-32550386;+	SE	-0.173	0.00379627
ENSMUSG00000058392	RRP1B	chr17:32047673-32047731;32045928-32046011;32048552-32048638;+	SE	0.163	0.00717766
ENSMUSG00000042203	TBC1D22B	chr17:29564431-29564488;29549784-29549994;29568391-29568699;+	SE	-0.147	0.0254323
ENSMUSG00000036196	SLC26A8	chr17:28644548-28644926;28637782-28638692;28647896-28648028;-	SE	0.263	0.0194029
ENSMUSG00000007570	FANCE	chr17:28323570-28323665;28322645-28322771;28326151-28326568;+	SE	-0.223	0.00136971
ENSMUSG00000024180	TMEM8	chr17:26120538-26120685;26120283-26120462;26121539-26121656;+	SE	-0.273	0.0361981
ENSMUSG00000073434	WDR90	chr17:25859388-25859492;25859099-25859318;25859857-25859925;-	SE	-0.152	0.0471383
ENSMUSG00000024112	CACNA1H	chr17:25384266-25384451;25383961-25384088;25384545-25384614;-	SE	-0.117	0.039813
ENSMUSG00000032855	PKD1	chr17:24564578-24564748;24564335-24564407;24565010-24565682;+	SE	0.34	6.77856e-05
ENSMUSG00000079657	RAB26	chr17:24529913-24529970;24529740-24529817;24530390-24530443;-	SE	-0.109	0.00328756
ENSMUSG00000036473	TBC1D24	chr17:24184380-24184398;24183693-24183852;24185203-24186201;-	SE	-0.822	0
ENSMUSG00000071267	ZFP942	chr17:21932992-21933113;21930365-21930492;21953887-21954053;-	SE	-0.454	0.00779754
ENSMUSG00000014767	TBP	chr17:15501153-15501202;15499887-15500024;15502961-15503128;+	SE	0.324	0.0249317
ENSMUSG00000014767	TBP	chr17:15501153-15501202;15499887-15500024;15502964-15503128;+	SE	0.17	0.0231001
ENSMUSG00000014767	TBP	chr17:15501153-15501357;15499927-15500024;15502964-15503128;+	SE	0.108	0.0218642
ENSMUSG00000014767	TBP	chr17:15501311-15501357;15499900-15500024;15502964-15503128;+	SE	0.124	0.00025712
ENSMUSG00000014767	TBP	chr17:15501311-15501357;15501153-15501202;15502964-15503128;+	SE	0.202	0.00265097
ENSMUSG00000023832	ACAT2	chr17:12948513-12948657;12947356-12947479;12952251-12952369;-	SE	-0.162	0.00215461
ENSMUSG00000087478	4930506C21RIK	chr17:8297028-8297243;8293944-8294076;8298479-8298637;-	SE	-0.184	0.00150479
ENSMUSG00000022865	CXADR	chr16:78332925-78333002;78329024-78329158;78333361-78333517;+	SE	-0.104	0.00261293
ENSMUSG00000052516	ROBO2	chr16:73933045-73933171;73928023-73928177;73933586-73933868;-	SE	0.217	0.0407142
ENSMUSG00000052516	ROBO2	chr16:74008774-74008786;73985587-73985712;74015870-74015998;-	SE	-0.499	0
ENSMUSG00000035258	ABI3BP	chr16:56629855-56629939;56629095-56629155;56631861-56631945;+	SE	0.25	0.000631899
ENSMUSG00000052917	SENP7	chr16:56111605-56111803;56097339-56097431;56123778-56123936;+	SE	0.192	0.00408857
ENSMUSG00000068284	USF3	chr16:44199118-44199167;44198903-44199021;44200613-44200678;+	SE	0.487	0.000374409
ENSMUSG00000061751	KALRN	chr16:34049829-34049922;34039878-34040009;34053559-34053664;-	SE	0.564	0
ENSMUSG00000032702	KANK1	chr19:25424137-25424383;25422918-25423027;25425896-25425984;+	SE	0.264	0.0400838
ENSMUSG00000049076	ACAP2	chr16:31122620-31122641;31119395-31119447;31127320-31127433;-	SE	0.225	0.00429373
ENSMUSG00000022538	LSG1	chr16:30585553-30585680;30582252-30582651;30587437-30587539;-	SE	-0.196	0.00234238
ENSMUSG00000071266	ZFP946	chr17:22444167-22444291;22428480-22428565;22446796-22446893;+	SE	-0.127	0.0146365
ENSMUSG00000022853	EHHADH	chr16:21777798-21777902;21775344-21775511;21787706-21787807;-	SE	0.243	0.0314232
ENSMUSG00000021018	POLR2H	chr16:20718990-20719084;20718823-20718907;20720518-20720602;+	SE	-0.112	0.00771806
ENSMUSG00000024212	MLLT1	chr17:56902562-56902688;56899768-56900296;56905711-56905855;-	SE	-0.109	0.0451568
ENSMUSG00000000325	ARVCF	chr16:18400780-18400798;18400084-18400253;18401566-18401638;+	SE	-0.185	0.0442826
ENSMUSG00000022758	P2RX6	chr16:17568260-17568370;17568032-17568174;17570357-17570451;+	SE	-0.139	0.0135469
ENSMUSG00000022771	PPIL2	chr16:17109644-17109694;17107178-17107224;17111142-17111213;-	SE	-0.155	0.0316869
ENSMUSG00000022789	DNM1L	chr16:16318444-16318477;16316601-16316778;16319451-16319508;-	SE	0.185	1.63899e-05
ENSMUSG00000022789	DNM1L	chr16:16318763-16318841;16316601-16316778;16319451-16319508;-	SE	0.106	8.34241e-07
ENSMUSG00000022789	DNM1L	chr16:16342696-16342735;16341421-16341468;16345997-16346145;-	SE	-0.281	8.59667e-12
ENSMUSG00000038055	DEXI	chr16:10514884-10515036;10502530-10503914;10519076-10519167;-	SE	0.21	0.000547108
ENSMUSG00000039473	UBN1	chr16:5081893-5081983;5081417-5081661;5084055-5086285;+	SE	-0.234	0.000279222
ENSMUSG00000022519	SRL	chr16:4496404-4497715;4493778-4493880;4522992-4523075;-	SE	-0.333	0.0193707
ENSMUSG00000023008	FMNL3	chr15:99329279-99329432;99328057-99328166;99331986-99332070;-	SE	0.577	1.4379e-12
ENSMUSG00000011960	CCNT1	chr15:98546523-98546594;98538688-98544608;98548665-98548711;-	SE	-0.197	0.0448215
ENSMUSG00000011960	CCNT1	chr15:98546744-98546908;98538688-98544608;98548665-98548711;-	SE	-0.103	0.00334519
ENSMUSG00000033228	SCAF11	chr15:96415776-96415947;96415031-96415151;96416848-96417189;-	SE	-0.109	0.00486967
ENSMUSG00000036167	PPHLN1	chr15:93410671-93410783;93398431-93398461;93424013-93424075;+	SE	-0.142	0.0309132
ENSMUSG00000036197	GXYLT1	chr15:93265870-93265963;93261746-93261918;93274875-93275151;-	SE	0.357	0.0034732
ENSMUSG00000022623	SHANK3	chr15:89556720-89556748;89547625-89549882;89557734-89560261;+	SE	0.442	0
ENSMUSG00000015377	DENND6B	chr15:89192934-89193118;89190989-89191028;89196218-89196444;-	SE	-0.121	0.00851853
ENSMUSG00000016664	PACSIN2	chr15:83379683-83379806;83378998-83379195;83381761-83381883;-	SE	0.258	0.000586736
ENSMUSG00000024236	SVIL	chr18:4971089-4971197;4920566-4920874;5037107-5037165;+	SE	0.618	1.92686e-08
ENSMUSG00000024236	SVIL	chr18:5060514-5060610;5059229-5059369;5062161-5062405;+	SE	0.474	0.00597583
ENSMUSG00000032940	RBM11	chr16:75598774-75598871;75598169-75598242;75600612-75601213;+	SE	0.165	0.0396447
ENSMUSG00000033029	1700088E04RIK	chr15:79136306-79136489;79135636-79135765;79139237-79139300;-	SE	0.219	0.00857475
ENSMUSG00000022568	SCRIB	chr15:76049456-76049540;76049202-76049301;76050049-76050112;-	SE	0.197	0.0243757
ENSMUSG00000022335	ZFAT	chr15:68146502-68146591;68118935-68119074;68165752-68165926;-	SE	0.446	0.000130294
ENSMUSG00000013846	ST3GAL1	chr15:67128552-67128607;67113506-67114357;67153042-67153170;-	SE	0.116	0.0233813
ENSMUSG00000022378	FAM49B	chr15:63956599-63956682;63950005-63950127;63957584-63957667;-	SE	0.254	1.89033e-09
ENSMUSG00000022425	ENPP2	chr15:54851347-54851422;54849990-54850127;54860042-54860094;-	SE	-0.149	0
ENSMUSG00000024381	BIN1	chr18:32414944-32415037;32414182-32414290;32419842-32419928;+	SE	0.153	0
ENSMUSG00000021144	MTA1	chr12:113133540-113133576;113133184-113133337;113135796-113135828;+	SE	-0.501	0
ENSMUSG00000037679	INF2	chr12:112612547-112612604;112611409-112612036;112614894-112614957;+	SE	-0.109	3.52838e-12
ENSMUSG00000037686	ASPG	chr12:112112980-112113092;112112191-112112300;112115566-112115650;+	SE	-0.667	9.88276e-07
ENSMUSG00000007411	MARK3	chr12:111646689-111646848;111639936-111640040;111647470-111647728;+	SE	-0.297	0
ENSMUSG00000007411	MARK3	chr12:111651957-111651984;111647470-111647728;111653389-111653434;+	SE	-0.137	0.00635951
ENSMUSG00000007411	MARK3	chr12:111651957-111651984;111647470-111647728;111655269-111656160;+	SE	0.118	0.0254323
ENSMUSG00000097121	D130020L05RIK	chr12:101084283-101084499;101083677-101084025;101088041-101088183;+	SE	0.18	0.00426453
ENSMUSG00000097121	D130020L05RIK	chr12:101086187-101086352;101083741-101084025;101088041-101088179;+	SE	0.137	0.0300031
ENSMUSG00000021182	CCDC88C	chr12:100925211-100925650;100923179-100923368;100928826-100929065;-	SE	-0.208	3.82533e-14
ENSMUSG00000066392	NRXN3	chr12:89517905-89517932;89512938-89513112;89532890-89533010;+	SE	0.128	0.00362991
ENSMUSG00000057265	BBOF1	chr12:84426707-84427201;84425135-84425280;84428342-84428444;+	SE	0.424	2.83671e-06
ENSMUSG00000021224	NUMB	chr12:83797196-83797343;83794035-83796154;83799507-83799523;-	SE	0.27	0
ENSMUSG00000013236	PTPRS	chr17:56429098-56429157;56428851-56428966;56434452-56434597;-	SE	-0.185	0.00162596
ENSMUSG00000015143	ACTN1	chr12:80170685-80170766;80170182-80170248;80171728-80171875;-	SE	0.375	0
ENSMUSG00000057858	FAM204A	chr19:60224864-60224899;60221053-60221304;60226231-60226697;-	SE	0.276	0.033644
ENSMUSG00000057858	FAM204A	chr19:60224864-60224899;60221053-60221304;60226309-60226669;-	SE	0.236	0.0178891
ENSMUSG00000057858	FAM204A	chr19:60224864-60224899;60221053-60221304;60226643-60226701;-	SE	0.511	0.000285386
ENSMUSG00000047454	GPHN	chr12:78522897-78522954;78504616-78504751;78532656-78532698;+	SE	0.217	0.00043355
ENSMUSG00000063450	SYNE2	chr12:76100027-76100096;76099229-76099512;76100991-76101131;+	SE	-0.227	0.000228926
ENSMUSG00000021113	SNAPC1	chr12:73969526-73969631;73968238-73968379;73970180-73970339;+	SE	0.117	1.48596e-06
ENSMUSG00000034761	MAP4K5	chr12:69820939-69820942;69818383-69818498;69822802-69822863;-	SE	0.169	0.000561206
ENSMUSG00000022253	NADK2	chr15:9098808-9098874;9096013-9096092;9100105-9100145;+	SE	-0.233	3.01635e-07
ENSMUSG00000021000	MIA2	chr12:59144698-59144770;59137697-59137786;59146335-59146362;+	SE	0.386	0.00277576
ENSMUSG00000021000	MIA2	chr12:59146335-59146362;59137697-59137786;59146846-59146872;+	SE	-0.157	0.00058314
ENSMUSG00000075289	CARNS1	chr19:4169527-4169808;4164323-4166564;4169898-4170071;-	SE	0.32	0.00240389
ENSMUSG00000022607	PTK2	chr15:73283266-73283350;73282217-73282235;73292034-73292087;-	SE	-0.159	0
ENSMUSG00000022607	PTK2	chr15:73391758-73391880;73343132-73343359;73394647-73394744;-	SE	0.118	0.0116649
ENSMUSG00000022607	PTK2	chr15:73391758-73391880;73365040-73365195;73394647-73394744;-	SE	0.299	0.0434027
ENSMUSG00000022607	PTK2	chr15:73392343-73392447;73391758-73391880;73394647-73394744;-	SE	-0.252	0.00899145
ENSMUSG00000021010	NPAS3	chr12:53501389-53501440;53501033-53501278;53640453-53640536;+	SE	0.614	0.00629069
ENSMUSG00000035181	HEATR5A	chr12:51912204-51912231;51909957-51910093;51914973-51915143;-	SE	-0.338	1.51798e-05
ENSMUSG00000035181	HEATR5A	chr12:51958852-51959064;51957078-51957187;51961432-51961644;-	SE	0.179	0.00531146
ENSMUSG00000020954	STRN3	chr12:51643103-51643214;51629373-51629507;51647993-51648135;-	SE	0.229	0.0274895
ENSMUSG00000020598	NRCAM	chr12:44535056-44535074;44532427-44532659;44537250-44537346;+	SE	-0.143	0.00871463
ENSMUSG00000020598	NRCAM	chr12:44594139-44594201;44590980-44591059;44597781-44597793;+	SE	0.506	0
ENSMUSG00000020598	NRCAM	chr12:44597781-44597793;44590980-44591059;44598349-44599667;+	SE	-0.332	0
ENSMUSG00000020598	NRCAM	chr12:44597781-44597793;44594139-44594201;44598349-44599667;+	SE	-0.276	0.00771482
ENSMUSG00000035954	DOCK4	chr12:40838440-40838554;40836629-40836702;40841236-40841298;+	SE	-0.259	2.05505e-06
ENSMUSG00000033530	TTC7B	chr12:100340496-100340547;100332578-100332719;100347935-100348033;-	SE	-0.443	0
ENSMUSG00000059336	SLC14A1	chr18:78120147-78120352;78116372-78116529;78123241-78123331;-	SE	0.139	0.0287879
ENSMUSG00000055762	EEF1D	chr15:75897225-75897282;75896819-75896919;75900690-75900762;-	SE	-0.142	6.01081e-06
ENSMUSG00000055762	EEF1D	chr15:75900690-75900762;75896675-75896919;75901131-75901252;-	SE	0.11	1.55104e-05
ENSMUSG00000036820	AMDHD2	chr17:24158639-24158694;24158309-24158522;24162975-24163115;-	SE	-0.129	0.0207184
ENSMUSG00000050545	FAM228B	chr12:4741061-4741207;4739891-4740043;4745651-4745730;-	SE	0.229	0.0139339
ENSMUSG00000021759	PLPP1	chr13:112834858-112835013;112800791-112801266;112851402-112851554;+	SE	0.329	0.00197053
ENSMUSG00000021694	ERCC8	chr13:108175804-108175906;108175553-108175620;108177616-108177717;+	SE	-0.182	0.0143809
ENSMUSG00000050623	CATSPERZ	chr19:6923300-6923367;6922422-6922660;6924793-6924889;-	SE	0.267	5.96254e-05
ENSMUSG00000050623	CATSPERZ	chr19:6923300-6923599;6922423-6922660;6924793-6925321;-	SE	0.3	1.20876e-05
ENSMUSG00000021646	MCCC2	chr13:99958804-99958871;99954614-99954771;99960899-99960976;-	SE	-0.11	2.73652e-05
ENSMUSG00000048603	GM9828	chr13:98319073-98319145;98317068-98317609;98321202-98321458;+	SE	-0.38	0.0167875
ENSMUSG00000054944	5330416C01RIK	chr13:97734300-97734403;97733497-97733716;97734699-97735675;-	SE	0.553	0.00852407
ENSMUSG00000058070	EML1	chr12:108503182-108503233;108502389-108502418;108506478-108506608;+	SE	-0.248	0.00914783
ENSMUSG00000050334	C130071C03RIK	chr13:83730236-83730314;83721380-83721655;83732702-83732832;+	SE	-0.157	0.0166558
ENSMUSG00000113204	GM46430	chr13:74611263-74611321;74610199-74610326;74617201-74617287;-	SE	0.371	0.01167
ENSMUSG00000058246	GM10037	chr13:67833231-67833358;67831105-67831153;67833794-67833871;+	SE	-0.501	0.000310538
ENSMUSG00000039153	RUNX2	chr17:44638512-44638705;44495986-44497243;44639664-44639826;-	SE	-0.23	0.00035207
ENSMUSG00000021458	AOPEP	chr13:63170940-63171047;63068114-63068285;63190478-63190551;+	SE	0.405	0.00337078
ENSMUSG00000035248	TUT7	chr13:59779136-59779201;59778751-59778815;59782017-59782343;-	SE	-0.113	0.00296876
ENSMUSG00000015937	MACROH2A1	chr13:56088251-56088342;56084195-56084285;56089757-56090058;-	SE	-0.152	1.96959e-14
ENSMUSG00000021493	PDLIM7	chr13:55508207-55508326;55507863-55507880;55508779-55508810;-	SE	0.198	0.0155988
ENSMUSG00000034675	DBN1	chr13:55476635-55476773;55476145-55476316;55477550-55477680;-	SE	-0.302	2.65551e-10
ENSMUSG00000025871	4833439L19RIK	chr13:54564184-54564272;54561570-54561871;54564514-54564621;-	SE	0.105	0.000228926
ENSMUSG00000025871	4833439L19RIK	chr13:54564184-54564272;54561570-54561871;54565181-54565356;-	SE	0.2	0.0222414
ENSMUSG00000037989	WNK2	chr13:49044373-49044418;49042627-49042866;49051356-49051527;-	SE	-0.213	1.33349e-08
ENSMUSG00000037989	WNK2	chr13:49044373-49044418;49042627-49042866;49052558-49052773;-	SE	-0.215	9.70185e-12
ENSMUSG00000037989	WNK2	chr13:49050483-49050582;49042627-49042866;49051356-49051527;-	SE	-0.237	0.000656686
ENSMUSG00000037989	WNK2	chr13:49050483-49050582;49044373-49044418;49051356-49051527;-	SE	0.207	5.15339e-06
ENSMUSG00000037989	WNK2	chr13:49050483-49050582;49044373-49044418;49052558-49052773;-	SE	0.367	0.00034865
ENSMUSG00000037989	WNK2	chr13:49051356-49051527;49042627-49042866;49052558-49052773;-	SE	-0.188	9.8927e-08
ENSMUSG00000037989	WNK2	chr13:49051356-49051527;49044373-49044418;49052558-49052773;-	SE	0.19	0.0340483
ENSMUSG00000021375	KIF13A	chr13:46760662-46760767;46752080-46752872;46761272-46761424;-	SE	0.177	0.00256368
ENSMUSG00000021375	KIF13A	chr13:46780625-46780664;46778893-46778993;46785245-46785392;-	SE	-0.285	5.6674e-05
ENSMUSG00000021375	KIF13A	chr13:46864818-46864831;46848325-46848386;46929215-46929306;-	SE	0.141	0.000629661
ENSMUSG00000038267	SLC22A23	chr13:34193248-34193272;34192155-34192279;34193393-34193426;-	SE	-0.423	1.38997e-08
ENSMUSG00000021338	CARMIL1	chr13:24019563-24019710;24012483-24013460;24022495-24022556;-	SE	-0.444	7.99172e-07
ENSMUSG00000021338	CARMIL1	chr13:24019563-24019713;24012343-24013460;24022495-24022636;-	SE	-0.438	9.41617e-07
ENSMUSG00000021338	CARMIL1	chr13:24020046-24020071;24019563-24019713;24022495-24022636;-	SE	0.457	0.00043355
ENSMUSG00000021338	CARMIL1	chr13:24102071-24102083;24099581-24099663;24106308-24106378;-	SE	-0.205	0.0344311
ENSMUSG00000063894	ZKSCAN8	chr13:21521785-21521909;21513221-21520962;21522223-21522315;-	SE	-0.219	0.00463612
ENSMUSG00000021301	HECW1	chr13:14311688-14311790;14306782-14306933;14316016-14317360;-	SE	-0.228	0.000742393
ENSMUSG00000021302	GGPS1	chr13:14059318-14059450;14055149-14055220;14063205-14063413;-	SE	0.357	0.0167875
ENSMUSG00000021302	GGPS1	chr13:14059318-14059453;14055149-14055220;14063205-14063373;-	SE	0.364	0.0151747
ENSMUSG00000021313	RYR2	chr13:11903217-11903238;11890833-11890848;11918310-11918415;-	SE	-0.265	2.88814e-07
ENSMUSG00000021156	ZMYND11	chr13:9710145-9710307;9698627-9698705;9720772-9720928;-	SE	-0.107	0.00412184
ENSMUSG00000021196	PFKP	chr13:6593100-6593253;6588488-6588653;6597858-6598011;-	SE	0.476	0
ENSMUSG00000021196	PFKP	chr13:6597858-6598011;6588488-6588653;6598738-6598760;-	SE	-0.17	1.78304e-12
ENSMUSG00000021196	PFKP	chr13:6597858-6598011;6593100-6593253;6598738-6598760;-	SE	-0.289	0
ENSMUSG00000049882	VCPKMT	chr12:69579833-69580010;69577681-69577940;69581117-69581237;-	SE	-0.116	0.030588
ENSMUSG00000025162	CSNK1D	chr11:120964947-120965010;120961748-120963906;120967994-120968134;-	SE	-0.323	0
ENSMUSG00000051510	MAFG	chr11:120629985-120630016;120629817-120629881;120633361-120633600;-	SE	0.554	0.000195389
ENSMUSG00000025137	PCYT2	chr11:120612845-120613083;120612204-120612601;120613378-120613423;-	SE	0.278	0.019055
ENSMUSG00000025137	PCYT2	chr11:120613029-120613083;120612462-120612601;120613378-120613423;-	SE	0.141	0.0333105
ENSMUSG00000061306	SLC38A10	chr11:120141599-120141645;120140592-120140686;120147720-120147838;-	SE	-0.114	0.0309132
ENSMUSG00000061306	SLC38A10	chr11:120147720-120147838;120141599-120141645;120150979-120151287;-	SE	-0.169	0.0353655
ENSMUSG00000021171	ESYT2	chr12:116353826-116353889;116348218-116348314;116357111-116357186;+	SE	-0.139	0.000329018
ENSMUSG00000021171	ESYT2	chr12:116370170-116370227;116370011-116370061;116389433-116391050;+	SE	0.115	0.00190484
ENSMUSG00000020758	ITGB4	chr11:116005896-116006055;116005530-116005767;116006460-116006610;+	SE	-0.227	1.80709e-07
ENSMUSG00000020781	TSEN54	chr11:115820124-115820223;115817052-115817105;115820378-115820507;+	SE	0.176	0.00273659
ENSMUSG00000041592	SDK2	chr11:113823370-113823427;113821575-113821677;113825014-113825150;-	SE	-0.103	0.017953
ENSMUSG00000041674	BC006965	chr11:112722296-112722405;112691291-112691435;112774298-112774431;-	SE	-0.583	0.00333889
ENSMUSG00000020728	CEP112	chr11:108664495-108664726;108606212-108606395;108752577-108752640;+	SE	0.269	0.00816624
ENSMUSG00000018433	NOL11	chr11:107183572-107183630;107181738-107181883;107186634-107186691;-	SE	0.23	0.000173866
ENSMUSG00000040481	BPTF	chr11:107086711-107086897;107082512-107082700;107095715-107095925;-	SE	-0.205	0.00888635
ENSMUSG00000040481	BPTF	chr11:107095001-107095190;107082512-107082700;107095715-107095925;-	SE	-0.163	0.000291894
ENSMUSG00000024533	SPIRE1	chr18:67501067-67501241;67497176-67497314;67503430-67503573;-	SE	-0.119	1.46022e-07
ENSMUSG00000024533	SPIRE1	chr18:67512840-67512879;67506553-67506726;67519290-67519420;-	SE	-0.115	0.00858734
ENSMUSG00000020717	PECAM1	chr11:106681031-106681085;106679548-106679611;106682879-106682953;-	SE	0.178	0.00103512
ENSMUSG00000053580	TANC2	chr11:105914040-105914070;105913356-105913489;105914891-105914983;+	SE	0.434	1.56071e-09
ENSMUSG00000018411	MAPT	chr11:104318156-104318249;104310268-104310534;104321350-104321432;+	SE	-0.493	0
ENSMUSG00000037935	SMARCE1	chr11:99228274-99228318;99220654-99220735;99228496-99228548;-	SE	0.226	0.00923248
ENSMUSG00000018537	PCGF2	chr11:97699205-97699300;97693415-97693568;97699535-97699581;-	SE	0.304	0.0103847
ENSMUSG00000038453	SRCIN1	chr11:97542533-97542557;97537043-97537239;97551676-97551978;-	SE	-0.289	3.05954e-10
ENSMUSG00000038453	SRCIN1	chr11:97548879-97548978;97542533-97542557;97551676-97551978;-	SE	0.142	0.00202241
ENSMUSG00000021090	LRRC9	chr12:72508970-72509042;72506285-72506426;72510335-72510565;+	SE	0.416	7.18822e-05
ENSMUSG00000020866	CACNA1G	chr11:94414930-94415074;94413089-94413224;94415742-94416099;-	SE	-0.401	0.0300545
ENSMUSG00000020866	CACNA1G	chr11:94423670-94423724;94418818-94418970;94425763-94425977;-	SE	0.441	9.99067e-12
ENSMUSG00000086003	B230206L02RIK	chr11:94151337-94151412;94138486-94138663;94155455-94155497;+	SE	0.195	0.0220741
ENSMUSG00000034156	TSPOAP1	chr11:87777766-87778606;87777046-87777235;87779228-87779328;+	SE	-0.833	0
ENSMUSG00000020930	CCDC103	chr11:102882351-102882431;102881203-102881315;102882544-102882696;+	SE	-0.209	0.0499525
ENSMUSG00000020527	MYO19	chr11:84895267-84895364;84894549-84894652;84897120-84897211;+	SE	0.29	0.0431406
ENSMUSG00000017677	WSB1	chr11:79243399-79243575;79241983-79242156;79244462-79244563;-	SE	0.144	0.0116665
ENSMUSG00000022537	TMEM44	chr16:30518299-30518332;30511854-30514822;30529411-30529570;-	SE	-0.413	3.70811e-09
ENSMUSG00000000631	MYO18A	chr11:77812008-77812719;77809805-77809858;77815855-77815891;+	SE	0.433	0.000173866
ENSMUSG00000000631	MYO18A	chr11:77821529-77821550;77821041-77821186;77822662-77822674;+	SE	-0.165	1.6792e-10
ENSMUSG00000000631	MYO18A	chr11:77822665-77822674;77821041-77821186;77823275-77823446;+	SE	0.207	0.0220756
ENSMUSG00000022610	MAPK12	chr15:89135576-89135688;89135122-89135170;89137400-89137459;-	SE	-0.486	0.000385904
ENSMUSG00000020807	4933427D14RIK	chr11:72202411-72202554;72198362-72198963;72207195-72207267;-	SE	0.162	0.0490653
ENSMUSG00000040620	DHX33	chr11:70993609-70993698;70992107-70992311;70993856-70993980;-	SE	0.196	0.00024902
ENSMUSG00000025221	KCNIP2	chr19:45796278-45796332;45795579-45795704;45797090-45797186;-	SE	-0.339	1.48212e-12
ENSMUSG00000025221	KCNIP2	chr19:45796278-45797186;45795579-45795704;45815730-45816022;-	SE	-0.26	0.00225451
ENSMUSG00000032782	CNTROB	chr11:69302851-69302966;69300242-69300315;69303093-69303264;-	SE	0.115	0.00598726
ENSMUSG00000020900	MYH10	chr11:68775364-68775427;68771871-68771986;68783105-68783299;+	SE	-0.107	0
ENSMUSG00000033352	MAP2K4	chr11:65775732-65775765;65756268-65756371;65788135-65788285;-	SE	0.225	0.000527859
ENSMUSG00000033389	ARHGAP44	chr11:65012906-65012924;65011870-65012098;65021940-65022121;-	SE	-0.306	1.35329e-09
ENSMUSG00000010086	RNF112	chr11:61453427-61453496;61452627-61452913;61453618-61453659;-	SE	-0.142	0.00470998
ENSMUSG00000010025	ALDH3A2	chr11:61247928-61248041;61244852-61246321;61248861-61249097;-	SE	0.138	0.0421004
ENSMUSG00000000538	TOM1L2	chr11:60232897-60232957;60231100-60231137;60241817-60241893;-	SE	0.546	0
ENSMUSG00000000538	TOM1L2	chr11:60239009-60239072;60232897-60232957;60241817-60241893;-	SE	-0.203	0
ENSMUSG00000005417	MPRIP	chr11:59757523-59761327;59754992-59755109;59764379-59764527;+	SE	-0.105	0.0253597
ENSMUSG00000036860	MRPL55	chr11:59204174-59204255;59202485-59202659;59204555-59204757;+	SE	0.114	0.00390886
ENSMUSG00000018387	SHROOM1	chr11:53465119-53465308;53464274-53464330;53465495-53466044;+	SE	-0.183	0.00522032
ENSMUSG00000020376	RNF130	chr11:50099245-50099339;50095775-50095980;50104548-50104753;+	SE	-0.272	0.00835152
ENSMUSG00000020376	RNF130	chr11:50099245-50099339;50095775-50095980;50119044-50125719;+	SE	-0.103	1.08009e-05
ENSMUSG00000020436	GABRG2	chr11:41913969-41913993;41911708-41912591;41916283-41916489;-	SE	-0.303	0
ENSMUSG00000032735	ABLIM3	chr18:61816921-61816969;61814197-61814332;61818988-61819087;-	SE	-0.147	1.94665e-05
ENSMUSG00000032735	ABLIM3	chr18:61816921-61816969;61814197-61814332;61819790-61819917;-	SE	0.151	0.000143195
ENSMUSG00000032735	ABLIM3	chr18:61818988-61819087;61814197-61814332;61819790-61819917;-	SE	0.223	9.07348e-06
ENSMUSG00000022940	PIGP	chr16:94365354-94365473;94358762-94359174;94370088-94370192;-	SE	-0.169	0.000212389
ENSMUSG00000047656	TRPT1	chr19:6997932-6998102;6996695-6996777;6998191-6998366;+	SE	-0.119	0.00220216
ENSMUSG00000047656	TRPT1	chr19:6998191-6998366;6996695-6996777;6998508-6998565;+	SE	-0.161	2.88829e-06
ENSMUSG00000018654	IKZF1	chr11:11761218-11761353;11758194-11758317;11768880-11769798;+	SE	-0.258	0.0414207
ENSMUSG00000020456	OGDH	chr11:6324877-6324922;6316764-6316855;6334532-6334648;+	SE	-0.14	0.00487217
ENSMUSG00000034354	MTMR3	chr11:4546188-4546268;4531221-4531305;4594602-4594863;-	SE	0.153	0.000219484
ENSMUSG00000025245	LZTFL1	chr9:123715299-123715420;123712429-123712624;123717525-123717553;-	SE	-0.154	0.00472311
ENSMUSG00000025245	LZTFL1	chr9:123715299-123715424;123712429-123712624;123717525-123717528;-	SE	-0.133	0.00684467
ENSMUSG00000044712	SLC38A6	chr12:73293698-73293799;73292159-73292233;73310144-73310197;+	SE	0.354	0.000174205
ENSMUSG00000044712	SLC38A6	chr12:73310989-73312524;73310144-73310197;73318976-73319016;+	SE	0.665	3.33411e-10
ENSMUSG00000035769	XYLB	chr9:119361113-119361183;119359231-119359314;119364496-119364577;+	SE	-0.448	0.00271774
ENSMUSG00000039607	RBMS3	chr9:116627889-116627937;116586017-116586095;116636368-116636479;-	SE	0.149	0.035861
ENSMUSG00000039607	RBMS3	chr9:116678646-116678697;116636368-116636479;116681130-116681227;-	SE	0.226	1.61952e-06
ENSMUSG00000032507	FBXL2	chr9:113989119-113989194;113986405-113986536;113989309-113989436;-	SE	-0.151	7.78539e-05
ENSMUSG00000032503	ARPP21	chr9:112126434-112126539;112124739-112125000;112127278-112127460;-	SE	-0.411	0
ENSMUSG00000044037	ALS2CL	chr9:110894295-110894392;110893986-110894160;110894565-110894723;+	SE	0.144	0.0173465
ENSMUSG00000032480	DHX30	chr9:110115035-110115211;110112970-110113090;110115490-110115582;-	SE	0.164	0.00771806
ENSMUSG00000032478	NME6	chr9:109835317-109835414;109833029-109833295;109839607-109839710;+	SE	-0.274	0.0217337
ENSMUSG00000023473	CELSR3	chr9:108838759-108838774;108838463-108838565;108839999-108840094;+	SE	-0.175	0.0102681
ENSMUSG00000032599	IP6K2	chr9:108796540-108796572;108796063-108796396;108797206-108797442;+	SE	-0.177	0.00463055
ENSMUSG00000032599	IP6K2	chr9:108796654-108796783;108796063-108796396;108797206-108797345;+	SE	-0.314	0.0290742
ENSMUSG00000032599	IP6K2	chr9:108796654-108796783;108796540-108796572;108797206-108797345;+	SE	0.242	6.77856e-05
ENSMUSG00000032599	IP6K2	chr9:108796670-108796783;108796540-108796572;108797206-108797994;+	SE	0.291	4.70156e-05
ENSMUSG00000022961	SON	chr16:91674694-91674774;91671348-91671465;91675400-91675548;+	SE	0.102	0.0122329
ENSMUSG00000032579	HEMK1	chr9:107330772-107330822;107329323-107329432;107336571-107336663;-	SE	0.682	5.23499e-12
ENSMUSG00000032579	HEMK1	chr9:107336178-107336272;107329323-107329432;107336571-107336663;-	SE	0.49	2.29373e-06
ENSMUSG00000042210	ABHD14A	chr9:106445525-106445829;106444089-106444306;106447530-106447620;-	SE	0.148	0.0185355
ENSMUSG00000023345	POC1A	chr9:106301332-106301436;106295140-106295274;106305264-106305333;+	SE	-0.242	0.0359798
ENSMUSG00000032560	DNAJC13	chr9:104209868-104209883;104209304-104209387;104212760-104212904;-	SE	-0.339	0.000163981
ENSMUSG00000032560	DNAJC13	chr9:104238464-104238540;104237135-104237177;104246759-104246827;-	SE	-0.185	0.0253124
ENSMUSG00000032463	FAIM	chr9:98990914-98990971;98986373-98986512;98992100-98992233;+	SE	0.166	0.0458254
ENSMUSG00000061981	FLOT2	chr11:78053362-78053453;78049477-78049559;78055756-78055880;+	SE	-0.15	0.0292608
ENSMUSG00000023868	PDE10A	chr17:8758144-8758267;8756961-8757093;8898860-8898989;+	SE	0.287	0.00438861
ENSMUSG00000049493	PLS1	chr9:95795761-95795866;95786932-95787096;95845170-95845286;-	SE	-0.273	0.0149329
ENSMUSG00000020268	LYRM7	chr11:54848578-54849396;54839812-54841202;54850344-54850415;-	SE	-0.321	0.00254092
ENSMUSG00000033419	SNAP91	chr9:86838030-86838133;86822887-86825077;86879421-86879581;-	SE	-0.163	0.00195451
ENSMUSG00000024050	WIZ	chr17:32381055-32381156;32378839-32379118;32387572-32387817;-	SE	0.311	0.00370836
ENSMUSG00000024050	WIZ	chr17:32381083-32381156;32378839-32379118;32387572-32387759;-	SE	0.226	0.00234467
ENSMUSG00000097466	D430036J16RIK	chr9:81636834-81636937;81631929-81632279;81639160-81639183;+	SE	-0.226	0.0133308
ENSMUSG00000032186	TMOD2	chr9:75610100-75610313;75597209-75597402;75610528-75610679;-	SE	-0.547	0.00615094
ENSMUSG00000018661	COG1	chr11:113661658-113661693;113661139-113661218;113662206-113662400;+	SE	-0.198	3.82533e-14
ENSMUSG00000089865	GM44503	chr9:72965168-72965278;72964090-72964236;72969031-72969185;+	SE	-0.349	4.29141e-05
ENSMUSG00000032212	SLTM	chr9:70543969-70544057;70542753-70543081;70559036-70559101;+	SE	-0.116	0.00046414
ENSMUSG00000032212	SLTM	chr9:70562813-70562861;70559036-70559101;70572148-70572176;+	SE	0.147	0.00170945
ENSMUSG00000032217	RNF111	chr9:70450285-70450538;70443401-70443750;70453500-70453817;-	SE	-0.105	0.0048528
ENSMUSG00000032384	CSNK1G1	chr9:65950015-65950064;65921003-65921068;65958328-65958721;+	SE	-0.398	1.71069e-05
ENSMUSG00000032336	NPTN	chr9:58618662-58619010;58582239-58582526;58623686-58623855;+	SE	-0.245	0
ENSMUSG00000037716	CCDC33	chr9:58031160-58031262;58030333-58030420;58031614-58031763;-	SE	-0.556	0.010497
ENSMUSG00000032323	CYP11A1	chr9:58018193-58018393;58016273-58016429;58019292-58019496;+	SE	-0.25	0.00660525
ENSMUSG00000005871	APC	chr18:34261004-34261157;34220983-34221276;34266057-34266222;+	SE	-0.307	0.00184108
ENSMUSG00000005871	APC	chr18:34266057-34266222;34221251-34221276;34268297-34268379;+	SE	0.119	0.00916296
ENSMUSG00000005871	APC	chr18:34266057-34266222;34247697-34247734;34268297-34268379;+	SE	0.154	9.37774e-05
ENSMUSG00000005871	APC	chr18:34266057-34266222;34261004-34261157;34268297-34268379;+	SE	0.18	0.000164534
ENSMUSG00000032076	CADM1	chr9:47818733-47818817;47813772-47813945;47829376-47829409;+	SE	-0.175	5.69407e-06
ENSMUSG00000032076	CADM1	chr9:47818733-47818817;47813772-47813945;47848166-47848298;+	SE	0.204	0.0224765
ENSMUSG00000032076	CADM1	chr9:47829376-47829409;47813772-47813945;47848166-47848298;+	SE	0.402	1.15292e-10
ENSMUSG00000032076	CADM1	chr9:47829376-47829409;47818733-47818817;47848166-47848298;+	SE	0.129	5.49873e-09
ENSMUSG00000032076	CADM1	chr9:47836716-47836770;47813772-47813945;47848166-47848298;+	SE	0.349	0
ENSMUSG00000032076	CADM1	chr9:47836716-47836770;47829376-47829409;47848166-47848298;+	SE	0.105	0.00718541
ENSMUSG00000042790	RNF214	chr9:45904769-45904919;45899745-45900256;45906737-45906861;-	SE	-0.14	0.026448
ENSMUSG00000043987	CEP164	chr9:45805985-45807644;45803172-45803328;45809703-45809908;-	SE	-0.164	0.0189574
ENSMUSG00000032123	DPAGT1	chr9:44327551-44327672;44326550-44327205;44327952-44328166;+	SE	0.124	0.0138751
ENSMUSG00000032135	MCAM	chr9:44140597-44140693;44140361-44140503;44140844-44140992;+	SE	0.361	6.20238e-06
ENSMUSG00000079055	SLC8A3	chr12:81209453-81209471;81204891-81205016;81214065-81214169;-	SE	-0.155	4.03927e-06
ENSMUSG00000059495	ARHGEF12	chr9:43040539-43040596;43027196-43027295;43042590-43042676;-	SE	-0.51	0
ENSMUSG00000032878	CCDC85A	chr11:28399375-28399510;28387151-28388948;28434080-28434157;-	SE	-0.239	0.00435027
ENSMUSG00000074415	MIR100HG	chr9:41586885-41586995;41581338-41581402;41589973-41592487;+	SE	0.257	0.0075487
ENSMUSG00000032386	TRIP4	chr9:65896696-65896930;65884927-65885247;65908438-65908794;-	SE	-0.476	0.00317014
ENSMUSG00000001948	SPA17	chr9:37611835-37612018;37607616-37607687;37613555-37613722;-	SE	-0.177	0.0197525
ENSMUSG00000031996	APLP2	chr9:31156189-31156225;31153413-31153499;31157694-31157847;-	SE	-0.137	0
ENSMUSG00000031996	APLP2	chr9:31167560-31167728;31164542-31164673;31168707-31168916;-	SE	-0.123	2.63631e-09
ENSMUSG00000059974	NTM	chr9:29000704-29000737;28996230-28996634;29006253-29006289;-	SE	-0.581	0
ENSMUSG00000059974	NTM	chr9:29000704-29000737;28996230-28996634;29009225-29009377;-	SE	-0.139	0
ENSMUSG00000057982	ZFP809	chr9:22237674-22237784;22235019-22235146;22238541-22239253;+	SE	-0.232	0.0260649
ENSMUSG00000032198	DOCK6	chr9:21829473-21829578;21825782-21825875;21830213-21830377;-	SE	-0.544	2.21811e-05
ENSMUSG00000058192	ZFP846	chr9:20591338-20591421;20590812-20590884;20593160-20594471;+	SE	0.252	0.00235888
ENSMUSG00000045519	ZFP560	chr9:20349580-20349663;20345135-20349159;20350531-20350612;-	SE	-0.31	0.00274345
ENSMUSG00000022359	WDYHV1	chr15:58150605-58150656;58148332-58148433;58157901-58157999;+	SE	-0.115	0.0175662
ENSMUSG00000031932	GPR83	chr9:14864771-14864897;14860209-14860920;14866848-14866982;+	SE	0.239	1.45563e-06
ENSMUSG00000032006	PDGFD	chr9:6359702-6359917;6337242-6337441;6376894-6377519;+	SE	-0.156	0.0136328
ENSMUSG00000090386	MIR99AHG	chr16:77596898-77596959;77555921-77555967;77679976-77680023;+	SE	0.108	0.011271
ENSMUSG00000058571	GPC6	chr14:117892341-117892371;117888521-117888665;117951137-117951274;+	SE	0.424	0.0121246
ENSMUSG00000072294	KLF12	chr14:100149731-100149795;100109770-100109860;100284256-100284484;-	SE	0.146	0.0357546
ENSMUSG00000033166	DIS3	chr14:99085873-99085958;99084026-99084154;99086046-99086111;-	SE	-0.184	5.96254e-05
ENSMUSG00000031870	PGR	chr9:8922598-8922715;8903595-8903747;8946644-8946950;+	SE	0.116	0.0189876
ENSMUSG00000040785	TTC3	chr16:94387336-94387390;94385335-94385423;94388264-94388385;+	SE	0.138	0.0105102
ENSMUSG00000034795	CCDC122	chr14:77091667-77092066;77068836-77068949;77092769-77092886;+	SE	-0.166	0.00297017
ENSMUSG00000049811	FAM161A	chr11:23021493-23021661;23019999-23021133;23023429-23023529;+	SE	0.644	1.10673e-08
ENSMUSG00000068015	LRCH1	chr14:74794910-74794991;74786280-74786390;74795296-74795369;-	SE	-0.116	0.019682
ENSMUSG00000022089	BIN3	chr14:70123840-70124042;70118603-70118652;70124182-70124244;+	SE	0.388	0.00147983
ENSMUSG00000097589	DLEU2	chr14:61624432-61624482;61614165-61614271;61625219-61625362;-	SE	0.726	2.80885e-05
ENSMUSG00000021952	XPO4	chr14:57643334-57643489;57641799-57643223;57648418-57648524;-	SE	-0.222	0.0222761
ENSMUSG00000022641	BBX	chr16:50209084-50209144;50202377-50202575;50220444-50220593;-	SE	-0.206	0.00130341
ENSMUSG00000022641	BBX	chr16:50210444-50210534;50209084-50209144;50220444-50220593;-	SE	-0.309	4.15171e-07
ENSMUSG00000097431	GM26782	chr14:50871750-50871826;50870363-50870556;50874913-50874962;+	SE	0.347	0.00501634
ENSMUSG00000097431	GM26782	chr14:50874913-50874962;50870362-50870556;50876671-50876820;+	SE	-0.106	0.00122822
ENSMUSG00000021843	KTN1	chr14:47704419-47704488;47704186-47704277;47705762-47705800;+	SE	-0.138	0.00133495
ENSMUSG00000015759	CNIH1	chr14:46783825-46783873;46780112-46780225;46784111-46784180;-	SE	-0.186	5.54466e-13
ENSMUSG00000037712	FERMT2	chr14:45476417-45476450;45475897-45476113;45482431-45482566;-	SE	-0.317	0
ENSMUSG00000034940	SYNRG	chr11:84039655-84039691;84039210-84039321;84040796-84040928;+	SE	-0.158	0.0235168
ENSMUSG00000040640	ERC2	chr14:27776158-27776182;27652686-27653483;27776825-27777242;+	SE	0.684	0
ENSMUSG00000040640	ERC2	chr14:28046474-28046486;28040342-28040536;28080131-28080267;+	SE	0.265	0
ENSMUSG00000025429	PSTPIP2	chr18:77874272-77874369;77873360-77873459;77875837-77875919;+	SE	-0.139	0.00413041
ENSMUSG00000039367	SEC24C	chr14:20675730-20675859;20674428-20674737;20675957-20676157;+	SE	0.241	0.00202179
ENSMUSG00000034235	USP54	chr14:20565942-20566062;20560845-20562242;20570247-20570415;-	SE	0.322	4.75314e-07
ENSMUSG00000039599	FAM149B	chr14:20358023-20358140;20352703-20352839;20374329-20374390;+	SE	-0.21	0.000151536
ENSMUSG00000053453	THOC7	chr14:13957553-13957631;13957061-13957180;13961184-13961212;-	SE	-0.326	0.00827135
ENSMUSG00000024613	TCOF1	chr18:60831512-60831680;60829013-60829115;60831773-60831995;-	SE	-0.125	0.0140578
ENSMUSG00000020594	PUM2	chr12:8699063-8699188;8698090-8698159;8700148-8700222;+	SE	0.113	0.000670166
ENSMUSG00000020594	PUM2	chr12:8700148-8700222;8698090-8698159;8705932-8706041;+	SE	-0.122	0.0100877
ENSMUSG00000001995	SIPA1L2	chr8:125433177-125433309;125423192-125423246;125439263-125439483;-	SE	-0.126	0.000331344
ENSMUSG00000031819	EMC8	chr8:120658551-120658622;120658023-120658248;120659004-120659074;-	SE	-0.132	0.000703461
ENSMUSG00000033577	MYO6	chr9:80303272-80303299;80300534-80300666;80306959-80307178;+	SE	0.134	0.00610114
ENSMUSG00000014786	SLC9A5	chr8:105357580-105357651;105357393-105357483;105358373-105358503;+	SE	-0.118	0.041738
ENSMUSG00000036564	NDRG4	chr8:95712324-95712363;95711092-95711144;95713177-95713918;+	SE	-0.679	0
ENSMUSG00000031788	KIFC3	chr8:95100646-95100673;95099827-95100452;95101408-95101517;-	SE	-0.59	0
ENSMUSG00000020836	CORO6	chr11:77467223-77467343;77466417-77466599;77468265-77468370;+	SE	0.178	0.00353559
ENSMUSG00000020836	CORO6	chr11:77467749-77467869;77466417-77466599;77468265-77468370;+	SE	0.494	0.00477059
ENSMUSG00000036712	CYLD	chr8:88718289-88718298;88709890-88709996;88719297-88719396;+	SE	0.14	0.0491445
ENSMUSG00000033335	DNM2	chr9:21480318-21480545;21478898-21479037;21481332-21481419;+	SE	0.42	0
ENSMUSG00000033335	DNM2	chr9:21480406-21480545;21478898-21479037;21481332-21481419;+	SE	0.354	0
ENSMUSG00000031697	ORC6	chr8:85301108-85301238;85299631-85299992;85303361-85303451;+	SE	0.172	0.042095
ENSMUSG00000034656	CACNA1A	chr8:84635548-84635584;84633649-84633763;84636511-84636698;+	SE	-0.644	0
ENSMUSG00000002885	ADGRE5	chr8:83730110-83730257;83729381-83729525;83733413-83733566;-	SE	0.258	0.0402728
ENSMUSG00000005481	DDX39	chr8:83721465-83721524;83720956-83721140;83721733-83721852;+	SE	0.202	0.0388192
ENSMUSG00000028923	NECAP2	chr4:141070854-141070940;141070055-141070233;141071580-141071839;-	SE	0.407	0.0100877
ENSMUSG00000028923	NECAP2	chr4:141070854-141070940;141070055-141070233;141072528-141072637;-	SE	0.232	0.0018392
ENSMUSG00000028745	CAPZB	chr4:139288860-139288973;139287755-139287832;139291002-139291758;+	SE	-0.129	0
ENSMUSG00000027012	DYNC1I2	chr2:71227826-71227844;71219300-71219418;71228599-71228690;+	SE	-0.14	3.63985e-05
ENSMUSG00000035649	ZCCHC7	chr4:44929580-44929645;44929117-44929235;44931035-44931362;+	SE	-0.104	0.0301534
ENSMUSG00000036940	KDM1A	chr4:136563437-136563449;136561017-136561160;136568572-136568667;-	SE	0.16	0.00709153
ENSMUSG00000097248	GM2694	chr8:87513808-87513896;87472843-87472960;87521735-87521813;+	SE	-0.392	3.44544e-06
ENSMUSG00000039953	CLSTN1	chr4:149626086-149626116;149614049-149614172;149627211-149627325;+	SE	-0.232	0
ENSMUSG00000012126	UBXN11	chr4:134116030-134116157;134109559-134109658;134123391-134123603;+	SE	-0.276	0.0351466
ENSMUSG00000006586	RUNX1T1	chr4:13771375-13771545;13743435-13743729;13835632-13835770;+	SE	-0.445	0.00365169
ENSMUSG00000006586	RUNX1T1	chr4:13771375-13771545;13751296-13751748;13835632-13835770;+	SE	-0.645	0.000396322
ENSMUSG00000045659	PLEKHA7	chr7:116126935-116127041;116123492-116124820;116128553-116128693;-	SE	-0.609	8.99223e-08
ENSMUSG00000045659	PLEKHA7	chr7:116126935-116127046;116123492-116124820;116128553-116128693;-	SE	-0.539	3.46336e-08
ENSMUSG00000045659	PLEKHA7	chr7:116148252-116148333;116145169-116145238;116154632-116154686;-	SE	-0.311	7.09083e-06
ENSMUSG00000045659	PLEKHA7	chr7:116156855-116156975;116154632-116154686;116157481-116157568;-	SE	-0.451	0.000858364
ENSMUSG00000026458	PPFIA4	chr1:134299025-134299136;134296782-134298828;134299290-134299468;-	SE	-0.171	2.04229e-05
ENSMUSG00000028863	MEAF6	chr4:125107651-125107709;125102838-125103031;125108322-125108356;+	SE	-0.37	0.0188295
ENSMUSG00000040964	ARHGEF10L	chr4:140568755-140568770;140568338-140568520;140570256-140570402;-	SE	-0.187	2.82467e-09
ENSMUSG00000040964	ARHGEF10L	chr4:140586783-140586900;140583823-140583932;140591817-140591987;-	SE	0.411	0
ENSMUSG00000028894	INPP5B	chr4:124743635-124743733;124742812-124743030;124743873-124743903;+	SE	-0.105	0.027088
ENSMUSG00000048899	RIMKLA	chr4:119480991-119481052;119477790-119478021;119492296-119492509;-	SE	-0.749	2.21883e-10
ENSMUSG00000059474	MBTD1	chr11:93918830-93918947;93912413-93912458;93921366-93921484;+	SE	-0.168	0.016486
ENSMUSG00000026656	FCGR2B	chr1:170963324-170963465;170961195-170961233;170965701-170965824;-	SE	-0.183	3.77095e-05
ENSMUSG00000087698	GM13031	chr4:140949840-140949989;140948356-140948464;140957663-140957902;-	SE	0.115	0.0499894
ENSMUSG00000031561	TENM3	chr8:48646257-48646536;48417007-48417245;48674409-48674684;-	SE	0.385	0.00101206
ENSMUSG00000022498	TXNDC11	chr16:11093815-11093928;11091585-11091786;11104565-11104659;-	SE	-0.208	0.0177501
ENSMUSG00000029673	AUTS2	chr5:131466031-131466127;131461281-131461353;131472258-131472479;-	SE	0.105	0.0104299
ENSMUSG00000029673	AUTS2	chr5:131470413-131470458;131461281-131461353;131472258-131472479;-	SE	0.167	0.00271792
ENSMUSG00000043456	ZFP536	chr7:37716572-37716642;37649685-37649797;37769595-37769962;-	SE	-0.109	0.00566254
ENSMUSG00000001247	LSR	chr7:30962810-30962867;30962097-30962244;30965968-30966088;-	SE	-0.456	4.77405e-07
ENSMUSG00000036817	SUN1	chr5:139229752-139229944;139226705-139226885;139233470-139233569;+	SE	-0.338	0.030635
ENSMUSG00000036817	SUN1	chr5:139229752-139229944;139226705-139226885;139233900-139233994;+	SE	-0.306	0.000215776
ENSMUSG00000036817	SUN1	chr5:139230772-139230838;139226705-139226885;139233470-139233569;+	SE	-0.346	0.000553666
ENSMUSG00000057230	AAK1	chr6:86970990-86971086;86967268-86967373;86981295-86981397;+	SE	-0.109	0.000466464
ENSMUSG00000039735	FNBP1L	chr3:122552135-122552150;122549155-122549265;122556411-122556570;-	SE	-0.292	1.47607e-08
ENSMUSG00000028402	MPDZ	chr4:81317593-81317704;81310156-81310319;81320345-81320523;-	SE	0.469	1.21907e-12
ENSMUSG00000028402	MPDZ	chr4:81332976-81333018;81329426-81329531;81335675-81335874;-	SE	-0.403	5.30736e-12
ENSMUSG00000028391	WDR31	chr4:62455810-62455973;62452631-62453937;62457439-62457581;-	SE	-0.125	0.00687391
ENSMUSG00000030138	BMS1	chr6:118416462-118416542;118413078-118413919;118418408-118418617;-	SE	0.203	0.000800994
ENSMUSG00000037697	DDHD1	chr14:45622840-45622942;45620711-45620840;45629579-45629753;-	SE	-0.546	9.10994e-07
ENSMUSG00000026927	ENTR1	chr2:26388491-26388560;26386654-26387671;26388915-26389065;-	SE	-0.221	0.0415104
ENSMUSG00000026927	ENTR1	chr2:26388491-26388560;26386654-26387671;26389148-26389283;-	SE	-0.238	0.00912571
ENSMUSG00000035601	TRMT10B	chr4:45299746-45299897;45297154-45297195;45300416-45300627;+	SE	-0.112	0.00122395
ENSMUSG00000035601	TRMT10B	chr4:45304263-45304388;45301235-45301350;45305743-45305896;+	SE	0.184	0.000182102
ENSMUSG00000028478	CLTA	chr4:44031399-44031435;44025448-44025560;44032400-44032846;+	SE	-0.3	0
ENSMUSG00000028478	CLTA	chr4:44031399-44031435;44030214-44030268;44032400-44032846;+	SE	-0.589	0
ENSMUSG00000097960	A330074K22RIK	chr8:120224524-120224655;120204433-120206485;120227924-120228230;-	SE	0.145	0.0420158
ENSMUSG00000040687	MADD	chr2:91163962-91164022;91163498-91163601;91165365-91165467;-	SE	0.336	3.82533e-14
ENSMUSG00000028441	1110017D15RIK	chr4:41507098-41507269;41505567-41505654;41507520-41507754;-	SE	0.188	0.0453035
ENSMUSG00000050891	TATDN1	chr15:58916276-58916362;58916151-58916192;58921139-58921182;-	SE	-0.136	0.0162139
ENSMUSG00000058006	MDN1	chr4:32767081-32767171;32765661-32765825;32767941-32768057;+	SE	0.134	0.00597737
ENSMUSG00000027281	SLX4IP	chr2:137046716-137046805;137043999-137044077;137066129-137066230;+	SE	-0.195	0.0127315
ENSMUSG00000028207	ASPH	chr4:9607796-9607871;9604515-9604629;9610842-9610938;-	SE	-0.226	0.000419843
ENSMUSG00000030854	PTPN5	chr7:47133037-47133106;47132277-47132659;47133255-47133576;-	SE	-0.756	3.60031e-07
ENSMUSG00000039233	TBCE	chr13:14027697-14027782;14019274-14019887;14029275-14029406;-	SE	-0.141	0.00272776
ENSMUSG00000040612	ILDR2	chr1:166295751-166295928;166294590-166294737;166303501-166303615;+	SE	-0.292	2.1508e-08
ENSMUSG00000021193	PITRM1	chr13:6567349-6567482;6564990-6565107;6568663-6568784;+	SE	0.109	4.11398e-05
ENSMUSG00000018995	NARS2	chr7:97039898-97040036;97035230-97035297;97057447-97057545;+	SE	0.107	0.0217337
ENSMUSG00000059857	NTNG1	chr3:109827626-109827761;109782681-109782911;109839119-109839179;-	SE	-0.327	1.78287e-10
ENSMUSG00000096916	ZFP850	chr7:28012335-28012450;28008383-28008436;28014015-28014115;-	SE	-0.186	0.00251003
ENSMUSG00000027883	GPSM2	chr3:108711276-108711580;108702864-108703086;108722040-108722309;-	SE	0.151	0.00256731
ENSMUSG00000039585	MYO9A	chr9:59790035-59790092;59788414-59788514;59801913-59802011;+	SE	0.117	9.17139e-05
ENSMUSG00000040412	5330417C22RIK	chr3:108481263-108481369;108480975-108481125;108481781-108481862;-	SE	0.111	0.0059866
ENSMUSG00000060988	GALNT13	chr2:54477647-54477718;54436490-54436830;54516441-54516681;+	SE	-0.354	0.00100536
ENSMUSG00000040351	ANKIB1	chr5:3747020-3747138;3733679-3734184;3755593-3755776;-	SE	-0.112	0.00562849
ENSMUSG00000008730	HIPK1	chr3:103753379-103753514;103750775-103750918;103754200-103754322;-	SE	-0.116	3.45297e-07
ENSMUSG00000066037	HNRNPR	chr4:136314086-136314255;136310967-136311089;136316360-136316479;+	SE	-0.158	0.00604064
ENSMUSG00000066037	HNRNPR	chr4:136314089-136314255;136310967-136311089;136316360-136316423;+	SE	-0.146	0.00835152
ENSMUSG00000028107	TARS2	chr3:95754371-95754515;95753006-95753130;95754757-95754817;-	SE	-0.108	0.0491445
ENSMUSG00000002799	JAG2	chr12:112915604-112915718;112915470-112915517;112915879-112915993;-	SE	0.356	3.37308e-05
ENSMUSG00000060261	GTF2I	chr5:134306531-134306727;134295509-134295613;134311672-134311727;-	SE	-0.213	0.0136328
ENSMUSG00000060261	GTF2I	chr5:134306531-134306731;134295509-134295613;134311672-134312022;-	SE	-0.197	0.0381892
ENSMUSG00000028399	PTPRD	chr4:76039879-76039921;76039280-76039378;76050326-76050439;-	SE	-0.113	1.51218e-07
ENSMUSG00000028399	PTPRD	chr4:76138555-76138573;76136810-76136921;76139293-76139302;-	SE	0.209	0.00109871
ENSMUSG00000028399	PTPRD	chr4:76138555-76138573;76136810-76136921;76140513-76140702;-	SE	0.395	0.0030581
ENSMUSG00000028226	MMP16	chr4:18101006-18101136;18093329-18093468;18110427-18110578;+	SE	0.208	0.000119057
ENSMUSG00000037736	LIMCH1	chr5:66993142-66993178;66974409-66974662;66997119-66997246;+	SE	-0.321	7.99642e-06
ENSMUSG00000063698	SFXN4	chr19:60858663-60858738;60857349-60857376;60860028-60860094;-	SE	-0.738	0
ENSMUSG00000063849	PPCDC	chr9:57415085-57415472;57412667-57414726;57420162-57420291;-	SE	0.131	0.00510825
ENSMUSG00000032479	MAP4	chr9:110064227-110064449;110062590-110063123;110067484-110067668;+	SE	0.396	0
ENSMUSG00000033981	GRIA2	chr3:80690403-80690518;80689102-80689351;80691319-80691434;-	SE	0.154	4.34491e-09
ENSMUSG00000073102	DRC1	chr5:30345490-30345674;30342667-30342780;30347055-30347193;+	SE	0.239	0.0230429
ENSMUSG00000035401	EMSY	chr7:98645166-98645208;98641492-98641668;98646448-98646523;-	SE	-0.268	0.0305785
ENSMUSG00000028524	SGIP1	chr4:102861855-102861939;102860769-102860794;102863661-102863716;+	SE	-0.309	5.67241e-14
ENSMUSG00000028524	SGIP1	chr4:102861855-102861939;102860769-102860794;102863664-102863733;+	SE	-0.364	0.000559117
ENSMUSG00000028524	SGIP1	chr4:102861855-102861939;102860769-102860794;102867639-102867696;+	SE	-0.294	1.46057e-05
ENSMUSG00000028524	SGIP1	chr4:102921021-102921519;102918780-102918855;102927460-102927585;+	SE	-0.567	0
ENSMUSG00000020088	SAR1A	chr10:61682098-61682148;61680366-61680413;61684060-61684187;+	SE	-0.31	0.00020053
ENSMUSG00000021820	CAMK2G	chr14:20745791-20745860;20744603-20744648;20747818-20747851;-	SE	-0.183	2.97059e-07
ENSMUSG00000021820	CAMK2G	chr14:20745791-20745860;20744603-20744648;20755658-20755702;-	SE	-0.332	1.12473e-08
ENSMUSG00000021820	CAMK2G	chr14:20747818-20747851;20744603-20744648;20755658-20755702;-	SE	-0.164	0.00127237
ENSMUSG00000091509	GM17066	chr14:105112318-105112402;105109389-105109802;105113468-105113527;-	SE	-0.162	0.0023607
ENSMUSG00000032497	LRRFIP2	chr9:111207796-111207889;111205754-111205847;111213812-111213914;+	SE	-0.345	1.34121e-05
ENSMUSG00000032497	LRRFIP2	chr9:111207796-111207889;111205754-111205847;111214140-111214273;+	SE	-0.2	0.0132421
ENSMUSG00000027763	MBNL1	chr3:60500980-60501094;60473076-60473173;60528755-60531622;+	SE	0.519	0.0347232
ENSMUSG00000027763	MBNL1	chr3:60500980-60501094;60473076-60473173;60595593-60595749;+	SE	0.36	0.0244268
ENSMUSG00000027763	MBNL1	chr3:60528755-60528978;60501219-60501423;60595593-60598100;+	SE	-0.778	0
ENSMUSG00000027763	MBNL1	chr3:60528755-60529804;60473041-60473173;60595593-60595764;+	SE	-0.577	4.22408e-06
ENSMUSG00000027763	MBNL1	chr3:60528755-60529804;60501178-60501423;60595593-60595764;+	SE	-0.884	0
ENSMUSG00000027763	MBNL1	chr3:60614682-60614736;60613262-60613520;60615619-60615772;+	SE	0.534	0
ENSMUSG00000027763	MBNL1	chr3:60622145-60622240;60615619-60615773;60625123-60625198;+	SE	0.101	0.0116251
ENSMUSG00000026657	FRMD4A	chr2:4018460-4018582;4017743-4018019;4166801-4171425;+	SE	0.554	3.74658e-05
ENSMUSG00000027797	DCLK1	chr3:55521849-55521923;55516872-55516986;55533569-55535135;+	SE	-0.366	0
ENSMUSG00000026172	BCS1L	chr1:74589485-74589878;74588288-74588393;74589959-74590099;+	SE	-0.17	0.00399052
ENSMUSG00000025766	D3ERTD751E	chr3:41753588-41753640;41748582-41748733;41756048-41756331;+	SE	0.529	0.0029557
ENSMUSG00000025766	D3ERTD751E	chr3:41753723-41753923;41748582-41748733;41756048-41756129;+	SE	0.227	0.000377903
ENSMUSG00000033526	PPIP5K1	chr2:121326851-121326914;121321654-121321792;121327644-121327770;-	SE	0.387	0
ENSMUSG00000033526	PPIP5K1	chr2:121326851-121326914;121323193-121323376;121327644-121327770;-	SE	0.157	0.000151536
ENSMUSG00000105265	SOX2OT	chr3:34615587-34615711;34611698-34611883;34638357-34638446;+	SE	-0.173	0.00169723
ENSMUSG00000105265	SOX2OT	chr3:34615587-34615711;34611698-34611892;34638357-34638446;+	SE	-0.417	0.0117128
ENSMUSG00000001166	OAS1C	chr5:120807959-120808248;120805403-120805600;120812433-120812514;-	SE	-0.258	0.00327941
ENSMUSG00000001166	OAS1C	chr5:120808580-120809044;120807959-120808248;120812433-120812514;-	SE	0.455	0.000796185
ENSMUSG00000046111	CEP295	chr9:15330504-15330648;15327795-15327951;15330753-15330910;-	SE	0.345	0.00666027
ENSMUSG00000027615	HPS3	chr3:20030558-20030805;20030313-20030409;20035048-20035302;-	SE	0.237	0.000114753
ENSMUSG00000069094	PDE7A	chr3:19241145-19241209;19236443-19236539;19256777-19256861;-	SE	-0.212	0.0230893
ENSMUSG00000069094	PDE7A	chr3:19256777-19256861;19243049-19243201;19260231-19260241;-	SE	-0.124	0.0344311
ENSMUSG00000062949	ATP11C	chrX:60229147-60229252;60223289-60225793;60236556-60236710;-	SE	0.353	0.00124264
ENSMUSG00000027940	TPM3	chr3:90088400-90088476;90087673-90087744;90089047-90089123;+	SE	0.141	4.81888e-05
ENSMUSG00000027940	TPM3	chr3:90089047-90089123;90088400-90088476;90089796-90089859;+	SE	-0.236	6.60253e-09
ENSMUSG00000027940	TPM3	chr3:90091012-90091091;90090009-90090079;90098374-90098783;+	SE	-0.359	1.48715e-13
ENSMUSG00000028085	GATB	chr3:85601859-85601973;85575863-85576014;85611351-85611465;+	SE	0.14	0.0075487
ENSMUSG00000031342	GPM6B	chrX:166385390-166385481;166383934-166384000;166386951-166388988;+	SE	-0.241	4.09834e-12
ENSMUSG00000034480	DIAPH2	chrX:129825926-129825947;129821238-129821343;129902899-129903039;+	SE	-0.313	0.0175201
ENSMUSG00000027550	LRRCC1	chr3:14535998-14536204;14533787-14534022;14536473-14536539;+	SE	-0.141	0.00871463
ENSMUSG00000004558	NDRG2	chr14:51911085-51911127;51910505-51910785;51911465-51911546;-	SE	-0.112	0
ENSMUSG00000026782	ABI2	chr1:60450169-60450253;60448077-60448202;60453603-60453762;+	SE	0.168	7.41223e-07
ENSMUSG00000037652	PHC3	chr3:30948701-30948800;30942408-30942652;30950875-30951031;-	SE	0.362	0.00257497
ENSMUSG00000033233	TRIM45	chr3:100930025-100930078;100929816-100929943;100931430-100932057;+	SE	-0.137	0.00379964
ENSMUSG00000031284	PAK3	chrX:143712277-143712340;143709647-143709748;143713893-143713938;+	SE	-0.128	0.0023314
ENSMUSG00000031284	PAK3	chrX:143713893-143713938;143709647-143709748;143715135-143715289;+	SE	-0.134	0.0317705
ENSMUSG00000046613	VWA5B2	chr16:20590469-20590531;20590145-20590281;20590652-20590898;+	SE	0.296	0.00049339
ENSMUSG00000040896	KCND3	chr3:105666961-105667018;105665456-105665546;105668079-105668327;+	SE	-0.202	0.0207037
ENSMUSG00000033434	GTPBP6	chr5:110106869-110106940;110106652-110106783;110107059-110107197;-	SE	0.111	0.0454857
ENSMUSG00000063063	CTNNA2	chr6:76902286-76902430;76881636-76882837;76915733-76915868;-	SE	0.481	0
ENSMUSG00000030314	ATG7	chr6:114646936-114647057;114643126-114643150;114672973-114673140;+	SE	-0.106	0.00686468
ENSMUSG00000027676	CCDC39	chr3:33821376-33821514;33819807-33820016;33825390-33825555;-	SE	-0.183	0.00104955
ENSMUSG00000054690	EMCN	chr3:137403983-137404022;137391592-137391706;137416720-137416810;+	SE	-0.12	0.00225309
ENSMUSG00000061689	DLGAP4	chr2:156748022-156748102;156745834-156746196;156748331-156748420;+	SE	-0.243	1.36502e-06
ENSMUSG00000061689	DLGAP4	chr2:156748022-156748102;156745834-156746196;156748943-156749356;+	SE	-0.146	0
ENSMUSG00000061689	DLGAP4	chr2:156748022-156748420;156745834-156746196;156748943-156749332;+	SE	-0.207	5.43053e-08
ENSMUSG00000061689	DLGAP4	chr2:156748331-156748403;156745834-156746196;156748943-156749356;+	SE	-0.266	0.000642095
ENSMUSG00000061689	DLGAP4	chr2:156748331-156748420;156745834-156746196;156748943-156749020;+	SE	-0.15	2.50399e-06
ENSMUSG00000061689	DLGAP4	chr2:156748331-156748420;156748022-156748102;156748943-156749020;+	SE	0.15	4.62895e-06
ENSMUSG00000096433	ZFP994	chr17:22224010-22224094;22205304-22205352;22225538-22225616;-	SE	0.237	0.0495405
ENSMUSG00000064302	CLASP1	chr1:118531977-118532085;118525296-118525455;118536134-118536197;+	SE	-0.579	7.15984e-10
ENSMUSG00000064302	CLASP1	chr1:118531977-118532085;118525296-118525455;118539265-118539369;+	SE	-0.263	1.23009e-08
ENSMUSG00000110444	GM10033	chr8:69376485-69376595;69375305-69375432;69395440-69395522;-	SE	-0.281	0.00862042
ENSMUSG00000037536	FBXO34	chr14:47504985-47505132;47500793-47500870;47529174-47529305;+	SE	-0.431	0.00271774
ENSMUSG00000037536	FBXO34	chr14:47509056-47509229;47507264-47507446;47526204-47526314;+	SE	0.456	0.0106299
ENSMUSG00000037536	FBXO34	chr14:47526204-47526314;47500793-47500870;47529174-47529270;+	SE	-0.108	0.00176417
ENSMUSG00000042500	AGO4	chr4:126511399-126511533;126509950-126510135;126511725-126511854;-	SE	0.273	0.000120932
ENSMUSG00000028078	DCLK2	chr3:86788621-86788634;86786152-86787412;86791994-86792315;-	SE	0.564	1.96959e-14
ENSMUSG00000028078	DCLK2	chr3:86788621-86788634;86786152-86787412;86792068-86793913;-	SE	0.568	0.000230227
ENSMUSG00000028078	DCLK2	chr3:86830823-86830871;86824635-86824730;86831732-86831834;-	SE	-0.263	4.77953e-12
ENSMUSG00000097571	JPX	chrX:103524866-103524996;103496437-103496530;103564966-103565696;+	SE	0.403	0.00876083
ENSMUSG00000026489	COQ8A	chr1:180179499-180179592;180179195-180179284;180182061-180182247;-	SE	0.762	0
ENSMUSG00000026489	COQ8A	chr1:180180898-180180997;180179141-180179284;180182061-180182247;-	SE	0.628	0
ENSMUSG00000031302	NLGN3	chrX:101307074-101307134;101301784-101302431;101308756-101308906;+	SE	-0.219	0.00368548
ENSMUSG00000104117	GM20743	chr1:164870137-164870266;164864526-164864643;164870553-164871438;+	SE	0.184	0.034989
ENSMUSG00000057421	LAS1L	chrX:95947397-95947448;95946866-95947073;95947769-95947855;-	SE	0.325	1.21401e-05
ENSMUSG00000027674	PEX5L	chr3:33024695-33024800;33014964-33015076;33080464-33080536;-	SE	0.108	0.0270835
ENSMUSG00000027674	PEX5L	chr3:33024695-33024800;33014964-33015076;33142848-33143247;-	SE	0.13	0.00759468
ENSMUSG00000019889	PTPRK	chr10:28554769-28554799;28551617-28551756;28560004-28560165;+	SE	0.645	0
ENSMUSG00000025059	GK	chrX:85706237-85706324;85701936-85704396;85711050-85711131;-	SE	0.306	8.56274e-10
ENSMUSG00000025059	GK	chrX:85749611-85749695;85746224-85746301;85754331-85754409;-	SE	-0.188	7.74925e-11
ENSMUSG00000025059	GK	chrX:85760574-85760681;85754331-85754409;85776425-85776624;-	SE	-0.25	0.00279601
ENSMUSG00000045349	SH2D5	chr4:138253611-138253689;138250422-138250508;138254272-138254353;+	SE	-0.435	1.97572e-06
ENSMUSG00000045349	SH2D5	chr4:138253830-138253958;138250402-138250508;138254272-138254353;+	SE	-0.184	0.000857459
ENSMUSG00000045349	SH2D5	chr4:138253830-138253958;138253611-138253689;138254272-138254353;+	SE	0.177	0.0191403
ENSMUSG00000071723	GSPT2	chrX:94639092-94639234;94638245-94638380;94640925-94641588;+	SE	0.46	4.36576e-05
ENSMUSG00000048439	NUPL2	chr5:24175453-24175530;24169295-24169390;24177999-24178086;+	SE	0.185	0.00367655
ENSMUSG00000032806	SLC10A3	chrX:74372613-74372682;74369216-74371011;74373190-74373349;-	SE	-0.466	0.00871463
ENSMUSG00000026074	MAP4K4	chr1:40001429-40001591;40000530-40000749;40003756-40003987;+	SE	-0.148	0.025536
ENSMUSG00000026074	MAP4K4	chr1:40001429-40001591;40000530-40000749;40004806-40004913;+	SE	0.251	0.000734907
ENSMUSG00000026074	MAP4K4	chr1:40003756-40003987;40000530-40000749;40004806-40004913;+	SE	0.235	9.86649e-09
ENSMUSG00000026074	MAP4K4	chr1:40003762-40003987;40000530-40000749;40004806-40004910;+	SE	0.244	6.81631e-07
ENSMUSG00000026074	MAP4K4	chr1:40011649-40011841;40010556-40010677;40014105-40014223;+	SE	-0.118	0.0170806
ENSMUSG00000031392	IRAK1	chrX:74022184-74022249;74020942-74021061;74022848-74022952;-	SE	-0.525	0.00505614
ENSMUSG00000038116	PHF20	chr2:156264280-156264360;156251775-156251947;156267154-156267542;+	SE	-0.149	0.000162511
ENSMUSG00000027985	LEF1	chr3:131191022-131191106;131189334-131189425;131193128-131193251;+	SE	-0.715	6.61163e-11
ENSMUSG00000022973	SYNJ1	chr16:90948065-90948113;90946791-90946862;90950350-90950485;-	SE	-0.139	0.0107606
ENSMUSG00000041199	RPUSD1	chr17:25728180-25728391;25727716-25727847;25728522-25728646;+	SE	-0.136	0.0161055
ENSMUSG00000041199	RPUSD1	chr17:25728251-25728391;25727669-25727847;25728522-25728646;+	SE	-0.162	0.00454956
ENSMUSG00000004947	DTX2	chr5:136026469-136026607;136021754-136021858;136028498-136028572;+	SE	-0.183	0.00231865
ENSMUSG00000028796	PHC2	chr4:128741915-128742084;128723547-128723713;128743353-128743471;+	SE	0.156	0.0121246
ENSMUSG00000110080	GM6145	chr14:105626306-105626606;105624674-105624721;105627377-105627493;-	SE	0.27	0.00147789
ENSMUSG00000041115	IQSEC2	chrX:152180996-152181092;152144271-152145179;152202907-152203169;+	SE	-0.552	0.000488644
ENSMUSG00000085396	FIRRE	chrX:50608477-50608604;50603438-50603525;50608686-50608814;-	SE	0.414	0.0066725
ENSMUSG00000031109	ENOX2	chrX:49168640-49168784;49080616-49080751;49286844-49286904;-	SE	0.259	0.00266182
ENSMUSG00000026049	TEX30	chr1:44091182-44091212;44088513-44088527;44091360-44091591;-	SE	0.279	0.00484878
ENSMUSG00000068036	AFDN	chr17:13848354-13848375;13846433-13846639;13849107-13849253;+	SE	-0.117	0.000851588
ENSMUSG00000048078	TENM4	chr7:96702641-96702740;96694769-96695025;96703925-96704161;+	SE	0.325	0.000517887
ENSMUSG00000060961	SLC4A4	chr5:89057948-89058044;89046212-89046365;89084641-89084718;+	SE	0.273	0.0203039
ENSMUSG00000036641	CCDC148	chr2:59003981-59004064;59003322-59003471;59017515-59017637;-	SE	-0.17	0.0204428
ENSMUSG00000019826	ZBTB24	chr10:41455027-41455195;41451088-41452068;41455672-41455756;+	SE	0.2	0.000298043
ENSMUSG00000028657	PPT1	chr4:122854379-122854478;122848432-122848535;122857509-122859078;+	SE	-0.31	0.00231865
ENSMUSG00000023044	CSAD	chr15:102178526-102178616;102176998-102177786;102178780-102178832;-	SE	-0.327	7.25026e-05
ENSMUSG00000023044	CSAD	chr15:102202443-102202574;102188886-102188962;102204138-102204201;-	SE	0.156	0.0307618
ENSMUSG00000033392	CLASP2	chr9:113862435-113862462;113862185-113862287;113868547-113868718;+	SE	0.285	0
ENSMUSG00000033392	CLASP2	chr9:113865085-113865112;113862185-113862287;113868547-113868718;+	SE	0.21	0
ENSMUSG00000033392	CLASP2	chr9:113865085-113865112;113862435-113862462;113868547-113868718;+	SE	0.311	1.96959e-14
ENSMUSG00000033392	CLASP2	chr9:113887044-113887047;113881687-113881751;113889957-113890121;+	SE	-0.342	2.01405e-05
ENSMUSG00000052949	RNF157	chr11:116340337-116340378;116338338-116338830;116345906-116345955;-	SE	-0.13	0.00032758
ENSMUSG00000018740	SLC25A35	chr11:68971183-68971336;68970723-68970789;68971668-68971782;+	SE	-0.282	0.00151453
ENSMUSG00000018740	SLC25A35	chr11:68971195-68971336;68970723-68970789;68971668-68971803;+	SE	-0.345	0.00035032
ENSMUSG00000028759	HP1BP3	chr4:138221525-138221723;138216295-138216740;138222088-138222188;+	SE	-0.17	9.06459e-11
ENSMUSG00000053111	FANK1	chr7:133869277-133869352;133868117-133868199;133870021-133870087;+	SE	-0.171	0.00597737
ENSMUSG00000109321	A330076H08RIK	chr7:61981676-61981768;61974995-61975090;61981995-61982303;-	SE	0.309	0.00029601
ENSMUSG00000019984	MED23	chr10:24883203-24883221;24882553-24882649;24888399-24888600;+	SE	-0.276	0.00291833
ENSMUSG00000028519	DAB1	chr4:104732069-104732180;104731624-104731752;104741512-104741797;+	SE	0.222	7.64495e-08
ENSMUSG00000022307	OXR1	chr15:41848669-41848750;41830957-41831129;41850458-41850584;+	SE	-0.142	0.0215759
ENSMUSG00000024201	KDM4B	chr17:56389258-56389342;56386082-56386279;56389484-56389672;+	SE	0.186	0.00079437
ENSMUSG00000026643	NMT2	chr2:3305396-3305439;3304811-3304947;3309466-3309611;+	SE	-0.198	0.00130658
ENSMUSG00000026643	NMT2	chr2:3306982-3307032;3305396-3305439;3309466-3309611;+	SE	0.431	9.77685e-06
ENSMUSG00000028653	TRIT1	chr4:123046874-123047017;123044490-123044636;123048768-123048880;+	SE	0.239	0.0107944
ENSMUSG00000037400	ATP11B	chr3:35841029-35841115;35839048-35839214;35843570-35843696;+	SE	-0.321	3.97873e-07
ENSMUSG00000086822	5330413P13RIK	chr2:131845103-131845171;131836435-131836482;131847571-131847674;-	SE	-0.37	0.00689608
ENSMUSG00000027936	CRTC2	chr3:90260696-90261103;90260125-90260370;90262450-90262714;+	SE	-0.316	0.000501324
ENSMUSG00000027936	CRTC2	chr3:90262913-90262980;90262450-90262714;90263170-90263357;+	SE	0.47	9.17139e-05
ENSMUSG00000030768	DISP1	chr1:183173495-183173623;183135354-183135876;183221322-183221490;-	SE	0.352	0.0167875
ENSMUSG00000030768	DISP1	chr1:183202951-183203039;183135457-183135876;183221322-183221485;-	SE	0.468	0.00264577
ENSMUSG00000027971	NDST4	chr3:125437546-125438761;125404075-125404507;125561422-125561510;+	SE	0.124	0.00421781
ENSMUSG00000026585	KIFAP3	chr1:163912071-163912137;163888205-163888305;163915724-163917109;+	SE	-0.122	9.48953e-11
ENSMUSG00000031626	SORBS2	chr8:45741486-45741579;45736152-45736202;45745419-45745446;+	SE	0.138	1.62618e-05
ENSMUSG00000031626	SORBS2	chr8:45770545-45770590;45769828-45769895;45772533-45772653;+	SE	0.286	2.42622e-05
ENSMUSG00000031626	SORBS2	chr8:45783542-45783626;45782801-45782960;45785268-45785325;+	SE	-0.245	0.00723697
ENSMUSG00000074519	ZFP971	chr2:178031254-178031381;178023283-178023381;178031589-178031650;+	SE	-0.118	0.0483921
ENSMUSG00000044816	D630023F18RIK	chr1:65119538-65119621;65117121-65117209;65121356-65121438;-	SE	0.104	0.0481667
ENSMUSG00000021767	KAT6B	chr14:21621954-21622087;21619217-21619299;21626718-21626840;+	SE	0.238	9.68816e-06
ENSMUSG00000021767	KAT6B	chr14:21624832-21624888;21619217-21619299;21626718-21626840;+	SE	0.286	0.000190403
ENSMUSG00000021767	KAT6B	chr14:21624832-21625215;21619217-21619299;21626718-21626840;+	SE	0.35	1.02742e-05
ENSMUSG00000021767	KAT6B	chr14:21624832-21625215;21621954-21622087;21626718-21626840;+	SE	0.178	0.00170945
ENSMUSG00000021767	KAT6B	chr14:21624832-21625761;21619217-21619299;21626718-21626840;+	SE	0.307	1.50454e-05
ENSMUSG00000021767	KAT6B	chr14:21624832-21625761;21621954-21622087;21626718-21626840;+	SE	0.187	0.00129297
ENSMUSG00000012535	TNPO3	chr6:29599539-29599698;29589028-29589229;29601957-29602023;-	SE	0.161	0.0259985
ENSMUSG00000021288	KLC1	chr12:111793648-111793699;111789324-111789459;111794336-111794895;+	SE	0.403	0
ENSMUSG00000021288	KLC1	chr12:111793648-111793699;111789324-111789486;111794336-111794895;+	SE	0.181	0
ENSMUSG00000021288	KLC1	chr12:111795547-111795678;111789324-111789459;111806007-111806074;+	SE	-0.155	0.000150257
ENSMUSG00000021288	KLC1	chr12:111795547-111795678;111789324-111789486;111806007-111806074;+	SE	0.131	0.00112692
ENSMUSG00000063659	ZBTB18	chr1:177443984-177444092;177443223-177443341;177444738-177444822;+	SE	-0.447	0.00685167
ENSMUSG00000097080	1700086O06RIK	chr18:38240838-38240953;38239057-38239189;38250177-38250207;-	SE	0.275	0.0488208
ENSMUSG00000035778	GGTA1	chr2:35422179-35422268;35416471-35416507;35423231-35423327;-	SE	-0.146	0.0299338
ENSMUSG00000014602	KIF1A	chr1:93026831-93026855;93025620-93025735;93034545-93034572;-	SE	0.298	1.96959e-14
ENSMUSG00000014602	KIF1A	chr1:93026831-93026855;93025620-93025735;93036845-93036951;-	SE	0.274	0
ENSMUSG00000014602	KIF1A	chr1:93065551-93065578;93064148-93064282;93066046-93066189;-	SE	-0.206	9.60333e-05
ENSMUSG00000027695	PLD1	chr3:28079188-28079302;28078203-28078417;28085785-28085914;+	SE	-0.4	4.30083e-05
ENSMUSG00000028538	ST3GAL3	chr4:118054649-118054697;118031839-118031882;118107548-118107693;-	SE	-0.271	6.16344e-06
ENSMUSG00000019961	TMPO	chr10:91153277-91153397;91153084-91153180;91158747-91158845;-	SE	0.334	0.00385189
ENSMUSG00000026096	OSGEPL1	chr1:53323166-53323270;53321079-53321210;53326003-53326167;+	SE	-0.156	0.00901506
ENSMUSG00000026222	SP100	chr1:85681085-85681139;85679058-85679109;85691974-85692049;+	SE	0.464	0.00147983
ENSMUSG00000026189	PECR	chr1:72276165-72276331;72274885-72274967;72277286-72277420;-	SE	-0.193	0.000722827
ENSMUSG00000027111	ITGA6	chr2:71853533-71853663;71849380-71849506;71855853-71856758;+	SE	-0.693	0
ENSMUSG00000032294	PKM	chr9:59663039-59663156;59658242-59658549;59665199-59665366;+	SE	0.333	0.00983892
ENSMUSG00000036104	RAB3GAP1	chr1:127941593-127941614;127939045-127939148;127942373-127942610;+	SE	-0.395	0
ENSMUSG00000007888	CRLF1	chr8:70503596-70503639;70503304-70503492;70503820-70504081;+	SE	-0.159	0.0301472
ENSMUSG00000028176	LRRC7	chr3:158175102-158175351;158170555-158170756;158177208-158177333;-	SE	-0.109	0.0112232
ENSMUSG00000070425	XNTRPC	chr7:102075796-102075952;102073174-102073316;102077748-102077927;+	SE	-0.309	3.40885e-05
ENSMUSG00000020319	WDPCP	chr11:21652225-21652310;21572234-21572370;21659994-21660042;+	SE	-0.167	0.0421779
ENSMUSG00000020319	WDPCP	chr11:21691769-21691903;21689567-21689682;21695113-21695305;+	SE	-0.152	0.0121931
ENSMUSG00000020319	WDPCP	chr11:21691834-21691903;21689567-21689682;21695113-21697568;+	SE	-0.255	0.00432655
ENSMUSG00000021809	NUDT13	chr14:20310621-20310733;20309671-20309797;20311470-20311625;+	SE	0.358	0.000179469
ENSMUSG00000029712	ACTL6B	chr5:137554063-137554140;137553519-137553659;137554512-137554677;+	SE	-0.104	0.0362663
ENSMUSG00000048874	PHF3	chr1:30829842-30831559;30824209-30824519;30837104-30837266;-	SE	0.105	0.0181563
ENSMUSG00000052726	KCNT2	chr1:140484124-140484233;140450195-140450304;140507699-140507849;+	SE	-0.103	0.0431406
ENSMUSG00000052726	KCNT2	chr1:140570381-140570483;140552959-140553071;140573594-140573678;+	SE	0.116	0.00771858
ENSMUSG00000052151	PLPP2	chr10:79530876-79530981;79530497-79530772;79533623-79533760;-	SE	0.248	0.0104704
ENSMUSG00000052151	PLPP2	chr10:79530876-79531028;79530497-79530772;79533623-79533796;-	SE	0.191	0.0207307
ENSMUSG00000004631	SGCE	chr6:4677162-4677197;4674353-4674632;4678066-4678110;-	SE	0.169	0.0105205
ENSMUSG00000004631	SGCE	chr6:4690468-4690495;4688611-4689767;4691428-4691640;-	SE	-0.209	0.0146042
ENSMUSG00000004631	SGCE	chr6:4730005-4730113;4719373-4719496;4746979-4747157;-	SE	-0.111	0.00134487
ENSMUSG00000002365	SNX9	chr17:5870667-5870953;5841351-5841546;5886996-5887083;+	SE	-0.18	0.0106526
ENSMUSG00000039033	TASP1	chr2:139910532-139910643;139883771-139883882;139947156-139947235;-	SE	0.116	0.00187087
ENSMUSG00000085271	E130006D01RIK	chr5:111739126-111739213;111734302-111734629;111739835-111739909;-	SE	-0.23	0.0442457
ENSMUSG00000051985	IGFN1	chr1:135954569-135954896;135953577-135954037;135955557-135955857;-	SE	0.136	0.00745247
ENSMUSG00000051985	IGFN1	chr1:135981831-135981954;135979864-135980004;135982366-135982482;-	SE	0.213	0.0380038
ENSMUSG00000026031	CFLAR	chr1:58729055-58729161;58726305-58726732;58731151-58731287;+	SE	-0.14	0.0274923
ENSMUSG00000070644	ETNK2	chr1:133374526-133374610;133373134-133373277;133376905-133376979;+	SE	0.203	0.000432996
ENSMUSG00000024055	CYP4F13	chr17:32932628-32932682;32930540-32930662;32941055-32941200;-	SE	0.5	0.0164636
ENSMUSG00000053819	CAMK2D	chr3:126805856-126805916;126801716-126801761;126808207-126808249;+	SE	-0.576	0
ENSMUSG00000053819	CAMK2D	chr3:126805856-126805916;126801716-126801761;126810638-126810687;+	SE	-0.212	0.0160741
ENSMUSG00000053819	CAMK2D	chr3:126808207-126808249;126801723-126801761;126810638-126810687;+	SE	0.17	0.000825964
ENSMUSG00000053819	CAMK2D	chr3:126808207-126808249;126805856-126805916;126810638-126810687;+	SE	0.208	4.31729e-09
ENSMUSG00000026442	NFASC	chr1:132588073-132588310;132576285-132576417;132593350-132593365;-	SE	0.267	6.98594e-06
ENSMUSG00000026442	NFASC	chr1:132593350-132593365;132576285-132576417;132595483-132595657;-	SE	-0.425	3.33474e-09
ENSMUSG00000026442	NFASC	chr1:132627871-132627922;132621511-132621623;132631684-132631855;-	SE	0.195	0.00101027
ENSMUSG00000027806	TSC22D2	chr3:58428227-58428299;58414714-58417613;58437316-58437475;+	SE	-0.37	0.000179469
ENSMUSG00000097487	PTGES3L	chr11:101419674-101419728;101418811-101419186;101421864-101421954;-	SE	0.39	5.91967e-06
ENSMUSG00000028453	FANCG	chr4:43007048-43007114;43006749-43006896;43007267-43007403;-	SE	0.255	0.0242264
ENSMUSG00000025007	ALDH18A1	chr19:40569032-40569177;40568321-40568395;40570467-40570592;-	SE	-0.101	0.00898676
ENSMUSG00000028911	SRSF4	chr4:131884275-131884482;131873815-131873870;131885308-131885492;+	SE	0.127	0.00492614
ENSMUSG00000026869	PSMD5	chr2:34866892-34867037;34865526-34866095;34870749-34870933;-	SE	-0.127	0.0317705
ENSMUSG00000028637	CCDC30	chr4:119356637-119356847;119353069-119353224;119359557-119359737;-	SE	-0.15	0.000771217
ENSMUSG00000025885	MYO5B	chr18:74728870-74728948;74723756-74723857;74731644-74731843;+	SE	-0.678	0
ENSMUSG00000066235	POMGNT2	chr9:121984099-121984156;121981605-121983823;121995875-121996013;-	SE	-0.124	2.85776e-05
ENSMUSG00000025978	RFTN2	chr1:55211149-55211261;55206335-55206615;55226120-55226782;-	SE	-0.12	0.0161694
ENSMUSG00000025978	RFTN2	chr1:55214119-55214303;55211149-55211261;55226120-55226782;-	SE	0.105	7.69702e-07
ENSMUSG00000040648	PPIP5K2	chr1:97756843-97756934;97755885-97755971;97759168-97759364;-	SE	0.153	0.0197211
ENSMUSG00000028184	ADGRL2	chr3:148820972-148821054;148820450-148820468;148821279-148821408;-	SE	0.46	0.00108818
ENSMUSG00000041351	RAP1GAP	chr4:137723745-137723823;137721825-137721957;137724691-137724801;+	SE	-0.25	7.07806e-09
ENSMUSG00000026767	MINDY3	chr2:12400022-12400137;12397492-12397566;12405859-12405920;-	SE	0.347	1.61555e-05
ENSMUSG00000026767	MINDY3	chr2:12401024-12401076;12399658-12400137;12403997-12404166;-	SE	0.169	5.76546e-06
ENSMUSG00000026767	MINDY3	chr2:12405859-12405920;12397492-12397566;12419158-12419249;-	SE	-0.266	7.21805e-05
ENSMUSG00000097040	2610316D01RIK	chr3:45377867-45378010;45366304-45366348;45378141-45378205;-	SE	0.138	0.0363118
ENSMUSG00000041058	WWP1	chr4:19661965-19662032;19659562-19659747;19672418-19672543;-	SE	0.13	0.0013578
ENSMUSG00000026131	DST	chr1:34296741-34296759;34295461-34295536;34299720-34299838;+	SE	-0.894	0
ENSMUSG00000026131	DST	chr1:34301860-34301932;34299720-34299838;34302829-34303032;+	SE	-0.545	0
ENSMUSG00000026490	CDC42BPA	chr1:180024644-180024802;179999361-179999453;180031504-180031588;+	SE	0.226	2.4054e-08
ENSMUSG00000026490	CDC42BPA	chr1:180118735-180118783;180117666-180117743;180123923-180123962;+	SE	-0.2	0.0224984
ENSMUSG00000026490	CDC42BPA	chr1:180118735-180118783;180117666-180117743;180134296-180134380;+	SE	-0.188	0.000547108
ENSMUSG00000073436	EME2	chr17:24893304-24893398;24888485-24892944;24893550-24893642;-	SE	0.135	0.0153256
ENSMUSG00000010453	KANSL3	chr1:36347216-36347294;36345837-36346029;36348524-36348681;-	SE	-0.101	0.0121908
ENSMUSG00000026791	SLC2A8	chr2:32975919-32976028;32975313-32975484;32976136-32976280;-	SE	0.14	2.42622e-05
ENSMUSG00000022749	TBC1D23	chr16:57181491-57181536;57177931-57178020;57182850-57182990;-	SE	-0.188	0.00158183
ENSMUSG00000028161	PPP3CA	chr3:136839953-136840099;136834692-136834776;136868601-136868726;+	SE	-0.154	0.0136785
ENSMUSG00000026004	KANSL1L	chr1:66807524-66807604;66801048-66802168;66817373-66817562;-	SE	-0.457	0.00154915
ENSMUSG00000021068	NIN	chr12:70042131-70044252;70040754-70040880;70045146-70045637;-	SE	-0.327	0.00111005
ENSMUSG00000021068	NIN	chr12:70111435-70111482;70102650-70102854;70111853-70111920;-	SE	-0.394	0.00769097
ENSMUSG00000043257	PIGV	chr4:133664657-133665779;133660386-133662791;133669737-133669860;-	SE	-0.235	0.0462967
ENSMUSG00000052688	RAB7B	chr1:131698415-131698631;131697828-131697955;131705595-131705699;+	SE	-0.159	0.00846655
ENSMUSG00000038302	AFG1L	chr10:42438353-42438405;42426485-42426587;42454306-42454530;-	SE	-0.24	0.00180534
ENSMUSG00000079834	TMLHE	chrGL456233.1:272713-272993;258246-258423;285395-285515;+	SE	0.14	0.00448271
ENSMUSG00000040177	2310057M21RIK	chr7:131357459-131357666;131348691-131351102;131361732-131361936;-	SE	-0.133	0.0210487
ENSMUSG00000030761	MYO7A	chr7:98099473-98099491;98098186-98098371;98102549-98102702;-	SE	-0.312	0.0204665
ENSMUSG00000009995	TAZ	chrX:74288661-74288714;74288447-74288513;74289104-74289182;+	SE	0.182	0.00900291
ENSMUSG00000053141	PTPRT	chr2:161560928-161560988;161560168-161560285;161564626-161564724;-	SE	-0.149	0.0248915
ENSMUSG00000041552	PTCHD1	chrX:155622319-155622484;155586807-155587031;155622959-155623179;-	SE	0.326	7.6975e-05
ENSMUSG00000042121	SSH1	chr5:113966708-113966773;113966179-113966301;113970370-113970474;-	SE	-0.182	0.0490653
ENSMUSG00000039988	ANKRD13C	chr3:157972999-157975294;157962277-157962382;157988639-157988784;+	SE	0.214	0.0271532
ENSMUSG00000019528	GYG	chr3:20123121-20123172;20122146-20122864;20125257-20125477;-	SE	0.171	0.0235918
ENSMUSG00000097039	PVT1	chr15:62159996-62160128;62107147-62107465;62175466-62175548;+	SE	-0.107	0.0104868
ENSMUSG00000097039	PVT1	chr15:62175827-62175926;62175466-62175548;62242173-62242301;+	SE	-0.208	0.00846655
ENSMUSG00000001138	CNNM3	chr1:36524033-36524132;36521700-36521839;36525165-36528237;+	SE	-0.214	0.00360171
ENSMUSG00000046699	SLITRK4	chrX:64274018-64274090;64264884-64273109;64276799-64276996;-	SE	-0.289	0.0161485
ENSMUSG00000025968	NDUFS1	chr1:63172153-63172257;63170848-63170914;63176427-63176524;-	SE	0.128	0.0142218
ENSMUSG00000026211	OBSL1	chr1:75492227-75492342;75491357-75491457;75492505-75492631;-	SE	0.333	0.0380038
ENSMUSG00000016346	KCNQ2	chr2:181092238-181092292;181088346-181088534;181096949-181096979;-	SE	0.19	0.0454284
ENSMUSG00000016346	KCNQ2	chr2:181092238-181092292;181088346-181088570;181095341-181095421;-	SE	0.144	8.6731e-05
ENSMUSG00000016346	KCNQ2	chr2:181103641-181103671;181100549-181100618;181104886-181104981;-	SE	-0.174	4.84107e-09
ENSMUSG00000075020	MIR670HG	chr2:94166843-94166990;94160635-94161208;94184566-94184661;-	SE	-0.135	0.0175734
ENSMUSG00000019792	TRMT11	chr10:30567760-30567871;30566425-30566506;30587438-30587595;-	SE	-0.231	5.56083e-08
ENSMUSG00000058740	KCNT1	chr2:25882195-25882237;25877862-25878035;25888068-25888148;+	SE	-0.202	0.000725894
ENSMUSG00000074227	SPINT2	chr7:29260056-29260129;29259398-29259452;29260370-29260430;-	SE	0.509	0
ENSMUSG00000022139	MBNL2	chr14:120324793-120325412;120275668-120275905;120379149-120379314;+	SE	-0.581	0
ENSMUSG00000022139	MBNL2	chr14:120395711-120395765;120388899-120389163;120396450-120396604;+	SE	0.444	0
ENSMUSG00000022139	MBNL2	chr14:120403335-120403371;120396450-120396604;120404637-120404666;+	SE	-0.204	2.21949e-09
ENSMUSG00000022139	MBNL2	chr14:120403335-120403371;120396450-120396604;120428934-120431695;+	SE	0.294	4.46078e-11
ENSMUSG00000022139	MBNL2	chr14:120404637-120404732;120396450-120396604;120428934-120429626;+	SE	0.351	0
ENSMUSG00000075569	RSPH10B	chr5:143948442-143948563;143946940-143947026;143949265-143949442;+	SE	-0.31	0.0426125
ENSMUSG00000025950	IDH1	chr1:65179762-65179815;65175230-65175368;65186208-65186459;-	SE	0.241	0.00318198
ENSMUSG00000027168	PAX6	chr2:105685192-105685255;105684886-105685102;105685777-105685943;+	SE	0.147	0.00107163
ENSMUSG00000039449	PRPF18	chr2:4648096-4648123;4645568-4645673;4648240-4648318;-	SE	-0.453	0
ENSMUSG00000027194	TTC17	chr2:94342626-94342797;94332792-94333052;94358750-94358937;-	SE	-0.22	0.0062588
ENSMUSG00000074646	6430550D23RIK	chr2:156003680-156003985;156003324-156003485;156007879-156007977;-	SE	-0.466	0.00109023
ENSMUSG00000034160	OGT	chrX:101642975-101643156;101640063-101640322;101643946-101644190;+	SE	-0.336	0
ENSMUSG00000034160	OGT	chrX:101643005-101643156;101640139-101640322;101643946-101644190;+	SE	-0.336	0
ENSMUSG00000026193	FN1	chr1:71597641-71597747;71597280-71597387;71598373-71598463;-	SE	0.139	0.00161974
ENSMUSG00000026193	FN1	chr1:71603659-71603929;71602309-71602497;71604969-71605083;-	SE	0.455	1.11204e-07
ENSMUSG00000026193	FN1	chr1:71613762-71614035;71612467-71612650;71615359-71615551;-	SE	-0.26	0.013545
ENSMUSG00000028917	PLEKHM2	chr4:141637424-141637484;141634252-141634478;141639675-141639862;-	SE	-0.117	0.00143944
ENSMUSG00000028649	MACF1	chr4:123364056-123364074;123360909-123361027;123365272-123365347;-	SE	0.105	0.0021915
ENSMUSG00000028649	MACF1	chr4:123441602-123441665;123440549-123440791;123444834-123444952;-	SE	0.18	0.000902319
ENSMUSG00000058589	ANKS1B	chr10:90897246-90897426;90895097-90895206;90921295-90921313;+	SE	-0.12	0.000714477
ENSMUSG00000058589	ANKS1B	chr10:90897348-90897426;90895098-90895206;90966224-90966392;+	SE	-0.337	6.50688e-05
ENSMUSG00000058589	ANKS1B	chr10:90914692-90914767;90895098-90895206;90921295-90921424;+	SE	-0.117	0.00165036
ENSMUSG00000058589	ANKS1B	chr10:90914695-90914767;90895098-90895206;90921295-90921424;+	SE	-0.117	0.00163845
ENSMUSG00000059834	SCLT1	chr3:41663364-41663488;41661571-41661717;41663951-41664003;-	SE	-0.193	0.00012845
ENSMUSG00000059834	SCLT1	chr3:41730860-41730919;41730290-41730363;41734167-41734235;-	SE	-0.144	0.00788423
ENSMUSG00000056870	GULP1	chr1:44773639-44773663;44773270-44773387;44774052-44774145;+	SE	-0.179	0.0381771
ENSMUSG00000052713	ZFP608	chr18:54946552-54946808;54900212-54900300;54987610-54988706;-	SE	0.166	0.00262347
ENSMUSG00000070871	CCNYL1	chr1:64708377-64708478;64702345-64702380;64711417-64711453;+	SE	-0.128	0.000478464
ENSMUSG00000058388	PHTF1	chr3:103981885-103981955;103969753-103969810;103985752-103985909;+	SE	-0.111	0.0179994
ENSMUSG00000042772	SMG7	chr1:152843229-152843379;152841512-152841593;152844035-152844407;-	SE	0.118	3.94019e-05
ENSMUSG00000020167	TCF3	chr10:80410397-80410624;80409513-80410274;80412826-80413062;-	SE	-0.317	0.00049339
ENSMUSG00000020167	TCF3	chr10:80412826-80413062;80410397-80410624;80413204-80413337;-	SE	0.381	7.33916e-06
ENSMUSG00000019899	LAMA2	chr10:27053027-27053033;27050197-27050352;27054502-27054685;-	SE	-0.851	6.65422e-06
ENSMUSG00000029769	CCDC136	chr6:29412363-29412534;29411247-29411385;29412901-29413087;+	SE	0.179	0.0005616
ENSMUSG00000029769	CCDC136	chr6:29417071-29417578;29415430-29415655;29421990-29422097;+	SE	-0.176	0.000958445
ENSMUSG00000038866	ZCCHC2	chr1:106006014-106006086;106004099-106004176;106011701-106011814;+	SE	-0.354	0.000594299
ENSMUSG00000038866	ZCCHC2	chr1:106027387-106027531;106023663-106023758;106029751-106032448;+	SE	-0.215	0.00365707
ENSMUSG00000038866	ZCCHC2	chr1:106027402-106027531;106023663-106023758;106029751-106031233;+	SE	-0.154	0.00112122
ENSMUSG00000063142	KCNMA1	chr14:23306724-23306753;23299394-23300045;23309039-23309264;-	SE	-0.187	0.0376378
ENSMUSG00000063142	KCNMA1	chr14:23336039-23336120;23330839-23330970;23336944-23337058;-	SE	-0.83	0
ENSMUSG00000032883	ACSL3	chr1:78663140-78663280;78657824-78658103;78681592-78682010;+	SE	-0.122	0.00156211
ENSMUSG00000079110	CAPN3	chr2:120498967-120498985;120496977-120497014;120502102-120502180;+	SE	0.367	0.013288
ENSMUSG00000041439	MFSD6	chr1:52658698-52658723;52656526-52658545;52660806-52661087;-	SE	0.11	0.00490519
ENSMUSG00000037773	PCED1A	chr2:130423411-130423552;130422812-130422892;130424492-130424687;-	SE	0.156	0.0121931
ENSMUSG00000034544	RSRC1	chr3:66989033-66989161;66985977-66986188;66994516-66994712;+	SE	-0.406	0.0245649
ENSMUSG00000041642	KIF21B	chr1:136173471-136173651;136172802-136173002;136174036-136177998;+	SE	-0.153	0.0252899
ENSMUSG00000026867	GAPVD1	chr2:34722937-34723018;34720567-34720728;34725042-34725232;-	SE	-0.32	2.03335e-08
ENSMUSG00000025902	SOX17	chr1:4493099-4493466;4490930-4492668;4493771-4493863;-	SE	-0.215	0.0482583
ENSMUSG00000057246	BC051142	chr17:34451630-34451654;34449808-34449829;34452499-34452514;+	SE	0.282	0.0070403
ENSMUSG00000039298	CDK5RAP2	chr4:70300565-70300675;70298819-70298948;70302083-70302214;-	SE	0.181	0.00743041
ENSMUSG00000015968	CACNA1D	chr14:30129788-30129848;30128771-30128798;30130116-30130204;-	SE	-0.316	0.000143461
ENSMUSG00000015968	CACNA1D	chr14:30171295-30171399;30142547-30142717;30171955-30172059;-	SE	-0.506	0.000718585
ENSMUSG00000015968	CACNA1D	chr14:30171955-30172059;30171295-30171399;30178544-30178741;-	SE	0.23	0.0039958
ENSMUSG00000028373	ASTN2	chr4:66059129-66059237;65992287-65992434;66119056-66119212;-	SE	0.54	1.74882e-07
ENSMUSG00000028373	ASTN2	chr4:66059129-66059237;65992287-65992434;66185123-66185508;-	SE	0.612	3.29063e-13
ENSMUSG00000028373	ASTN2	chr4:66119056-66119212;65992287-65992434;66185123-66185508;-	SE	0.466	2.16119e-10
ENSMUSG00000022995	ENAH	chr1:181935659-181935716;181930677-181930762;181956393-181956571;-	SE	-0.132	8.26952e-09
ENSMUSG00000022995	ENAH	chr1:181935659-181935716;181931173-181931185;181956393-181956571;-	SE	-0.145	0.0384032
ENSMUSG00000026634	ANGEL2	chr1:190939086-190939156;190937443-190937700;190940873-190941295;+	SE	0.107	0.0127048
ENSMUSG00000052752	TRAF7	chr17:24514712-24514866;24514124-24514217;24516504-24516596;-	SE	0.114	0.0100568
ENSMUSG00000025358	CDK2	chr10:128699975-128700119;128699471-128699675;128701342-128701444;-	SE	-0.526	0.000303232
ENSMUSG00000040990	SH3KBP1	chrX:159824474-159824549;159816576-159816706;159828373-159828579;+	SE	-0.26	0.0100663
ENSMUSG00000097756	A730056A06RIK	chr7:73332427-73332505;73316252-73316442;73375516-73375774;-	SE	-0.318	0.0197256
ENSMUSG00000026648	DCLRE1C	chr2:3452847-3453198;3450278-3450373;3457543-3457584;+	SE	-0.174	0.0477759
ENSMUSG00000028041	ADAM15	chr3:89340400-89340472;89340054-89340179;89341507-89341577;-	SE	0.145	0.0115567
ENSMUSG00000028041	ADAM15	chr3:89340862-89340937;89340054-89340179;89341507-89341577;-	SE	0.158	0.00789163
ENSMUSG00000049606	ZFP644	chr5:106666784-106666845;106635609-106638635;106679679-106679743;-	SE	-0.137	0.00407648
ENSMUSG00000049606	ZFP644	chr5:106690670-106690877;106638426-106638635;106696531-106696650;-	SE	0.477	0.015885
ENSMUSG00000049606	ZFP644	chr5:106690670-106690877;106666784-106666845;106696531-106696650;-	SE	0.462	0.0040738
ENSMUSG00000053825	PPFIA2	chr10:106904820-106904846;106903642-106903705;106906365-106906559;+	SE	0.137	0.0440372
ENSMUSG00000051343	RAB11FIP5	chr6:85340342-85342361;85337480-85337670;85347779-85348455;-	SE	0.267	0.000200993
ENSMUSG00000026730	PTER	chr2:12974368-12974453;12924040-12924198;12978159-12978617;+	SE	-0.178	0.0432704
ENSMUSG00000026730	PTER	chr2:12978159-12978413;12924068-12924198;12980292-12980558;+	SE	-0.224	0.0274923
ENSMUSG00000032826	ANK2	chr3:126941609-126947807;126940071-126940146;126950734-126950756;-	SE	0.139	1.21401e-05
ENSMUSG00000032826	ANK2	chr3:126979255-126979267;126976844-126976932;126981799-126981944;-	SE	-0.348	0.000244115
ENSMUSG00000032826	ANK2	chr3:126979255-126979267;126976844-126976947;126981799-126981944;-	SE	-0.127	0
ENSMUSG00000032826	ANK2	chr3:127029218-127029317;127023291-127023390;127032115-127032313;-	SE	0.137	4.00933e-06
ENSMUSG00000068686	CD59B	chr2:104090128-104090274;104080996-104081098;104091003-104091160;+	SE	-0.454	0.00379964
ENSMUSG00000029862	CLCN1	chr6:42305245-42305315;42300227-42300377;42305470-42305581;+	SE	-0.328	0.0069587
ENSMUSG00000057110	CNTRL	chr2:35160520-35160661;35160247-35160378;35161928-35162093;+	SE	0.46	4.36576e-05
ENSMUSG00000026436	ELK4	chr1:132013025-132013234;132007875-132007940;132014382-132014456;+	SE	-0.146	0.0209042
ENSMUSG00000026110	MGAT4A	chr1:37464420-37464534;37462891-37462967;37490259-37490393;-	SE	-0.174	0.00211966
ENSMUSG00000066036	UBR4	chr4:139441191-139441296;139440644-139440822;139442685-139442823;+	SE	0.222	0.000483019
ENSMUSG00000041670	RIMS1	chr1:22404443-22404515;22398598-22398781;22427461-22427587;-	SE	-0.109	0.0069587
ENSMUSG00000041670	RIMS1	chr1:22421740-22421830;22398598-22398781;22427461-22427587;-	SE	-0.403	0.0092982
ENSMUSG00000041670	RIMS1	chr1:22630411-22630480;22596364-22596584;22726929-22727010;-	SE	0.119	0.00347983
ENSMUSG00000073664	NBEAL1	chr1:60228621-60228708;60224624-60224731;60230601-60230685;+	SE	0.372	0.0437821
ENSMUSG00000033060	LMO7	chr14:101915687-101915744;101914276-101914337;101917630-101917656;+	SE	-0.379	0
ENSMUSG00000033060	LMO7	chr14:101931171-101931280;101929175-101929451;101932569-101932672;+	SE	-0.307	0
ENSMUSG00000046962	ZBTB21	chr16:97956757-97956900;97947434-97953093;97962512-97962622;-	SE	0.197	0.002665
ENSMUSG00000035126	WDR78	chr4:103082212-103082341;103072648-103072843;103087332-103087472;-	SE	0.217	0.00567645
ENSMUSG00000026199	ANKZF1	chr1:75194177-75194284;75192159-75192677;75194840-75194943;+	SE	0.138	0.00300354
ENSMUSG00000074582	ARFGEF2	chr2:166842684-166842753;166836201-166836457;166845449-166845601;+	SE	-0.232	0.0462738
ENSMUSG00000018126	BAIAP2L2	chr15:79259651-79259774;79259187-79259395;79261073-79261287;-	SE	-0.306	0.000293816
ENSMUSG00000051359	NCALD	chr15:37584455-37584505;37397056-37397453;37792133-37792433;-	SE	0.627	7.49469e-06
ENSMUSG00000028613	LRP8	chr4:107848280-107848403;107847440-107847566;107850103-107850142;+	SE	0.139	0.0310764
ENSMUSG00000028613	LRP8	chr4:107870127-107870188;107868977-107869150;107872272-107872681;+	SE	-0.193	0.0166701
ENSMUSG00000079418	ATG4A	chrX:140995562-140995641;140995261-140995440;141158726-141158872;+	SE	0.234	0.00912571
ENSMUSG00000049225	PDP1	chr4:11965613-11965648;11959806-11962233;11966301-11966427;-	SE	0.104	0.0153555
ENSMUSG00000033460	ARMCX1	chrX:134718369-134718461;134717987-134718050;134718655-134718818;+	SE	-0.719	9.70185e-12
ENSMUSG00000026159	AGFG1	chr1:82891459-82891507;82886110-82886187;82893423-82893582;+	SE	-0.241	0.00922942
ENSMUSG00000026159	AGFG1	chr1:82891459-82891507;82886374-82886467;82893423-82893582;+	SE	-0.513	0
ENSMUSG00000027575	ARFGAP1	chr2:180967533-180967814;180967244-180967329;180971050-180971114;+	SE	0.17	0.0286434
ENSMUSG00000027575	ARFGAP1	chr2:180967601-180967814;180967233-180967329;180971050-180971114;+	SE	0.163	0.00852407
ENSMUSG00000086968	4933431E20RIK	chr3:107894050-107894208;107893472-107893507;107895642-107895800;-	SE	-0.111	2.80885e-05
ENSMUSG00000086968	4933431E20RIK	chr3:107894050-107894215;107891470-107893507;107895642-107895798;-	SE	-0.108	2.71473e-05
ENSMUSG00000086968	4933431E20RIK	chr3:107894050-107894228;107888849-107893507;107895642-107896213;-	SE	-0.105	2.60934e-05
ENSMUSG00000086968	4933431E20RIK	chr3:107894050-107894992;107892863-107893507;107895642-107895692;-	SE	-0.202	4.12807e-05
ENSMUSG00000086968	4933431E20RIK	chr3:107894860-107894992;107893123-107893507;107895642-107895774;-	SE	-0.166	5.30696e-05
ENSMUSG00000026150	MFF	chr1:82741817-82741976;82735418-82735507;82747082-82747142;+	SE	-0.132	0.000851588
ENSMUSG00000026150	MFF	chr1:82741817-82741976;82735418-82735507;82750519-82750604;+	SE	-0.166	0.00136263
ENSMUSG00000024174	POT1B	chr17:55708997-55709086;55706105-55706152;55710838-55710906;-	SE	-0.207	0.0225034
ENSMUSG00000052572	DLG2	chr7:92420631-92420673;92417223-92417323;92427690-92427741;+	SE	0.397	4.67563e-13
ENSMUSG00000052572	DLG2	chr7:92420631-92420673;92418087-92418133;92427690-92427741;+	SE	0.85	0
ENSMUSG00000015222	MAP2	chr1:66416343-66416550;66401443-66401521;66420134-66420196;+	SE	-0.331	0
ENSMUSG00000015222	MAP2	chr1:66416731-66416866;66401443-66401521;66420134-66420196;+	SE	-0.32	0
ENSMUSG00000045438	COX19	chr5:139339181-139339385;139338139-139338375;139339464-139339575;-	SE	0.16	0.0106523
ENSMUSG00000057378	RYR3	chr2:112668044-112668144;112667816-112667896;112669230-112669287;-	SE	-0.172	0.0259277
ENSMUSG00000030695	ALDOA	chr7:126797973-126798126;126797643-126797776;126798822-126798912;-	SE	0.353	7.18546e-06
ENSMUSG00000056211	R3HDM1	chr1:128162201-128162243;128153188-128153399;128167892-128168007;+	SE	-0.442	9.37624e-11
ENSMUSG00000056211	R3HDM1	chr1:128162768-128162858;128153188-128153399;128167892-128168007;+	SE	-0.369	4.6386e-10
ENSMUSG00000002227	MOV10	chr3:104799697-104799795;104799391-104799608;104799945-104800049;-	SE	-0.495	9.91902e-05
ENSMUSG00000027361	GABPB1	chr2:126652232-126652427;126650508-126650620;126653554-126653722;-	SE	-0.219	6.51034e-05
ENSMUSG00000026014	RAPH1	chr1:60510416-60510491;60503517-60503595;60525591-60526100;-	SE	-0.233	0.0073315
ENSMUSG00000026014	RAPH1	chr1:60518979-60519060;60503517-60503595;60525591-60526100;-	SE	-0.419	0.00566254
ENSMUSG00000029207	APBB2	chr5:66323601-66323607;66313314-66313429;66362717-66362845;-	SE	-0.135	0.00119933
ENSMUSG00000051590	MAP3K19	chr1:127834534-127834625;127832723-127832796;127838438-127838551;-	SE	0.257	0.000561206
ENSMUSG00000073877	GM13306	chr4:42154116-42154176;42153838-42153905;42155719-42155821;+	SE	0.186	0.00418385
ENSMUSG00000030538	CIB1	chr7:80230315-80230424;80228397-80228548;80232509-80232597;-	SE	0.117	8.25269e-05
ENSMUSG00000030538	CIB1	chr7:80232343-80232378;80228397-80228548;80232509-80232565;-	SE	0.207	0.00043355
ENSMUSG00000026790	ODF2	chr2:29893000-29893154;29892185-29892276;29893443-29893512;+	SE	-0.447	0
ENSMUSG00000026790	ODF2	chr2:29893037-29893154;29892185-29892276;29893443-29893512;+	SE	-0.523	0
ENSMUSG00000025935	TRAM1	chr1:13579689-13579811;13579449-13579566;13581022-13581086;-	SE	-0.238	0.00718541
ENSMUSG00000028295	SMIM8	chr4:34771873-34772053;34771257-34771414;34778223-34778337;-	SE	-0.271	0.00299892
ENSMUSG00000043384	GPRASP1	chrX:135743562-135743614;135742732-135742978;135744498-135744575;+	SE	0.217	0.0186809
ENSMUSG00000045777	IFITM10	chr7:142370857-142371310;142355507-142356114;142372161-142372259;-	SE	0.127	0.000116412
ENSMUSG00000036707	CAB39	chr1:85795356-85795473;85793540-85793821;85818356-85818513;+	SE	0.148	3.63088e-05
ENSMUSG00000028693	NASP	chr4:116610402-116611377;116605683-116605763;116611971-116612081;-	SE	0.318	0.00440493
ENSMUSG00000026495	EFCAB2	chr1:178434008-178434316;178406084-178406133;178437401-178437450;+	SE	0.116	0.000863302
ENSMUSG00000053046	BRSK2	chr7:141990347-141990413;141988285-141988436;141992239-141992300;+	SE	-0.33	0
ENSMUSG00000041757	PLEKHA6	chr1:133280338-133280407;133273857-133274374;133281782-133281811;+	SE	-0.153	0.0395137
ENSMUSG00000041757	PLEKHA6	chr1:133298919-133299043;133294562-133294708;133299708-133301216;+	SE	0.248	7.51637e-09
ENSMUSG00000027387	ZC3H8	chr2:128933198-128933332;128931277-128931400;128935311-128935546;-	SE	0.108	0.00810171
ENSMUSG00000038170	PDE4DIP	chr3:97706871-97707057;97703166-97703418;97709481-97709634;-	SE	-0.264	9.99061e-08
ENSMUSG00000038170	PDE4DIP	chr3:97706871-97707057;97703166-97703418;97710220-97710444;-	SE	-0.654	0
ENSMUSG00000038170	PDE4DIP	chr3:97709481-97709634;97703166-97703418;97710220-97710444;-	SE	-0.386	9.87376e-07
ENSMUSG00000026254	EIF4E2	chr1:87232402-87232481;87226096-87226233;87237845-87240488;+	SE	-0.102	0.0288162
ENSMUSG00000028013	PPA2	chr3:133326647-133326701;133322571-133322616;133339262-133339349;+	SE	-0.148	0.00454956
ENSMUSG00000078716	TMEM8B	chr4:43674436-43674644;43669505-43670034;43680658-43680792;+	SE	-0.121	1.60356e-06
ENSMUSG00000031229	ATRX	chrX:105910573-105910643;105899880-105899993;105911469-105911654;-	SE	-0.132	0.0454236
ENSMUSG00000062590	ARMC9	chr1:86252276-86252392;86244565-86244670;86257225-86257362;+	SE	0.104	0.0357955
ENSMUSG00000057738	SPTAN1	chr2:30001099-30001159;29999913-30000062;30002230-30002429;+	SE	-0.583	0
ENSMUSG00000026577	BLZF1	chr1:164303847-164303924;164302283-164302720;164306438-164306516;-	SE	0.207	0.000740787
ENSMUSG00000005501	USP40	chr1:87968395-87968449;87967509-87967598;87975807-87975931;-	SE	-0.263	0.000138784
ENSMUSG00000038506	DCUN1D2	chr8:13278516-13278685;13271589-13271720;13287803-13287830;-	SE	-0.133	0.000884294
ENSMUSG00000036053	FMNL2	chr2:53054453-53054606;53051199-53051283;53068501-53068610;+	SE	-0.142	0.0163376
ENSMUSG00000028910	MECR	chr4:131852323-131852425;131843492-131843678;131853715-131853813;+	SE	-0.119	0.00323754
ENSMUSG00000036333	KIDINS220	chr12:25040455-25040569;25038323-25038550;25047893-25047926;+	SE	0.309	7.60872e-13
ENSMUSG00000036333	KIDINS220	chr12:25047893-25047926;25038323-25038550;25051094-25051226;+	SE	-0.132	0
ENSMUSG00000036333	KIDINS220	chr12:25047893-25047926;25040455-25040569;25051094-25051226;+	SE	-0.575	2.19553e-10
ENSMUSG00000074749	KIZ	chr2:146870765-146870846;146863706-146863869;146889020-146889666;+	SE	-0.123	0.0333105
ENSMUSG00000036155	MGAT5	chr1:127249789-127249839;127205017-127205427;127306633-127307016;+	SE	-0.115	0.00646412
ENSMUSG00000055897	PPP4R1L-PS	chr2:173589787-173589948;173589504-173589674;173592116-173592221;-	SE	0.368	8.11827e-07
ENSMUSG00000055897	PPP4R1L-PS	chr2:173589787-173590796;173589504-173589674;173592116-173592333;-	SE	0.327	6.36971e-07
ENSMUSG00000042632	PLA2G6	chr15:79327634-79327714;79317760-79318010;79328209-79328253;-	SE	-0.256	0.0437503
ENSMUSG00000031379	PIR	chrX:164342473-164342518;164330014-164330099;164358147-164358230;+	SE	0.243	1.32384e-07
ENSMUSG00000022231	SEMA5A	chr15:32574815-32575020;32568711-32568847;32609222-32609430;+	SE	-0.126	0.00624251
ENSMUSG00000041977	ARHGEF11	chr3:87718228-87718258;87717420-87717520;87722356-87722483;+	SE	-0.172	1.3343e-07
ENSMUSG00000004113	CACNA1B	chr2:24625237-24625334;24622598-24622707;24631898-24632026;-	SE	-0.141	2.88829e-06
ENSMUSG00000004113	CACNA1B	chr2:24625237-24625334;24622598-24622707;24635095-24635240;-	SE	-0.232	0.0176561
ENSMUSG00000004113	CACNA1B	chr2:24631898-24632026;24622598-24622707;24635095-24635240;-	SE	-0.219	0.0104866
ENSMUSG00000038260	TRPM4	chr7:45308243-45308421;45305288-45305494;45308543-45308718;-	SE	0.148	0.049969
ENSMUSG00000038260	TRPM4	chr7:45327720-45327895;45326976-45327140;45333381-45333452;-	SE	0.297	0.0462764
ENSMUSG00000028397	KDM4C	chr4:74280896-74281011;74271193-74271369;74298440-74298634;+	SE	0.104	0.00371952
ENSMUSG00000036833	PNPLA7	chr2:25038836-25038900;25029506-25029656;25039602-25039771;+	SE	0.175	0.00156754
ENSMUSG00000042133	PPIG	chr2:69731490-69731580;69723325-69723363;69731745-69731813;+	SE	-0.129	0.0146522
ENSMUSG00000045103	DMD	chrX:85197503-85197535;85190609-85190702;85202470-85202498;+	SE	-0.3	7.1321e-06
ENSMUSG00000047617	PAXX	chr2:25460654-25460715;25460444-25460494;25460786-25461031;-	SE	0.125	0.0477759
ENSMUSG00000035666	GTF3C4	chr2:28836410-28836516;28833549-28835373;28839882-28840352;-	SE	0.209	0.00600662
ENSMUSG00000056310	TYW1	chr5:130258932-130259054;130257034-130257193;130262818-130262941;+	SE	0.269	5.76819e-05
ENSMUSG00000020827	MINK1	chr11:70606630-70606717;70605949-70606164;70606919-70607079;+	SE	0.306	0
ENSMUSG00000026853	CRAT	chr2:30413859-30413996;30412982-30413246;30415194-30415308;-	SE	0.437	0.000180192
ENSMUSG00000044042	FMN1	chr2:113363835-113365829;113327735-113327831;113478901-113478963;+	SE	-0.141	0.00717766
ENSMUSG00000048537	PHLDB1	chr9:44700945-44701086;44699555-44699696;44703802-44703892;-	SE	0.202	8.12369e-08
ENSMUSG00000048537	PHLDB1	chr9:44708393-44708522;44707884-44708040;44710922-44710946;-	SE	0.241	0.0254323
ENSMUSG00000075415	FNBP1	chr2:31044881-31044896;31040404-31040514;31052984-31053080;-	SE	0.13	0.00992293
ENSMUSG00000075415	FNBP1	chr2:31044881-31044896;31040404-31040514;31054023-31054218;-	SE	0.281	1.26495e-05
ENSMUSG00000075415	FNBP1	chr2:31052984-31053080;31040404-31040514;31054023-31054218;-	SE	0.209	3.55946e-05
ENSMUSG00000075415	FNBP1	chr2:31052984-31053137;31040404-31040514;31054023-31054218;-	SE	0.122	0.000104236
ENSMUSG00000002546	GOLGA2	chr2:32293314-32293395;32292092-32292215;32296625-32296721;+	SE	-0.444	0
ENSMUSG00000026825	DNM1	chr2:32309892-32310027;32308470-32309064;32312126-32312342;-	SE	0.148	4.03055e-10
ENSMUSG00000026825	DNM1	chr2:32309892-32310027;32309474-32309637;32312126-32312342;-	SE	0.241	0.00235985
ENSMUSG00000026825	DNM1	chr2:32310450-32310487;32308470-32309064;32312126-32312342;-	SE	0.282	0
ENSMUSG00000026825	DNM1	chr2:32310450-32310487;32309474-32309637;32312126-32312342;-	SE	0.238	1.8484e-07
ENSMUSG00000026825	DNM1	chr2:32310450-32310487;32309478-32309634;32312126-32312342;-	SE	0.138	0.000884177
ENSMUSG00000117694	SNHG4	chr18:35557336-35557391;35556615-35556691;35571842-35572208;+	SE	-0.103	0.00470998
ENSMUSG00000026819	SLC25A25	chr2:32420655-32420691;32420304-32420416;32421302-32421390;-	SE	0.259	8.04028e-06
ENSMUSG00000022747	ST3GAL6	chr16:58523501-58523672;58507447-58507614;58523926-58524134;-	SE	0.319	0.00109747
ENSMUSG00000032525	NKTR	chr9:121738387-121738415;121731477-121731565;121741121-121741151;+	SE	-0.312	0.000265393
ENSMUSG00000039671	ZMYND8	chr2:165787163-165787247;165784151-165785738;165791904-165791971;-	SE	0.147	0.0224984
ENSMUSG00000028760	EIF4G3	chr4:138084256-138084370;138082892-138082988;138095908-138095929;+	SE	-0.247	3.1591e-10
ENSMUSG00000028760	EIF4G3	chr4:138084256-138084370;138082892-138082988;138096751-138096931;+	SE	-0.297	0.00202633
ENSMUSG00000028760	EIF4G3	chr4:138087532-138087565;138082892-138082988;138095908-138095929;+	SE	-0.116	0.0107145
ENSMUSG00000040621	GEMIN8	chrX:166176844-166177079;166170453-166170550;166178791-166178830;+	SE	-0.62	0.000112301
ENSMUSG00000025964	ADAM23	chr1:63585364-63585455;63572886-63572998;63592607-63596276;+	SE	-0.295	0
ENSMUSG00000034813	GRIP1	chr10:120050231-120050276;120050004-120050116;120054832-120055066;+	SE	-0.296	0.00632466
ENSMUSG00000020262	ADARB1	chr10:77325618-77325691;77321648-77322583;77325865-77325940;-	SE	-0.173	4.51441e-07
ENSMUSG00000036893	EHMT1	chr2:24852664-24852802;24840635-24840779;24856605-24856726;-	SE	-0.176	0.0408529
ENSMUSG00000027651	RPRD1B	chr2:158035995-158036125;158028496-158029045;158043405-158043539;+	SE	-0.117	0.0252941
ENSMUSG00000027651	RPRD1B	chr2:158058651-158058827;158050086-158050213;158074929-158078207;+	SE	-0.146	0.00417247
ENSMUSG00000033788	DYSF	chr6:84157138-84157201;84152332-84152409;84179671-84179770;+	SE	-0.768	2.46756e-10
ENSMUSG00000026765	LYPD6B	chr2:49937852-49938033;49930924-49930984;49942444-49942537;+	SE	0.135	0.0192195
ENSMUSG00000008496	POU2F2	chr7:25093287-25093361;25092519-25093002;25093484-25093686;-	SE	0.29	0.00610736
ENSMUSG00000030616	SYTL2	chr7:90388867-90388915;90386998-90387556;90392358-90392453;+	SE	0.11	0.0050999
ENSMUSG00000028434	EPB41L4B	chr4:57010061-57010178;57007905-57007977;57016853-57016931;-	SE	-0.514	1.48715e-13
ENSMUSG00000026904	SLC4A10	chr2:62244351-62244441;62243361-62243453;62250378-62250536;+	SE	0.175	3.75197e-09
ENSMUSG00000063889	CREM	chr18:3287903-3288092;3276693-3276729;3295039-3295182;-	SE	0.345	0.00414308
ENSMUSG00000035236	SCAI	chr2:39150313-39150414;39132954-39133086;39189988-39190033;-	SE	0.226	0.00943852
ENSMUSG00000027030	STK39	chr2:68267038-68267091;68220903-68220968;68307040-68307108;-	SE	0.11	0.000285515
ENSMUSG00000026975	DPH7	chr2:24963455-24963543;24962399-24962625;24965556-24965654;+	SE	0.161	0.0334994
ENSMUSG00000026975	DPH7	chr2:24963455-24963543;24962422-24962810;24965556-24965654;+	SE	0.266	5.27214e-05
ENSMUSG00000002109	DDB2	chr2:91216665-91216808;91212449-91212614;91217306-91217406;-	SE	-0.359	3.6216e-05
ENSMUSG00000002109	DDB2	chr2:91217052-91217230;91212449-91212614;91217306-91217406;-	SE	-0.259	7.17261e-06
ENSMUSG00000052512	NAV2	chr7:49412825-49412894;49408632-49408906;49420173-49420340;+	SE	-0.592	5.29333e-06
ENSMUSG00000052512	NAV2	chr7:49585143-49585244;49584049-49584212;49587706-49587802;+	SE	0.154	0.00851257
ENSMUSG00000041921	METAP1D	chr2:71500778-71500869;71453362-71453398;71506784-71506942;+	SE	0.216	0.018903
ENSMUSG00000029245	EPHA5	chr5:84233582-84233918;84155866-84156536;84331227-84331891;-	SE	-0.213	0.000386147
ENSMUSG00000056486	CHN1	chr2:73716363-73716419;73679614-73679903;73721402-73721441;-	SE	-0.161	0.000470465
ENSMUSG00000063550	NUP98	chr7:102169362-102169503;102163688-102163822;102176312-102176405;-	SE	-0.155	0.00818558
ENSMUSG00000027002	NCKAP1	chr2:80571212-80571230;80570118-80570229;80580857-80581380;-	SE	-0.171	0.000553671
ENSMUSG00000028578	CAAP1	chr4:94549118-94549194;94521061-94521135;94551264-94551465;-	SE	0.175	0.00337361
ENSMUSG00000028578	CAAP1	chr4:94550421-94550506;94521061-94521135;94551264-94551465;-	SE	0.197	0.00183033
ENSMUSG00000097451	RIAN	chr12:109617173-109617349;109607413-109607496;109620312-109620400;+	SE	0.184	0.0165
ENSMUSG00000097451	RIAN	chr12:109617210-109617349;109607463-109607496;109620312-109620400;+	SE	0.172	0.0445364
ENSMUSG00000097451	RIAN	chr12:109642564-109642652;109639280-109640328;109643413-109643461;+	SE	0.157	0.000446257
ENSMUSG00000004127	TRMT10A	chr3:138146286-138146393;138143860-138143995;138147374-138147570;+	SE	-0.275	0.0188911
ENSMUSG00000034101	CTNND1	chr2:84626019-84626137;84624269-84624558;84650405-84650676;-	SE	0.232	0.000323769
ENSMUSG00000063077	KIF1B	chr4:149261159-149261201;149257869-149258081;149262135-149262278;-	SE	-0.302	0
ENSMUSG00000047098	RNF31	chr14:55594922-55595301;55594294-55594472;55595469-55595760;+	SE	-0.142	0.00191886
ENSMUSG00000039852	RERE	chr4:150439342-150439468;150431522-150431593;150468694-150468800;+	SE	0.107	0.0408684
ENSMUSG00000003812	DNASE2A	chr8:84909525-84909690;84909256-84909335;84909771-84909925;+	SE	-0.209	8.27125e-05
ENSMUSG00000030257	SRGAP3	chr6:112757153-112757430;112750380-112750411;112759748-112759776;-	SE	0.249	0
ENSMUSG00000027677	TTC14	chr3:33807838-33807948;33806815-33806933;33808685-33809944;+	SE	-0.151	0.00147789
ENSMUSG00000027677	TTC14	chr3:33807855-33807948;33806815-33806933;33808685-33809677;+	SE	-0.226	0.000629661
ENSMUSG00000031382	ASB11	chrX:164438006-164438219;164437009-164437225;164445728-164446997;+	SE	0.333	0.000638467
ENSMUSG00000035673	SBNO2	chr10:80079952-80081382;80070620-80072518;80082614-80082726;-	SE	0.366	0.00181691
ENSMUSG00000027300	UBOX5	chr2:130614888-130616742;130604484-130604626;130629915-130630027;-	SE	-0.162	0.0396954
ENSMUSG00000034557	ZFYVE9	chr4:108693319-108693496;108691621-108691791;108695768-108695868;-	SE	-0.278	1.608e-05
ENSMUSG00000068114	CCDC134	chr15:82131716-82131829;82131423-82131545;82134580-82134762;+	SE	0.262	0.0148475
ENSMUSG00000068114	CCDC134	chr15:82131744-82131829;82131423-82131545;82134580-82134762;+	SE	0.144	0.0431406
ENSMUSG00000015501	HIVEP2	chr10:14110664-14110786;14066582-14066684;14117518-14117600;+	SE	0.475	1.10578e-06
ENSMUSG00000015501	HIVEP2	chr10:14110664-14110786;14066582-14066684;14126451-14126496;+	SE	0.121	7.09083e-06
ENSMUSG00000015501	HIVEP2	chr10:14117518-14117600;14066582-14066684;14126451-14126496;+	SE	-0.105	0.00011848
ENSMUSG00000015501	HIVEP2	chr10:14117518-14117600;14110664-14110786;14126451-14126496;+	SE	-0.38	7.46094e-06
ENSMUSG00000063145	BBS5	chr2:69654245-69654373;69654062-69654112;69655498-69655634;+	SE	-0.151	0.000331162
ENSMUSG00000024104	WASHC2	chr6:116256226-116256289;116254089-116255168;116256615-116256828;+	SE	-0.217	1.57186e-05
ENSMUSG00000054823	NSD3	chr8:25683151-25683322;25682498-25682696;25691014-25691161;+	SE	0.174	0.000177223
ENSMUSG00000039031	ARHGAP18	chr10:26912606-26912731;26889731-26889872;26916392-26916454;+	SE	-0.179	0.00167737
ENSMUSG00000038174	FAM126B	chr1:58534484-58534652;58527020-58530259;58535389-58535549;-	SE	-0.405	0
ENSMUSG00000029337	FGF5	chr5:98261942-98262046;98254183-98254760;98275210-98277030;+	SE	-0.484	0.00231865
ENSMUSG00000056153	SOCS6	chr18:88886991-88887065;88868494-88870918;88887212-88887333;-	SE	0.468	0.000119057
ENSMUSG00000027605	ACSS2	chr2:155551189-155551228;155550354-155550469;155555853-155555991;+	SE	-0.241	0
ENSMUSG00000050565	TOR1AIP2	chr1:156041074-156041134;156040916-156041002;156051293-156051623;+	SE	0.272	0.00617367
ENSMUSG00000071176	ARHGEF10	chr8:14942609-14942726;14940208-14940372;14945279-14945394;+	SE	0.175	4.79744e-06
ENSMUSG00000039542	NCAM1	chr9:49531973-49531976;49523521-49523646;49541887-49541902;-	SE	0.255	2.75998e-08
ENSMUSG00000039542	NCAM1	chr9:49541887-49541902;49523521-49523646;49543010-49543030;-	SE	-0.157	1.7932e-09
ENSMUSG00000054226	TPRKB	chr6:85914471-85914528;85913395-85913480;85921422-85921511;+	SE	-0.142	6.47392e-05
ENSMUSG00000054226	TPRKB	chr6:85919916-85920024;85913395-85913480;85921422-85921511;+	SE	-0.161	0.000195642
ENSMUSG00000034032	RPAP1	chr2:119769886-119770082;119769579-119769732;119770319-119770429;-	SE	0.17	0.0220756
ENSMUSG00000034032	RPAP1	chr2:119787220-119787297;119783733-119783970;119787414-119787519;-	SE	-0.172	0.000438126
ENSMUSG00000038257	GLRA3	chr8:56112829-56112874;56110446-56110590;56125073-56125352;+	SE	-0.359	0.0325069
ENSMUSG00000023330	DTWD1	chr2:126158409-126158553;126154540-126154860;126159769-126160028;+	SE	-0.102	0.0253597
ENSMUSG00000001998	AP4E1	chr2:127043646-127043756;127043420-127043543;127046147-127046287;+	SE	0.27	4.36576e-05
ENSMUSG00000001998	AP4E1	chr2:127043678-127043756;127043420-127043543;127046147-127046287;+	SE	0.385	1.3576e-05
ENSMUSG00000019979	APAF1	chr10:91023719-91023848;91020655-91020781;91031548-91031710;-	SE	-0.166	0.00380576
ENSMUSG00000027378	NPHP1	chr2:127759575-127759686;127747999-127748112;127761161-127761236;-	SE	-0.262	0.0062687
ENSMUSG00000026959	GRIN1	chr2:25311342-25311405;25310374-25310475;25313427-25313604;-	SE	0.247	0
ENSMUSG00000038048	CNTNAP5C	chr17:57891899-57892093;57876382-57876487;58013815-58013963;+	SE	0.301	0.00278331
ENSMUSG00000005267	ZFP287	chr11:62727549-62727653;62725247-62725374;62728281-62728666;-	SE	0.111	0.02191
ENSMUSG00000118604	BX322656.1	chrX:61133365-61133503;61119341-61119424;61134720-61134796;+	SE	0.316	0.00945338
ENSMUSG00000053475	TNFAIP6	chr2:52043728-52043866;52038008-52038269;52047430-52047592;+	SE	-0.12	0.00457912
ENSMUSG00000045095	MAGI1	chr6:93680788-93680877;93675454-93679002;93682951-93683090;-	SE	-0.382	1.96959e-14
ENSMUSG00000027457	SNPH	chr2:151600256-151600364;151597108-151597258;151600977-151601074;-	SE	-0.125	0.00310168
ENSMUSG00000027457	SNPH	chr2:151600256-151600463;151597108-151597258;151600977-151601074;-	SE	-0.137	2.10485e-05
ENSMUSG00000027457	SNPH	chr2:151602380-151602408;151601203-151601631;151632147-151632254;-	SE	-0.939	0
ENSMUSG00000086363	A330102I10RIK	chr13:29023630-29023723;29023175-29023212;29039942-29040336;+	SE	0.425	0.0319914
ENSMUSG00000003680	TAF6L	chr19:8785121-8785178;8783834-8783994;8786209-8786281;-	SE	0.153	0.00588067
ENSMUSG00000027466	RBCK1	chr2:152323171-152323332;152319123-152319303;152324266-152324364;-	SE	-0.166	0.0286434
ENSMUSG00000027466	RBCK1	chr2:152323171-152323332;152322159-152322271;152324266-152324364;-	SE	-0.195	0.00110176
ENSMUSG00000080316	SPACA6	chr17:17837508-17837586;17836720-17836744;17838086-17838243;+	SE	-0.13	0.013094
ENSMUSG00000015214	MTMR1	chrX:71376886-71376910;71369798-71369904;71383199-71383275;+	SE	-0.479	1.0113e-10
ENSMUSG00000015214	MTMR1	chrX:71379013-71379064;71369798-71369904;71383199-71383275;+	SE	-0.521	2.08716e-12
ENSMUSG00000028274	RNGTT	chr4:33443600-33443667;33379368-33379437;33498950-33499074;+	SE	-0.169	0.0436378
ENSMUSG00000027646	SRC	chr2:157458842-157458860;157458533-157458633;157462709-157462808;+	SE	0.108	0.0484121
ENSMUSG00000027273	SNAP25	chr2:136770056-136770174;136769742-136769860;136773894-136774020;+	SE	-0.15	0.000155286
ENSMUSG00000041975	METTL8	chr2:70976073-70976137;70973252-70973392;70980376-70980426;-	SE	-0.208	7.82863e-05
ENSMUSG00000034664	ITGA2B	chr11:102455563-102455680;102453296-102453517;102455898-102456000;-	SE	0.272	0.000626125
ENSMUSG00000032641	GPR19	chr6:134886890-134886936;134877216-134877334;134887629-134887768;-	SE	-0.172	0.0126955
ENSMUSG00000075318	SCN2A	chr2:65682502-65682594;65681996-65682125;65682689-65682781;+	SE	0.242	0
ENSMUSG00000075318	SCN2A	chr2:65682689-65682781;65682502-65682594;65683670-65683943;+	SE	-0.455	0
ENSMUSG00000026627	PACC1	chr1:191328182-191328279;191325911-191326076;191338781-191338991;+	SE	-0.119	0.0481401
ENSMUSG00000017670	ELMO2	chr2:165303665-165303701;165301940-165301991;165304899-165304978;-	SE	0.322	0
ENSMUSG00000079109	PMS2	chr5:143911920-143912060;143909963-143910079;143913401-143913488;+	SE	-0.419	0.000153369
ENSMUSG00000079109	PMS2	chr5:143911925-143912060;143909963-143910079;143913401-143913488;+	SE	-0.432	1.07258e-05
ENSMUSG00000027544	NFATC2	chr2:168486685-168486771;168476409-168480249;168504444-168505134;-	SE	0.439	0.000116115
ENSMUSG00000001999	BLVRA	chr2:127080529-127080658;127070664-127070730;127085962-127086082;+	SE	-0.115	0.0300031
ENSMUSG00000056073	GRIK2	chr10:49103509-49103648;49100836-49101272;49104978-49105065;-	SE	-0.553	0.0118672
ENSMUSG00000004626	STXBP2	chr8:3632499-3632600;3632219-3632269;3633290-3633367;+	SE	-0.142	0.0008593
ENSMUSG00000013973	DEDD	chr1:171331233-171331285;171329398-171329526;171338251-171338640;+	SE	0.141	0.00342846
ENSMUSG00000037685	ATP8A1	chr5:67778959-67779033;67776128-67776198;67780987-67781061;-	SE	-0.427	0
ENSMUSG00000037685	ATP8A1	chr5:67780987-67781061;67778959-67779033;67786625-67786666;-	SE	0.242	0.0027267
ENSMUSG00000029148	NRBP1	chr5:31246321-31246345;31245750-31245845;31247341-31247425;+	SE	0.292	3.81524e-07
ENSMUSG00000039069	MTG2	chr2:180078003-180078142;180071793-180071886;180078618-180078823;+	SE	-0.34	3.90818e-05
ENSMUSG00000039069	MTG2	chr2:180078003-180078142;180073139-180073233;180078618-180078823;+	SE	-0.329	0.018015
ENSMUSG00000036353	P2RY12	chr3:59227450-59227581;59220218-59220283;59262773-59262831;-	SE	0.366	0.000535842
ENSMUSG00000031150	CCDC120	chrX:7735071-7735170;7731713-7734098;7735300-7735475;-	SE	0.234	0.000123584
ENSMUSG00000031153	GRIPAP1	chrX:7794259-7794286;7792275-7792337;7794991-7795099;+	SE	-0.163	1.16208e-08
ENSMUSG00000031153	GRIPAP1	chrX:7794259-7794286;7792275-7792337;7799289-7799428;+	SE	-0.33	2.14757e-06
ENSMUSG00000031153	GRIPAP1	chrX:7794991-7795099;7792275-7792337;7799289-7799428;+	SE	-0.27	1.62849e-09
ENSMUSG00000031012	CASK	chrX:13550946-13550982;13549164-13549361;13552372-13552441;-	SE	0.209	0.0011636
ENSMUSG00000031012	CASK	chrX:13552372-13552441;13550946-13550982;13554877-13554946;-	SE	0.302	1.92686e-08
ENSMUSG00000079659	TMEM243	chr5:9117458-9117563;9101216-9101395;9152966-9153125;+	SE	0.234	0.0264134
ENSMUSG00000030172	ERC1	chr6:119713679-119713811;119694570-119694731;119722172-119722308;-	SE	-0.174	0.0069587
ENSMUSG00000029071	DVL1	chr4:155857495-155857534;155856613-155856820;155857992-155859303;+	SE	0.538	0
ENSMUSG00000052374	ACTN2	chr13:12294309-12294402;12291659-12291890;12296474-12296560;-	SE	0.113	0.0261611
ENSMUSG00000041936	AGRN	chr4:156167776-156167809;156167281-156167506;156168545-156168569;-	SE	0.288	0
ENSMUSG00000041936	AGRN	chr4:156168545-156168569;156167281-156167506;156168732-156168820;-	SE	-0.257	0.0224765
ENSMUSG00000041936	AGRN	chr4:156168545-156168569;156167776-156167809;156168732-156168820;-	SE	-0.146	0.00118052
ENSMUSG00000040537	ADAM22	chr5:8087981-8088068;8082142-8082269;8090141-8090252;-	SE	0.267	0.00198119
ENSMUSG00000040537	ADAM22	chr5:8090141-8090252;8087981-8088068;8092339-8092406;-	SE	-0.247	2.36323e-08
ENSMUSG00000054099	SLC25A40	chr5:8424796-8424887;8422872-8423039;8427195-8427267;+	SE	0.641	5.92273e-06
ENSMUSG00000040003	MAGI2	chr5:20543584-20543626;20534336-20534526;20550206-20550298;+	SE	0.251	3.34933e-08
ENSMUSG00000040003	MAGI2	chr5:20543584-20543626;20534337-20534520;20550206-20550298;+	SE	0.117	0.00272615
ENSMUSG00000021198	UNC79	chr12:103096550-103096616;103094957-103095137;103104608-103104895;+	SE	-0.298	8.52214e-05
ENSMUSG00000021198	UNC79	chr12:103125608-103125725;103122335-103122443;103128228-103128312;+	SE	0.276	0.0409885
ENSMUSG00000026173	PLCD4	chr1:74562713-74562830;74560426-74560493;74564376-74564512;+	SE	-0.304	0.00184379
ENSMUSG00000106379	LHFPL3	chr5:23221864-23221912;23102411-23102648;23273334-23275597;+	SE	-0.287	3.82533e-14
ENSMUSG00000051730	METTL5	chr2:69879101-69879184;69873883-69873935;69880766-69880948;-	SE	-0.155	0.0241469
ENSMUSG00000026155	SMAP1	chr1:23871437-23871518;23866216-23866297;23876373-23876449;-	SE	-0.106	0.000562858
ENSMUSG00000038056	KMT2C	chr5:25295397-25295610;25293106-25293248;25298869-25300075;-	SE	0.322	0.0431025
ENSMUSG00000117819	GM50253	chr17:27028832-27029946;27025336-27025459;27030675-27030800;+	SE	-0.276	0.00240996
ENSMUSG00000006638	ABHD1	chr5:30952884-30953045;30950065-30950248;30953342-30953525;+	SE	-0.17	0.00471703
ENSMUSG00000087095	EMX2OS	chr19:59429999-59430099;59425103-59429261;59432802-59433032;-	SE	0.431	6.8448e-06
ENSMUSG00000029141	SLC4A1AP	chr5:31546179-31546266;31543669-31543913;31548613-31548681;+	SE	0.388	0.00227598
ENSMUSG00000106918	MRPL33	chr5:31641604-31643040;31616380-31616487;31650302-31650484;+	SE	0.22	0.0325379
ENSMUSG00000016763	SCUBE1	chr15:83651654-83651744;83638703-83638820;83654168-83654285;-	SE	-0.259	0.00049339
ENSMUSG00000029106	ADD1	chr5:34629135-34629172;34628414-34628513;34630469-34632305;+	SE	0.47	0
ENSMUSG00000029106	ADD1	chr5:34629138-34629172;34628414-34628513;34630469-34630816;+	SE	0.391	0
ENSMUSG00000051246	MSANTD1	chr5:34921403-34921679;34915914-34917915;34923323-34923564;+	SE	0.28	0.00199341
ENSMUSG00000023707	OGFOD2	chr5:124114064-124114192;124113428-124113528;124114387-124114645;+	SE	-0.141	0.0421004
ENSMUSG00000009292	TRPM2	chr10:77969156-77969299;77966850-77967096;77969782-77969804;-	SE	0.114	0.00851853
ENSMUSG00000029098	ACOX3	chr5:35609735-35609822;35609019-35609087;35614001-35615352;+	SE	-0.112	0.0462764
ENSMUSG00000029122	EVC	chr5:37314761-37314827;37314564-37314571;37316324-37316423;-	SE	0.183	0.00137554
ENSMUSG00000029127	ZBTB49	chr5:38213307-38214064;38205888-38205962;38216446-38216613;-	SE	-0.298	0.00147341
ENSMUSG00000029127	ZBTB49	chr5:38213307-38214383;38205888-38205962;38216446-38216613;-	SE	-0.27	0.00152089
ENSMUSG00000057551	ZFP317	chr9:19625499-19625637;19624231-19624298;19629096-19629206;+	SE	-0.445	0.000834354
ENSMUSG00000057551	ZFP317	chr9:19625915-19625995;19625499-19625637;19629096-19629206;+	SE	0.466	0.030301
ENSMUSG00000029086	PROM1	chr5:44000776-44000845;43995074-43995114;44001269-44001293;-	SE	0.149	0.0287172
ENSMUSG00000029086	PROM1	chr5:44001269-44001293;43995074-43995114;44001785-44001901;-	SE	-0.426	0.000710244
ENSMUSG00000031558	SLIT2	chr5:48263640-48263667;48259543-48259683;48275581-48275675;+	SE	0.64	1.46803e-10
ENSMUSG00000037126	PSD	chr19:46326897-46327007;46326166-46326222;46327083-46327121;-	SE	0.407	1.86281e-05
ENSMUSG00000097145	9230114K14RIK	chr5:52192917-52192978;52190671-52190937;52196892-52197023;+	SE	-0.497	0.0195347
ENSMUSG00000097145	9230114K14RIK	chr5:52194800-52194890;52190678-52190937;52196892-52197023;+	SE	-0.552	0.00474114
ENSMUSG00000068748	PTPRZ1	chr6:23024713-23024734;23022198-23022284;23024944-23025041;+	SE	-0.36	7.55994e-11
ENSMUSG00000070733	FRYL	chr5:73115255-73115300;73112748-73112852;73118483-73118585;-	SE	0.204	4.68316e-07
ENSMUSG00000037795	N4BP2	chr5:65786105-65786361;65775584-65775663;65788052-65788141;+	SE	-0.672	4.31729e-09
ENSMUSG00000036087	SLAIN2	chr5:72965803-72965881;72958148-72958286;72974530-72974702;+	SE	-0.18	1.15348e-09
ENSMUSG00000029152	OCIAD1	chr5:73310273-73310426;73306577-73306798;73313442-73313941;+	SE	0.116	0.00582552
ENSMUSG00000020076	DDX50	chr10:62647533-62647643;62645990-62647201;62651024-62651203;-	SE	0.153	0.00306874
ENSMUSG00000036435	EXOC1	chr5:76557818-76557863;76554099-76554205;76559003-76559167;+	SE	0.383	4.15853e-09
ENSMUSG00000008318	RELT	chr7:100848421-100848503;100848018-100848273;100848798-100848879;-	SE	-0.275	1.34817e-05
ENSMUSG00000038371	SBF2	chr7:110347886-110347982;110341326-110341364;110348854-110348995;-	SE	0.155	0.0262731
ENSMUSG00000059475	ZFP426	chr9:20474906-20475033;20473027-20473108;20476395-20476478;-	SE	0.104	0.00257466
ENSMUSG00000059475	ZFP426	chr9:20474906-20475075;20473104-20473108;20476395-20476478;-	SE	0.17	0.000488548
ENSMUSG00000059475	ZFP426	chr9:20474910-20475033;20473027-20473108;20476395-20476478;-	SE	0.172	0.0001709
ENSMUSG00000059475	ZFP426	chr9:20486329-20486437;20478132-20478279;20492385-20492451;-	SE	-0.109	0.0334527
ENSMUSG00000048796	CYB561D1	chr3:108200124-108200270;108195770-108199715;108200626-108201212;-	SE	-0.169	0.00147789
ENSMUSG00000118346	TMEM179B	chr19:8773504-8773622;8773027-8773106;8774334-8774467;-	SE	-0.402	0.0263837
ENSMUSG00000102644	THAP6	chr5:91963682-91963785;91963234-91963522;91965095-91965304;+	SE	0.469	0.0121246
ENSMUSG00000058013	SEPTIN11	chr5:93173469-93173537;93167499-93167687;93176039-93176077;+	SE	-0.293	0.016835
ENSMUSG00000058013	SEPTIN11	chr5:93173472-93173537;93167499-93167687;93175403-93176447;+	SE	-0.438	2.38977e-13
ENSMUSG00000023074	MOSPD1	chrX:53347703-53347865;53345007-53345989;53355655-53355873;-	SE	-0.155	0.00640354
ENSMUSG00000035107	DCBLD2	chr16:58448815-58448949;58448451-58448524;58449798-58449839;+	SE	-0.105	0.00423918
ENSMUSG00000021666	GFM2	chr13:97151634-97151724;97150349-97150413;97153227-97153316;+	SE	0.214	0.0177611
ENSMUSG00000031060	RBM10	chrX:20635730-20635914;20619973-20620114;20639432-20639502;+	SE	-0.122	0.0264399
ENSMUSG00000030447	CYFIP1	chr7:55898237-55898391;55897818-55897972;55899914-55900071;+	SE	-0.261	0.000256225
ENSMUSG00000034243	GOLGB1	chr16:36885010-36885188;36875139-36875263;36886133-36886228;+	SE	-0.481	0.00132905
ENSMUSG00000086247	GM15787	chr5:110168194-110168484;110162452-110162609;110176316-110176466;-	SE	-0.574	0.00167952
ENSMUSG00000029505	EP400	chr5:110740181-110740289;110737671-110739681;110741969-110742060;-	SE	0.283	0.00514902
ENSMUSG00000097767	MIAT	chr5:112228054-112228178;112224207-112224356;112228300-112228356;-	SE	-0.152	0.0378005
ENSMUSG00000097767	MIAT	chr5:112228300-112228356;112228054-112228214;112228608-112228644;-	SE	-0.436	0.034204
ENSMUSG00000041702	BTBD7	chr12:102841038-102841191;102840099-102840287;102878215-102878406;-	SE	0.187	0.00293503
ENSMUSG00000018974	SART3	chr5:113762828-113762933;113761094-113761279;113764072-113764199;-	SE	0.104	0.00586905
ENSMUSG00000029538	SRSF9	chr5:115328346-115328704;115327394-115327499;115330497-115330658;+	SE	-0.23	0.00222734
ENSMUSG00000029538	SRSF9	chr5:115331449-115331539;115330497-115330658;115332116-115332289;+	SE	-0.137	0.000112588
ENSMUSG00000029538	SRSF9	chr5:115331460-115331539;115330577-115330658;115332116-115332289;+	SE	-0.127	3.74991e-05
ENSMUSG00000039531	ZUP1	chr10:33950482-33950617;33949747-33949864;33951130-33951235;-	SE	0.107	0.00608246
ENSMUSG00000063919	SRRM4	chr5:116454672-116454688;116453408-116453713;116467431-116467588;-	SE	-0.151	0.00903288
ENSMUSG00000061288	TAOK3	chr5:117206646-117206760;117204298-117204395;117209553-117209645;+	SE	0.226	0.00421781
ENSMUSG00000020083	FAM241B	chr10:62110235-62110314;62109883-62110012;62110958-62111050;-	SE	-0.226	2.86455e-05
ENSMUSG00000040270	BACH2	chr4:32417434-32417583;32317197-32317304;32501612-32501636;+	SE	-0.269	0.00152809
ENSMUSG00000028573	FGGY	chr4:95844072-95844193;95837584-95837659;95849581-95849676;+	SE	0.202	0.0357546
ENSMUSG00000029822	OSBPL3	chr6:50333185-50333293;50328669-50328804;50336214-50336345;-	SE	-0.423	5.02591e-07
ENSMUSG00000029469	IFT81	chr5:122610077-122610177;122609172-122609353;122610942-122611107;-	SE	-0.194	0.00043355
ENSMUSG00000029469	IFT81	chr5:122610077-122610181;122609172-122609353;122610942-122611107;-	SE	-0.12	0.000497035
ENSMUSG00000029471	CAMKK2	chr5:122736987-122737030;122731169-122734245;122737432-122737533;-	SE	-0.424	0
ENSMUSG00000084799	INO80DOS	chr1:63144118-63144185;63114739-63114960;63156219-63156321;+	SE	-0.191	0.0217888
ENSMUSG00000049550	CLIP1	chr5:123586333-123586354;123583520-123583638;123590792-123590845;-	SE	0.362	2.67442e-10
ENSMUSG00000049550	CLIP1	chr5:123635173-123635278;123630224-123631169;123640493-123640554;-	SE	0.106	0.0110824
ENSMUSG00000049971	GLT1D1	chr5:127644318-127644467;127632261-127632351;127650682-127650788;+	SE	-0.164	0.0002475
ENSMUSG00000066735	VKORC1L1	chr5:129976988-129977192;129942173-129942365;129978518-129978628;+	SE	0.112	0.00204054
ENSMUSG00000061979	RCC1L	chr5:134157590-134157678;134155739-134155913;134163623-134163805;-	SE	-0.265	1.31074e-07
ENSMUSG00000015942	GTF2IRD2	chr5:134206770-134206827;134203270-134203348;134208879-134208942;+	SE	0.126	0.00692821
ENSMUSG00000064138	FAM172A	chr13:77834509-77834621;77825322-77825388;77902653-77902875;+	SE	0.144	0.00077484
ENSMUSG00000064138	FAM172A	chr13:77951984-77952104;77902653-77902875;77999585-77999702;+	SE	-0.123	0.00743201
ENSMUSG00000057337	CHST3	chr10:60194092-60194245;60188072-60188318;60218903-60219260;-	SE	0.519	0.00282214
ENSMUSG00000031078	CTTN	chr7:144450977-144451088;144449559-144449615;144452026-144452137;-	SE	-0.203	9.81872e-10
ENSMUSG00000031078	CTTN	chr7:144452026-144452137;144449559-144449615;144452547-144452587;-	SE	0.465	0
ENSMUSG00000041966	DCAF17	chr2:71078473-71078579;71078059-71078164;71081910-71082053;+	SE	-0.295	0.0474741
ENSMUSG00000029560	SNX8	chr5:140353432-140353513;140353034-140353195;140355959-140356081;-	SE	-0.306	0.000736813
ENSMUSG00000030309	CAPRIN2	chr6:148868988-148869645;148865829-148865952;148870612-148870656;-	SE	0.309	2.46238e-05
ENSMUSG00000029636	WASF3	chr5:146460964-146461140;146455543-146455661;146465849-146466019;+	SE	0.538	0
ENSMUSG00000029636	WASF3	chr5:146465849-146466019;146455608-146455661;146466797-146467064;+	SE	-0.633	0.000326173
ENSMUSG00000029636	WASF3	chr5:146465849-146466019;146460964-146461140;146466797-146467064;+	SE	-0.396	0
ENSMUSG00000071042	RASGRP3	chr17:75488816-75488949;75435895-75436168;75491757-75491790;+	SE	-0.478	0.0104704
ENSMUSG00000024163	MAPK8IP3	chr17:24920471-24920495;24917994-24918139;24923815-24923868;-	SE	0.245	0
ENSMUSG00000024163	MAPK8IP3	chr17:24920471-24920495;24918087-24918136;24923815-24923868;-	SE	0.217	0.0268161
ENSMUSG00000024969	MARK2	chr19:7278041-7278086;7275395-7277450;7280997-7281255;-	SE	-0.214	1.322e-09
ENSMUSG00000024969	MARK2	chr19:7279110-7279278;7278041-7278086;7279985-7280012;-	SE	0.474	0.00137361
ENSMUSG00000024969	MARK2	chr19:7279985-7280012;7276848-7277450;7280997-7281255;-	SE	-0.249	0.0207184
ENSMUSG00000022629	KIF21A	chr15:90948323-90948338;90943764-90943901;90949005-90949044;-	SE	-0.252	0.00158183
ENSMUSG00000022629	KIF21A	chr15:90949005-90949044;90943764-90943901;90951245-90951374;-	SE	0.314	0.000882954
ENSMUSG00000022629	KIF21A	chr15:90976470-90976509;90972624-90972715;90980794-90980998;-	SE	0.429	0
ENSMUSG00000040407	AKAP9	chr5:3954396-3954450;3951689-3951734;3954791-3954962;+	SE	-0.311	0.0127827
ENSMUSG00000022364	TBC1D31	chr15:57919930-57920046;57915969-57916116;57922956-57923135;+	SE	-0.405	0.0277468
ENSMUSG00000022779	TOP3B	chr16:16875071-16875155;16870756-16870829;16877831-16878016;+	SE	-0.479	0.00716874
ENSMUSG00000022779	TOP3B	chr16:16875071-16875155;16870786-16871055;16877831-16878016;+	SE	-0.133	0.00151453
ENSMUSG00000038665	DGKI	chr6:36994858-36994921;36975146-36975247;37000041-37000241;-	SE	0.556	9.29365e-11
ENSMUSG00000038665	DGKI	chr6:37097551-37097626;37087628-37087694;37134253-37134349;-	SE	-0.145	0.00124069
ENSMUSG00000029924	SLC37A3	chr6:39367643-39367766;39366888-39367046;39372078-39372137;-	SE	0.335	0.00561997
ENSMUSG00000029924	SLC37A3	chr6:39372078-39372137;39367643-39367766;39377618-39377662;-	SE	-0.79	2.35482e-09
ENSMUSG00000017718	AFMID	chr11:117836407-117836512;117832527-117832576;117838492-117839908;+	SE	-0.364	8.15517e-06
ENSMUSG00000062866	PHACTR2	chr10:13255309-13255321;13253341-13253879;13266972-13267053;-	SE	-0.411	0.0452701
ENSMUSG00000021982	CDADC1	chr14:59564517-59564595;59559387-59560921;59568947-59569008;-	SE	0.142	0.000712834
ENSMUSG00000047767	ATG16L2	chr7:101294858-101294921;101293875-101293984;101296120-101296234;-	SE	-0.51	1.71336e-08
ENSMUSG00000029687	EZH2	chr6:47546748-47546830;47545675-47545916;47547344-47547436;-	SE	-0.207	0.0499894
ENSMUSG00000072653	ZFP783	chr6:47945882-47945962;47945428-47945751;47948893-47949019;+	SE	-0.537	0.000276909
ENSMUSG00000072653	ZFP783	chr6:47946661-47946790;47945465-47945751;47948893-47949019;+	SE	-0.447	0.00633892
ENSMUSG00000033216	EEFSEC	chr6:88355482-88355647;88297576-88298236;88376203-88376411;-	SE	0.101	0.0290922
ENSMUSG00000029810	TMEM176B	chr6:48840360-48840453;48838171-48838365;48841347-48841370;-	SE	0.321	6.82238e-05
ENSMUSG00000029817	TRA2A	chr6:49252802-49253108;49252381-49252515;49263837-49264011;-	SE	0.211	0.0120847
ENSMUSG00000059900	TMEM40	chr6:115730435-115730498;115729130-115729684;115731006-115731081;-	SE	0.152	0.00467587
ENSMUSG00000038388	MPP6	chr6:50176876-50176918;50163421-50163649;50178388-50178520;+	SE	-0.243	0
ENSMUSG00000034911	USHBP1	chr8:71386186-71386272;71385915-71386038;71387349-71387577;-	SE	0.22	0.0121268
ENSMUSG00000047909	ANKRD16	chr2:11785169-11785260;11784292-11784452;11786223-11786302;+	SE	-0.222	0.0153764
ENSMUSG00000027259	ADAL	chr2:121142523-121142654;121142092-121142303;121143148-121143209;+	SE	-0.14	0.0488597
ENSMUSG00000029920	SMARCAD1	chr6:65043835-65044108;65043205-65043445;65052619-65052749;+	SE	0.145	0.00921586
ENSMUSG00000034731	DGKH	chr14:78575886-78576012;78570070-78570157;78577448-78577557;-	SE	0.583	1.82614e-10
ENSMUSG00000034731	DGKH	chr14:78575886-78576017;78570002-78570157;78577448-78577557;-	SE	0.524	3.82533e-14
ENSMUSG00000027584	OPRL1	chr2:181716501-181716535;181715689-181715946;181717954-181718093;+	SE	0.354	0.00702102
ENSMUSG00000087694	A530058N18RIK	chr2:114023228-114023277;114020181-114020208;114031193-114032105;+	SE	0.111	0.0204441
ENSMUSG00000026121	SEMA4C	chr1:36556802-36556929;36555931-36556077;36558015-36558250;-	SE	-0.13	0.01879
ENSMUSG00000026492	TFB2M	chr1:179544897-179544986;179542306-179542457;179545366-179545458;-	SE	0.147	0.00232082
ENSMUSG00000026492	TFB2M	chr1:179545366-179545458;179542306-179542457;179545821-179545892;-	SE	-0.579	0.00581614
ENSMUSG00000022565	PLEC	chr15:76178518-76181899;76170973-76178385;76182909-76183008;-	SE	-0.151	0.000181413
ENSMUSG00000030960	EEF1AKMT2	chr7:132837099-132837207;132827780-132827882;132850590-132850709;-	SE	-0.116	0.00760772
ENSMUSG00000030960	EEF1AKMT2	chr7:132837099-132837207;132827780-132827882;132851425-132851491;-	SE	0.126	0.00925396
ENSMUSG00000030960	EEF1AKMT2	chr7:132850590-132850709;132837099-132837207;132851425-132851491;-	SE	-0.18	0.000291894
ENSMUSG00000030960	EEF1AKMT2	chr7:132850594-132850709;132837099-132837207;132851425-132851491;-	SE	-0.139	0.000755455
ENSMUSG00000020212	MDM1	chr10:118156833-118156863;118152174-118152274;118157194-118157370;+	SE	-0.556	0.00151268
ENSMUSG00000030929	ERI2	chr7:119792264-119792343;119791100-119791228;119792430-119792498;-	SE	0.201	0.023316
ENSMUSG00000030929	ERI2	chr7:119792264-119792348;119790233-119791228;119792430-119792498;-	SE	0.134	0.0254323
ENSMUSG00000008658	RBFOX1	chr16:7363864-7363904;7352931-7353064;7375904-7375969;+	SE	-0.101	5.15339e-06
ENSMUSG00000026883	DAB2IP	chr2:35721260-35721413;35719852-35720741;35723028-35723222;+	SE	0.106	3.77737e-09
ENSMUSG00000048930	TADA3	chr6:113377315-113377373;113376891-113376945;113377489-113377756;-	SE	0.145	0.0369127
ENSMUSG00000051169	RPUSD3	chr6:113418809-113418922;113418030-113418075;113419217-113419310;-	SE	-0.177	0.0493089
ENSMUSG00000051169	RPUSD3	chr6:113418809-113418949;113418030-113418075;113419217-113419314;-	SE	-0.114	0.0357955
ENSMUSG00000020300	CPEB4	chr11:31908824-31908875;31889857-31889939;31918800-31918824;+	SE	0.16	0.00501634
ENSMUSG00000005899	SMPD4	chr16:17623904-17623991;17621435-17621525;17625719-17625840;+	SE	-0.137	0.000100455
ENSMUSG00000005899	SMPD4	chr16:17635481-17635568;17631985-17632057;17638495-17638641;+	SE	-0.432	8.04028e-06
ENSMUSG00000045962	WNK1	chr6:119932689-119932761;119927124-119927234;119934255-119934329;-	SE	-0.124	0.00035899
ENSMUSG00000045962	WNK1	chr6:119952684-119952969;119951897-119951995;119956070-119956196;-	SE	0.288	1.74403e-08
ENSMUSG00000045962	WNK1	chr6:119953770-119953902;119951897-119951995;119956070-119956170;-	SE	0.413	8.10114e-05
ENSMUSG00000045962	WNK1	chr6:119953770-119954232;119951897-119951995;119956070-119956196;-	SE	0.354	6.30799e-06
ENSMUSG00000022150	DAB2	chr15:6429295-6429949;6424196-6424250;6430953-6431107;+	SE	-0.193	0.0235918
ENSMUSG00000041890	GIT2	chr5:114737347-114737437;114733860-114733943;114739032-114739281;-	SE	-0.196	0.0155589
ENSMUSG00000041890	GIT2	chr5:114743775-114743880;114739032-114739281;114745428-114745571;-	SE	-0.115	0.0384465
ENSMUSG00000041890	GIT2	chr5:114769616-114769750;114767095-114767208;114773313-114773434;-	SE	0.166	0.000331533
ENSMUSG00000109061	GM49320	chr8:4240687-4240735;4238864-4239033;4243303-4243445;+	SE	-0.249	1.06795e-12
ENSMUSG00000002963	PNKP	chr7:44858162-44858209;44857158-44857554;44858452-44858749;+	SE	-0.22	0.00718143
ENSMUSG00000002963	PNKP	chr7:44860076-44860184;44859887-44859945;44860359-44860424;+	SE	-0.118	0.0211731
ENSMUSG00000047495	DLGAP2	chr8:14823573-14823615;14822342-14822695;14829868-14829954;+	SE	-0.102	0.00912571
ENSMUSG00000023191	P3H3	chr6:124845507-124845658;124845201-124845319;124845941-124846043;-	SE	-0.194	0.00366118
ENSMUSG00000026163	SPHKAP	chr1:83265968-83266055;83263781-83263834;83267301-83267487;-	SE	0.221	0.000149833
ENSMUSG00000020859	SPAG9	chr11:94079198-94079210;94071564-94071686;94080739-94080754;+	SE	-0.217	0.0106551
ENSMUSG00000020859	SPAG9	chr11:94079198-94079210;94071564-94071686;94081339-94081397;+	SE	-0.3	0
ENSMUSG00000020859	SPAG9	chr11:94080739-94080754;94079198-94079210;94081339-94081397;+	SE	0.332	4.80257e-07
ENSMUSG00000034902	PIP5K1C	chr10:81315878-81315956;81314991-81315118;81317325-81317403;+	SE	0.108	5.72012e-08
ENSMUSG00000034902	PIP5K1C	chr10:81315878-81315956;81314991-81315118;81317765-81319973;+	SE	0.683	0
ENSMUSG00000034902	PIP5K1C	chr10:81317325-81317403;81314991-81315118;81317765-81318020;+	SE	0.119	0
ENSMUSG00000025702	MARCHF8	chr6:116401336-116402182;116401036-116401122;116403419-116403600;+	SE	0.128	0.0380038
ENSMUSG00000051504	SIGLECH	chr7:55769331-55769379;55768886-55769165;55771602-55771696;+	SE	-0.191	0.0319739
ENSMUSG00000034108	CCS	chr19:4833340-4833518;4825943-4826021;4838830-4838903;-	SE	0.114	0.0446799
ENSMUSG00000097156	GM3764	chr3:88221102-88221284;88220955-88221050;88224264-88224288;+	SE	0.279	0.00126831
ENSMUSG00000097156	GM3764	chr3:88222969-88223054;88220955-88221050;88224264-88224288;+	SE	0.183	0.010537
ENSMUSG00000097156	GM3764	chr3:88222969-88223054;88221102-88221284;88224267-88224435;+	SE	-0.187	0.000356662
ENSMUSG00000030223	PTPRO	chr6:137420323-137420407;137418208-137418277;137426764-137426800;+	SE	-0.195	0.00992293
ENSMUSG00000030226	LMO3	chr6:138422440-138422506;138416414-138416628;138426312-138426816;-	SE	-0.127	4.98348e-05
ENSMUSG00000035614	TOGARAM1	chr12:64970225-64970255;64966055-64968028;64976694-64976851;+	SE	0.189	1.5183e-09
ENSMUSG00000064181	RAB3IP	chr10:116928188-116928284;116919573-116919651;116937396-116937655;-	SE	-0.127	0.0246262
ENSMUSG00000030279	C2CD5	chr6:143059145-143059211;143050124-143050239;143061752-143061861;-	SE	-0.466	2.87717e-11
ENSMUSG00000030279	C2CD5	chr6:143066185-143066218;143061752-143061861;143067055-143067085;-	SE	-0.651	0
ENSMUSG00000030279	C2CD5	chr6:143073587-143073787;143072652-143072694;143078262-143078461;-	SE	-0.225	0.0020485
ENSMUSG00000030279	C2CD5	chr6:143073662-143073787;143070579-143072694;143078262-143078461;-	SE	-0.242	0.00292458
ENSMUSG00000040370	ETFRF1	chr6:145214521-145214784;145211174-145211244;145215183-145215271;+	SE	0.208	0.0350875
ENSMUSG00000030287	ITPR2	chr6:146426454-146426570;146425501-146425588;146476686-146476757;-	SE	0.158	0.0121393
ENSMUSG00000044252	OSBPL1A	chr18:12892166-12892289;12882195-12882277;12898202-12898301;-	SE	0.101	0.03951
ENSMUSG00000016487	PPFIBP1	chr6:146996808-146996901;146996389-146996482;146998166-146998281;+	SE	-0.271	0.00507923
ENSMUSG00000016487	PPFIBP1	chr6:146999661-146999694;146998166-146998281;147000940-147001002;+	SE	-0.404	2.4054e-08
ENSMUSG00000016487	PPFIBP1	chr6:147012917-147012947;147012454-147012518;147016221-147016393;+	SE	-0.135	0.0039369
ENSMUSG00000020184	MDM2	chr10:117709653-117709784;117705154-117705229;117709945-117710028;-	SE	-0.23	0.00231113
ENSMUSG00000024074	CRIM1	chr17:78279972-78280215;78237741-78237915;78281245-78281366;+	SE	-0.236	3.35017e-05
ENSMUSG00000052605	ISOC2B	chr7:4851023-4851233;4850754-4850825;4851392-4851533;-	SE	0.122	0.0246477
ENSMUSG00000023805	SYNJ2	chr17:6036356-6036505;6035410-6035559;6037383-6037462;+	SE	-0.763	0
ENSMUSG00000021140	PCNX	chr12:81906448-81906554;81894982-81895191;81912664-81912710;+	SE	-0.124	2.96505e-06
ENSMUSG00000021140	PCNX	chr12:81928241-81928374;81917664-81919380;81933530-81933715;+	SE	0.118	0.0009233
ENSMUSG00000021140	PCNX	chr12:81928244-81928374;81917664-81919380;81933530-81933715;+	SE	0.169	0.000268638
ENSMUSG00000033105	LSS	chr10:76537568-76537663;76535558-76536365;76538351-76538448;+	SE	-0.186	3.85955e-07
ENSMUSG00000040731	EIF4H	chr5:134624440-134624500;134621948-134622086;134625365-134625462;-	SE	0.13	8.73483e-05
ENSMUSG00000026245	FARSB	chr1:78482307-78482363;78479956-78480111;78488784-78488795;-	SE	-0.127	0.00478739
ENSMUSG00000021071	TRIM9	chr12:70267233-70267263;70252442-70252484;70268061-70268200;-	SE	0.205	0.0252941
ENSMUSG00000021071	TRIM9	chr12:70267233-70267266;70252442-70252484;70268061-70268200;-	SE	0.19	0.0033089
ENSMUSG00000070808	BICRA	chr7:15986912-15987089;15979350-15979986;15987478-15989440;-	SE	-0.822	7.29383e-13
ENSMUSG00000042605	ATXN2	chr5:121813384-121813553;121811384-121811612;121814337-121814720;+	SE	0.175	0.00412203
ENSMUSG00000057193	SLC44A2	chr9:21353000-21353128;21352466-21352551;21353681-21353851;+	SE	0.149	0.0412121
ENSMUSG00000057193	SLC44A2	chr9:21353000-21353172;21352466-21352551;21353681-21353978;+	SE	0.131	0.00779754
ENSMUSG00000029022	MIIP	chr4:147863027-147863136;147862437-147862949;147865188-147865270;-	SE	-0.364	0.0140374
ENSMUSG00000054808	ACTN4	chr7:28909902-28909988;28906971-28907064;28911489-28911575;-	SE	0.263	9.0653e-07
ENSMUSG00000054808	ACTN4	chr7:28911489-28911575;28909902-28909988;28912239-28912321;-	SE	-0.112	9.1523e-13
ENSMUSG00000086155	9430041J12RIK	chr7:4119679-4119808;4110190-4110292;4119910-4120728;-	SE	0.245	0.00333889
ENSMUSG00000056755	GRM7	chr6:111501509-111501601;111495652-111495899;111566017-111566067;+	SE	-0.175	5.10496e-05
ENSMUSG00000002210	SMG9	chr7:24407520-24407633;24405526-24405601;24414938-24415050;+	SE	-0.101	0.0112751
ENSMUSG00000028437	UBAP1	chr4:41378946-41379870;41371724-41371849;41387174-41387357;+	SE	-0.104	0.000732703
ENSMUSG00000029650	SLC46A3	chr5:147894480-147894596;147893880-147894045;147894708-147894815;-	SE	0.387	0.00221766
ENSMUSG00000003435	SUPT5	chr7:28330017-28330029;28329582-28329652;28330579-28330645;-	SE	0.282	0
ENSMUSG00000050875	MINAR2	chr18:59066816-59066989;59065834-59065885;59072192-59072417;+	SE	0.124	0.00198119
ENSMUSG00000050875	MINAR2	chr18:59066928-59066989;59065834-59065885;59072192-59072417;+	SE	0.124	0.00327941
ENSMUSG00000032175	TYK2	chr9:21115191-21115279;21114192-21114320;21115371-21115548;-	SE	-0.24	0.0170239
ENSMUSG00000032175	TYK2	chr9:21123976-21124140;21121391-21121758;21124863-21124981;-	SE	0.247	0.00288553
ENSMUSG00000032175	TYK2	chr9:21124410-21124558;21121391-21121758;21124863-21124981;-	SE	0.246	0.00328741
ENSMUSG00000036634	MAG	chr7:30900351-30900396;30899175-30899698;30900637-30900737;-	SE	-0.393	0
ENSMUSG00000030792	DKKL1	chr7:45211400-45211570;45210330-45210471;45211755-45212123;-	SE	0.165	0.00256256
ENSMUSG00000026288	INPP5D	chr1:87715037-87715093;87713192-87713289;87715276-87715313;+	SE	-0.279	0.000156089
ENSMUSG00000064080	FBLN2	chr6:91259629-91259770;91257724-91257826;91263338-91263473;+	SE	-0.934	0
ENSMUSG00000034111	TMED8	chr12:87176633-87176763;87174540-87174667;87181388-87181470;-	SE	-0.181	0.00379964
ENSMUSG00000056383	AI987944	chr7:41388107-41388255;41376745-41376872;41393226-41393379;-	SE	0.165	0.0187433
ENSMUSG00000071753	CDR1OS	chrX:61172984-61173042;61134720-61134796;61175127-61176323;+	SE	-0.168	5.15339e-06
ENSMUSG00000071753	CDR1OS	chrX:61183247-61186174;61134720-61134796;61203695-61203785;+	SE	0.127	3.76141e-08
ENSMUSG00000074733	ZFP950	chr19:61120318-61120452;61118226-61118350;61127006-61127067;-	SE	0.361	0.0287172
ENSMUSG00000057406	NSD2	chr5:33821658-33821728;33820724-33820877;33843111-33843737;+	SE	-0.278	0.0292254
ENSMUSG00000062785	KCNC3	chr7:44598805-44598933;44598383-44598575;44600673-44601080;+	SE	-0.438	0.045541
ENSMUSG00000062785	KCNC3	chr7:44600868-44600928;44598380-44598575;44601868-44602104;+	SE	0.252	6.29469e-11
ENSMUSG00000007837	PRRG2	chr7:45056742-45056884;45054518-45054647;45059971-45060011;-	SE	0.147	0.0449683
ENSMUSG00000007837	PRRG2	chr7:45060204-45060359;45059971-45060011;45060740-45060892;-	SE	0.523	3.73917e-08
ENSMUSG00000007837	PRRG2	chr7:45060204-45060386;45059971-45060011;45060740-45060892;-	SE	0.4	1.07879e-07
ENSMUSG00000007837	PRRG2	chr7:45060204-45060415;45059971-45060011;45060740-45060892;-	SE	0.499	2.10869e-08
ENSMUSG00000007833	ALDH16A1	chr7:45149300-45149766;45148613-45148740;45154391-45154526;-	SE	-0.27	0.0379707
ENSMUSG00000007833	ALDH16A1	chr7:45149663-45149766;45148613-45148740;45154391-45154573;-	SE	-0.207	0.0342591
ENSMUSG00000038292	CCDC155	chr7:45185277-45185329;45184188-45184253;45188141-45188297;-	SE	0.295	2.69948e-05
ENSMUSG00000038292	CCDC155	chr7:45186651-45186710;45184188-45184253;45188141-45188297;-	SE	0.657	9.03082e-09
ENSMUSG00000030839	SERGEF	chr7:46618695-46618758;46614617-46614776;46621560-46621674;-	SE	0.115	0.00579746
ENSMUSG00000079427	MTHFSL	chr9:88694259-88694332;88688691-88688985;88715487-88716210;-	SE	0.28	0.035861
ENSMUSG00000023980	TAF8	chr17:47490142-47490282;47488049-47489896;47493561-47493704;-	SE	-0.234	0.0268435
ENSMUSG00000066306	NUMA1	chr7:102002294-102002336;102001164-102001659;102007485-102007554;+	SE	-0.649	0
ENSMUSG00000029049	MORN1	chr4:155093061-155093149;155092268-155092359;155101265-155101362;+	SE	0.211	0.00467587
ENSMUSG00000026179	PNKD	chr1:74287091-74287208;74285841-74286010;74347384-74347500;+	SE	0.113	0.0257902
ENSMUSG00000038594	CEP85L	chr10:53298052-53298205;53296213-53296368;53301501-53301681;-	SE	0.14	0.0183159
ENSMUSG00000044501	ZFP758	chr17:22371990-22372088;22361452-22361707;22373642-22373769;+	SE	-0.56	0.00257788
ENSMUSG00000109394	A230057D06RIK	chr7:61714645-61714744;61710898-61710986;61813261-61813371;-	SE	0.777	0.00195053
ENSMUSG00000113585	GM19605	chr12:110478359-110478623;110476813-110477001;110484035-110484207;-	SE	0.477	0.000273377
ENSMUSG00000058690	CCSER2	chr14:36885750-36885790;36879095-36879762;36890341-36890426;-	SE	0.191	0.000923012
ENSMUSG00000048897	ZFP710	chr7:80088534-80088632;80086433-80086608;80090334-80091830;+	SE	-0.101	0.0306612
ENSMUSG00000030527	CRTC3	chr7:80616464-80616565;80609896-80609932;80618593-80618656;-	SE	-0.556	8.6541e-08
ENSMUSG00000019907	PPP1R12A	chr10:108253324-108253495;108252756-108252924;108259755-108259846;+	SE	0.322	0
ENSMUSG00000025227	MFSD13A	chr19:46371935-46372107;46369236-46369333;46372181-46372375;+	SE	0.175	6.13264e-06
ENSMUSG00000057766	ANKRD29	chr18:12290716-12290815;12282302-12282401;12305610-12305702;-	SE	-0.268	0.00285109
ENSMUSG00000025730	RAB40C	chr17:25890637-25890698;25885074-25885152;25919364-25919458;-	SE	0.124	0.0366261
ENSMUSG00000039361	PICALM	chr7:90194272-90194296;90191653-90191753;90195654-90195714;+	SE	-0.364	0
ENSMUSG00000051727	KCTD14	chr7:97454856-97454977;97453203-97453462;97457593-97459553;+	SE	-0.213	0.0367926
ENSMUSG00000007603	DUS3L	chr17:56768517-56768628;56768347-56768413;56768805-56768902;+	SE	0.222	1.87402e-08
ENSMUSG00000049583	GRM5	chr7:88116192-88116288;88074190-88075130;88129980-88131654;+	SE	-0.292	1.05157e-06
ENSMUSG00000030649	ANAPC15	chr7:101897188-101897360;101896862-101896943;101897732-101897817;+	SE	-0.464	9.24571e-05
ENSMUSG00000030649	ANAPC15	chr7:101897732-101897787;101896339-101896450;101897941-101898071;+	SE	0.536	0.00421781
ENSMUSG00000030990	PGAP2	chr7:102236093-102236346;102226270-102226445;102236447-102236542;+	SE	-0.199	0.000284942
ENSMUSG00000030987	STIM1	chr7:102428773-102428866;102427081-102427317;102430884-102430928;+	SE	0.104	0.000871497
ENSMUSG00000030987	STIM1	chr7:102433196-102433233;102430884-102431275;102435383-102435900;+	SE	0.22	0.0113793
ENSMUSG00000026305	LRRFIP1	chr1:91084945-91085005;91068562-91068649;91093559-91093637;+	SE	-0.834	0
ENSMUSG00000056770	SETD3	chr12:108119105-108119164;108113318-108113393;108157753-108158010;-	SE	-0.112	7.91949e-05
ENSMUSG00000030882	DNHD1	chr7:105685940-105686139;105685716-105685844;105686493-105686588;+	SE	-0.483	0.000885741
ENSMUSG00000039835	NHSL1	chr10:18516028-18516160;18511549-18511742;18523790-18525959;+	SE	0.299	5.09716e-09
ENSMUSG00000027166	DNAJC24	chr2:105980981-105981120;105966708-105967094;106001928-106002008;-	SE	0.109	0.00333849
ENSMUSG00000050052	TDRP	chr8:13955719-13955817;13952007-13954135;13974540-13974729;-	SE	0.137	0.0130003
ENSMUSG00000055320	TEAD1	chr7:112856052-112856064;112842039-112842102;112856797-112856932;+	SE	-0.432	5.52527e-07
ENSMUSG00000040272	ACCS	chr2:93838010-93838152;93836187-93836330;93838239-93838285;-	SE	0.366	1.53627e-05
ENSMUSG00000033904	CCP110	chr7:118732886-118732972;118732393-118732453;118735267-118737021;+	SE	-0.193	0.00137996
ENSMUSG00000038695	JOSD2	chr7:44468305-44468417;44468075-44468159;44468806-44468969;+	SE	0.42	0.000331533
ENSMUSG00000038695	JOSD2	chr7:44468359-44468417;44468122-44468159;44468806-44468969;+	SE	0.533	0.000246053
ENSMUSG00000038695	JOSD2	chr7:44470858-44470987;44470411-44470537;44471112-44471176;+	SE	0.104	0.0245649
ENSMUSG00000042104	UGGT2	chr14:119028962-119029042;119026421-119026611;119032193-119032233;-	SE	-0.107	0.00421876
ENSMUSG00000030766	ARHGAP17	chr7:123283776-123283825;123279279-123280116;123286497-123287013;-	SE	-0.146	0.0236116
ENSMUSG00000030766	ARHGAP17	chr7:123285419-123285467;123279217-123280116;123286497-123287013;-	SE	-0.342	6.2568e-10
ENSMUSG00000019978	EPB41L2	chr10:25493566-25493629;25488950-25489093;25495444-25495591;+	SE	-0.671	1.02005e-07
ENSMUSG00000019978	EPB41L2	chr10:25493566-25493629;25490783-25493327;25495444-25495591;+	SE	-0.249	0.00116413
ENSMUSG00000019978	EPB41L2	chr10:25501577-25501631;25495444-25495591;25504136-25504259;+	SE	-0.404	0.0111394
ENSMUSG00000030727	RABEP2	chr7:126444522-126444578;126444417-126444429;126444819-126444936;+	SE	-0.315	0.00053916
ENSMUSG00000063382	BCL9L	chr9:44489654-44489711;44482865-44483486;44500744-44500800;+	SE	-0.386	0.00249312
ENSMUSG00000063382	BCL9L	chr9:44499447-44499549;44482865-44483486;44500744-44500800;+	SE	-0.401	0.00132059
ENSMUSG00000031576	KCNU1	chr8:25932239-25932434;25921419-25921559;25934404-25934517;+	SE	0.153	0.00472311
ENSMUSG00000018395	KIF3A	chr11:53588688-53588760;53586834-53586930;53590716-53590725;+	SE	-0.449	3.02799e-09
ENSMUSG00000018395	KIF3A	chr11:53588688-53588760;53586834-53586930;53593373-53593530;+	SE	0.668	2.48063e-06
ENSMUSG00000018395	KIF3A	chr11:53590716-53590725;53586834-53586930;53593373-53593530;+	SE	0.718	0
ENSMUSG00000018395	KIF3A	chr11:53590716-53590725;53588688-53588760;53593373-53593530;+	SE	0.146	0.00053916
ENSMUSG00000030802	BCKDK	chr7:127905775-127905796;127905369-127905480;127905872-127905992;+	SE	0.387	2.6383e-07
ENSMUSG00000070371	PRSS36	chr7:127933566-127933832;127933370-127933492;127934389-127934627;-	SE	0.292	8.10732e-06
ENSMUSG00000031543	ANK1	chr8:23132096-23132471;23123831-23123978;23132561-23132634;+	SE	0.131	0.000597533
ENSMUSG00000031543	ANK1	chr8:23132096-23132483;23123831-23123978;23132561-23132634;+	SE	0.124	0.000780621
ENSMUSG00000030846	TIAL1	chr7:128446730-128447107;128446194-128446270;128448120-128448208;-	SE	0.105	0.00976497
ENSMUSG00000001663	GSTT1	chr10:75786794-75786971;75783812-75784233;75794076-75794227;-	SE	-0.102	0.00254053
ENSMUSG00000029060	MIB2	chr4:155655251-155655270;155655104-155655170;155655521-155656305;-	SE	0.276	2.94281e-05
ENSMUSG00000073805	INSYN2A	chr7:134917642-134918804;134899145-134899217;134937711-134938430;-	SE	0.196	6.27888e-05
ENSMUSG00000056856	JAKMIP3	chr7:139017523-139017739;139007303-139007801;139019106-139019226;+	SE	-0.314	0.0148566
ENSMUSG00000004996	MRI1	chr8:84254175-84254352;84249905-84251711;84256243-84256419;-	SE	-0.115	0.0155589
ENSMUSG00000037426	DEPDC5	chr5:32864009-32864312;32863720-32863821;32864576-32864699;+	SE	0.396	0.000327695
ENSMUSG00000037426	DEPDC5	chr5:32864157-32864312;32863771-32863821;32864576-32864699;+	SE	0.386	0.00053916
ENSMUSG00000037426	DEPDC5	chr5:32986935-32986996;32983858-32984030;32990741-32990824;+	SE	-0.263	0.000674899
ENSMUSG00000059119	NAP1L4	chr7:143518849-143518885;143513578-143514637;143520383-143520440;-	SE	0.189	6.96028e-05
ENSMUSG00000037541	SHANK2	chr7:144398240-144398261;144396637-144396646;144405329-144405460;+	SE	0.123	0.000638014
ENSMUSG00000037519	PPFIA1	chr7:144514871-144514946;144514440-144514524;144515985-144516120;-	SE	-0.23	1.88307e-07
ENSMUSG00000019832	RAB32	chr10:10551073-10551263;10550678-10550956;10557844-10558181;-	SE	0.667	7.60664e-05
ENSMUSG00000019817	PLAGL1	chr10:13114157-13114220;13112518-13112550;13116695-13116704;+	SE	-0.137	0.0270807
ENSMUSG00000039116	ADGRG6	chr10:14456137-14456221;14450578-14450664;14458079-14458148;-	SE	0.333	0.0417868
ENSMUSG00000019854	REPS1	chr10:18107667-18107748;18104153-18104275;18114398-18114486;+	SE	0.151	0.00986214
ENSMUSG00000111474	GM32926	chr10:18783581-18783688;18761340-18761450;18837486-18837979;+	SE	-0.424	0.00107053
ENSMUSG00000036617	ETL4	chr2:20289893-20290041;20116972-20117053;20529958-20530242;+	SE	-0.118	0.0116594
ENSMUSG00000034442	TRMT5	chr12:73281004-73281656;73280010-73280632;73282611-73282736;-	SE	0.169	9.01061e-06
ENSMUSG00000019843	FYN	chr10:39529436-39529601;39526780-39526930;39529918-39530074;+	SE	0.165	0
ENSMUSG00000019891	DCBLD1	chr10:52261726-52261939;52233618-52233835;52284102-52284237;+	SE	-0.173	0.00145383
ENSMUSG00000019856	FAM184A	chr10:53634301-53634395;53633365-53633715;53638176-53638281;-	SE	-0.444	0.00272303
ENSMUSG00000019856	FAM184A	chr10:53638176-53638281;53633144-53633715;53640944-53641062;-	SE	-0.379	0.000555072
ENSMUSG00000019856	FAM184A	chr10:53638176-53638281;53635231-53635897;53640944-53641062;-	SE	-0.168	0.00666147
ENSMUSG00000019856	FAM184A	chr10:53646982-53647129;53640944-53641062;53647571-53647756;-	SE	0.218	0.00360171
ENSMUSG00000019856	FAM184A	chr10:53652299-53652453;53649101-53649229;53654966-53655033;-	SE	-0.115	0.00274362
ENSMUSG00000020111	MICU1	chr10:59767083-59767089;59750503-59750547;59768137-59768252;+	SE	-0.255	1.26495e-05
ENSMUSG00000001151	PCNT	chr10:76403623-76403644;76401331-76401535;76403757-76403874;-	SE	-0.497	1.11852e-07
ENSMUSG00000020096	TBATA	chr10:61180314-61180394;61179244-61179505;61183299-61183343;+	SE	-0.275	0.000434163
ENSMUSG00000020096	TBATA	chr10:61180314-61180394;61179244-61179505;61183302-61183491;+	SE	-0.452	0.00320407
ENSMUSG00000022890	ATP5J	chr16:84833819-84833874;84831328-84831507;84834941-84835005;-	SE	0.192	0.0167161
ENSMUSG00000038485	SOCS7	chr11:97376996-97377098;97376436-97376541;97377935-97378066;+	SE	0.141	3.08794e-10
ENSMUSG00000036923	STOX1	chr10:62724262-62724432;62667820-62667973;62725767-62725801;-	SE	-0.328	0.0140382
ENSMUSG00000037876	JMJD1C	chr10:67216982-67217107;67215269-67215375;67218116-67218181;+	SE	0.214	0.0474882
ENSMUSG00000069601	ANK3	chr10:69823077-69823101;69822207-69822393;69824317-69824416;+	SE	-0.232	0
ENSMUSG00000069601	ANK3	chr10:69953439-69953472;69950951-69951058;69955925-69956150;+	SE	0.493	2.63129e-11
ENSMUSG00000040009	GNAZ	chr10:74978790-74978856;74967176-74967382;74990933-74992140;+	SE	0.132	0.0288075
ENSMUSG00000042389	TSEN2	chr6:115549912-115549994;115547821-115548030;115559592-115560100;+	SE	-0.361	0.0143308
ENSMUSG00000042389	TSEN2	chr6:115553990-115554027;115547821-115548030;115559592-115559742;+	SE	-0.257	0.0045288
ENSMUSG00000021709	ERBIN	chr13:103827906-103828023;103824719-103824926;103833497-103835028;-	SE	-0.105	0.0417068
ENSMUSG00000021709	ERBIN	chr13:103830187-103830331;103824719-103824926;103833497-103835028;-	SE	-0.217	0.00771482
ENSMUSG00000040596	POGK	chr1:166403497-166403624;166392227-166400165;166408398-166408532;-	SE	-0.147	0.02259
ENSMUSG00000110605	GM32856	chr8:129267484-129267699;129263647-129263724;129281022-129281149;+	SE	-0.273	0.0286216
ENSMUSG00000035863	PALM	chr10:79816791-79816923;79815184-79815241;79819040-79819511;+	SE	-0.113	0
ENSMUSG00000039706	LDB2	chr5:44476492-44476635;44472131-44473512;44479098-44479244;-	SE	-0.106	0.0116014
ENSMUSG00000039801	CPLANE1	chr15:8242269-8242341;8233763-8233868;8243802-8243912;+	SE	0.112	0.00914588
ENSMUSG00000042213	ZFAND4	chr6:116328206-116328324;116315067-116315642;116329348-116329544;+	SE	-0.406	1.09785e-07
ENSMUSG00000052446	ZFP961	chr8:71966099-71966160;71951076-71951160;71967898-71968053;+	SE	-0.507	0.0118054
ENSMUSG00000112117	RMST	chr10:92162104-92162164;92136556-92136690;92164626-92164666;-	SE	-0.462	0.0383248
ENSMUSG00000020014	CFAP54	chr10:93031544-93031691;93029039-93029168;93032885-93032962;-	SE	0.721	4.11398e-05
ENSMUSG00000013523	BCAS1	chr2:170366363-170366528;170356247-170356313;170378722-170378929;-	SE	-0.215	1.61578e-10
ENSMUSG00000013523	BCAS1	chr2:170370449-170370491;170356247-170356313;170378722-170378929;-	SE	-0.115	1.53993e-07
ENSMUSG00000029095	ABLIM2	chr5:35831685-35831742;35828123-35828182;35833052-35833130;+	SE	-0.23	6.55052e-08
ENSMUSG00000029095	ABLIM2	chr5:35839789-35839822;35836947-35837097;35841280-35841401;+	SE	-0.687	0
ENSMUSG00000029095	ABLIM2	chr5:35843167-35843266;35841280-35841401;35848803-35848905;+	SE	0.153	2.23427e-05
ENSMUSG00000029095	ABLIM2	chr5:35874632-35874640;35866704-35866766;35874832-35874884;+	SE	0.151	0.00342022
ENSMUSG00000085039	GM15927	chr7:3634643-3635495;3633595-3633663;3643173-3643275;-	SE	-0.198	0.00282258
ENSMUSG00000038831	RALGPS1	chr2:33155287-33155339;33146569-33146653;33157771-33157929;-	SE	0.144	0.00393341
ENSMUSG00000020102	SLC16A7	chr10:125341780-125341850;125301956-125302081;125389286-125389465;-	SE	-0.16	0.00325099
ENSMUSG00000020102	SLC16A7	chr10:125377474-125377578;125301956-125302081;125389286-125389368;-	SE	-0.589	9.32432e-05
ENSMUSG00000025404	R3HDM2	chr10:127462187-127462283;127459466-127459575;127464981-127465013;+	SE	-0.103	0.00582552
ENSMUSG00000025404	R3HDM2	chr10:127462205-127462283;127459464-127459575;127464981-127465013;+	SE	-0.135	0.00158183
ENSMUSG00000025404	R3HDM2	chr10:127465130-127465184;127464981-127465013;127471767-127472000;+	SE	-0.224	7.63258e-06
ENSMUSG00000040396	ABHD13	chr8:9982863-9982970;9977706-9978019;9987384-9992155;+	SE	-0.398	0.000123584
ENSMUSG00000031511	ARHGEF7	chr8:11824504-11824681;11821959-11822049;11831492-11831592;+	SE	0.118	0.00382492
ENSMUSG00000065954	TACC1	chr8:25179270-25179306;25177933-25177994;25181822-25182930;-	SE	-0.486	0
ENSMUSG00000039620	TRMT9B	chr8:36510187-36510324;36505551-36505725;36511572-36511591;+	SE	0.12	0.000725894
ENSMUSG00000035725	PRKX	chrX:77764572-77764650;77764105-77764254;77765348-77765406;-	SE	0.138	0.00249312
ENSMUSG00000022636	ALCAM	chr16:52268789-52268828;52268160-52268499;52270646-52270779;-	SE	-0.154	8.96084e-05
ENSMUSG00000031629	CENPU	chr8:46569970-46570079;46568609-46568679;46572751-46572830;+	SE	0.719	4.31913e-08
ENSMUSG00000039375	WDR17	chr8:54703833-54703939;54696268-54696397;54724287-54724388;-	SE	0.202	0.000860726
ENSMUSG00000039375	WDR17	chr8:54881709-54881841;54703833-54703939;54886906-54886966;-	SE	-0.384	0.000846125
ENSMUSG00000085067	GM15631	chr6:105677063-105677197;105673063-105675285;105677501-105677581;-	SE	-0.126	0.000543514
ENSMUSG00000047030	SPATA2	chr2:167486431-167486492;167485354-167485593;167489168-167489368;-	SE	-0.55	0.00252475
ENSMUSG00000049044	RAPGEF4	chr2:72174422-72174476;72141152-72141172;72174801-72174908;+	SE	-0.129	5.63573e-05
ENSMUSG00000017978	CADPS2	chr6:23328782-23328902;23323279-23323435;23329019-23329161;-	SE	-0.337	8.05222e-12
ENSMUSG00000031860	PBX4	chr8:69864897-69865014;69859079-69859153;69866467-69866603;+	SE	-0.172	0.00278331
ENSMUSG00000004677	MYO9B	chr8:71336875-71336965;71334312-71334394;71338906-71339008;+	SE	0.59	0.000725894
ENSMUSG00000002393	NR2F6	chr8:71378388-71378527;71375751-71376273;71380990-71381090;-	SE	-0.221	1.87341e-05
ENSMUSG00000002393	NR2F6	chr8:71378388-71378556;71375818-71376273;71380990-71381177;-	SE	-0.227	2.04229e-05
ENSMUSG00000031813	MVB12A	chr8:71543956-71544123;71543386-71543483;71545223-71545350;+	SE	0.153	0.0181478
ENSMUSG00000066880	ZFP617	chr8:71929137-71929198;71928201-71928328;71932018-71932495;+	SE	-0.144	0.0329682
ENSMUSG00000006276	EPS15L1	chr8:72358312-72358445;72340998-72341524;72367903-72367986;-	SE	-0.239	0.00446658
ENSMUSG00000006276	EPS15L1	chr8:72358312-72358445;72345965-72346171;72367903-72367986;-	SE	-0.181	0.00886815
ENSMUSG00000042870	TOM1	chr8:75050189-75050268;75047992-75048077;75051507-75051657;+	SE	0.115	0.000240686
ENSMUSG00000042870	TOM1	chr8:75051507-75051657;75047992-75048077;75052149-75052181;+	SE	-0.245	0.0137644
ENSMUSG00000024958	GPR137	chr19:6940351-6940839;6940482-6940839;6939528-6939686;-	A5SS	-0.228	0.038554
ENSMUSG00000006850	TMCO6	chr18:36737456-36737579;36737456-36737572;36737668-36737852;+	A5SS	0.328	0.00109879
ENSMUSG00000024180	TMEM8	chr17:26120283-26120685;26120283-26120462;26121539-26121656;+	A5SS	-0.381	0.0103177
ENSMUSG00000073434	WDR90	chr17:25860654-25860817;25860708-25860817;25860371-25860542;-	A5SS	0.517	0.000968914
ENSMUSG00000067942	ZFP160	chr17:21011675-21011777;21011675-21011772;21020071-21020198;+	A5SS	0.11	0.0172531
ENSMUSG00000068284	USF3	chr16:44198903-44199167;44198903-44199021;44200613-44200678;+	A5SS	0.455	0.00707224
ENSMUSG00000005262	UFD1	chr16:18814829-18814962;18814829-18814936;18815328-18815361;+	A5SS	-0.135	0.0178619
ENSMUSG00000068663	CLEC16A	chr16:10595801-10596033;10595801-10595985;10611002-10611135;+	A5SS	-0.258	1.30305e-08
ENSMUSG00000022515	ANKS3	chr16:4947648-4948363;4948225-4948363;4947264-4947432;-	A5SS	-0.107	0.0109421
ENSMUSG00000023755	RHEBL1	chr15:98879764-98879844;98879776-98879844;98879404-98879487;-	A5SS	-0.206	0.00204037
ENSMUSG00000033228	SCAF11	chr15:96415728-96415947;96415776-96415947;96415031-96415151;-	A5SS	0.228	9.48905e-05
ENSMUSG00000022570	TSTA3	chr15:75926289-75926457;75926323-75926457;75926128-75926193;-	A5SS	0.153	0.0326937
ENSMUSG00000034730	ADGRB1	chr15:74584377-74584432;74584377-74584417;74586756-74587457;+	A5SS	0.216	7.52409e-12
ENSMUSG00000041846	PPP4R3A	chr12:101053428-101053584;101053467-101053584;101051530-101051662;-	A5SS	-0.285	5.02403e-08
ENSMUSG00000042350	AREL1	chr12:84941730-84941957;84941760-84941957;84940160-84940397;-	A5SS	-0.149	0.0145572
ENSMUSG00000057858	FAM204A	chr19:60226231-60226697;60226643-60226697;60221053-60221304;-	A5SS	0.136	0.0323487
ENSMUSG00000020598	NRCAM	chr12:44576603-44576789;44576603-44576780;44583666-44583792;+	A5SS	0.225	0.0475717
ENSMUSG00000079179	RAB10OS	chr12:3235525-3237412;3235525-3235929;3237590-3237660;+	A5SS	-0.233	0.0381184
ENSMUSG00000021696	ELOVL7	chr13:108267189-108267380;108267189-108267334;108270632-108270713;+	A5SS	-0.243	0.00765238
ENSMUSG00000060950	TRMT61A	chr12:111678104-111678300;111678104-111678161;111678602-111678962;+	A5SS	0.184	0.00603621
ENSMUSG00000024845	TMEM134	chr19:4127056-4127132;4127056-4127121;4127576-4127639;+	A5SS	0.351	0.000544859
ENSMUSG00000064043	TRERF1	chr17:47319351-47319678;47319351-47319618;47323277-47323662;+	A5SS	0.118	0.00678452
ENSMUSG00000020831	0610010K14RIK	chr11:70235996-70236211;70236023-70236211;70235207-70235464;-	A5SS	-0.302	0.03706
ENSMUSG00000025221	KCNIP2	chr19:45796278-45797186;45797090-45797186;45795579-45795704;-	A5SS	-0.358	0.00115436
ENSMUSG00000020472	ZKSCAN17	chr11:59503383-59503810;59503676-59503810;59502919-59503100;-	A5SS	-0.169	0.0146501
ENSMUSG00000032480	DHX30	chr9:110115035-110115582;110115490-110115582;110112970-110113090;-	A5SS	0.24	0.0113305
ENSMUSG00000034684	SEMA3F	chr9:107689649-107689779;107689685-107689779;107688229-107688349;-	A5SS	-0.224	0.023758
ENSMUSG00000032413	RASA2	chr9:96566015-96568487;96568363-96568487;96560697-96560781;-	A5SS	-0.42	0.000682971
ENSMUSG00000075595	ZFP652	chr11:95748999-95750147;95748999-95749607;95752874-95753022;+	A5SS	-0.312	5.38821e-06
ENSMUSG00000090626	TEX9	chr9:72479923-72480775;72480596-72480775;72478339-72478422;-	A5SS	0.379	0.0169048
ENSMUSG00000022864	D16ERTD472E	chr16:78576190-78576657;78576390-78576657;78575920-78576054;-	A5SS	-0.21	0.0368974
ENSMUSG00000032316	CLK3	chr9:57758626-57761040;57760823-57761040;57758283-57758350;-	A5SS	0.202	0.00193021
ENSMUSG00000032030	CUL5	chr9:53642517-53642826;53642680-53642826;53634971-53635065;-	A5SS	-0.13	0.0424381
ENSMUSG00000059412	FXYD2	chr9:45408299-45409549;45408299-45408374;45409702-45409733;+	A5SS	0.322	0.00140474
ENSMUSG00000040785	TTC3	chr16:94370766-94370971;94370766-94370861;94383911-94384066;+	A5SS	0.113	0.0234948
ENSMUSG00000003848	NOB1	chr8:107424737-107424870;107424751-107424870;107421481-107421612;-	A5SS	-0.112	0.00705552
ENSMUSG00000033342	PLPPR5	chr3:117671899-117672034;117671899-117672019;117686615-117689507;+	A5SS	0.115	0.0322299
ENSMUSG00000027849	SYT6	chr3:103575377-103575606;103575377-103575540;103585341-103585690;+	A5SS	-0.165	0.00700678
ENSMUSG00000038354	ANKRD35	chr3:96678132-96678267;96678132-96678263;96679179-96679268;+	A5SS	0.134	0.04552
ENSMUSG00000027506	TPD52	chr3:9003279-9003434;9003287-9003434;8953683-8953799;-	A5SS	0.396	0.0212331
ENSMUSG00000021820	CAMK2G	chr14:20764860-20765479;20765395-20765479;20764145-20764268;-	A5SS	-0.121	0.0219767
ENSMUSG00000058407	TXNDC9	chr1:37993991-37995841;37995632-37995841;37990202-37990457;-	A5SS	0.128	0.00382141
ENSMUSG00000025646	ATRIP	chr9:109065127-109065799;109065212-109065799;109061531-109061668;-	A5SS	0.145	2.45037e-05
ENSMUSG00000030815	PHKG2	chr7:127577534-127577710;127577534-127577688;127579666-127579732;+	A5SS	-0.346	0.000326744
ENSMUSG00000030815	PHKG2	chr7:127577534-127578029;127577534-127577688;127579666-127579732;+	A5SS	-0.112	0.00168429
ENSMUSG00000022098	BMP1	chr14:70488469-70490200;70490019-70490200;70486146-70486930;-	A5SS	0.528	0.00740772
ENSMUSG00000031109	ENOX2	chrX:49286844-49286904;49286855-49286904;49168640-49168784;-	A5SS	0.283	0.0112552
ENSMUSG00000036641	CCDC148	chr2:59017515-59017637;59017543-59017637;59009081-59009185;-	A5SS	-0.267	0.0104262
ENSMUSG00000021235	COQ6	chr12:84370255-84370386;84370255-84370354;84370923-84371031;+	A5SS	-0.144	0.0163167
ENSMUSG00000044816	D630023F18RIK	chr1:65121338-65121438;65121356-65121438;65119538-65119621;-	A5SS	0.174	0.000236205
ENSMUSG00000021767	KAT6B	chr14:21624832-21625761;21624832-21625215;21626718-21626840;+	A5SS	-0.127	0.0174904
ENSMUSG00000021288	KLC1	chr12:111789324-111789486;111789324-111789459;111793648-111793699;+	A5SS	-0.279	0
ENSMUSG00000021288	KLC1	chr12:111789324-111789486;111789324-111789459;111795547-111795678;+	A5SS	-0.24	2.98737e-08
ENSMUSG00000021288	KLC1	chr12:111789324-111789486;111789324-111789459;111806007-111806074;+	A5SS	-0.173	2.09005e-09
ENSMUSG00000037376	TRMT6	chr2:132810086-132810289;132810205-132810289;132809828-132809953;-	A5SS	0.143	0.0286367
ENSMUSG00000029166	MAPRE3	chr5:30863203-30863405;30863203-30863360;30864573-30864728;+	A5SS	-0.474	0
ENSMUSG00000026987	BAZ2B	chr2:59907438-59907749;59907543-59907749;59906915-59907051;-	A5SS	-0.501	8.57095e-10
ENSMUSG00000022788	FGD4	chr16:16503985-16504216;16504096-16504216;16490422-16490606;-	A5SS	0.111	0.0238334
ENSMUSG00000040124	GORAB	chr1:163396807-163397169;163396811-163397169;163394590-163394692;-	A5SS	-0.164	0.0145572
ENSMUSG00000028453	FANCG	chr4:43006983-43007403;43007267-43007403;43006749-43006896;-	A5SS	0.257	0.0227471
ENSMUSG00000038777	SEMA6C	chr3:95160493-95160712;95160493-95160698;95164338-95164513;+	A5SS	-0.575	3.10277e-06
ENSMUSG00000039308	NDST2	chr14:20724710-20724820;20724747-20724820;20724460-20724563;-	A5SS	0.141	0.0368974
ENSMUSG00000040721	ZFHX2	chr14:55070108-55070197;55070138-55070197;55068107-55068308;-	A5SS	-0.206	0.0208595
ENSMUSG00000049658	BDP1	chr13:100049635-100050029;100049859-100050029;100046725-100046839;-	A5SS	0.17	0.0309226
ENSMUSG00000030428	TTYH1	chr7:4122476-4122651;4122476-4122647;4124619-4124731;+	A5SS	-0.198	0.0112302
ENSMUSG00000026313	HDAC4	chr1:91968337-91968458;91968352-91968458;91964779-91964826;-	A5SS	-0.283	0.012067
ENSMUSG00000038094	ATP13A4	chr16:29415782-29415879;29415810-29415879;29413728-29413801;-	A5SS	0.122	0.0073195
ENSMUSG00000026439	RBBP5	chr1:132484745-132484918;132484745-132484801;132489587-132489728;+	A5SS	-0.162	0.0272184
ENSMUSG00000053332	GAS5	chr1:161036207-161036579;161036207-161036244;161036819-161036852;+	A5SS	-0.115	0.000259097
ENSMUSG00000036053	FMNL2	chr2:53130411-53130505;53130411-53130458;53131839-53133804;+	A5SS	0.315	0.000247527
ENSMUSG00000028468	RGP1	chr4:43579374-43579509;43579374-43579424;43579886-43580023;+	A5SS	0.231	6.92758e-07
ENSMUSG00000044783	HJURP	chr1:88275027-88275097;88275041-88275097;88267947-88268026;-	A5SS	-0.43	0.0148062
ENSMUSG00000026825	DNM1	chr2:32312683-32312925;32312709-32312925;32312126-32312342;-	A5SS	0.153	6.67623e-10
ENSMUSG00000037363	LETM2	chr8:25593718-25594166;25593750-25594166;25592451-25592595;-	A5SS	0.156	0.004348
ENSMUSG00000032525	NKTR	chr9:121738387-121740075;121738387-121738415;121741121-121741151;+	A5SS	0.388	4.092e-05
ENSMUSG00000036893	EHMT1	chr2:24886996-24887069;24887002-24887069;24884145-24884702;-	A5SS	-0.107	0.0148062
ENSMUSG00000057182	SCN3A	chr2:65508314-65508662;65508448-65508662;65507146-65507279;-	A5SS	-0.426	0.0254239
ENSMUSG00000057182	SCN3A	chr2:65508448-65508662;65508461-65508662;65507146-65507279;-	A5SS	0.22	0.00241362
ENSMUSG00000041654	SLC39A11	chr11:113463950-113464095;113463971-113464095;113369727-113369898;-	A5SS	0.513	1.19556e-10
ENSMUSG00000031939	TAF1D	chr9:15315382-15315476;15315382-15315440;15316888-15316970;+	A5SS	0.175	0.0388873
ENSMUSG00000079109	PMS2	chr5:143925220-143926073;143925220-143925501;143928098-143928266;+	A5SS	0.204	0.000129625
ENSMUSG00000063506	ARHGAP22	chr14:33364392-33364525;33364392-33364514;33366569-33367443;+	A5SS	0.133	0.0479879
ENSMUSG00000073705	CENPS	chr4:149132258-149132382;149132277-149132382;149131638-149131672;-	A5SS	0.187	0.00212709
ENSMUSG00000029055	PLCH2	chr4:154986214-154987016;154986718-154987016;154985365-154985392;-	A5SS	-0.434	0
ENSMUSG00000041936	AGRN	chr4:156167776-156168569;156168545-156168569;156167281-156167506;-	A5SS	0.579	2.15855e-13
ENSMUSG00000057541	PUS7	chr5:23748682-23748843;23748755-23748843;23747793-23747920;-	A5SS	-0.13	0.000761814
ENSMUSG00000021179	NRDE2	chr12:100151210-100151334;100151225-100151334;100149816-100150050;-	A5SS	0.204	0.0185405
ENSMUSG00000098950	GM28036	chr2:156096417-156098372;156098229-156098372;156079338-156079464;-	A5SS	0.103	0.000761814
ENSMUSG00000098950	GM28036	chr2:156098184-156098372;156098229-156098372;156079338-156079464;-	A5SS	0.231	9.5897e-05
ENSMUSG00000068748	PTPRZ1	chr6:22999199-23002746;22999199-23000199;23007273-23007418;+	A5SS	0.146	0
ENSMUSG00000029916	AGK	chr6:40352352-40354807;40352352-40352432;40355013-40355093;+	A5SS	-0.575	2.62893e-06
ENSMUSG00000004561	METTL17	chr14:51889146-51889397;51889146-51889217;51889527-51889635;+	A5SS	0.26	0.0160212
ENSMUSG00000019518	AP4M1	chr5:138172348-138172479;138172348-138172437;138172786-138172893;+	A5SS	-0.121	0.00700851
ENSMUSG00000036980	TAF6	chr5:138186961-138187226;138187169-138187226;138184331-138184547;-	A5SS	-0.197	0.000478072
ENSMUSG00000070420	ZSCAN25	chr5:145283351-145283784;145283351-145283780;145286307-145286509;+	A5SS	-0.285	0.0265643
ENSMUSG00000024163	MAPK8IP3	chr17:24917994-24918136;24918087-24918136;24914458-24914705;-	A5SS	-0.17	0.00354769
ENSMUSG00000036054	SUGP2	chr8:70260468-70261317;70260468-70260589;70262870-70263105;+	A5SS	0.103	0.000190395
ENSMUSG00000047767	ATG16L2	chr7:101291714-101291999;101291878-101291999;101291486-101291592;-	A5SS	0.174	0.0368974
ENSMUSG00000029687	EZH2	chr6:47551716-47551761;47551731-47551761;47547344-47547436;-	A5SS	0.219	0.00202146
ENSMUSG00000029687	EZH2	chr6:47576535-47576664;47576562-47576664;47558177-47558294;-	A5SS	-0.598	4.4754e-09
ENSMUSG00000070044	FAM149A	chr8:45342381-45342514;45342390-45342514;45341155-45341284;-	A5SS	0.111	0.00204037
ENSMUSG00000020196	CABIN1	chr10:75713452-75713631;75713539-75713631;75699912-75700095;-	A5SS	-0.355	0.000761814
ENSMUSG00000013736	TRNT1	chr6:106769165-106769256;106769165-106769191;106769829-106770003;+	A5SS	-0.354	0.00700678
ENSMUSG00000030271	OGG1	chr6:113328364-113328612;113328364-113328479;113329335-113329408;+	A5SS	-0.233	0.0171324
ENSMUSG00000030852	TACC2	chr7:130734948-130735228;130734948-130735150;130739811-130739873;+	A5SS	-0.197	7.04833e-14
ENSMUSG00000030852	TACC2	chr7:130734948-130735243;130734948-130735150;130739811-130739873;+	A5SS	-0.126	3.75095e-10
ENSMUSG00000030852	TACC2	chr7:130734948-130735243;130734948-130735228;130739811-130739873;+	A5SS	-0.102	0.0196996
ENSMUSG00000045962	WNK1	chr6:119932668-119932761;119932689-119932761;119929832-119929867;-	A5SS	-0.274	9.78865e-05
ENSMUSG00000085385	SNHG17	chr2:158360458-158360599;158360526-158360599;158359181-158359432;-	A5SS	-0.397	0.000473319
ENSMUSG00000058298	MCM9	chr10:53547402-53547606;53547514-53547606;53541536-53541619;-	A5SS	0.253	0.00651969
ENSMUSG00000115149	9330188P03RIK	chr14:105592691-105593120;105592691-105592972;105593580-105593907;+	A5SS	-0.215	0.0068264
ENSMUSG00000115149	9330188P03RIK	chr14:105592691-105593299;105592691-105592972;105593580-105593907;+	A5SS	-0.159	0.0174904
ENSMUSG00000029650	SLC46A3	chr5:147894480-147894815;147894708-147894815;147893832-147894045;-	A5SS	0.262	0.00572797
ENSMUSG00000003269	CYTH2	chr7:45810122-45810238;45810126-45810238;45808372-45808449;-	A5SS	0.392	4.25657e-05
ENSMUSG00000024477	PGGT1B	chr18:46274585-46274708;46274589-46274708;46262889-46262957;-	A5SS	-0.21	0.000626492
ENSMUSG00000025377	TEPSIN	chr11:120096564-120096674;120096580-120096674;120095803-120095871;-	A5SS	0.103	0.0238014
ENSMUSG00000038013	WIPF2	chr11:98863637-98863902;98863637-98863679;98884973-98885104;+	A5SS	-0.113	0.0248677
ENSMUSG00000030098	GRIP2	chr6:91787183-91787329;91787208-91787329;91786466-91786553;-	A5SS	0.169	0.000736092
ENSMUSG00000028047	THBS3	chr3:89225251-89225424;89225251-89225276;89226303-89226443;+	A5SS	-0.195	0.000289132
ENSMUSG00000031381	PIGA	chrX:164422583-164422986;164422583-164422664;164427931-164428064;+	A5SS	-0.147	0.023513
ENSMUSG00000031381	PIGA	chrX:164422583-164423363;164422583-164422664;164427931-164428064;+	A5SS	-0.132	0.0368974
ENSMUSG00000031381	PIGA	chrX:164422583-164423672;164422583-164422664;164427931-164428064;+	A5SS	-0.131	0.021323
ENSMUSG00000031381	PIGA	chrX:164422583-164423363;164422583-164422986;164427931-164428064;+	A5SS	0.296	0.00223361
ENSMUSG00000031381	PIGA	chrX:164422583-164423672;164422583-164422986;164427931-164428064;+	A5SS	0.382	0.00204037
ENSMUSG00000031381	PIGA	chrX:164422583-164423672;164422583-164423363;164427931-164428064;+	A5SS	0.176	0.01415
ENSMUSG00000004996	MRI1	chr8:84256243-84256419;84256307-84256419;84254175-84254352;-	A5SS	0.108	0.00822787
ENSMUSG00000029478	NCOR2	chr5:125019818-125020046;125019959-125020046;125018810-125018990;-	A5SS	0.138	9.88151e-09
ENSMUSG00000019854	REPS1	chr10:18093778-18093903;18093778-18093840;18094409-18094572;+	A5SS	0.323	7.12664e-13
ENSMUSG00000024097	SRSF7	chr17:80204121-80204232;80204130-80204232;80202690-80202744;-	A5SS	-0.161	0.0309226
ENSMUSG00000020079	SUPV3L1	chr10:62443378-62443563;62443394-62443563;62441134-62441246;-	A5SS	0.139	0.0212331
ENSMUSG00000008892	VDAC3	chr8:22587549-22587602;22587552-22587602;22583583-22583736;-	A5SS	0.876	0
ENSMUSG00000063626	UNC5D	chr8:28683102-28683252;28683162-28683252;28675274-28675439;-	A5SS	0.161	0.0169048
ENSMUSG00000025006	SORBS1	chr19:40299462-40299653;40299462-40299521;40300242-40300302;-	A3SS	-0.431	6.87448e-07
ENSMUSG00000036452	ARHGAP26	chr18:39357552-39357828;39357737-39357828;39306701-39306852;+	A3SS	0.173	0.00315868
ENSMUSG00000024180	TMEM8	chr17:26119032-26119535;26119398-26119535;26118861-26118952;+	A3SS	-0.154	0.00824041
ENSMUSG00000023904	HCFC1R1	chr17:23674534-23674675;23674546-23674675;23673968-23674068;+	A3SS	0.642	1.50978e-07
ENSMUSG00000014767	TBP	chr17:15502961-15503128;15502964-15503128;15501153-15501202;+	A3SS	0.136	0.0248205
ENSMUSG00000061751	KALRN	chr16:34220055-34220274;34220055-34220247;34227026-34227146;-	A3SS	0.265	9.12841e-13
ENSMUSG00000071669	SNX29	chr16:11420700-11420783;11420703-11420783;11418822-11418898;+	A3SS	-0.125	0.00919248
ENSMUSG00000023051	TARBP2	chr15:102521120-102521213;102521137-102521213;102520474-102520577;+	A3SS	0.172	0.000436331
ENSMUSG00000022469	RAPGEF3	chr15:97748582-97749546;97748582-97748670;97749650-97749741;-	A3SS	0.185	0.00140736
ENSMUSG00000036158	PRICKLE1	chr15:93512449-93512636;93512449-93512633;93595693-93595891;-	A3SS	0.256	0.000283127
ENSMUSG00000022555	DGAT1	chr15:76504485-76504593;76504485-76504571;76504665-76504706;-	A3SS	0.114	0.0439274
ENSMUSG00000051166	EML5	chr12:98798790-98798948;98798790-98798929;98800902-98801111;-	A3SS	0.118	0.027322
ENSMUSG00000012609	TTLL5	chr12:85939325-85939510;85939328-85939510;85933281-85933674;+	A3SS	0.117	0.0423952
ENSMUSG00000021010	NPAS3	chr12:53640453-53640536;53640459-53640536;53501033-53501278;+	A3SS	-0.454	0.043614
ENSMUSG00000034675	DBN1	chr13:55476145-55476773;55476145-55476316;55477550-55477680;-	A3SS	-0.328	5.15025e-08
ENSMUSG00000021417	ECI2	chr13:34993067-34993230;34993067-34993220;35027008-35027094;-	A3SS	-0.235	9.48761e-05
ENSMUSG00000041215	YEATS2	chr16:20193158-20193266;20193161-20193266;20190385-20190489;+	A3SS	0.192	0.00925613
ENSMUSG00000050312	NSUN3	chr16:62776287-62776631;62776287-62776383;62785787-62785897;-	A3SS	-0.391	0.000833702
ENSMUSG00000018433	NOL11	chr11:107173209-107173461;107173209-107173401;107173603-107173729;-	A3SS	0.11	0.000862949
ENSMUSG00000020914	TOP2A	chr11:98995243-98995378;98995243-98995375;98995680-98995724;-	A3SS	-0.669	0.000862949
ENSMUSG00000020865	ABCC3	chr11:94359828-94359943;94359828-94359940;94361171-94361349;-	A3SS	-0.12	0.0474009
ENSMUSG00000020807	4933427D14RIK	chr11:72169780-72169859;72169780-72169843;72175202-72175292;-	A3SS	-0.157	0.00581515
ENSMUSG00000046207	PIK3R6	chr11:68539849-68540009;68539898-68540009;68536103-68536226;+	A3SS	0.42	0.00210448
ENSMUSG00000010086	RNF112	chr11:61452627-61452947;61452627-61452913;61453427-61453496;-	A3SS	0.225	0.000240497
ENSMUSG00000036819	JMJD4	chr11:59453791-59454059;59453827-59454059;59453510-59453645;+	A3SS	0.3	7.31602e-07
ENSMUSG00000049321	ZFP2	chr11:50910435-50910528;50910435-50910525;50910705-50910876;-	A3SS	-0.241	1.68241e-05
ENSMUSG00000046311	ZFP62	chr11:49214525-49214654;49214554-49214654;49213589-49213642;+	A3SS	-0.537	0.0325558
ENSMUSG00000053519	KCNIP1	chr11:33645502-33645815;33645502-33645627;33680462-33680571;-	A3SS	0.394	0.000153481
ENSMUSG00000035021	BAZ1A	chr12:54927563-54927710;54927563-54927624;54929526-54929665;-	A3SS	-0.416	0.00765169
ENSMUSG00000035021	BAZ1A	chr12:54927563-54927713;54927563-54927624;54929526-54929665;-	A3SS	-0.51	0.00259118
ENSMUSG00000006676	USP19	chr9:108493560-108493863;108493563-108493863;108493349-108493483;+	A3SS	0.128	0.0305791
ENSMUSG00000032336	NPTN	chr9:58650496-58650518;58650508-58650518;58643528-58643802;+	A3SS	0.156	0
ENSMUSG00000035597	PRPF39	chr12:65055614-65055764;65055637-65055764;65055155-65055320;+	A3SS	0.168	0.00499799
ENSMUSG00000035597	PRPF39	chr12:65055614-65055764;65055637-65055764;65055433-65055533;+	A3SS	0.351	0.00478603
ENSMUSG00000032323	CYP11A1	chr9:58018193-58019496;58019292-58019496;58016273-58016429;+	A3SS	-0.496	0.000115396
ENSMUSG00000038425	POLI	chr18:70525375-70525528;70525375-70525459;70526556-70526721;-	A3SS	0.19	0.00580372
ENSMUSG00000053411	CBX7	chr15:79918752-79918927;79918752-79918825;79921371-79921438;-	A3SS	0.139	0.00254766
ENSMUSG00000053411	CBX7	chr15:79918752-79919104;79918752-79918927;79921371-79921438;-	A3SS	-0.374	0.000434873
ENSMUSG00000021792	PRXL2A	chr14:41004040-41004220;41004040-41004203;41008198-41008266;-	A3SS	-0.151	0.00127266
ENSMUSG00000041408	WAPL	chr14:34694986-34695105;34695004-34695105;34691681-34692734;+	A3SS	0.113	0.0038147
ENSMUSG00000042757	TMEM108	chr9:103609710-103609796;103609710-103609792;103692718-103692807;-	A3SS	0.246	0.00830805
ENSMUSG00000071064	ZFP827	chr8:79178889-79179079;79178907-79179079;79175832-79175970;+	A3SS	-0.172	0.0326641
ENSMUSG00000028688	TOE1	chr4:116805131-116805400;116805131-116805294;116805485-116805745;-	A3SS	0.176	0.0139146
ENSMUSG00000034610	TUT4	chr4:108549225-108549413;108549240-108549413;108548054-108548170;+	A3SS	0.222	0.0180059
ENSMUSG00000040675	MTHFD1L	chr10:4155541-4156111;4155649-4156111;4148008-4148126;+	A3SS	-0.181	0.0248205
ENSMUSG00000020654	ADCY3	chr12:4208576-4208661;4208579-4208661;4206912-4206978;+	A3SS	-0.218	0.0145914
ENSMUSG00000054256	MSI1	chr5:115450786-115450974;115450819-115450974;115450214-115450283;+	A3SS	0.235	0.0175988
ENSMUSG00000031171	FTSJ1	chrX:8245551-8245655;8245551-8245649;8246335-8246419;-	A3SS	-0.109	0.00204937
ENSMUSG00000027247	ARHGAP1	chr2:91654045-91654207;91654072-91654207;91651763-91651823;+	A3SS	0.113	0.0328585
ENSMUSG00000054752	FSD1L	chr4:53693983-53694084;53693986-53694084;53686387-53686517;+	A3SS	0.238	6.56811e-05
ENSMUSG00000002032	TMEM25	chr9:44798663-44798760;44798663-44798757;44799029-44799206;-	A3SS	0.488	0.0237123
ENSMUSG00000039205	CIZ1	chr2:32370031-32370125;32370046-32370125;32367302-32367532;+	A3SS	0.186	0.00364596
ENSMUSG00000040856	DLK1	chr12:109460045-109463336;109460117-109463336;109459606-109459892;+	A3SS	-0.193	0.0139146
ENSMUSG00000037475	THOC2	chrX:41812458-41812575;41812458-41812494;41813229-41813715;-	A3SS	0.316	0.0192639
ENSMUSG00000115529	9630013A20RIK	chr14:84472212-84472340;84472212-84472242;84475888-84476039;-	A3SS	-0.154	0.0325421
ENSMUSG00000115529	9630013A20RIK	chr14:84472212-84472704;84472212-84472242;84475888-84476039;-	A3SS	-0.221	0.00999191
ENSMUSG00000042520	UBAP2L	chr3:90002278-90002476;90002278-90002473;90003244-90003312;-	A3SS	-0.105	0.00668318
ENSMUSG00000028064	SEMA4A	chr3:88451344-88451497;88451344-88451467;88451687-88451786;-	A3SS	0.395	0.00016172
ENSMUSG00000024887	ASAH2	chr19:32061286-32061460;32061286-32061402;32101549-32101627;-	A3SS	-0.114	0.0337659
ENSMUSG00000085517	GM12963	chr4:130027966-130028346;130027966-130028155;130037812-130037882;-	A3SS	-0.515	0.00276913
ENSMUSG00000034771	TLE2	chr10:81577628-81577691;81577688-81577691;81576597-81576642;+	A3SS	-0.317	0.000277963
ENSMUSG00000027709	MCCC1	chr3:35964326-35964480;35964326-35964464;35968423-35968473;-	A3SS	0.188	0.00111641
ENSMUSG00000027615	HPS3	chr3:20030313-20030805;20030313-20030409;20035048-20035302;-	A3SS	0.219	0.000327153
ENSMUSG00000026171	RNF25	chr1:74595208-74595301;74595208-74595298;74595630-74595768;-	A3SS	0.133	0.0265297
ENSMUSG00000031283	CHRDL1	chrX:143327921-143328067;143327921-143328064;143365896-143365990;-	A3SS	-0.187	0.00277592
ENSMUSG00000031342	GPM6B	chrX:166385390-166388988;166386951-166388988;166383934-166384000;+	A3SS	-0.394	0
ENSMUSG00000005506	CELF1	chr2:91006619-91006695;91006631-91006695;91004700-91004862;+	A3SS	-0.124	4.02783e-05
ENSMUSG00000027550	LRRCC1	chr3:14551171-14551527;14551387-14551527;14550250-14550455;+	A3SS	-0.295	0.000463503
ENSMUSG00000061689	DLGAP4	chr2:156748022-156748420;156748331-156748420;156745834-156746196;+	A3SS	-0.119	0.0106122
ENSMUSG00000025261	HUWE1	chrX:151806271-151806407;151806275-151806407;151804445-151804540;+	A3SS	0.532	0.0092194
ENSMUSG00000028546	ELAVL4	chr4:110203736-110206701;110203736-110206659;110211425-110211651;-	A3SS	0.215	0.00169062
ENSMUSG00000040842	SZRD1	chr4:141118526-141118781;141118526-141118778;141120323-141120373;-	A3SS	0.137	0.0269068
ENSMUSG00000027674	PEX5L	chr3:33005919-33006046;33005919-33006043;33014964-33015076;-	A3SS	-0.271	0.00315868
ENSMUSG00000022098	BMP1	chr14:70486146-70486930;70486146-70486272;70490019-70490200;-	A3SS	-0.224	9.26009e-05
ENSMUSG00000015217	HMGB3	chrX:71558052-71558207;71558056-71558207;71556945-71557108;+	A3SS	0.2	0.0328531
ENSMUSG00000096929	A330023F24RIK	chr1:195018547-195018940;195018600-195018940;194976384-194976457;+	A3SS	0.636	0.000402136
ENSMUSG00000021235	COQ6	chr12:84368142-84368709;84368585-84368709;84366884-84367019;+	A3SS	0.217	0.000289568
ENSMUSG00000029625	CPSF4	chr5:145178757-145178928;145178832-145178928;145177229-145177302;+	A3SS	0.175	0.0169541
ENSMUSG00000036622	ATP13A2	chr4:141006678-141006848;141006752-141006848;141006351-141006503;+	A3SS	-0.129	0.0179572
ENSMUSG00000026096	OSGEPL1	chr1:53317901-53318289;53317906-53318289;53314855-53315099;+	A3SS	0.105	0.0135946
ENSMUSG00000038147	CD84	chr1:171884584-171884679;171884587-171884679;171873304-171873439;+	A3SS	0.33	0.0132208
ENSMUSG00000062729	PPOX	chr1:171280139-171280288;171280139-171280255;171280387-171280522;-	A3SS	-0.206	0.00833762
ENSMUSG00000035486	PLK5	chr10:80358774-80358916;80358786-80358916;80358241-80358358;+	A3SS	0.198	0.0489483
ENSMUSG00000053819	CAMK2D	chr3:126770784-126771846;126771773-126771846;126767513-126767579;+	A3SS	-0.285	0.000481802
ENSMUSG00000028637	CCDC30	chr4:119352245-119352702;119352245-119352652;119353069-119353224;-	A3SS	0.472	0.00668318
ENSMUSG00000028184	ADGRL2	chr3:148820972-148821054;148820972-148821025;148821279-148821408;-	A3SS	-0.309	0.00709349
ENSMUSG00000028184	ADGRL2	chr3:148852566-148852860;148852566-148852662;148858732-148859533;-	A3SS	0.117	0.000214945
ENSMUSG00000031278	ACSL4	chrX:142351378-142351618;142351378-142351615;142360386-142360436;-	A3SS	-0.469	0.012188
ENSMUSG00000030166	RAD52	chr6:119922471-119922823;119922474-119922823;119920806-119921028;+	A3SS	-0.19	0.00955555
ENSMUSG00000068735	TRP53I11	chr2:93197461-93197748;93197608-93197748;93196896-93196978;+	A3SS	-0.153	0.0300362
ENSMUSG00000042185	NFRKB	chr9:31396793-31397137;31397035-31397137;31396322-31396497;+	A3SS	-0.33	0.029955
ENSMUSG00000042185	NFRKB	chr9:31396999-31397137;31397035-31397137;31396322-31396497;+	A3SS	-0.442	0.00673593
ENSMUSG00000026193	FN1	chr1:71597280-71597747;71597280-71597672;71598373-71598463;-	A3SS	0.124	0.0258507
ENSMUSG00000026632	TATDN3	chr1:191049281-191049362;191049281-191049359;191052859-191052972;-	A3SS	0.374	2.61634e-05
ENSMUSG00000039579	GRIN3A	chr4:49661610-49665625;49661610-49665565;49670023-49670100;-	A3SS	-0.165	0.00325199
ENSMUSG00000037266	RSRP1	chr4:134926025-134926818;134926734-134926818;134925292-134925432;+	A3SS	0.105	0.0302431
ENSMUSG00000037339	FAM53A	chr5:33600355-33608227;33600355-33600880;33610431-33610486;-	A3SS	0.19	0.0280527
ENSMUSG00000038685	RTEL1	chr2:181355309-181355552;181355327-181355552;181355008-181355125;+	A3SS	0.379	0.00581515
ENSMUSG00000016181	UTP25	chr1:193113756-193114002;193113756-193113980;193114604-193114717;-	A3SS	0.138	0.0421187
ENSMUSG00000032826	ANK2	chr3:126976844-126976947;126976844-126976932;126979255-126979267;-	A3SS	0.563	1.91697e-11
ENSMUSG00000005804	BLOC1S6	chr2:122744125-122744213;122744129-122744213;122742588-122742730;+	A3SS	-0.151	0.0496702
ENSMUSG00000086968	4933431E20RIK	chr3:107894050-107894228;107894050-107894208;107894588-107895773;-	A3SS	-0.148	0.000557823
ENSMUSG00000026017	CARF	chr1:60109221-60109449;60109326-60109449;60108082-60108200;+	A3SS	0.33	0.0398664
ENSMUSG00000026798	COQ4	chr2:29795380-29795510;29795383-29795510;29790456-29790559;+	A3SS	0.15	0.000345899
ENSMUSG00000042156	DZIP1	chr14:118909433-118909571;118909433-118909568;118911341-118911503;-	A3SS	-0.109	0.029955
ENSMUSG00000025932	EYA1	chr1:14274064-14274207;14274064-14274143;14274533-14274603;-	A3SS	-0.208	0.0197882
ENSMUSG00000025932	EYA1	chr1:14274064-14274210;14274064-14274143;14274533-14274603;-	A3SS	-0.25	0.0106122
ENSMUSG00000035864	SYT1	chr10:108636550-108636673;108636550-108636664;108642213-108642398;-	A3SS	0.311	0
ENSMUSG00000033767	TMEM131L	chr3:83913263-83913388;83913263-83913385;83919450-83919599;-	A3SS	-0.229	0.0237123
ENSMUSG00000024299	ADAMTS10	chr17:33549479-33549609;33549483-33549609;33549258-33549385;+	A3SS	0.331	0.00508125
ENSMUSG00000026825	DNM1	chr2:32308470-32309637;32308470-32309064;32312126-32312342;-	A3SS	0.224	0
ENSMUSG00000026825	DNM1	chr2:32308470-32310487;32308470-32309064;32312126-32312342;-	A3SS	0.277	0
ENSMUSG00000026825	DNM1	chr2:32308470-32310487;32308470-32309637;32312126-32312342;-	A3SS	0.103	7.31602e-07
ENSMUSG00000000600	KRIT1	chr5:3806418-3806568;3806464-3806568;3803183-3803483;+	A3SS	0.265	0.00581515
ENSMUSG00000020262	ADARB1	chr10:77321648-77322630;77321648-77322583;77325865-77325940;-	A3SS	-0.142	0.010038
ENSMUSG00000034903	COBLL1	chr2:65097632-65099392;65097632-65099389;65102068-65102166;-	A3SS	-0.259	0.00211132
ENSMUSG00000037761	ACTR5	chr2:158636007-158636147;158636026-158636147;158635306-158635426;+	A3SS	0.27	0.00809238
ENSMUSG00000021765	FST	chr13:114454279-114454510;114454279-114454507;114455120-114455345;-	A3SS	0.301	0.0308964
ENSMUSG00000097451	RIAN	chr12:109634193-109634354;109634275-109634354;109627148-109627153;+	A3SS	0.179	0.0192639
ENSMUSG00000068114	CCDC134	chr15:82131716-82131829;82131744-82131829;82131423-82131545;+	A3SS	0.218	0.000703818
ENSMUSG00000020773	TRIM47	chr11:116106931-116107006;116106931-116107003;116107423-116107622;-	A3SS	-0.38	0.000229667
ENSMUSG00000071176	ARHGEF10	chr8:14934769-14934846;14934772-14934846;14932356-14932420;+	A3SS	-0.12	0.0186257
ENSMUSG00000026959	GRIN1	chr2:25291180-25292484;25291180-25292128;25294437-25294548;-	A3SS	0.113	0.00251752
ENSMUSG00000026959	GRIN1	chr2:25291180-25292484;25291180-25292128;25295791-25295937;-	A3SS	0.106	0.0163921
ENSMUSG00000039410	PRDM16	chr4:154367177-154367315;154367177-154367312;154476638-154476686;-	A3SS	0.623	0.000211115
ENSMUSG00000067825	PEX26	chr6:121193511-121196185;121193514-121196185;121190100-121190247;+	A3SS	0.326	0.0121584
ENSMUSG00000031386	HCFC1	chrX:73947190-73947517;73947190-73947514;73947841-73948286;-	A3SS	-0.192	0.0173341
ENSMUSG00000061393	ACVR2B	chr9:119428200-119428568;119428224-119428568;119427966-119428076;+	A3SS	0.216	0.00694872
ENSMUSG00000078495	ZFP984	chr4:147761220-147761325;147761220-147761278;147795657-147795724;-	A3SS	0.487	0.0496702
ENSMUSG00000028975	PEX14	chr4:148967523-148970635;148967523-148967626;148984036-148984165;-	A3SS	-0.447	6.75243e-05
ENSMUSG00000078350	SMIM1	chr4:154023687-154023887;154023687-154023817;154025503-154025621;-	A3SS	0.31	0.00809238
ENSMUSG00000078350	SMIM1	chr4:154023687-154023891;154023687-154023817;154025503-154025621;-	A3SS	0.277	0.00111641
ENSMUSG00000041936	AGRN	chr4:156167776-156168569;156167776-156167809;156168732-156168820;-	A3SS	-0.36	0.000773491
ENSMUSG00000042508	DMTF1	chr5:9126539-9126802;9126539-9126749;9127956-9128108;-	A3SS	-0.13	0.00344559
ENSMUSG00000026173	PLCD4	chr1:74562020-74562223;74562054-74562223;74561841-74561937;+	A3SS	-0.346	0.00259118
ENSMUSG00000030209	GRIN2B	chr6:136172864-136173103;136172864-136172937;136173472-136173511;-	A3SS	-0.246	0.00423966
ENSMUSG00000061286	EXOSC5	chr7:25664247-25664448;25664326-25664448;25663136-25663250;+	A3SS	0.239	0.00169062
ENSMUSG00000047193	DYNC2H1	chr9:7111424-7111592;7111424-7111571;7112047-7112150;-	A3SS	-0.132	0.0291885
ENSMUSG00000029276	GLMN	chr5:107575231-107575364;107575231-107575340;107578450-107578567;-	A3SS	-0.108	0.013377
ENSMUSG00000063870	CHD4	chr6:125100777-125100993;125100798-125100993;125100467-125100589;+	A3SS	0.179	0.0325558
ENSMUSG00000042249	GRK3	chr5:112969167-112969308;112969167-112969269;112973506-112973580;-	A3SS	-0.152	0.020703
ENSMUSG00000044328	TRP53I13	chr11:77509075-77509367;77509075-77509273;77509597-77509726;-	A3SS	-0.162	0.0233368
ENSMUSG00000029705	CUX1	chr5:136326749-136326938;136326749-136326932;136332623-136332728;-	A3SS	0.247	0.0168585
ENSMUSG00000029705	CUX1	chr5:136326749-136327010;136326749-136326938;136332623-136332728;-	A3SS	-0.175	0.0231029
ENSMUSG00000036948	MAP11	chr5:138260834-138261716;138260834-138260989;138261801-138261884;-	A3SS	0.138	0.0201859
ENSMUSG00000039623	AP5Z1	chr5:142474373-142474514;142474421-142474514;142473907-142474050;+	A3SS	-0.149	0.00254766
ENSMUSG00000029576	RADIL	chr5:142486754-142487175;142486754-142487106;142487446-142487637;-	A3SS	0.337	0.000522968
ENSMUSG00000038780	SMURF1	chr5:144880624-144880709;144880624-144880700;144881617-144881819;-	A3SS	0.205	0.033191
ENSMUSG00000016128	STARD13	chr5:151059458-151059675;151059458-151059618;151060747-151060921;-	A3SS	-0.405	0.00140736
ENSMUSG00000022779	TOP3B	chr16:16887831-16888005;16887857-16888005;16887576-16887723;+	A3SS	0.111	0.0290064
ENSMUSG00000001763	TSPAN33	chr6:29710586-29710714;29710589-29710714;29709940-29709998;+	A3SS	0.19	0.0475457
ENSMUSG00000061436	HIPK2	chr6:38721454-38721597;38721454-38721594;38729920-38730042;-	A3SS	0.16	0.00709349
ENSMUSG00000029810	TMEM176B	chr6:48838171-48838365;48838171-48838362;48840360-48840453;-	A3SS	0.26	0.0163015
ENSMUSG00000000759	TUBGCP3	chr8:12648620-12649822;12648620-12648787;12650153-12650222;-	A3SS	-0.216	0.00111641
ENSMUSG00000026121	SEMA4C	chr1:36555931-36556080;36555931-36556077;36558015-36558349;-	A3SS	0.464	2.01064e-06
ENSMUSG00000021136	SMOC1	chr12:81150618-81150708;81150651-81150708;81137964-81138012;+	A3SS	0.116	0.0290064
ENSMUSG00000030276	TTLL3	chr6:113399663-113399771;113399666-113399771;113398769-113398884;+	A3SS	-0.172	0.0414405
ENSMUSG00000023191	P3H3	chr6:124845201-124845658;124845201-124845319;124845941-124846043;-	A3SS	-0.2	0.00334888
ENSMUSG00000023191	P3H3	chr6:124850917-124850985;124850917-124850983;124851078-124851131;-	A3SS	0.116	0.0325558
ENSMUSG00000038346	ZFP384	chr6:125024413-125024552;125024504-125024552;125024032-125024270;+	A3SS	-0.108	0.00277592
ENSMUSG00000006732	METTL1	chr10:127044996-127045127;127045025-127045127;127044755-127044869;+	A3SS	0.136	0.00244779
ENSMUSG00000032280	TLE3	chr9:61401852-61402057;61401855-61402057;61394607-61394712;+	A3SS	0.184	0.0280527
ENSMUSG00000006154	EPS8L1	chr7:4470182-4470432;4470282-4470432;4469880-4470042;+	A3SS	0.577	3.9939e-05
ENSMUSG00000064179	TNNT1	chr7:4512264-4512286;4512264-4512283;4513580-4513613;-	A3SS	-0.369	0.0302431
ENSMUSG00000056394	LIG1	chr7:13289387-13289495;13289393-13289495;13288663-13288759;+	A3SS	0.316	0.00707725
ENSMUSG00000041420	MEIS3	chr7:16178950-16179100;16179001-16179100;16178744-16178795;+	A3SS	-0.19	0.000155694
ENSMUSG00000026288	INPP5D	chr1:87667888-87668063;87667891-87668063;87665386-87665537;+	A3SS	0.219	0.00433332
ENSMUSG00000026288	INPP5D	chr1:87715037-87715313;87715276-87715313;87713192-87713289;+	A3SS	-0.149	0.00244779
ENSMUSG00000054626	XLR	chrX:53796142-53796268;53796142-53796220;53797631-53797696;-	A3SS	0.638	2.4745e-06
ENSMUSG00000024963	DNAJC4	chr19:6989422-6989587;6989422-6989584;6989680-6989865;-	A3SS	0.172	0.000277963
ENSMUSG00000060601	NR1H2	chr7:44551954-44552343;44551954-44552245;44552506-44552620;-	A3SS	0.276	0.000919571
ENSMUSG00000048200	CRACR2B	chr7:141466008-141466613;141466045-141466613;141465765-141465837;+	A3SS	-0.37	0.00114372
ENSMUSG00000033510	OTUD7A	chr7:63697010-63697232;63697013-63697232;63685368-63685551;+	A3SS	-0.217	0.0474009
ENSMUSG00000030556	LRRC28	chr7:67559857-67560064;67559857-67559969;67617992-67618130;-	A3SS	0.418	0.00111641
ENSMUSG00000025586	CPEB1	chr7:81372011-81372203;81372011-81372200;81436202-81436377;-	A3SS	-0.259	0.002984
ENSMUSG00000043243	FAM129C	chr8:71607504-71607924;71607540-71607924;71606660-71606744;+	A3SS	0.498	0.0136958
ENSMUSG00000055491	PPRC1	chr19:46062140-46062290;46062143-46062290;46061402-46061576;+	A3SS	0.333	1.62482e-06
ENSMUSG00000030849	FGFR2	chr7:130163958-130164217;130163958-130164123;130167702-130167808;-	A3SS	0.104	0.0239926
ENSMUSG00000030727	RABEP2	chr7:126444522-126444936;126444819-126444936;126444417-126444429;+	A3SS	-0.35	0.0032096
ENSMUSG00000003573	HOMER3	chr8:70291516-70291603;70291525-70291603;70291317-70291428;+	A3SS	-0.101	0.0279048
ENSMUSG00000031543	ANK1	chr8:23098920-23099019;23098924-23099019;23097845-23098043;+	A3SS	0.131	0.020703
ENSMUSG00000031543	ANK1	chr8:23132096-23132634;23132561-23132634;23123831-23123978;+	A3SS	0.105	0.00296041
ENSMUSG00000044550	TCEAL3	chrX:136667059-136667190;136667123-136667190;136594201-136594250;+	A3SS	-0.386	0.0045375
ENSMUSG00000028898	TRNAU1AP	chr4:132325207-132326045;132325207-132325260;132328468-132328566;-	A3SS	0.199	0.00384244
ENSMUSG00000060534	DCC	chr18:71378654-71378887;71378654-71378827;71384127-71384223;-	A3SS	0.372	0.00030631
ENSMUSG00000019854	REPS1	chr10:18107667-18107748;18107670-18107748;18104153-18104275;+	A3SS	0.192	1.2007e-07
ENSMUSG00000020096	TBATA	chr10:61179244-61179505;61179346-61179505;61175730-61175978;+	A3SS	-0.593	0.000155694
ENSMUSG00000020096	TBATA	chr10:61179297-61179505;61179346-61179505;61175730-61175978;+	A3SS	-0.689	1.99114e-08
ENSMUSG00000037876	JMJD1C	chr10:67218037-67218181;67218116-67218181;67215269-67215375;+	A3SS	0.139	0.0258221
ENSMUSG00000031667	AKTIP	chr8:91131040-91131152;91131040-91131148;91131922-91132003;-	A3SS	0.198	6.56811e-05
ENSMUSG00000031667	AKTIP	chr8:91131040-91131152;91131040-91131148;91133533-91133772;-	A3SS	0.24	0.02209
ENSMUSG00000053552	EBF4	chr2:130365459-130365657;130365575-130365657;130362245-130362431;+	A3SS	-0.124	0.0305791
ENSMUSG00000002578	IKZF4	chr10:128642628-128642793;128642628-128642733;128643874-128644648;-	A3SS	0.261	0.00314722
ENSMUSG00000034949	ZFR2	chr10:81242769-81243795;81243649-81243795;81241994-81242174;+	A3SS	0.181	0.0167157
ENSMUSG00000056228	CARS2	chr8:11530294-11530427;11530294-11530424;11537271-11537355;-	A3SS	-0.222	0.000345899
ENSMUSG00000056228	CARS2	chr8:11530294-11530618;11530294-11530427;11537271-11537355;-	A3SS	0.653	0.000256935
ENSMUSG00000042354	GNL3	chr14:31016321-31016454;31016321-31016392;31016812-31016907;-	A3SS	-0.21	0.0237123
ENSMUSG00000013878	RNF170	chr8:26120439-26120563;26120444-26120563;26119663-26119959;+	A3SS	-0.352	0.0475457
ENSMUSG00000039328	RNF122	chr8:31128251-31128334;31128254-31128334;31125165-31125207;+	A3SS	-0.105	0.0474009
ENSMUSG00000017978	CADPS2	chr6:23344206-23344372;23344206-23344363;23355823-23355927;-	A3SS	0.606	0.000155694
ENSMUSG00000070000	FCHO1	chr8:71721251-71721304;71721251-71721300;71721818-71721859;-	A3SS	-0.103	0.0038147
ENSMUSG00000025006	SORBS1	chr19:40340044-40340146;40344355-40344439;40336985-40337035;40349898-40350013;-	MXE	-0.267	0.00435229
ENSMUSG00000025006	SORBS1	chr19:40340684-40340750;40344355-40344439;40336985-40337035;40349898-40350013;-	MXE	-0.28	0.0232085
ENSMUSG00000025006	SORBS1	chr19:40361041-40361104;40361428-40361503;40352517-40352565;40363201-40363265;-	MXE	0.19	0.00123685
ENSMUSG00000025006	SORBS1	chr19:40376644-40377016;40377653-40378379;40373475-40373617;40382520-40382633;-	MXE	0.32	2.16911e-08
ENSMUSG00000024799	TM7SF2	chr19:6066498-6066544;6066967-6067022;6066310-6066414;6067122-6067319;-	MXE	-0.257	0.00366947
ENSMUSG00000024799	TM7SF2	chr19:6066498-6066693;6066967-6067022;6066310-6066414;6067122-6067319;-	MXE	-0.16	0.00441558
ENSMUSG00000033632	AW554918	chr18:25344863-25344962;25399925-25400107;25339713-25340384;25419966-25420075;+	MXE	-0.298	0.00196054
ENSMUSG00000024044	EPB41L3	chr17:69274703-69274895;69283884-69284007;69270610-69270664;69284538-69284916;+	MXE	0.112	0.0270985
ENSMUSG00000024330	COL11A2	chr17:34045770-34045848;34047097-34047277;34044818-34045010;34049618-34049678;+	MXE	0.255	0.000193976
ENSMUSG00000041119	PDE9A	chr17:31414100-31414171;31415279-31415357;31386256-31386356;31420244-31420288;+	MXE	-0.281	0.024931
ENSMUSG00000024191	BNIP1	chr17:26786696-26786788;26789694-26789796;26783444-26783537;26790925-26791044;+	MXE	-0.123	0.0434801
ENSMUSG00000071267	ZFP942	chr17:21932992-21933113;21941725-21941850;21930365-21930492;21953887-21954053;-	MXE	0.304	4.1087e-05
ENSMUSG00000055447	CD47	chr16:49908053-49908078;49908702-49908735;49906780-49906812;49910868-49911081;+	MXE	0.171	0.00702272
ENSMUSG00000033653	VPS8	chr16:21581532-21581698;21608167-21608221;21576624-21576794;21640678-21640759;+	MXE	-0.121	0.022571
ENSMUSG00000090236	CAR15	chr16:17836542-17836635;17837300-17837471;17835891-17835958;17837830-17837866;-	MXE	-0.351	0.0403702
ENSMUSG00000012114	MED15	chr16:17680548-17680761;17685452-17685504;17674404-17674658;17697606-17697694;-	MXE	0.166	0.0244867
ENSMUSG00000023008	FMNL3	chr15:99329279-99329432;99331986-99332070;99328057-99328166;99334853-99334930;-	MXE	-0.288	0.0115068
ENSMUSG00000022378	FAM49B	chr15:63956599-63956682;63957584-63957667;63950005-63950127;63970929-63970968;-	MXE	-0.169	7.0908e-09
ENSMUSG00000022378	FAM49B	chr15:63956599-63956682;63957584-63957667;63950005-63950127;64022569-64022620;-	MXE	-0.182	1.41891e-08
ENSMUSG00000037386	RIMS2	chr15:39452039-39452107;39452223-39452432;39436996-39437922;39454359-39454479;+	MXE	0.144	4.15649e-05
ENSMUSG00000021180	RPS6KA5	chr12:100654270-100654489;100678517-100678589;100619525-100619641;100724780-100725028;-	MXE	-0.129	0.0178596
ENSMUSG00000015143	ACTN1	chr12:80170182-80170248;80170685-80170766;80168857-80169016;80171728-80171875;-	MXE	0.185	0.0232085
ENSMUSG00000047454	GPHN	chr12:78522897-78522954;78532656-78532698;78504616-78504751;78562855-78562898;+	MXE	0.104	0.00101263
ENSMUSG00000022607	PTK2	chr15:73391758-73391880;73392343-73392447;73343284-73343359;73394647-73394744;-	MXE	-0.199	0.00929755
ENSMUSG00000020954	STRN3	chr12:51633578-51633719;51643103-51643214;51629373-51629507;51647993-51648135;-	MXE	0.206	0.00628656
ENSMUSG00000071454	DTNB	chr12:3617605-3617691;3632809-3632964;3596648-3596862;3643916-3644022;+	MXE	-0.106	0.0348853
ENSMUSG00000021587	PCSK1	chr13:75097900-75098047;75099276-75099353;75096289-75096400;75105950-75106039;+	MXE	-0.194	0.033789
ENSMUSG00000015937	MACROH2A1	chr13:56088251-56088342;56089757-56089857;56084195-56084285;56096123-56096234;-	MXE	0.216	1.64705e-12
ENSMUSG00000021493	PDLIM7	chr13:55507863-55507880;55508207-55508326;55507487-55507624;55508779-55508810;-	MXE	0.199	0.0441093
ENSMUSG00000025871	4833439L19RIK	chr13:54559197-54559324;54564184-54564272;54556526-54556651;54564514-54564621;-	MXE	0.121	0.000189317
ENSMUSG00000037989	WNK2	chr13:49044373-49044418;49050483-49050582;49042627-49042866;49051356-49051527;-	MXE	0.145	0.00225823
ENSMUSG00000037989	WNK2	chr13:49050483-49050582;49051356-49051527;49044373-49044418;49052558-49052773;-	MXE	-0.149	0.000487911
ENSMUSG00000057531	DTNBP1	chr13:44953171-44953194;44982740-44982873;44930995-44931151;44986034-44986095;-	MXE	-0.119	0.0214176
ENSMUSG00000021326	TRIM27	chr13:21190096-21190124;21190592-21190686;21189854-21189970;21191219-21191246;+	MXE	-0.262	0.000357372
ENSMUSG00000039242	B3GALNT2	chr13:13975437-13975634;13980600-13980696;13970766-13970867;13987352-13987463;+	MXE	0.217	0.0170774
ENSMUSG00000057554	LGALS8	chr13:12453257-12453404;12454734-12454945;12452721-12452778;12459173-12459316;-	MXE	0.174	0.0210656
ENSMUSG00000057554	LGALS8	chr13:12453284-12453404;12454734-12454945;12452721-12452778;12459173-12459316;-	MXE	0.165	0.0210656
ENSMUSG00000021196	PFKP	chr13:6588488-6588653;6597858-6598011;6587051-6587113;6598738-6598760;-	MXE	-0.221	0
ENSMUSG00000021196	PFKP	chr13:6593100-6593253;6597858-6598011;6588488-6588653;6598738-6598826;-	MXE	-0.434	0
ENSMUSG00000018411	MAPT	chr11:104287122-104287209;104289907-104289994;104282367-104282480;104294858-104294924;+	MXE	0.31	2.69476e-05
ENSMUSG00000038453	SRCIN1	chr11:97542533-97542557;97548879-97548978;97537043-97537239;97551676-97551978;-	MXE	0.114	0.00435229
ENSMUSG00000040543	PITPNM3	chr11:72092527-72092575;72112256-72112364;72074958-72075035;72120086-72120182;-	MXE	-0.207	0.0026432
ENSMUSG00000020776	FBF1	chr11:116164662-116164690;116165831-116165912;116163317-116163359;116167132-116167228;-	MXE	0.213	0.0254464
ENSMUSG00000020366	MAPK9	chr11:49873835-49873907;49874263-49874335;49872733-49872899;49878230-49878413;+	MXE	0.212	2.479e-08
ENSMUSG00000044712	SLC38A6	chr12:73293698-73293799;73310144-73310197;73292159-73292233;73318976-73319016;+	MXE	0.491	4.69501e-05
ENSMUSG00000044791	SETD2	chr9:110556287-110556416;110561115-110561248;110553102-110553234;110562936-110563014;+	MXE	-0.132	0.033789
ENSMUSG00000032599	IP6K2	chr9:108796540-108796572;108796670-108796783;108796130-108796396;108797206-108797994;+	MXE	-0.165	0.0437209
ENSMUSG00000049556	LINGO1	chr9:56685119-56685281;56775538-56775648;56674422-56674509;56795989-56796138;-	MXE	0.181	0.0267111
ENSMUSG00000032076	CADM1	chr9:47818733-47818817;47829376-47829409;47813772-47813945;47848166-47848298;+	MXE	-0.218	2.16911e-08
ENSMUSG00000032076	CADM1	chr9:47818733-47818817;47836716-47836770;47813772-47813945;47848166-47848298;+	MXE	-0.157	2.94667e-05
ENSMUSG00000034908	SIDT2	chr9:45947540-45947552;45947835-45947888;45946983-45947055;45948214-45948308;-	MXE	-0.112	0.0237028
ENSMUSG00000032198	DOCK6	chr9:21825782-21825875;21829473-21829578;21825434-21825530;21830213-21830377;-	MXE	-0.342	0.03237
ENSMUSG00000025558	DOCK9	chr14:121591310-121591354;121591811-121591948;121586226-121586342;121594335-121594383;-	MXE	0.15	0.0320546
ENSMUSG00000090386	MIR99AHG	chr16:77555921-77555967;77596898-77596959;77501502-77501610;77679976-77680023;+	MXE	-0.23	0.0244867
ENSMUSG00000072294	KLF12	chr14:100109770-100109860;100149731-100149795;100022831-100023168;100284256-100284484;-	MXE	-0.22	0.00494344
ENSMUSG00000042590	IPO11	chr13:106857498-106857525;106860860-106860937;106857228-106857308;106865864-106865980;-	MXE	0.136	0.00580463
ENSMUSG00000040640	ERC2	chr14:27776825-27777242;27876586-27876661;27652686-27653483;27898565-27898721;+	MXE	-0.201	0.000226476
ENSMUSG00000021770	SAMD8	chr14:21774962-21775555;21780085-21780181;21750530-21750780;21783678-21783796;+	MXE	-0.116	0.0443336
ENSMUSG00000036561	PPP6R2	chr15:89243304-89243459;89246257-89246340;89242159-89242288;89253018-89253261;+	MXE	0.126	0.0123287
ENSMUSG00000097547	B230110C06RIK	chr14:15440434-15440649;15449387-15449545;15438183-15438315;15451450-15451883;+	MXE	-0.462	0.00184018
ENSMUSG00000021012	ZC3H14	chr12:98779107-98779267;98780047-98780280;98774244-98774319;98783581-98783702;+	MXE	-0.128	0.00181434
ENSMUSG00000033335	DNM2	chr9:21478898-21479037;21480406-21480545;21478280-21478348;21481332-21481419;+	MXE	-0.224	0
ENSMUSG00000034656	CACNA1A	chr8:84614694-84614791;84615573-84615670;84612284-84612412;84617791-84617897;+	MXE	-0.286	2.00539e-09
ENSMUSG00000028923	NECAP2	chr4:141070854-141070940;141071580-141071717;141070055-141070233;141072528-141072637;-	MXE	-0.226	0.031678
ENSMUSG00000028549	ITGB3BP	chr4:99798695-99798762;99802096-99802232;99789600-99789679;99814057-99814100;-	MXE	-0.319	0.0174432
ENSMUSG00000008575	NFIB	chr4:82320473-82320556;82323544-82323710;82290172-82296811;82327728-82327913;-	MXE	0.346	4.26242e-06
ENSMUSG00000037697	DDHD1	chr14:45622840-45622942;45628853-45628874;45620711-45620840;45629579-45629753;-	MXE	0.196	0.0232085
ENSMUSG00000028478	CLTA	chr4:44030214-44030268;44031399-44031435;44025448-44025560;44032400-44032846;+	MXE	0.259	0
ENSMUSG00000020289	NPRL3	chr11:32253874-32253949;32255438-32255568;32250124-32250278;32263024-32263094;-	MXE	-0.147	0.0425995
ENSMUSG00000039585	MYO9A	chr9:59832188-59832308;59843062-59843138;59827122-59827318;59855365-59855512;+	MXE	0.257	5.77798e-05
ENSMUSG00000021668	POLK	chr13:96490936-96490969;96495407-96495532;96489181-96489278;96501518-96501672;-	MXE	0.431	2.2453e-05
ENSMUSG00000028399	PTPRD	chr4:76138555-76138573;76139293-76139302;76136810-76136921;76140513-76140702;-	MXE	-0.4	0.00541358
ENSMUSG00000042642	FLAD1	chr3:89405854-89405953;89407408-89407556;89405580-89405770;89408421-89409166;-	MXE	-0.14	0.0365759
ENSMUSG00000033981	GRIA2	chr3:80690403-80690518;80691319-80691434;80689102-80689351;80692284-80692532;-	MXE	-0.151	6.83616e-07
ENSMUSG00000021820	CAMK2G	chr14:20745791-20745860;20747818-20747851;20744603-20744648;20755658-20755702;-	MXE	0.126	0.0240335
ENSMUSG00000021820	CAMK2G	chr14:20745791-20745860;20755658-20755702;20744603-20744648;20760143-20760186;-	MXE	0.267	3.58973e-06
ENSMUSG00000027940	TPM3	chr3:90088400-90088476;90089047-90089123;90087673-90087744;90089796-90089859;+	MXE	0.24	1.46218e-12
ENSMUSG00000061689	DLGAP4	chr2:156748022-156748102;156748331-156748403;156745834-156746196;156748943-156749356;+	MXE	-0.136	9.66329e-08
ENSMUSG00000061689	DLGAP4	chr2:156748022-156748102;156748331-156748420;156745834-156746196;156748943-156749356;+	MXE	-0.206	1.00839e-07
ENSMUSG00000064302	CLASP1	chr1:118531977-118532085;118536134-118536197;118525296-118525455;118539265-118539369;+	MXE	-0.449	1.39531e-09
ENSMUSG00000054733	MSRA	chr14:64233828-64233933;64313686-64313755;64210427-64210534;64417081-64417279;-	MXE	0.128	0.00656487
ENSMUSG00000054733	MSRA	chr14:64285063-64285183;64313686-64313755;64233828-64233933;64417081-64417279;-	MXE	0.161	0.000283594
ENSMUSG00000071723	GSPT2	chrX:94638245-94638380;94639092-94639234;94636075-94636575;94640925-94641588;+	MXE	-0.242	5.96892e-05
ENSMUSG00000026074	MAP4K4	chr1:40000623-40000749;40003756-40003987;39997020-39997182;40004806-40004913;+	MXE	-0.144	0.000119464
ENSMUSG00000019826	ZBTB24	chr10:41455027-41455195;41455672-41455772;41451088-41452068;41456531-41456615;+	MXE	0.191	0.000262464
ENSMUSG00000033392	CLASP2	chr9:113862435-113862462;113865085-113865112;113862185-113862287;113868547-113868718;+	MXE	-0.227	0.00598939
ENSMUSG00000031626	SORBS2	chr8:45782801-45782960;45783542-45783626;45775588-45775703;45785268-45785325;+	MXE	0.118	0.00336149
ENSMUSG00000014602	KIF1A	chr1:93026831-93026855;93034545-93034572;93025620-93025735;93036845-93036951;-	MXE	-0.204	0
ENSMUSG00000026222	SP100	chr1:85681085-85681139;85691974-85692049;85679058-85679109;85694258-85694309;+	MXE	0.355	0.0494503
ENSMUSG00000052726	KCNT2	chr1:140484124-140484233;140507699-140507849;140450195-140450304;140509383-140509613;+	MXE	0.174	0.0187366
ENSMUSG00000053819	CAMK2D	chr3:126770784-126770857;126771773-126771846;126767513-126767579;126780359-126780462;+	MXE	-0.101	0.00126146
ENSMUSG00000026490	CDC42BPA	chr1:180118735-180118783;180123923-180123962;180117666-180117743;180134296-180134380;+	MXE	-0.163	0.0146794
ENSMUSG00000097039	PVT1	chr15:62159996-62160128;62175466-62175548;62149238-62149352;62242173-62242301;+	MXE	-0.129	0.0108513
ENSMUSG00000016346	KCNQ2	chr2:181104886-181104981;181109021-181109117;181100549-181100618;181109674-181109756;-	MXE	-0.143	2.36655e-05
ENSMUSG00000020167	TCF3	chr10:80410397-80410624;80412826-80413062;80409546-80410274;80413204-80413337;-	MXE	0.323	1.41891e-08
ENSMUSG00000031169	PORCN	chrX:8201443-8201569;8201657-8201672;8201175-8201276;8203025-8203043;-	MXE	-0.132	0.0022308
ENSMUSG00000015968	CACNA1D	chr14:30089295-30089379;30089821-30089905;30082951-30082996;30095317-30095428;-	MXE	-0.259	0.0170875
ENSMUSG00000015968	CACNA1D	chr14:30171295-30171399;30171955-30172059;30142547-30142717;30178544-30178741;-	MXE	0.412	5.23852e-05
ENSMUSG00000028373	ASTN2	chr4:66059129-66059237;66119056-66119212;65992287-65992434;66185123-66185508;-	MXE	-0.405	0.00119677
ENSMUSG00000022995	ENAH	chr1:181931173-181931185;181935659-181935716;181930677-181930762;181956393-181956571;-	MXE	-0.156	0.000178829
ENSMUSG00000020516	RPS6KB1	chr11:86516743-86516987;86517349-86517392;86516090-86516191;86517582-86517640;-	MXE	0.259	0.000250856
ENSMUSG00000041670	RIMS1	chr1:22346292-22346528;22397450-22397563;22296857-22296996;22427461-22427587;-	MXE	-0.131	1.57779e-06
ENSMUSG00000041670	RIMS1	chr1:22398598-22398781;22404443-22404515;22397450-22397563;22421740-22421830;-	MXE	-0.125	0.0441093
ENSMUSG00000052373	MPP3	chr11:102025076-102025154;102025380-102025499;102023433-102023782;102025731-102025857;-	MXE	0.201	0.00177393
ENSMUSG00000026159	AGFG1	chr1:82886374-82886467;82891459-82891507;82886110-82886187;82893423-82893582;+	MXE	0.104	0.0123287
ENSMUSG00000043384	GPRASP1	chrX:135743441-135743522;135743562-135743614;135742732-135742978;135744498-135744575;+	MXE	-0.175	0.0210069
ENSMUSG00000028690	MMACHC	chr4:116704506-116704659;116705880-116706075;116702278-116703867;116708237-116708406;-	MXE	0.168	0.0210809
ENSMUSG00000038170	PDE4DIP	chr3:97706871-97707057;97709481-97709634;97703166-97703418;97710220-97710444;-	MXE	0.281	0.000994978
ENSMUSG00000036333	KIDINS220	chr12:25040455-25040569;25047893-25047926;25038323-25038550;25051094-25051226;+	MXE	0.431	0
ENSMUSG00000036155	MGAT5	chr1:127249789-127249839;127306636-127307016;127205027-127205427;127320603-127320765;+	MXE	-0.11	0.0410171
ENSMUSG00000033147	SLC22A15	chr3:101883459-101883589;101897109-101897274;101880008-101880187;101897936-101898069;-	MXE	0.443	9.26925e-08
ENSMUSG00000026991	PKP4	chr2:59266387-59266500;59305065-59305197;59214677-59214814;59305304-59305492;+	MXE	0.11	0.00683563
ENSMUSG00000002546	GOLGA2	chr2:32293314-32293395;32296625-32296721;32292092-32292215;32296964-32297008;+	MXE	-0.259	1.41891e-08
ENSMUSG00000026825	DNM1	chr2:32310450-32310487;32312126-32312342;32308470-32309064;32312683-32312925;-	MXE	-0.102	0.00198044
ENSMUSG00000026825	DNM1	chr2:32333152-32333204;32334681-32334820;32327960-32328047;32335775-32335843;-	MXE	-0.107	0.00197622
ENSMUSG00000028760	EIF4G3	chr4:138084256-138084370;138095908-138095929;138082892-138082988;138096751-138096931;+	MXE	-0.162	3.44337e-07
ENSMUSG00000028760	EIF4G3	chr4:138087532-138087565;138095908-138095929;138082892-138082988;138096751-138096931;+	MXE	-0.102	0.0425995
ENSMUSG00000025964	ADAM23	chr1:63581136-63581227;63585364-63585455;63572886-63572998;63592607-63596276;+	MXE	0.159	0
ENSMUSG00000017664	SLC35C2	chr2:165280785-165280891;165281307-165281380;165280616-165280700;165282080-165282144;-	MXE	-0.13	0.0384003
ENSMUSG00000027651	RPRD1B	chr2:158058651-158058827;158070560-158070656;158050086-158050213;158074929-158078207;+	MXE	-0.136	0.0237028
ENSMUSG00000000392	FAP	chr2:62553782-62553857;62554744-62554839;62552273-62552326;62556100-62556199;-	MXE	-0.516	0.016988
ENSMUSG00000059851	KMT5C	chr7:4743246-4743266;4745801-4745938;4742743-4743110;4746076-4746121;+	MXE	-0.231	8.73524e-06
ENSMUSG00000030257	SRGAP3	chr6:112754570-112754673;112757153-112757430;112749361-112749422;112759748-112759776;-	MXE	0.112	2.6659e-05
ENSMUSG00000073792	ALG6	chr4:99738123-99738213;99741533-99741616;99726862-99726947;99742354-99742419;+	MXE	0.206	0.00683563
ENSMUSG00000015501	HIVEP2	chr10:14110664-14110786;14117518-14117600;14066582-14066684;14126451-14126496;+	MXE	0.453	3.66175e-12
ENSMUSG00000030204	DDX47	chr6:135015194-135015383;135015575-135015647;135012301-135012395;135015821-135015940;+	MXE	0.101	0.0384003
ENSMUSG00000027466	RBCK1	chr2:152322159-152322271;152323171-152323332;152319123-152319303;152324266-152324440;-	MXE	-0.145	2.48655e-06
ENSMUSG00000027273	SNAP25	chr2:136763572-136763621;136769742-136769860;136758310-136758352;136773894-136774020;+	MXE	-0.109	0.00111445
ENSMUSG00000027273	SNAP25	chr2:136769742-136769860;136770056-136770174;136763572-136763621;136773894-136774020;+	MXE	0.104	2.16911e-08
ENSMUSG00000068758	IL3RA	chr14:14347009-14347188;14347913-14348068;14346274-14346512;14348820-14348944;+	MXE	-0.721	0.00654934
ENSMUSG00000075318	SCN2A	chr2:65682502-65682594;65682689-65682781;65681996-65682125;65683670-65683943;+	MXE	0.346	0
ENSMUSG00000037685	ATP8A1	chr5:67778959-67779033;67780987-67781061;67776128-67776198;67786625-67786666;-	MXE	0.373	0
ENSMUSG00000039069	MTG2	chr2:180073139-180073233;180078003-180078142;180071793-180071886;180078618-180078823;+	MXE	0.359	0.0215226
ENSMUSG00000040537	ADAM22	chr5:8086593-8086623;8087981-8088068;8082142-8082269;8090141-8090252;-	MXE	0.244	0.0137797
ENSMUSG00000040537	ADAM22	chr5:8087981-8088068;8090141-8090252;8082142-8082269;8092339-8092406;-	MXE	-0.299	4.31497e-10
ENSMUSG00000040537	ADAM22	chr5:8087981-8088068;8090141-8090252;8086593-8086623;8092339-8092406;-	MXE	-0.349	1.70148e-08
ENSMUSG00000054280	PRR14L	chr5:32844043-32844564;32851881-32851998;32835615-32835688;32854092-32854256;-	MXE	-0.128	0.0245436
ENSMUSG00000037795	N4BP2	chr5:65786105-65786361;65788052-65788141;65775584-65775663;65790017-65791170;+	MXE	-0.509	0.015557
ENSMUSG00000059475	ZFP426	chr9:20474906-20475033;20476395-20476478;20473027-20473108;20486329-20486437;-	MXE	-0.111	0.00101263
ENSMUSG00000059475	ZFP426	chr9:20476395-20476478;20478132-20478254;20473027-20473108;20486329-20486437;-	MXE	0.207	5.23852e-05
ENSMUSG00000059475	ZFP426	chr9:20476395-20476478;20478132-20478279;20473027-20473108;20486329-20486437;-	MXE	0.36	1.04565e-05
ENSMUSG00000118346	TMEM179B	chr19:8773289-8773424;8773504-8773622;8773027-8773106;8774334-8774467;-	MXE	-0.106	0.0067131
ENSMUSG00000051557	PUSL1	chr4:155889433-155889596;155889668-155889723;155888861-155889168;155890498-155890669;-	MXE	-0.125	0.0471016
ENSMUSG00000030447	CYFIP1	chr7:55897824-55897972;55898237-55898391;55896667-55896815;55899914-55900071;+	MXE	0.254	4.47492e-10
ENSMUSG00000028573	FGGY	chr4:95738788-95738917;95769425-95769529;95696959-95697075;95800556-95800664;+	MXE	-0.228	0.00707513
ENSMUSG00000028573	FGGY	chr4:95820881-95822125;95837584-95837659;95812107-95812169;95849581-95849676;+	MXE	0.303	0.0270985
ENSMUSG00000041594	TMTC4	chr14:122950488-122950589;122963297-122963385;122945507-122945600;122971739-122971956;-	MXE	-0.257	0.00955351
ENSMUSG00000041594	TMTC4	chr14:122950488-122950592;122963297-122963385;122945507-122945600;122971739-122971956;-	MXE	-0.247	0.0144039
ENSMUSG00000031189	AFF2	chrX:69544408-69545269;69693943-69693988;69523435-69523556;69725041-69725078;+	MXE	0.269	0.000122938
ENSMUSG00000045100	SLC25A26	chr6:94534143-94534248;94576333-94576378;94510751-94510861;94592411-94592481;+	MXE	-0.262	0.00137891
ENSMUSG00000045100	SLC25A26	chr6:94535720-94535768;94592411-94592481;94534139-94534248;94598379-94598444;+	MXE	-0.223	0.0115068
ENSMUSG00000020859	SPAG9	chr11:94079198-94079210;94080739-94080754;94071564-94071686;94081339-94081397;+	MXE	-0.269	2.36262e-10
ENSMUSG00000097156	GM3764	chr3:88220955-88221050;88221102-88221284;88209634-88209716;88224267-88224435;+	MXE	-0.187	0.031678
ENSMUSG00000054808	ACTN4	chr7:28909902-28909988;28911489-28911575;28906971-28907064;28912239-28912321;-	MXE	-0.171	0
ENSMUSG00000040428	PLEKHA4	chr7:45549059-45549159;45553568-45553681;45547949-45548090;45553764-45554229;+	MXE	-0.423	0.0153544
ENSMUSG00000025104	HDGFL3	chr7:81900284-81900423;81905559-81905636;81897810-81899829;81933938-81934023;-	MXE	0.107	0.00225823
ENSMUSG00000018395	KIF3A	chr11:53588688-53588760;53590716-53590725;53586834-53586930;53593373-53593530;+	MXE	-0.357	1.58279e-05
ENSMUSG00000070371	PRSS36	chr7:127933566-127933832;127934138-127934280;127933370-127933492;127934389-127934627;-	MXE	-0.143	0.00494344
ENSMUSG00000030983	BCCIP	chr7:133714898-133714979;133716860-133716950;133714187-133714262;133717598-133717786;+	MXE	-0.151	0.00929755
ENSMUSG00000037541	SHANK2	chr7:144407120-144407232;144408055-144408076;144405329-144405460;144409461-144411868;+	MXE	-0.105	0.0413012
ENSMUSG00000111474	GM32926	chr10:18783581-18783688;18831443-18831493;18761340-18761450;18837486-18837979;+	MXE	0.243	0.00351369
ENSMUSG00000040774	CEPT1	chr3:106512802-106512870;106531136-106531278;106505720-106505852;106533354-106533502;-	MXE	0.161	0.000450496
ENSMUSG00000019856	FAM184A	chr10:53635231-53635897;53638176-53638281;53634301-53634395;53640944-53641062;-	MXE	-0.365	6.01058e-09
ENSMUSG00000039801	CPLANE1	chr15:8233763-8233868;8242269-8242341;8232045-8232100;8243802-8243912;+	MXE	-0.269	0.00142034
ENSMUSG00000020032	NUAK1	chr10:84393991-84394143;84409615-84409736;84392255-84392321;84440114-84440597;-	MXE	-0.153	0.00494344
ENSMUSG00000013523	BCAS1	chr2:170356247-170356313;170366363-170366528;170349181-170349463;170370449-170370491;-	MXE	-0.247	6.01129e-08
ENSMUSG00000029095	ABLIM2	chr5:35866704-35866766;35873169-35873224;35857825-35857964;35874632-35874640;+	MXE	-0.218	0.0115706
ENSMUSG00000025404	R3HDM2	chr10:127462187-127462283;127464981-127465013;127459466-127459575;127471767-127472000;+	MXE	-0.185	0.00494344
ENSMUSG00000041491	CEP78	chr19:15974355-15974952;15974355-15974467;15974887-15974952;-	RI	0.201	0.0220925
ENSMUSG00000002769	GNMT	chr17:46726060-46726411;46726060-46726182;46726268-46726411;-	RI	0.581	0.00316045
ENSMUSG00000023960	ENPP5	chr17:44082743-44086567;44082743-44082920;44085204-44086567;+	RI	0.105	0.00411683
ENSMUSG00000041119	PDE9A	chr17:31459900-31460261;31459900-31460005;31460178-31460261;+	RI	-0.146	0.0256644
ENSMUSG00000024180	TMEM8	chr17:26120283-26120685;26120283-26120462;26120538-26120685;+	RI	-0.146	0.00106804
ENSMUSG00000073434	WDR90	chr17:25860371-25860817;25860371-25860542;25860708-25860817;-	RI	0.39	0.0020917
ENSMUSG00000014767	TBP	chr17:15501153-15501357;15501153-15501202;15501311-15501357;+	RI	-0.35	0.000165553
ENSMUSG00000039456	MORC3	chr16:93862413-93862715;93862413-93862503;93862640-93862715;+	RI	0.337	0.00124815
ENSMUSG00000022833	CCDC14	chr16:34705160-34706897;34705160-34705255;34706386-34706897;+	RI	0.327	0.026282
ENSMUSG00000015377	DENND6B	chr15:89186955-89187243;89186955-89187050;89187147-89187243;-	RI	0.192	0.0134198
ENSMUSG00000022550	ADCK5	chr15:76595013-76595453;76595013-76595266;76595336-76595453;+	RI	-0.154	1.38498e-05
ENSMUSG00000002249	TEAD3	chr17:28335484-28336573;28335484-28335496;28336510-28336573;-	RI	0.755	1.88625e-11
ENSMUSG00000045679	PQLC3	chr12:16992277-16993573;16992277-16992319;16993452-16993573;-	RI	-0.352	0.00162134
ENSMUSG00000038679	TRPS1	chr15:50830828-50831958;50830828-50831006;50831606-50831958;-	RI	-0.11	0.0298888
ENSMUSG00000022580	RHPN1	chr15:75711790-75712451;75711790-75711898;75712256-75712451;+	RI	-0.197	0.0132195
ENSMUSG00000021493	PDLIM7	chr13:55507329-55507624;55507329-55507366;55507487-55507624;-	RI	0.149	6.71093e-05
ENSMUSG00000021420	FARS2	chr13:36721925-36723104;36721925-36722065;36722971-36723104;+	RI	-0.306	0.0486304
ENSMUSG00000022546	GPT	chr15:76698714-76699151;76698714-76698889;76698995-76699151;+	RI	-0.128	0.00106333
ENSMUSG00000024906	MUS81	chr19:5483454-5483665;5483454-5483558;5483634-5483665;-	RI	-0.117	0.0161586
ENSMUSG00000025578	CBX8	chr11:119039931-119040159;119039931-119039998;119040093-119040159;-	RI	-0.134	0.000120198
ENSMUSG00000020781	TSEN54	chr11:115814914-115815238;115814914-115815079;115815174-115815238;+	RI	0.646	0.049512
[truncated: 110 more rows]

## Sheet: Fig.2b
Geneset	OR	OR.lower	OR.upper	Genes (#)	Genes (%)	P	FDR
MSSNG-2017	2.38	1.27	4.24	16	21.9178	0.0062	0.01209
MSSNG-2022	1.64	0.92	2.75	18	15.7895	0.063	0.0945
SFARI	1.76	1.41	2.17	118	15.9459	5e-07	2.16667e-06
SFARI Score 1	1.77	1.15	2.64	31	17.033	0.0068	0.0126286
SFARI Score 2	2.24	1.47	3.33	33	19.5266	0.00014	0.00042
SFARI Score 3	1.49	1.05	2.06	46	14.2415	0.019	0.0322174

## Sheet: Fig.2c
Geneset	OR	OR.lower	OR.upper	P	Overlap (#)	DM1 (#)	Mbnl cDKO (#)
SFARI	4.87	3.1	7.67	2.1e-12	53	113	147
MSSNG-2017	6.38	1.38	34.56	0.0073	7	11	20
MSSNG-2022	3.02	0.86	10.2	0.055	7	18	23

## Sheet: Fig.2d
Condition	Accession number		AS event	ggsashimi.py (-c)		Gene symbol	AS coordinates	FDR		Scn2a MXE (PSI)
WT	SRR7060096		Scn2a MXE	2:65681996-65683943		Scn2a MXE	chr2:65682502-65682594;65682689-65682781;65681996-65682125;65683670-65683943;+	0		WT	Mbnl cDKO
WT	SRR7060097									0.046	0.45
WT	SRR7060098									0.044	0.379
Mbnl cDKO	SRR7060099									0.076	0.374
Mbnl cDKO	SRR7060100
Mbnl cDKO	SRR7060101

## Sheet: Fig.2e
DM1	All SE	miE	SE >33 nt	Percent	OR	OR.lower	OR.upper	P	FDR
All detected SE	136271	3142	133129	2.3057
Mis-spliced SE	1270	101	1169	7.95276	3.75453	3.03624	4.59063	2.01924e-26	8.07697e-26
Mis-spliced SFARI	148	28	120	18.9189	7.2218	4.63854	10.8752	5.4167e-14	1.08334e-13
Mis-spliced MSSNG-2017	15	7	8	46.6667	16.9755	5.69569	49.4628	4.17952e-06	5.57269e-06
Mis-spliced MSSNG-2022	18	3	15	16.6667	7.31692	1.5856	23.3222	0.0136687	0.0136687
Mbnl cDKO	All SE	miE	SE >33 nt	Percent	OR	OR.lower	OR.upper	P	FDR
All detected SE	29804	1185	28619	3.97598
Mis-spliced SE	1477	147	1330	9.95261	2.9081	2.41734	3.47505	6.11218e-25	2.44487e-24
Mis-spliced SFARI	181	28	153	15.4696	2.95056	1.88001	4.48506	1.10201e-05	2.20403e-05
Mis-spliced MSSNG-2017	27	9	18	33.3333	3.90339	1.55164	9.25503	0.00395768	0.00395768
Mis-spliced MSSNG-2022	26	6	20	23.0769	5.26897	1.77688	13.6948	0.003674	0.00395768

## Sheet: Fig.2f
Condition	Accession number		AS event	ggsashimi.py (-c)
WT	SRR7060096		Ank2 miE	3:126976844-126981944
WT	SRR7060097
WT	SRR7060098
Mbnl cDKO	SRR7060099
Mbnl cDKO	SRR7060100
Mbnl cDKO	SRR7060101

## Sheet: Fig.2g
	ANK2 miE (DPSI)		DMD miE (DPSI)		TANC2 miE (DPSI)
#	Mbnl2 cDKO	DM1	Mbnl2 cDKO	DM1	Mbnl2 cDKO	DM1
1	-0.109667	-0.071875	-0.454	-0.391875	0.452333	0.05075
2	-0.131667	-0.115875	-0.228	-0.349875	0.382333	0.28075
3	-0.138667	-0.154875	-0.217	-0.336875	0.467333	0.14675
4		-0.152875		-0.119875		0.37575
5		-0.083875		-0.130875		-0.12125
6		-0.146875		-0.225875		0.43475
7		-0.103875		-0.476875		0.25175
8		-0.097875		-0.365875		0.06675
9		-0.114875		-0.332875		0.28175
10		-0.112875		-0.288875		0.08175
11		-0.152875		-0.287875		0.52775
12		-0.078875		-0.292875		0.29775
13		-0.134875		-0.385875		0.35775
14		-0.155875		-0.487875		0.48475
15		-0.131875		-0.388875		0.17075
16		-0.129875		-0.279875		0.31675
17		-0.135875		-0.456875		0.12975
18		-0.108875		-0.369875		0.41675
19		-0.136875		-0.406875		0.36575
20		-0.131875		-0.319875		0.20875
21		-0.163875		-0.313875		0.44475
rMATS
FDR	0	0	7.13e-06	0	1.56e-09	3.72e-08

## Sheet: Fig.2h
Gene	Sequence
Ank2 without miE-encoded sequence	GMNYLRYSLEGGRSDSLRSFSSDRSHTLSHASYLRDSAMIDD
Ank2 with miE-encoded sequence	GMNYLRYSLEGGRSDSTIPSSDRSHTLSHASYLRDSAMIDD
