# Supplementary material for: Autism-related traits in myotonic dystrophy type 1 model mice are due to MBNL sequestration and RNA mis-splicing of autism-risk genes
Source: Nat Neurosci. 2025 Apr 21;28(6):1199–212. doi: 10.1038/s41593-025-01943-0 (PMC12148930; doi:10.1038/s41593-025-01943-0)
Supplement: Supplementary file 5 — Statistical source data file. [file 41593_2025_1943_MOESM5_ESM.xlsx]

## Sheet: Fig.3a
Developmental point	Expression	SD	Species		Developmental point	Expression	SD	Gene
Prenatal	0.843301	0.043037	Human		Prenatal	7.78658	0.840938	MBNL1
Newborn (P0d)	1	0.0978625	Human		Newborn (P0d)	7.98789	0.866361	MBNL1
Middle childhood (P14d)	5.34973	1.54874	Human		Middle childhood (P14d)	18.1267	5.67922	MBNL1
Adolescent and older (~P1m and older)	3.66313	0.517339	Human		Adolescent and older (~P1m and older)	21.4097	3.13135	MBNL1
Prenatal	0.75252	0.123937	Macaque		Prenatal	8.6655	1.72503	MBNL2
Newborn (P0d)	1	0.125634	Macaque		Newborn (P0d)	10.51	1.86678	MBNL2
Middle childhood (P14d)	3.57013	0.514135	Macaque		Middle childhood (P14d)	52.7202	10.8995	MBNL2
Adolescent and older (~P1m and older)	4.23539	0.235322	Macaque		Adolescent and older (~P1m and older)	59.2974	7.06488	MBNL2
Prenatal	1.12823	0.0820455	Mouse		Prenatal	1.12123	0.271949	MBNL3
Newborn (P0d)	1	0.0229855	Mouse		Newborn (P0d)	0.23763	0.0937673	MBNL3
Middle childhood (P14d)	4.17888	0.281798	Mouse		Middle childhood (P14d)	0.23776	0.138056	MBNL3
Adolescent and older (~P1m and older)	5.68215	0.342323	Mouse		Adolescent and older (~P1m and older)	0.0923955	0.042215	MBNL3
Prenatal	1.2284	0.0231565	Rat
Newborn (P0d)	1	0.0407134	Rat
Middle childhood (P14d)	3.47973	0.0676876	Rat
Adolescent and older (~P1m and older)	4.65609	0.18015	Rat
Prenatal	0.857022	0.0519259	Rabbit
Newborn (P0d)	1	0.0499518	Rabbit
Middle childhood (P14d)	3.39587	0.337677	Rabbit
Adolescent and older (~P1m and older)	3.79908	0.365122	Rabbit

## Sheet: Fig.3b
Correlation		SFARI
Developmental point	Mbnl1;2	AS events	miEs
E14.5d	1	0	0
E16.5d	1.02755	0.0894549	0.0928333
P0d	1.06993	0.132803	0.155889
P4d	1.11471	0.137436	0.202296
P7d	2.44025	0.177812	0.294278
P15d	4.70457	0.228604	0.37287
P30d	5.40173	0.248855	0.393852
P4m	5.49109	0.257334	0.398
P21m	5.23371	0.258429	0.388852
Pearson r		0.8929	0.915
95% confidence interval		0.5622 to 0.9774	0.6393 to 0.9822
P (two-tailed)		0.0012	0.0005
Number of pairs		9	9

## Sheet: Fig.3c
Developmental point	PSI1	PSI2	mean PSI	SD	Gene	AS ID
E14.5d	0.013	0.018	0.0155	0.00353553	ANK2	chr3:126979255-126979267;126976844-126976947;126981799-126981944;-
E16.5d	0.013	0.031	0.022	0.0127279
P0d	0.044	0.049	0.0465	0.00353553
P4d	0.065	0.061	0.063	0.00282843
P7d	0.12	0.115	0.1175	0.00353553
P15d	0.156	0.188	0.172	0.0226274
P30d	0.245	0.223	0.234	0.0155563
P4m	0.248	0.291	0.2695	0.0304056
P21m	0.27	0.262	0.266	0.00565685
E14.5d	0.174	0.17	0.172	0.00282843	DMD	chrX:85197503-85197535;85190609-85190702;85202470-85202498;+
E16.5d	0.587	0.535	0.561	0.0367696
P0d	0.803	0.818	0.8105	0.0106066
P4d	0.9	0.737	0.8185	0.115258
P7d	0.791	0.884	0.8375	0.0657609
P15d	0.899	0.84	0.8695	0.0417193
P30d	0.902	0.921	0.9115	0.013435
P4m	0.781	0.904	0.8425	0.0869741
P21m	0.845	0.824	0.8345	0.0148492
E14.5d	0.967	0.895	0.931	0.0509117	SCN2A	chr2:65682502-65682594;65682689-65682781;65681996-65682125;65683670-65683943;+
E16.5d	0.786	0.78	0.783	0.00424264
P0d	0.496	0.568	0.532	0.0509117
P4d	0.59	0.522	0.556	0.0480833
P7d	0.392	0.33	0.361	0.0438406
P15d	0.08	0.087	0.0835	0.00494975
P30d	0.028	0.036	0.032	0.00565685
P4m	0.03	0.021	0.0255	0.00636396
P21m	0.018	0.027	0.0225	0.00636396
E14.5d	0.343	0.253	0.298	0.0636396	TANC2	chr11:105914040-105914070;105913356-105913489;105914891-105914983;+
E16.5d	0.37	0.335	0.3525	0.0247487
P0d	0.482	0.788	0.635	0.216375
P4d	0.594	0.618	0.606	0.0169706
P7d	0.581	0.592	0.5865	0.00777818
P15d	0.333	0.255	0.294	0.0551543
P30d	0.198	0.306	0.252	0.0763675
P4m	0.228	0.148	0.188	0.0565685
P21m	0.207	0.247	0.227	0.0282843

## Sheet: Fig.3d
Developmental point	Accession number		AS event	ggsashimi.py (-c)
E14.5d	SRR1805814		Ank2 miE	3:126976844-126981944
E14.5d	SRR1805815
E16.5d	SRR1812033
E16.5d	SRR1812034
P0d	SRR1805816
P0d	SRR1805817
P7d	SRR1805828
P7d	SRR1805829
P4m	SRR1805822
P4m	SRR1805823
P21m	SRR1805820
P21m	SRR1805821

## Sheet: Fig.3e
SFARI							MSSNG-2017							MSSNG-2022							Dunn's multiple comparisons test		Adjusted P Value	Z
Gene symbol	AS ID	AS type	eMbnl1 KO	eMbnl2 KO	eMbnl cDKO		Gene symbol	AS ID	AS type	eMbnl1 KO	eMbnl2 KO	eMbnl cDKO		Gene symbol	AS ID	AS type	eMbnl1 KO	eMbnl2 KO	eMbnl cDKO		SFARI	eMbnl cDKO vs. eMbnl1 KO	<0.0001	8.05
AGAP1	chr1:89823856-89823934;89789162-89789324;89834433-89834588;+	SE	0.009	0.174	0.609		CLASP1	chr1:118531977-118532085;118525296-118525455;118539265-118539369;+	SE	0.02	0.077	0.22		APBB1	chr7:105565532-105565951;105565532-105565647;105565945-105565951;-	RI	0.01	0.005	0.112		SFARI	eMbnl cDKO vs. eMbnl2 KO	<0.0001	8.481
APBA2	chr7:64734654-64734690;64733512-64733658;64736880-64736967;+	SE	0.085	0.014	0.14		DMD	chrX:85197503-85197535;85190609-85190702;85202470-85202498;+	SE	0.298	0.07	0.272		BRSK2	chr7:141998919-141999014;141998632-141998722;142000841-142000889;+	SE	0.041	0.008	0.848		MSSNG-2017	eMbnl cDKO vs. eMbnl1 KO	0.0116	2.76
APBB1	chr7:105565532-105565951;105565532-105565647;105565945-105565951;-	RI	0.01	0.005	0.112		DSCAM	chr16:96597793-96597856;96592436-96593414;96608035-96608338;-	SE	0.068	0.081	0.114		BRSK2	chr7:141990347-141990413;141988285-141988436;141992239-141992300;+	SE	0.017	0.013	0.259		MSSNG-2017	eMbnl cDKO vs. eMbnl2 KO	0.0101	2.803
BICDL1	chr5:115661374-115661518;115655900-115656031;115662699-115662918;-	SE	0.02	0.073	0.748		NRXN3	chr12:88850278-88850308;88794503-88795893;89187021-89187323;+	SE	0.019	0.019	0.534		DLG4	chr11:70043657-70043767;70042570-70042743;70044275-70044367;+	SE	0.098	0.055	0.114		MSSNG-2022	eMbnl cDKO vs. eMbnl1 KO	0.0006	3.614
BRSK2	chr7:141990347-141990413;141988285-141988436;141992239-141992300;+	SE	0.017	0.013	0.259		SMARCC2	chr10:128481681-128481774;128480850-128481004;128482082-128482202;+	SE	0.019	0.034	0.173		EIF4E	chr3:138550262-138550326;138546320-138546427;138550892-138551006;+	SE	0.003	0.005	0.115		MSSNG-2022	eMbnl cDKO vs. eMbnl2 KO	<0.0001	4.234
BRSK2	chr7:141998919-141999014;141998632-141998722;142000841-142000889;+	SE	0.041	0.008	0.848		TCF7L2	chr19:55910578-55910681;55910578-55910669;55912558-55912645;+	A5SS	0.03	0.011	0.156		PBX1	chr1:168184955-168185068;168183529-168183619;168191277-168191437;-	SE	0.044	0.023	0.131
BTRC	chr19:45406544-45406586;45363751-45363886;45456532-45456610;+	SE	0.121	0.161	0.497		TNRC6B	chr15:80882943-80883102;80878866-80881206;80884206-80884382;+	SE	0.064	0.058	0.151		PSMD11	chr11:80438504-80438630;80438520-80438630;80438250-80438375;+	A3SS	0.293	0.038	0.883
CACNA1D	chr14:30089821-30089905;30089295-30089379;30095317-30095428;-	SE	0.5	0.5	0.315									SMARCC2	chr10:128481681-128481774;128480850-128481004;128482082-128482202;+	SE	0.019	0.034	0.173
CACNA1G	chr11:94416625-94416704;94416625-94416655;94416840-94416911;-	A3SS	0.031	0.147	0.5									SOX5	chr6:143960796-143960920;143960796-143960917;144023168-144023237;-	A3SS	0.064	0.025	0.193
CADPS2	chr6:23354193-23354202;23344206-23344363;23355823-23355927;-	SE	0.351	0.546	0.589									TCF7L2	chr19:55910578-55910681;55910578-55910669;55912558-55912645;+	A5SS	0.03	0.011	0.156
CASK	chrX:13552372-13552441;13550946-13550982;13554877-13554946;-	SE	0.041	0.077	0.106									TRAF7	chr17:24516504-24516599;24516504-24516596;24518741-24518794;-	A3SS	0.007	0.017	0.515
CCDC91	chr6:147535587-147535791;147534028-147534189;147537375-147537480;+	SE	0.014	0.014	0.278									TRAF7	chr17:24519113-24519246;24519130-24519246;24518741-24518799;-	A5SS	0.001	0.029	0.246
CLASP1	chr1:118531977-118532085;118525296-118525455;118539265-118539369;+	SE	0.02	0.077	0.22
DEPDC5	chr5:32886978-32887048;32878627-32878677;32893374-32893453;+	SE	0.095	0.071	0.362
DIP2A	chr10:76271375-76271405;76270395-76270457;76272532-76272703;-	SE	0.06	0.532	0.731
DLG1	chr16:31771756-31771855;31754349-31755016;31781781-31781835;+	SE	0.036	0.096	0.336
DLG4	chr11:70043657-70043767;70042570-70042743;70044275-70044367;+	SE	0.098	0.055	0.114
DLGAP1	chr17:70522135-70522268;70522135-70522262;70593166-70593381;+	A5SS	0.027	0.028	0.692
DMD	chrX:85197503-85197535;85190609-85190702;85202470-85202498;+	SE	0.298	0.07	0.272
DMXL2	chr9:54367553-54369262;54367553-54367771;54369209-54369262;-	RI	0.036	0.026	0.119
DSCAM	chr16:96597793-96597856;96592436-96593414;96608035-96608338;-	SE	0.068	0.081	0.114
DST	chr1:34296741-34296759;34295461-34295536;34299720-34299838;+	SE	0.278	0.128	0.568
EIF4E	chr3:138550262-138550326;138546320-138546427;138550892-138551006;+	SE	0.003	0.005	0.115
EPHB2	chr4:136675367-136675533;136675367-136675530;136683919-136684044;-	A3SS	0.098	0.137	0.26
FAM98C	chr7:29153321-29154535;29153321-29153489;29154418-29154535;-	RI	0.088	0.07	0.443
FOXP2	chr6:15377869-15378088;15377887-15378088;15376688-15376826;+	A3SS	0.024	0.034	0.419
GAS2	chr7:51863997-51864093;51862426-51862645;51864281-51864369;+	SE	0.42	0.028	0.479
GPHN	chr12:78522897-78522954;78504616-78504751;78562855-78562898;+	SE	0.035	0.016	0.366
GRIA1	chr11:57309768-57309883;57310607-57310722;57289247-57289495;57317665-57317800;+	MXE	0.006	0.02	0.157
GTF2I	chr5:134306531-134306727;134295509-134295613;134311672-134311727;-	SE	0.158	0.069	0.534
HCFC1	chrX:73947841-73948418;73947841-73948286;73948901-73949065;-	A3SS	0.085	0.036	0.289
HNRNPK	chr13:58391238-58392476;58391238-58392416;58393195-58393365;-	A3SS	0.039	0.021	0.188
ITPR1	chr6:108431460-108431496;108417888-108418000;108432645-108432696;+	SE	0.115	0.115	0.452
KAT6B	chr14:21624832-21625761;21624832-21624888;21626718-21626840;+	A5SS	0.023	0.127	0.16
KAT6B	chr14:21624832-21625761;21624832-21625215;21626718-21626840;+	A5SS	0.129	0.097	0.261
LAS1L	chrX:95947397-95947448;95946866-95947073;95947769-95947855;-	SE	0.001	0.052	0.234
LRRC4C	chr2:97231536-97231752;97094613-97094750;97426610-97426704;+	SE	0.556	0.669	0.758
LZTR1	chr16:17512065-17512122;17515807-17515887;17509625-17509688;17515973-17516082;+	MXE	0.08	0.015	0.176
MAPT	chr11:104305312-104305409;104302360-104302410;104306625-104306734;+	SE	0.001	0	0.15
NCAPH2	chr15:89370394-89370675;89370394-89370488;89370603-89370675;+	RI	0.008	0.009	0.742
NRXN2	chr19:6463823-6463868;6463823-6463847;6472257-6472419;+	A5SS	0.222	0.079	0.228
NRXN3	chr12:88850278-88850308;88794503-88795893;89187021-89187323;+	SE	0.019	0.019	0.534
NTNG1	chr3:109827626-109827761;109782681-109782911;109851764-109851791;-	SE	0.327	0.412	0.646
PAX6	chr2:105684886-105685429;105684886-105685102;105685777-105685943;+	A5SS	0.031	0.012	0.362
PAX6	chr2:105684750-105684792;105682534-105683958;105684886-105684994;+	SE	0.064	0.023	0.657
PBX1	chr1:168184955-168185068;168183529-168183619;168191277-168191437;-	SE	0.044	0.023	0.131
PHRF1	chr7:141260959-141261114;141258031-141260707;141261212-141261542;+	SE	0.063	0.015	0.348
PHRF1	chr7:141260914-141261114;141259189-141260707;141261212-141261542;+	SE	0.091	0.028	0.403
RANBP17	chr11:33337854-33337914;33329470-33329544;33441802-33441938;-	SE	0.205	0.043	0.345
RERE	chr4:150619000-150619205;150619024-150619205;150618405-150618552;+	A3SS	0.024	0.207	0.267
RIMS1	chr1:22404443-22404515;22397450-22397563;22421740-22421830;-	SE	0.282	0.025	0.282
RNF25	chr1:74598692-74598845;74598692-74598792;74599065-74599140;-	A3SS	0.037	0.036	0.332
SCN1A	chr2:66328404-66328546;66327650-66327857;66329030-66329094;-	SE	0.097	0.106	0.431
SIK1	chr17:31848958-31849674;31848958-31849081;31849518-31849674;-	RI	0.04	0.063	0.185
SLC7A3	chrX:101080100-101080871;101080100-101080267;101080707-101080871;-	RI	0.032	0.058	0.281
SMARCC2	chr10:128481681-128481774;128480850-128481004;128482082-128482202;+	SE	0.019	0.034	0.173
SOX5	chr6:143960796-143960920;143960796-143960917;144023168-144023237;-	A3SS	0.064	0.025	0.193
SRCAP	chr7:127515203-127515310;127514164-127514240;127515941-127515996;+	SE	0.091	0.013	0.205
STX1A	chr5:135048910-135049104;135048993-135049104;135045596-135045734;+	A3SS	0.007	0.024	0.402
SYNE1	chr10:5045265-5045334;5043610-5043753;5047530-5047858;-	SE	0.173	0.118	0.44
TCF7L2	chr19:55910578-55910681;55910578-55910669;55912558-55912645;+	A5SS	0.03	0.011	0.156
TNRC6B	chr15:80882943-80883102;80878866-80881206;80884206-80884382;+	SE	0.064	0.058	0.151
TOP3B	chr16:16875068-16875155;16870806-16870898;16877831-16878016;+	SE	0.062	0.058	0.5
TRAF7	chr17:24519113-24519246;24519130-24519246;24518741-24518799;-	A5SS	0.001	0.029	0.246
TRAF7	chr17:24516504-24516599;24516504-24516596;24518741-24518794;-	A3SS	0.007	0.017	0.515
TRAPPC9	chr15:73042176-73042203;73031521-73031643;73050594-73050723;-	SE	0.051	0.052	0.691

## Sheet: Fig.3f
Condition	Accession number		AS event	ggsashimi.py (-c)		Gene symbol	AS coordinates	FDR		Dmd miE
eWT	SRR3209143, SRR3209145		Dmd miE	X:85190609-85202498		Dmd miE	chrX:85197503-85197535;85190609-85190702;85202470-85202498;+	1.58e-10		eWT (PSI)	eMbnl cDKO (PSI)
eWT	SRR3209144, SRR3209146									0.474	0.207
eMbnl cDKO	SRR3209147, SRR3209149									0.518	0.242
eMbnl cDKO	SRR3209148, SRR3209150

## Sheet: Fig.3g
Geneset	OR	OR.lower	OR.upper	Genes (#)	Genes (%)	P	FDR
MSSNG-2017	2.92	1.8	4.72	33	42.8571	1.2e-05	5.2e-05
MSSNG-2022	2.14	1.45	3.13	45	35.7143	9.2e-05	0.000256286
SFARI	1.42	1.21	1.66	231	26.4302	1.8e-05	6.38182e-05
SFARI Score 1	2.13	1.56	2.88	70	35.3535	1.4e-06	6.825e-06
SFARI Score 2	1.52	1.09	2.09	56	28.2828	0.01	0.0177273
SFARI Score 3	1.06	0.82	1.35	87	21.3759	0.62	0.636316

## Sheet: Fig.3h
Condition	Accession number		AS event	ggsashimi.py (-c)		Gene symbol	AS coordinates	DPSI	FDR		DMD miE
CTRL	SRR18976234		DMD miE	X:31121833-31134194		DMD miE	chrX:31126641-31126673;31119221-31121930;31134101-31134194;-	-0.302	0		CTRL	DM1
CTRL	SRR18976235										0.304	0.043
CTRL	SRR18976210										0.337	0.029
CTRL	SRR18976211										0.449	0.185
DM1	SRR18976226										0.424	0.047
DM1	SRR18976227
DM1	SRR18976218
DM1	SRR18976219
