# Supplementary material for: Autism-related traits in myotonic dystrophy type 1 model mice are due to MBNL sequestration and RNA mis-splicing of autism-risk genes
Source: Nat Neurosci. 2025 Apr 21;28(6):1199–212. doi: 10.1038/s41593-025-01943-0 (PMC12148930; doi:10.1038/s41593-025-01943-0)
Supplement: Supplementary file 6 — Statistical source data file. [file 41593_2025_1943_MOESM6_ESM.xlsx]

## Sheet: Fig.4a
Gene	Link
Mbnl1	mouse.brain-map.org/gene/show/36037
Mbnl2	mouse.brain-map.org/gene/show/69724

## Sheet: Fig.4b
	Frontal cortex		Hippocampus				Scn2a MXE		Shank3 miE		Nrxn1 miE
Scn2a MXE	WT	Mbnl2 KO	WT	Mbnl2 KO			Frontal cortex	Hippocampus	Frontal cortex	Hippocampus	Frontal cortex	Hippocampus
	0	0.156499	0	0.35677		DPSI1	0.156499	0.35677	0.146672	0.181947	0.212624	0.234719
	0	0.0904458	0	0.373345		DPSI2	0.090446	0.373345	0.131765	0.235789	0.202706	0.210875
	0	0.238075	0	0.368541		DPSI3	0.238075	0.368541	0.160368	0.204869	0.229318	0.224059
	0	0.201987	0	0.441979		DPSI4	0.201987	0.441979	0.121679	0.224984	0.207795	0.241171
	0	0.234501	0	0.411801		DPSI5	0.234501	0.411801	0.140865	0.178652	0.224116	0.205613
Mean PSI	0	0.184301	0	0.390487		Mean DPSI	0.184301	0.390487	0.14027	0.205248	0.215312	0.223287
SD	0	0.0618591	0	0.0354191		SD	0.0618591	0.035419	0.0146904	0.0253608	0.0111391	0.0151456
Unpaired t test						Unpaired t test
P (two-tailed)	0.0001		<0.0001			P (two-tailed)	0.0002		0.0016		0.3319
t, df	t=6.737, df=8		t=25.72, df=8			t, df	t=6.594, df=8		t=4.693, df=8		t=1.033, df=8
	Frontal cortex		Hippocampus
Shank3 miE	WT	Mbnl2 KO	WT	Mbnl2 KO
	0.13313	0.281233	0.0841235	0.275007
	0.139059	0.266326	0.0831439	0.328849
	0.130724	0.294929	0.108526	0.297929
	0.129182	0.25624	0.0987727	0.318043
	0.140712	0.275426	0.0907327	0.271712
Mean PSI	0.134561	0.274831	0.0930598	0.298308
SD	0.00509341	0.0146905	0.0106706	0.0253609
Unpaired t test
P (two-tailed)	<0.0001		<0.0001
t, df	t=25.10, df=8		t=16.24, df=8
	Frontal cortex		Hippocampus
Nrxn1 miE	WT	Mbnl2 KO	WT	Mbnl2 KO
	0.269998	0.483287	0.115054	0.340776
	0.256054	0.47337	0.106169	0.316932
	0.287291	0.499981	0.108963	0.330116
	0.28195	0.478459	0.12289	0.347228
	0.258023	0.494779	0.0772083	0.31167
Mean PSI	0.270663	0.485975	0.106057	0.329344
SD	0.0139422	0.0111389	0.0173566	0.0151454
Unpaired t test
P (two-tailed)	<0.0001		<0.0001
t, df	t=27.37, df=8		t=21.77, df=8

## Sheet: Fig.4c
Gene ID	Gene symbol	AS coordinates	AS type	DPSI	FDR		Mbnl2 KO adult hippocampus	Total [#]	Mis-spliced [#]	Mis-spliced/Total [%]
ENSMUSG00000024985	TCF7L2	chr19:55925976-55926049;55923895-55923944;55931433-55932195;+	SE	-0.125	0.029361		SE	16331	586	3.58827
ENSMUSG00000024985	TCF7L2	chr19:55926683-55926756;55923895-55923944;55931433-55932209;+	SE	-0.305	0.0132146		A3SS	3222	110	3.41403
ENSMUSG00000055523	GUCY2G	chr19:55215044-55215200;55210211-55210389;55217262-55217431;-	SE	0.341	0.0074846		A5SS	1808	58	3.20796
ENSMUSG00000025006	SORBS1	chr19:40321792-40321960;40318021-40318068;40324746-40324832;-	SE	-0.211	0.0246477		MXE	1084	63	5.81181
ENSMUSG00000025006	SORBS1	chr19:40376644-40376803;40373475-40373617;40376983-40377016;-	SE	0.123	0.0255591		RI	3018	95	3.14778
ENSMUSG00000046138	9930021J03RIK	chr19:29786248-29786449;29753599-29755017;29805281-29805507;-	SE	0.273	0.0452484		ALL	25463	912	3.58167
ENSMUSG00000024943	SMC5	chr19:23215154-23215199;23214644-23214740;23218404-23218530;-	SE	-0.165	0.00699404
ENSMUSG00000052387	TRPM3	chr19:22900133-22900163;22897669-22897810;22901045-22901335;+	SE	0.237	0.0276752
ENSMUSG00000024958	GPR137	chr19:6939528-6939686;6939260-6939410;6940351-6940401;-	SE	-0.102	0.0102843
ENSMUSG00000024826	DPF2	chr19:5903730-5903772;5902630-5902768;5904239-5904318;-	SE	-0.323	0.0406808
ENSMUSG00000024843	CHKA	chr19:3871002-3871062;3864647-3864759;3875734-3875788;+	SE	0.115	0.044083
ENSMUSG00000024502	JAKMIP2	chr18:43562530-43562593;43559093-43559192;43563268-43563352;-	SE	0.253	0.0039792
ENSMUSG00000060450	RNF14	chr18:38297465-38297575;38296819-38297205;38298308-38298395;+	SE	0.184	0.00478185
ENSMUSG00000060450	RNF14	chr18:38297499-38297575;38296804-38297205;38298308-38298395;+	SE	0.177	0.00570517
ENSMUSG00000041225	ARHGAP12	chr18:6065704-6065845;6064340-6064421;6069830-6070091;-	SE	-0.189	0.0383518
ENSMUSG00000024109	NRXN1	chr17:90561801-90561828;90560740-90560860;90565304-90565478;-	SE	0.142	0.000737423
ENSMUSG00000024109	NRXN1	chr17:90620864-90620891;90597506-90597629;90623419-90623623;-	SE	0.224	0.0442045
ENSMUSG00000032624	EML4	chr17:83425257-83425431;83421605-83421735;83427222-83427351;+	SE	0.426	0.0310027
ENSMUSG00000024242	MAP4K3	chr17:80629285-80629348;80624055-80624114;80630414-80630473;-	SE	0.28	0.0123824
ENSMUSG00000003279	DLGAP1	chr17:70718195-70718225;70662568-70662809;70761074-70761445;+	SE	-0.293	0.000830023
ENSMUSG00000024044	EPB41L3	chr17:69281032-69281107;69274703-69274895;69284538-69284916;+	SE	-0.312	6.32218e-07
ENSMUSG00000052105	MTCL1	chr17:66371322-66371445;66368229-66368460;66377852-66378011;-	SE	-0.28	0.000420978
ENSMUSG00000034681	RNPS1	chr17:24415040-24415162;24414650-24414734;24418037-24418218;+	SE	-0.152	0.00130359
ENSMUSG00000036473	TBC1D24	chr17:24184380-24184398;24183693-24183852;24185203-24186201;-	SE	-0.307	0.0476565
ENSMUSG00000023795	PISD-PS2	chr17:3080868-3081034;3079354-3079591;3083967-3084040;-	SE	0.446	0.00828979
ENSMUSG00000044442	N6AMT1	chr16:87366138-87366280;87362519-87362603;87367464-87368742;+	SE	0.281	0.000927333
ENSMUSG00000022865	CXADR	chr16:78332925-78333002;78329024-78329158;78333361-78333517;+	SE	-0.587	0.0147625
ENSMUSG00000052516	ROBO2	chr16:73906816-73906999;73904382-73904556;73916097-73916174;-	SE	0.261	0.0334897
ENSMUSG00000061751	KALRN	chr16:34049829-34049922;34039878-34040009;34053559-34053664;-	SE	0.393	0.0057453
ENSMUSG00000000325	ARVCF	chr16:18405101-18405221;18404459-18404545;18405606-18406747;+	SE	-0.113	0.0182163
ENSMUSG00000050908	TVP23A	chr16:10428057-10428137;10427382-10427472;10428658-10429185;-	SE	0.517	0.0452484
ENSMUSG00000023051	TARBP2	chr15:102520474-102520577;102518454-102518602;102521120-102521213;+	SE	-0.296	0.0314047
ENSMUSG00000022623	SHANK3	chr15:89556720-89556748;89547625-89549882;89557734-89560261;+	SE	0.16	0.038011
ENSMUSG00000022568	SCRIB	chr15:76061738-76061801;76061133-76061223;76062669-76063047;-	SE	-0.119	0.0216948
ENSMUSG00000022570	TSTA3	chr15:75928428-75928512;75926966-75927095;75928891-75929049;-	SE	-0.14	0.0310027
ENSMUSG00000022570	TSTA3	chr15:75928428-75928543;75926966-75927095;75928891-75929049;-	SE	-0.122	0.0358649
ENSMUSG00000047921	TRAPPC9	chr15:73042176-73042203;73031521-73031643;73050594-73050723;-	SE	-0.229	0.0383423
ENSMUSG00000022378	FAM49B	chr15:63957584-63957667;63956599-63956682;63997897-63997969;-	SE	0.199	0.0349753
ENSMUSG00000022361	ZHX1	chr15:58064054-58064180;58052223-58055082;58069318-58069429;-	SE	0.127	0.00203231
ENSMUSG00000037386	RIMS2	chr15:39517805-39517871;39511263-39511374;39534837-39535017;+	SE	0.194	0.0452734
ENSMUSG00000024381	BIN1	chr18:32430749-32430857;32428033-32429723;32431670-32431742;+	SE	0.192	0.00864869
ENSMUSG00000022269	MARCHF11	chr15:26387747-26387940;26310970-26311126;26409096-26409576;+	SE	0.601	0.00144685
ENSMUSG00000007411	MARK3	chr12:111653389-111653434;111647470-111647728;111655269-111655615;+	SE	-0.119	0.00163633
ENSMUSG00000097391	MIRG	chr12:109748955-109749009;109748124-109748293;109749094-109749458;+	SE	-0.203	0.0134553
ENSMUSG00000021182	CCDC88C	chr12:100925211-100925650;100923179-100923368;100928826-100929065;-	SE	-0.29	5.40752e-05
ENSMUSG00000021224	NUMB	chr12:83797196-83797343;83794035-83796154;83799507-83799523;-	SE	0.187	0.047931
ENSMUSG00000010608	RBM25	chr12:83642401-83642519;83639127-83639191;83642628-83642698;+	SE	-0.561	0.00755514
ENSMUSG00000015143	ACTN1	chr12:80170685-80170766;80170182-80170248;80171728-80171875;-	SE	0.22	0.00468764
ENSMUSG00000040913	FBXW4	chr19:45630864-45630959;45591728-45591794;45635734-45635867;-	SE	-0.135	0.0011054
ENSMUSG00000035954	DOCK4	chr12:40794596-40794623;40794233-40794338;40794767-40794863;+	SE	0.218	0.00015219
ENSMUSG00000033530	TTC7B	chr12:100340496-100340547;100332578-100332719;100347935-100348033;-	SE	-0.228	0.00981875
ENSMUSG00000071398	2410004P03RIK	chr12:17007019-17007236;17003318-17005998;17011127-17011351;-	SE	-0.39	0.00651995
ENSMUSG00000071398	2410004P03RIK	chr12:17008272-17008312;17003318-17005998;17011127-17011351;-	SE	-0.377	0.0188278
ENSMUSG00000055762	EEF1D	chr15:75897225-75897282;75896819-75896919;75900690-75900762;-	SE	-0.148	0.000417527
ENSMUSG00000055762	EEF1D	chr15:75902678-75903818;75901131-75901252;75909244-75909340;-	SE	-0.151	0.0168169
ENSMUSG00000062822	4833420G17RIK	chr13:119464564-119464690;119462771-119463119;119466073-119466304;+	SE	0.217	0.020668
ENSMUSG00000021711	TRAPPC13	chr13:104152164-104152182;104150049-104150183;104154295-104154340;-	SE	0.171	0.0251893
ENSMUSG00000021669	COL4A3BP	chr13:96616993-96617071;96616456-96616549;96624694-96624790;+	SE	-0.256	0.00828979
ENSMUSG00000058070	EML1	chr12:108503182-108503233;108502389-108502418;108506478-108506608;+	SE	-0.317	0.0183099
ENSMUSG00000021619	ATG10	chr13:91040849-91040988;91022569-91022667;91154216-91154312;-	SE	-0.17	0.0271439
ENSMUSG00000035248	TUT7	chr13:59778751-59778815;59771560-59772859;59782017-59782343;-	SE	0.169	0.0216948
ENSMUSG00000021552	GKAP1	chr13:58241653-58241755;58238648-58238712;58243801-58243954;-	SE	0.501	0.000764293
ENSMUSG00000015937	MACROH2A1	chr13:56088251-56088342;56084195-56084285;56089757-56090058;-	SE	-0.299	0.016402
ENSMUSG00000021493	PDLIM7	chr13:55508207-55508326;55507863-55507880;55508779-55508810;-	SE	0.374	3.59621e-09
ENSMUSG00000025616	USP16	chr16:87461964-87462140;87458640-87458742;87464734-87464838;+	SE	-0.189	0.00250761
ENSMUSG00000039307	HEXDC	chr11:121216892-121217076;121214759-121214924;121218087-121218159;+	SE	-0.267	0.00443352
ENSMUSG00000004151	ETV1	chr12:38793170-38793224;38783237-38783285;38827777-38827907;+	SE	-0.25	0.000154607
ENSMUSG00000040481	BPTF	chr11:107086711-107086897;107082512-107082700;107095715-107095925;-	SE	-0.327	0.0148627
ENSMUSG00000040481	BPTF	chr11:107095001-107095190;107082512-107082700;107095715-107095925;-	SE	-0.172	0.00131637
ENSMUSG00000020717	PECAM1	chr11:106681031-106681085;106679548-106679611;106682879-106682953;-	SE	-0.123	0.00262272
ENSMUSG00000017176	NT5C3B	chr11:100440039-100440086;100436154-100436240;100440184-100440254;-	SE	0.101	0.0319819
ENSMUSG00000018537	PCGF2	chr11:97699205-97699300;97693415-97693568;97699535-97699581;-	SE	0.566	0.000597133
ENSMUSG00000038453	SRCIN1	chr11:97542533-97542557;97537043-97537239;97551676-97551978;-	SE	-0.271	0.00109623
ENSMUSG00000038453	SRCIN1	chr11:97548879-97548978;97537043-97537239;97551676-97551978;-	SE	-0.338	0.00600062
ENSMUSG00000020866	CACNA1G	chr11:94414930-94415074;94411438-94411616;94415742-94416099;-	SE	-0.242	0.0427818
ENSMUSG00000087574	C030037D09RIK	chr11:88727540-88727640;88720405-88720572;88728158-88728893;+	SE	-0.511	0.00328395
ENSMUSG00000064043	TRERF1	chr17:47319351-47319618;47317770-47317921;47323277-47323662;+	SE	0.35	2.62068e-06
ENSMUSG00000064043	TRERF1	chr17:47319351-47319678;47317767-47317921;47323277-47323662;+	SE	0.333	3.17224e-06
ENSMUSG00000044122	PROCA1	chr11:78204064-78204750;78201811-78201892;78204839-78205408;+	SE	0.582	0.00246022
ENSMUSG00000038351	SGSM2	chr11:74863559-74863694;74859745-74859899;74865084-74865211;-	SE	-0.165	0.0318641
ENSMUSG00000040620	DHX33	chr11:70993609-70993698;70992107-70992311;70993856-70993980;-	SE	0.186	0.00198222
ENSMUSG00000025221	KCNIP2	chr19:45796278-45796332;45795579-45795704;45797090-45797186;-	SE	-0.168	8.17344e-06
ENSMUSG00000025221	KCNIP2	chr19:45796278-45797186;45795579-45795704;45815730-45816022;-	SE	-0.276	0.00184455
ENSMUSG00000025221	KCNIP2	chr19:45797090-45797186;45795579-45795704;45815730-45816022;-	SE	-0.213	0.00352499
ENSMUSG00000005237	DNAH2	chr11:69517570-69517728;69517016-69517104;69518275-69518389;-	SE	-0.612	0.000301115
ENSMUSG00000033389	ARHGAP44	chr11:65012906-65012924;65011870-65012098;65021940-65022121;-	SE	-0.287	6.27779e-07
ENSMUSG00000000538	TOM1L2	chr11:60232897-60232957;60231100-60231137;60241817-60241893;-	SE	0.222	0.0382327
ENSMUSG00000032633	FLCN	chr11:59809364-59809485;59807799-59807915;59809699-59809924;-	SE	-0.333	0.00729943
ENSMUSG00000020400	TNIP1	chr11:54940710-54940882;54939597-54939735;54956020-54956104;-	SE	-0.646	2.79552e-07
ENSMUSG00000018387	SHROOM1	chr11:53465119-53465308;53464274-53464330;53465495-53466044;+	SE	0.271	0.0169567
ENSMUSG00000018238	GDF9	chr11:53432937-53433049;53431022-53431052;53436615-53436902;+	SE	-0.667	7.39023e-05
ENSMUSG00000001053	N4BP3	chr11:51650148-51650354;51645926-51646274;51650677-51650837;-	SE	-0.126	2.85514e-05
ENSMUSG00000020436	GABRG2	chr11:41913969-41913993;41911708-41912591;41916283-41916489;-	SE	-0.23	0.00844766
ENSMUSG00000020451	LIMK2	chr11:3352899-3352917;3352290-3352377;3353276-3353463;-	SE	-0.143	0.0239282
ENSMUSG00000033760	RBM4B	chr19:4764349-4764571;4761976-4762647;4765343-4765467;+	SE	0.149	2.75644e-06
ENSMUSG00000044712	SLC38A6	chr12:73310989-73312524;73310144-73310197;73318976-73319016;+	SE	-0.638	7.87533e-06
ENSMUSG00000032503	ARPP21	chr9:112206244-112206344;112187589-112187766;112233091-112233626;-	SE	-0.586	0.0222164
ENSMUSG00000023345	POC1A	chr9:106301332-106301436;106300757-106300878;106305264-106305333;+	SE	0.464	0.0407227
ENSMUSG00000024050	WIZ	chr17:32378839-32379118;32367823-32368147;32381083-32381156;-	SE	0.397	0.0010891
ENSMUSG00000024050	WIZ	chr17:32378839-32379118;32367823-32368147;32387572-32387817;-	SE	0.479	0.0498578
ENSMUSG00000032186	TMOD2	chr9:75610100-75610184;75597308-75597402;75610528-75610679;-	SE	0.414	0.0091375
ENSMUSG00000018661	COG1	chr11:113661658-113661693;113661139-113661218;113662206-113662400;+	SE	-0.143	0.00461933
ENSMUSG00000032228	TCF12	chr9:72006700-72006762;72000415-72000518;72109675-72109748;-	SE	-0.446	0.0153141
ENSMUSG00000032366	TPM1	chr9:67029663-67029742;67027891-67028167;67031028-67031098;-	SE	0.255	0.0418274
ENSMUSG00000032336	NPTN	chr9:58618662-58619010;58582239-58582526;58623686-58623855;+	SE	-0.223	0.00224994
ENSMUSG00000035597	PRPF39	chr12:65055433-65055533;65055155-65055320;65055637-65055764;+	SE	-0.344	0.000866443
ENSMUSG00000055720	UBL7	chr9:57911716-57911825;57911031-57911059;57912637-57912850;+	SE	0.145	0.0141318
ENSMUSG00000097209	AU022754	chr15:85582249-85584487;85581141-85581417;85585938-85586037;+	SE	0.542	0.00240374
ENSMUSG00000032295	MAN2C1	chr9:57136202-57136325;57135444-57135634;57136692-57136799;+	SE	-0.12	0.00892773
ENSMUSG00000032135	MCAM	chr9:44140597-44140693;44140361-44140503;44140844-44140992;+	SE	0.314	0.00150039
ENSMUSG00000032307	UBE2Q2	chr9:55168202-55168307;55162967-55163069;55176190-55176247;+	SE	-0.292	0.000386572
ENSMUSG00000032386	TRIP4	chr9:65838934-65839037;65831758-65833448;65851366-65851458;-	SE	-0.247	0.00631294
ENSMUSG00000032178	ILF3	chr9:21400451-21400512;21399959-21400013;21403135-21403501;+	SE	0.172	0.0058108
ENSMUSG00000090386	MIR99AHG	chr16:77670352-77670560;77596898-77596959;77679976-77680187;+	SE	-0.475	0.000250309
ENSMUSG00000040785	TTC3	chr16:94387336-94387390;94385335-94385423;94388264-94388385;+	SE	-0.137	0.019129
ENSMUSG00000049811	FAM161A	chr11:23013538-23013647;23008464-23008626;23015654-23015884;+	SE	0.316	0.00699404
ENSMUSG00000068015	LRCH1	chr14:74793126-74793231;74786383-74786390;74795296-74795305;-	SE	-0.418	0.00394346
ENSMUSG00000022099	DMTN	chr14:70617954-70618029;70617284-70617440;70618238-70618408;-	SE	-0.12	0.0337552
ENSMUSG00000022089	BIN3	chr14:70123840-70123881;70118603-70118652;70124182-70124244;+	SE	0.301	4.20386e-05
ENSMUSG00000022089	BIN3	chr14:70123840-70124042;70118603-70118652;70124182-70124244;+	SE	0.623	5.46047e-09
ENSMUSG00000021969	ZDHHC20	chr14:57850144-57850180;57846920-57847062;57856609-57856730;-	SE	-0.369	0.010237
ENSMUSG00000022641	BBX	chr16:50320299-50320413;50280368-50280539;50331028-50331102;-	SE	-0.272	0.0258218
ENSMUSG00000049295	ZFP219	chr14:52009969-52010058;52008227-52009662;52020522-52020733;-	SE	-0.192	0.00562648
ENSMUSG00000097431	GM26782	chr14:50878629-50878734;50870362-50870556;50880036-50880488;+	SE	-0.507	0.000183436
ENSMUSG00000015759	CNIH1	chr14:46783825-46783873;46780112-46780225;46784111-46784180;-	SE	-0.144	2.83809e-07
ENSMUSG00000038437	MLLT6	chr11:97678313-97678663;97677147-97677236;97678964-97679055;+	SE	0.192	0.00712797
ENSMUSG00000042323	PBRM1	chr14:31023066-31023179;31022719-31022859;31025497-31025650;+	SE	-0.24	0.00813815
ENSMUSG00000042323	PBRM1	chr14:31056235-31056280;31054157-31054255;31061468-31061745;+	SE	-0.356	0.00655241
ENSMUSG00000040640	ERC2	chr14:28046474-28046486;28040342-28040536;28080131-28080267;+	SE	0.305	4.74168e-05
ENSMUSG00000021870	SLMAP	chr14:26459409-26459460;26453537-26453600;26460041-26460210;-	SE	-0.551	0.000601999
ENSMUSG00000007817	ZMIZ1	chr14:25661266-25661521;25658106-25658273;25662939-25664719;+	SE	0.161	0.00230231
ENSMUSG00000025290	RPS24	chr14:24494051-24494069;24493382-24493493;24495774-24495845;+	SE	-0.118	0.0407227
ENSMUSG00000021824	AP3M1	chr14:21044814-21044824;21040952-21041090;21045487-21045763;-	SE	0.162	0.0168169
ENSMUSG00000054423	CADPS	chr14:12457682-12457829;12454163-12454319;12465858-12466000;-	SE	0.126	0.043152
ENSMUSG00000020594	PUM2	chr12:8699063-8699188;8698090-8698159;8705932-8706041;+	SE	-0.248	0.0358537
ENSMUSG00000025812	PARD3	chr8:127410728-127410773;127409555-127409707;127415569-127415797;+	SE	-0.389	0.000387423
ENSMUSG00000001995	SIPA1L2	chr8:125423192-125423246;125422578-125422702;125433177-125433309;-	SE	-0.189	0.0310027
ENSMUSG00000015016	ACSF3	chr8:122785818-122785964;122783946-122784101;122790589-122790699;+	SE	-0.164	0.0222164
ENSMUSG00000031959	WDR59	chr8:111472629-111472686;111466788-111466922;111476043-111476197;-	SE	-0.415	0.0158768
ENSMUSG00000003847	NFAT5	chr8:107295580-107295634;107293469-107293898;107324638-107324764;+	SE	-0.464	0.000470543
ENSMUSG00000033577	MYO6	chr9:80293526-80293553;80292356-80292517;80293944-80293974;+	SE	0.134	0.020668
ENSMUSG00000033577	MYO6	chr9:80293526-80293553;80292356-80292517;80296642-80296681;+	SE	0.365	0.0108856
ENSMUSG00000014786	SLC9A5	chr8:105357580-105357651;105357393-105357483;105358373-105358503;+	SE	-0.46	0.000764293
ENSMUSG00000036564	NDRG4	chr8:95712324-95712363;95711092-95711144;95713177-95713918;+	SE	-0.388	0
ENSMUSG00000031788	KIFC3	chr8:95100646-95100673;95099827-95100452;95101408-95101517;-	SE	-0.164	0.00103316
ENSMUSG00000031788	KIFC3	chr8:95126525-95126707;95110693-95110759;95134716-95134859;-	SE	0.265	0.0192939
ENSMUSG00000020836	CORO6	chr11:77467223-77467343;77466417-77466599;77468265-77468370;+	SE	0.448	0.00468764
ENSMUSG00000020836	CORO6	chr11:77467749-77467869;77466417-77466599;77468265-77468370;+	SE	0.473	0.00349927
ENSMUSG00000034656	CACNA1A	chr8:84635548-84635584;84633649-84633763;84636511-84636698;+	SE	-0.501	0
ENSMUSG00000002885	ADGRE5	chr8:83730110-83730257;83729381-83729525;83733413-83733566;-	SE	-0.174	0.014581
ENSMUSG00000071064	ZFP827	chr8:79188148-79188181;79186175-79186353;79189666-79190856;+	SE	-0.43	1.95092e-05
ENSMUSG00000071064	ZFP827	chr8:79188153-79188181;79186175-79186353;79189666-79189761;+	SE	-0.595	4.62235e-07
ENSMUSG00000045659	PLEKHA7	chr7:116126935-116127041;116123492-116124820;116128553-116128693;-	SE	-0.496	0.000470543
ENSMUSG00000045659	PLEKHA7	chr7:116126935-116127046;116123492-116124820;116128553-116128693;-	SE	-0.443	0.000884529
ENSMUSG00000028863	MEAF6	chr4:125107651-125107709;125102838-125103031;125108322-125108356;+	SE	-0.343	0.00421977
ENSMUSG00000050530	FAM171A1	chr2:3223469-3223584;3220252-3220369;3224817-3227250;+	SE	0.134	0.00999709
ENSMUSG00000028634	HIVEP3	chr4:119814677-119814790;119762219-119762348;119872036-119872272;+	SE	0.353	0.0452484
ENSMUSG00000063897	CAAA01118383.1	chrGL456216.1:31369-31471;31058-31127;34137-34345;+	SE	0.355	0.000219012
ENSMUSG00000002845	TMEM39A	chr16:38585618-38585680;38585415-38585518;38586220-38586890;+	SE	-0.503	0.00563699
ENSMUSG00000028556	DOCK7	chr4:98992368-98992458;98991363-98991459;98993646-98993736;-	SE	0.51	0.00894755
ENSMUSG00000028556	DOCK7	chr4:99020020-99020091;99016626-99016765;99023341-99023390;-	SE	0.311	0.00987183
ENSMUSG00000022708	ZBTB20	chr16:43508158-43508322;43503621-43503753;43569680-43569761;+	SE	0.383	0.00150997
ENSMUSG00000022708	ZBTB20	chr16:43571733-43571791;43569680-43569781;43577029-43577174;+	SE	0.293	0.0330865
ENSMUSG00000022708	ZBTB20	chr16:43577029-43577193;43571733-43571791;43577560-43577748;+	SE	0.163	0.00631294
ENSMUSG00000033565	RBFOX2	chr15:77094450-77094490;77091811-77091854;77097939-77098072;-	SE	-0.114	0.0111902
ENSMUSG00000057230	AAK1	chr6:86970990-86971086;86967268-86967373;86995839-86997622;+	SE	-0.223	0.00879917
ENSMUSG00000040860	CROCC	chr4:141046771-141046855;141046635-141046697;141051040-141051195;-	SE	0.196	0.00537876
ENSMUSG00000008575	NFIB	chr4:82310302-82310391;82290172-82296811;82320473-82320556;-	SE	-0.251	0.00457662
ENSMUSG00000008575	NFIB	chr4:82320473-82320556;82310302-82310391;82327728-82327913;-	SE	-0.315	0.0458734
ENSMUSG00000028364	TNC	chr4:63982650-63982923;63976445-63976568;64006245-64006509;-	SE	-0.272	0.000417976
ENSMUSG00000026927	ENTR1	chr2:26385082-26385145;26384681-26384821;26385497-26385609;-	SE	0.278	0.00123687
ENSMUSG00000026927	ENTR1	chr2:26385082-26385145;26384681-26384821;26385540-26385609;-	SE	0.273	0.0325508
ENSMUSG00000061887	SSBP3	chr4:107027216-107027297;107009678-107009768;107028192-107028252;+	SE	0.172	0.0300961
ENSMUSG00000028433	UBAP2	chr4:41245455-41245492;41235516-41235594;41251534-41251619;-	SE	-0.103	0.0105526
ENSMUSG00000039205	CIZ1	chr2:32364218-32364334;32363804-32363979;32365802-32365874;+	SE	0.191	0.0483928
ENSMUSG00000028284	MAP3K7	chr4:31994873-31994954;31992386-31992516;32002088-32002153;+	SE	-0.13	0.00712797
ENSMUSG00000032409	ATR	chr9:95922747-95922907;95921652-95921832;95927168-95927348;+	SE	0.311	0.0244036
ENSMUSG00000023015	RACGAP1	chr15:99643392-99643523;99642882-99642971;99651506-99651612;-	SE	0.28	0.000434597
ENSMUSG00000023015	RACGAP1	chr15:99643421-99643523;99642882-99642971;99651506-99651612;-	SE	0.285	0.000601999
ENSMUSG00000058897	COL25A1	chr3:130575374-130575410;130570308-130570335;130577301-130577355;+	SE	-0.564	0.000387423
ENSMUSG00000050549	FAM241A	chr3:127887954-127887985;127869679-127871000;127896033-127896288;-	SE	-0.271	0.0134553
ENSMUSG00000034593	MYO5A	chr9:75192383-75192464;75189899-75190000;75193938-75194100;+	SE	0.2	0.00443352
ENSMUSG00000038784	CNOT4	chr6:35024127-35024340;35022070-35023432;35051061-35051559;-	SE	-0.227	0.00940254
ENSMUSG00000020289	NPRL3	chr11:32255438-32255568;32253874-32253949;32263024-32263094;-	SE	0.213	0.00256877
ENSMUSG00000059857	NTNG1	chr3:109827626-109827761;109782681-109782911;109851764-109851791;-	SE	-0.283	0.0266122
ENSMUSG00000059857	NTNG1	chr3:109832467-109832635;109781114-109782911;109851764-109851791;-	SE	-0.353	0.0187705
ENSMUSG00000059857	NTNG1	chr3:109841509-109841575;109780039-109782911;109851764-109851791;-	SE	-0.351	0.0216948
ENSMUSG00000039585	MYO9A	chr9:59790035-59790092;59788414-59788514;59801913-59802011;+	SE	-0.353	0.00220047
ENSMUSG00000061136	PRPF40A	chr2:53159262-53159316;53157892-53157917;53159557-53159678;-	SE	0.172	0.0178726
ENSMUSG00000037816	FBXW17	chr13:50430167-50430587;50426621-50426780;50431539-50431750;+	SE	-0.398	0.00468764
ENSMUSG00000032067	PTS	chr9:50525152-50525284;50524722-50524779;50526869-50526949;-	SE	-0.173	0.047675
ENSMUSG00000063765	CHADL	chr15:81692986-81693153;81692107-81692306;81693533-81694028;-	SE	-0.203	0.0168903
ENSMUSG00000002799	JAG2	chr12:112915604-112915718;112915470-112915517;112915879-112915993;-	SE	0.408	0.00530035
ENSMUSG00000060261	GTF2I	chr5:134306531-134306727;134295509-134295613;134311672-134311727;-	SE	0.575	0.000830023
ENSMUSG00000028399	PTPRD	chr4:76054588-76054600;76050326-76050439;76059668-76059829;-	SE	-0.193	0.00940254
ENSMUSG00000028399	PTPRD	chr4:76095519-76095546;76091421-76091539;76099411-76099605;-	SE	0.39	0.00221097
ENSMUSG00000041264	USPL1	chr5:149185484-149185661;149184662-149184806;149187707-149187876;+	SE	-0.403	0.00217258
ENSMUSG00000042520	UBAP2L	chr3:90001817-90001868;90000139-90000253;90002278-90002476;-	SE	-0.38	0.0249588
ENSMUSG00000042642	FLAD1	chr3:89411157-89411380;89408421-89409166;89411783-89411863;-	SE	0.201	0.000576753
ENSMUSG00000028048	GBA	chr3:89203191-89203360;89202935-89203086;89203471-89203541;+	SE	-0.297	0.00552392
ENSMUSG00000037736	LIMCH1	chr5:66993142-66993178;66974409-66974662;66997119-66997246;+	SE	-0.278	7.28444e-05
ENSMUSG00000063698	SFXN4	chr19:60858663-60858738;60857349-60857376;60860028-60860094;-	SE	0.427	0.0022399
ENSMUSG00000035439	HAUS8	chr8:71269225-71269284;71263051-71263104;71272283-71272358;-	SE	-0.339	0.00215099
ENSMUSG00000035401	EMSY	chr7:98602582-98602747;98597045-98597184;98610666-98610865;-	SE	-0.221	0.0337138
ENSMUSG00000028524	SGIP1	chr4:102921021-102921519;102918780-102918855;102927460-102927585;+	SE	-0.312	0.00264645
ENSMUSG00000091509	GM17066	chr14:105112318-105112402;105109389-105109802;105113468-105113527;-	SE	-0.568	9.3603e-05
ENSMUSG00000037369	KDM6A	chrX:18246974-18247109;18246196-18246416;18247566-18247722;+	SE	0.266	0.0342463
ENSMUSG00000027852	NRAS	chr3:103064115-103064157;103063329-103063453;103064233-103064560;+	SE	0.16	0.020668
ENSMUSG00000027797	DCLK1	chr3:55521849-55521923;55516872-55516986;55533569-55535135;+	SE	-0.136	0.00815086
ENSMUSG00000051331	CACNA1C	chr6:118638426-118638510;118637729-118637813;118651947-118652058;-	SE	0.102	0.0221108
ENSMUSG00000033526	PPIP5K1	chr2:121323193-121323376;121321689-121321792;121327644-121327770;-	SE	-0.323	0.00594791
ENSMUSG00000054426	A930005H10RIK	chr3:115886321-115886375;115881785-115881838;115887775-115888104;-	SE	0.47	0.0324419
ENSMUSG00000027940	TPM3	chr3:90091012-90091091;90090009-90090079;90099527-90100896;+	SE	-0.129	0.0039792
ENSMUSG00000027534	SNX16	chr3:10420196-10420316;10418145-10419223;10420739-10420876;-	SE	-0.156	0.0153141
ENSMUSG00000027508	PAG1	chr3:9787261-9787320;9752073-9752486;9833210-9833363;-	SE	0.161	0.0418274
ENSMUSG00000031309	RPS6KA3	chrX:159278109-159278203;159255781-159256188;159285265-159285322;+	SE	0.329	0.0075424
ENSMUSG00000027366	SPPL2A	chr2:126913299-126913353;126912642-126912745;126913531-126913588;-	SE	0.124	0.000349501
ENSMUSG00000068184	NDUFAF2	chr13:108081352-108081393;108052588-108052954;108091533-108091623;-	SE	0.149	0.00677059
ENSMUSG00000038286	BPHL	chr13:34046785-34046952;34044423-34044527;34050280-34050323;+	SE	0.204	0.0079941
ENSMUSG00000061689	DLGAP4	chr2:156748022-156748102;156745834-156746196;156748331-156748420;+	SE	-0.159	0.00775078
ENSMUSG00000061689	DLGAP4	chr2:156748331-156748420;156748022-156748102;156748943-156749020;+	SE	0.171	0.00150039
ENSMUSG00000064302	CLASP1	chr1:118541674-118541698;118539265-118539369;118543101-118543346;+	SE	-0.238	0.00570517
ENSMUSG00000037622	WDTC1	chr4:133323827-133323974;133322171-133322255;133338995-133339271;-	SE	0.148	0.000736332
ENSMUSG00000037536	FBXO34	chr14:47504985-47505132;47472602-47472717;47526204-47526314;+	SE	0.158	0.0132356
ENSMUSG00000026005	RPE	chr1:66701616-66701636;66700906-66701017;66706445-66706525;+	SE	-0.619	0.00131637
ENSMUSG00000030498	GAS2	chr7:51931363-51931426;51926435-51926544;51936553-51936617;+	SE	-0.222	0.0410213
ENSMUSG00000025261	HUWE1	chrX:151803175-151803349;151801153-151801366;151806275-151806407;+	SE	-0.18	0.0367192
ENSMUSG00000047766	LRRC49	chr9:60680504-60680702;60680068-60680171;60685034-60685122;-	SE	0.294	0.0268672
ENSMUSG00000028078	DCLK2	chr3:86788621-86788634;86786152-86787412;86791994-86792315;-	SE	0.358	0.0123326
ENSMUSG00000026489	COQ8A	chr1:180179499-180179592;180179195-180179284;180182061-180182247;-	SE	0.353	3.1862e-07
ENSMUSG00000025156	GPS1	chr11:120784646-120784725;120784274-120784342;120785120-120785213;+	SE	0.11	0.00537876
ENSMUSG00000031392	IRAK1	chrX:74022472-74022661;74022184-74022249;74022848-74022952;-	SE	-0.185	0.0151058
ENSMUSG00000031392	IRAK1	chrX:74022472-74022664;74022184-74022249;74022848-74022944;-	SE	-0.17	0.0178726
ENSMUSG00000024897	APBA1	chr19:23932683-23932716;23917552-23917698;23933699-23933786;+	SE	-0.133	0.00176817
ENSMUSG00000038116	PHF20	chr2:156254225-156254310;156251775-156251947;156264280-156264360;+	SE	0.178	0.00188449
ENSMUSG00000027985	LEF1	chr3:131191022-131191106;131189334-131189425;131193128-131193251;+	SE	-0.108	0.00821692
ENSMUSG00000022973	SYNJ1	chr16:90940472-90940493;90938802-90939034;90944354-90944575;-	SE	-0.162	0.00111436
ENSMUSG00000022973	SYNJ1	chr16:90940472-90940496;90936100-90939034;90944354-90944575;-	SE	-0.127	0.00125495
ENSMUSG00000022973	SYNJ1	chr16:90949698-90949737;90947014-90947053;90950350-90950419;-	SE	0.171	0.00180091
ENSMUSG00000021816	PPP3CB	chr14:20503246-20503276;20499363-20501662;20508623-20508721;-	SE	-0.105	0.000237425
ENSMUSG00000085396	FIRRE	chrX:50560808-50561006;50558230-50558384;50562679-50562954;-	SE	-0.154	0.00864869
ENSMUSG00000053617	SH3PXD2A	chr19:47283020-47283104;47278312-47278430;47286604-47286718;-	SE	0.36	0.00476308
ENSMUSG00000033392	CLASP2	chr9:113865085-113865112;113862435-113862462;113868547-113868718;+	SE	0.482	0.0121594
ENSMUSG00000033392	CLASP2	chr9:113887044-113887047;113881687-113881751;113889957-113890121;+	SE	-0.628	0.000303178
ENSMUSG00000021546	HNRNPK	chr13:58396187-58396259;58395264-58395687;58396826-58396899;-	SE	-0.15	0.0168903
ENSMUSG00000024201	KDM4B	chr17:56389258-56389342;56386082-56386279;56389484-56389672;+	SE	0.142	0.00054331
ENSMUSG00000078923	UBE2V1	chr2:167629068-167629288;167617828-167617977;167631939-167631967;-	SE	-0.419	0.0452484
ENSMUSG00000024273	2700062C07RIK	chr18:24471061-24471084;24470868-24470980;24472949-24473149;+	SE	0.183	0.00384147
ENSMUSG00000024273	2700062C07RIK	chr18:24471061-24471146;24470849-24470980;24472949-24473149;+	SE	0.335	0.000389701
ENSMUSG00000041852	TCF20	chr15:82814480-82814603;82808625-82809787;82815610-82815660;-	SE	-0.28	0.0141884
ENSMUSG00000029815	MALSU1	chr6:49075085-49075264;49073794-49074103;49082844-49082926;+	SE	0.384	0.00663452
ENSMUSG00000027582	ZGPAT	chr2:181382798-181383160;181382615-181382703;181383257-181383628;+	SE	-0.148	0.00940254
ENSMUSG00000026933	CAMSAP1	chr2:25955259-25955292;25952677-25952819;25956246-25956327;-	SE	-0.427	0.00265641
ENSMUSG00000040761	SPEN	chr4:141480745-141480814;141471369-141479389;141483724-141483825;-	SE	0.102	0.0160943
ENSMUSG00000021288	KLC1	chr12:111793648-111793699;111789324-111789459;111794336-111794895;+	SE	0.125	0.000158797
ENSMUSG00000021288	KLC1	chr12:111793648-111793699;111789324-111789486;111794336-111794895;+	SE	0.134	9.23777e-10
ENSMUSG00000027593	RALY	chr2:154821006-154821089;154791132-154791548;154857268-154857338;+	SE	0.141	0.0159591
ENSMUSG00000027822	SLC33A1	chr3:63953813-63954004;63948071-63948256;63963415-63964372;-	SE	-0.151	0.0373451
ENSMUSG00000014602	KIF1A	chr1:93026831-93026855;93025620-93025735;93036845-93036951;-	SE	0.196	0.000159207
ENSMUSG00000021990	SPATA13	chr14:60636367-60636646;60634754-60634864;60690853-60690893;+	SE	0.472	0.00257988
ENSMUSG00000042446	ZMYM4	chr4:126948433-126948479;126925501-126926023;126967815-126967923;-	SE	-0.126	0.0178726
ENSMUSG00000097023	MIR9-3HG	chr7:79527762-79527869;79523916-79523976;79531185-79531259;+	SE	-0.425	0.00114392
ENSMUSG00000034252	SENP6	chr9:80087429-80087523;80066902-80067572;80092266-80092412;+	SE	-0.424	0.00537876
ENSMUSG00000029712	ACTL6B	chr5:137554063-137554140;137553519-137553659;137563106-137563204;+	SE	0.174	0.0159591
ENSMUSG00000048874	PHF3	chr1:30837104-30837266;30829842-30831559;30862986-30863255;-	SE	-0.23	0.026697
ENSMUSG00000048874	PHF3	chr1:30862986-30863255;30837104-30837266;30873577-30873581;-	SE	0.361	0.0241131
ENSMUSG00000002006	PDZD4	chrX:73798193-73798292;73796375-73796477;73824281-73824969;-	SE	-0.197	0.00940254
ENSMUSG00000002006	PDZD4	chrX:73798757-73798848;73798193-73798292;73824281-73824969;-	SE	0.203	0.0377742
ENSMUSG00000035934	PKNOX2	chr9:36987167-36987272;36968377-36968486;37083206-37083276;-	SE	-0.271	0.000142724
ENSMUSG00000040940	ARHGEF1	chr7:24918519-24919351;24917894-24918000;24919630-24919776;+	SE	-0.238	0.0141444
ENSMUSG00000040940	ARHGEF1	chr7:24919183-24919351;24917894-24918000;24919630-24919776;+	SE	-0.225	0.00938108
ENSMUSG00000023092	FHL1	chrX:56790463-56790650;56789876-56790046;56791843-56792235;+	SE	0.119	0.0273745
ENSMUSG00000011958	BNIP2	chr9:70004305-70004341;70003568-70003667;70007063-70008317;+	SE	-0.344	0.0123973
ENSMUSG00000009418	NAV1	chr1:135457860-135457869;135455133-135455330;135458655-135458777;-	SE	0.217	0.00712797
ENSMUSG00000014329	BICC1	chr10:70927714-70927794;70925101-70925378;70930590-70930690;-	SE	0.626	0.0287495
ENSMUSG00000027806	TSC22D2	chr3:58437316-58437475;58417483-58417613;58459330-58459382;+	SE	0.109	0.00915128
ENSMUSG00000027806	TSC22D2	chr3:58437316-58437475;58428227-58428299;58459330-58459382;+	SE	0.69	0.000417527
ENSMUSG00000027109	SP3	chr2:72978897-72979029;72970154-72971514;72979486-72979632;-	SE	-0.119	0.0241131
ENSMUSG00000038777	SEMA6C	chr3:95163431-95163521;95162614-95162663;95164338-95164513;+	SE	-0.332	0.0121594
ENSMUSG00000025885	MYO5B	chr18:74728870-74728948;74723756-74723857;74731644-74731843;+	SE	-0.225	0.00923521
ENSMUSG00000028184	ADGRL2	chr3:148827540-148827585;148826364-148826533;148828476-148828548;-	SE	-0.307	0.0410884
ENSMUSG00000028184	ADGRL2	chr3:148860426-148860438;148858732-148859533;148865599-148865709;-	SE	-0.377	0.00123687
ENSMUSG00000014554	DGUOK	chr6:83480842-83480942;83480216-83480436;83481346-83481462;-	SE	-0.104	0.00316169
ENSMUSG00000014554	DGUOK	chr6:83496685-83496798;83490420-83490608;83506747-83506821;-	SE	0.275	0.00384147
ENSMUSG00000026767	MINDY3	chr2:12382102-12382183;12364446-12364519;12396178-12396258;-	SE	0.222	0.0010088
ENSMUSG00000026767	MINDY3	chr2:12386608-12386679;12364446-12364519;12396178-12396258;-	SE	0.232	0.000387423
ENSMUSG00000026767	MINDY3	chr2:12400022-12400137;12397492-12397566;12405859-12405920;-	SE	0.23	0.00468764
ENSMUSG00000032680	6820408C15RIK	chr2:152434032-152434148;152428924-152429024;152440764-152440922;+	SE	0.587	0.0156308
ENSMUSG00000032680	6820408C15RIK	chr2:152434035-152434148;152428924-152429024;152440764-152440922;+	SE	0.506	0.0225173
ENSMUSG00000026131	DST	chr1:34296741-34296759;34295461-34295536;34299720-34299838;+	SE	-0.201	8.69691e-05
ENSMUSG00000026131	DST	chr1:34301860-34301932;34299720-34299838;34302829-34303032;+	SE	-0.325	0.000798852
ENSMUSG00000030516	TJP1	chr7:65314092-65314332;65312554-65313424;65314658-65315009;-	SE	-0.185	0.00253304
ENSMUSG00000026490	CDC42BPA	chr1:180155794-180155980;180150134-180150258;180159605-180159723;+	SE	0.219	0.00104173
ENSMUSG00000028483	SNAPC3	chr4:83427781-83427866;83418705-83418783;83435190-83435295;+	SE	-0.13	0.0280035
ENSMUSG00000027244	ATG13	chr2:91682025-91682136;91681558-91681695;91684668-91684759;-	SE	-0.292	0.00439389
ENSMUSG00000073176	ZFP449	chrX:56348282-56348728;56346399-56346439;56353462-56353667;+	SE	-0.165	0.046977
ENSMUSG00000097039	PVT1	chr15:62244718-62244857;62242433-62242561;62249157-62249223;+	SE	-0.238	0.0104907
ENSMUSG00000016346	KCNQ2	chr2:181092238-181092292;181088346-181088534;181096949-181096979;-	SE	0.373	0.000361754
ENSMUSG00000022139	MBNL2	chr14:120324793-120325412;120275668-120275905;120379149-120379314;+	SE	-0.745	0
ENSMUSG00000022139	MBNL2	chr14:120395711-120395765;120388899-120389163;120396450-120396604;+	SE	0.412	1.12755e-09
ENSMUSG00000030166	RAD52	chr6:119911047-119911141;119902702-119902835;119913001-119913103;+	SE	0.343	0.0177981
ENSMUSG00000025950	IDH1	chr1:65181627-65181698;65175230-65175368;65186304-65186479;-	SE	-0.225	0.0324419
ENSMUSG00000037470	UGGT1	chr1:36176775-36176799;36176232-36176327;36177517-36177616;-	SE	-0.101	0.036806
ENSMUSG00000037996	SLC24A2	chr4:87176161-87176347;87072441-87073296;87226882-87227963;-	SE	-0.164	0.00252953
ENSMUSG00000026425	SRGAP2	chr1:131292520-131292845;131285250-131289740;131296319-131296466;-	SE	-0.11	0.0292028
ENSMUSG00000056763	CSPP1	chr1:10059823-10059847;10058719-10058823;10064332-10064413;+	SE	-0.437	0.00103139
ENSMUSG00000056763	CSPP1	chr1:10085746-10085952;10083500-10083558;10088050-10088184;+	SE	-0.304	0.00636543
ENSMUSG00000028649	MACF1	chr4:123368820-123368835;123367874-123368037;123369804-123369968;-	SE	-0.117	0.0287713
ENSMUSG00000037341	SLC9A7	chrX:20138912-20138972;20131770-20131834;20158814-20158968;-	SE	0.404	0.0055074
ENSMUSG00000087177	E130307A14RIK	chr10:39645555-39645808;39640379-39640511;39731737-39731982;-	SE	0.272	0.0164225
ENSMUSG00000029860	ZYX	chr6:42350945-42351148;42350032-42350476;42351474-42351969;+	SE	0.302	0.0134623
ENSMUSG00000039717	RALYL	chr3:13472699-13472792;13471654-13471943;13776824-13777103;+	SE	0.177	0.020668
ENSMUSG00000021916	GLT8D1	chr14:31004694-31004790;31001675-31001997;31006458-31006512;+	SE	-0.391	0.00162287
ENSMUSG00000021916	GLT8D1	chr14:31004717-31004790;31001460-31001997;31006458-31006512;+	SE	-0.383	0.0020282
ENSMUSG00000038608	DOCK10	chr1:80503918-80503994;80501187-80501826;80505324-80505463;-	SE	0.373	0.000745812
ENSMUSG00000063142	KCNMA1	chr14:23306724-23306753;23299394-23300045;23309039-23309264;-	SE	-0.332	0.0245075
ENSMUSG00000063142	KCNMA1	chr14:23336039-23336120;23330839-23330970;23336944-23337058;-	SE	-0.33	0.000382778
ENSMUSG00000079110	CAPN3	chr2:120501210-120501324;120496977-120497014;120502102-120502180;+	SE	0.204	0.0452484
ENSMUSG00000015968	CACNA1D	chr14:30129788-30129848;30128771-30128798;30130116-30130204;-	SE	-0.679	3.1862e-07
ENSMUSG00000028373	ASTN2	chr4:66059129-66059237;65992287-65992434;66119056-66119212;-	SE	-0.341	0.00212073
ENSMUSG00000022995	ENAH	chr1:181931173-181931185;181930677-181930762;181956393-181956571;-	SE	-0.235	0.0255367
ENSMUSG00000042564	FAM227A	chr15:79628756-79628830;79626236-79626331;79630025-79630119;-	SE	0.258	0.00618077
ENSMUSG00000073609	D2HGDH	chr1:93832595-93832789;93829756-93829896;93835286-93835455;+	SE	0.294	0.0413538
ENSMUSG00000097756	A730056A06RIK	chr7:73332427-73332505;73316252-73316442;73375516-73375774;-	SE	-0.44	0.00438432
ENSMUSG00000028919	ARHGEF19	chr4:141244817-141244966;141242854-141243010;141246174-141246412;+	SE	-0.122	0.00683956
ENSMUSG00000027787	NMD3	chr3:69724256-69724391;69722254-69722466;69726360-69726409;+	SE	0.162	0.0107001
ENSMUSG00000049606	ZFP644	chr5:106634830-106635436;106619539-106619642;106635609-106636323;-	SE	-0.109	0.0168903
ENSMUSG00000049606	ZFP644	chr5:106635609-106638635;106619539-106619642;106666784-106666845;-	SE	-0.127	0.0355288
ENSMUSG00000049606	ZFP644	chr5:106695136-106695699;106690590-106690877;106696233-106696546;-	SE	0.592	1.20478e-05
ENSMUSG00000028218	FAM92A	chr4:12169957-12169978;12168964-12169033;12170983-12171168;-	SE	-0.136	0.00600062
ENSMUSG00000032826	ANK2	chr3:126979255-126979267;126976844-126976947;126981799-126981944;-	SE	-0.188	0.00148659
ENSMUSG00000049690	NCKAP5	chr1:126033772-126033964;126024275-126028015;126102543-126102663;-	SE	-0.395	0.0139563
ENSMUSG00000041670	RIMS1	chr1:22412210-22412294;22404443-22404515;22421740-22421830;-	SE	0.575	0.00633631
ENSMUSG00000033060	LMO7	chr14:101931171-101931280;101929175-101929451;101932569-101932672;+	SE	0.428	3.74545e-05
ENSMUSG00000042761	MRAP2	chr9:87144530-87144675;87144342-87144397;87169524-87169658;+	SE	0.383	0.0319094
ENSMUSG00000041263	RUSC1	chr3:89090495-89090906;89089668-89089767;89091137-89092561;-	SE	-0.108	0.0479658
ENSMUSG00000051359	NCALD	chr15:37584455-37584505;37563390-37563464;37661031-37661086;-	SE	0.132	0.00932915
ENSMUSG00000049225	PDP1	chr4:11965613-11965648;11959806-11962233;11965883-11965927;-	SE	0.183	5.88374e-05
ENSMUSG00000057147	DPH6	chr2:114523043-114523138;114519668-114519799;114535524-114535586;-	SE	-0.207	0.00124662
ENSMUSG00000086968	4933431E20RIK	chr3:107894860-107894992;107894128-107894215;107895642-107895774;-	SE	-0.187	0.00150039
ENSMUSG00000086968	4933431E20RIK	chr3:107894860-107894992;107894588-107894656;107895642-107895774;-	SE	0.102	0.0140255
ENSMUSG00000070047	FAT1	chr8:45042208-45042319;45041879-45042033;45043922-45044554;+	SE	0.113	0.0163698
ENSMUSG00000070047	FAT1	chr8:45049841-45049877;45045030-45045168;45050780-45050918;+	SE	0.725	0.00221213
ENSMUSG00000050323	NDUFAF6	chr4:11066650-11066707;11062049-11062152;11070199-11070322;-	SE	-0.42	7.33749e-05
ENSMUSG00000052572	DLG2	chr7:92420631-92420673;92418087-92418133;92427690-92427741;+	SE	0.337	6.95973e-10
ENSMUSG00000049411	TMEM241	chr18:12118403-12118450;12113394-12113472;12121380-12121468;-	SE	0.344	0.00256321
ENSMUSG00000030695	ALDOA	chr7:126797973-126798126;126797643-126797776;126798822-126798912;-	SE	0.307	0.045252
ENSMUSG00000056211	R3HDM1	chr1:128162768-128162858;128153188-128153399;128167892-128168007;+	SE	-0.316	0.00103139
ENSMUSG00000017421	ZFP207	chr11:80393083-80393176;80391834-80391992;80394285-80394531;+	SE	-0.18	0.0195712
ENSMUSG00000058835	ABI1	chr2:22963213-22963228;22962400-22962501;22971082-22971259;-	SE	-0.138	0.0168903
ENSMUSG00000026790	ODF2	chr2:29893000-29893154;29892185-29892276;29893443-29893512;+	SE	-0.118	0.0383423
ENSMUSG00000026790	ODF2	chr2:29893037-29893154;29892185-29892276;29893443-29893512;+	SE	-0.136	0.0287713
ENSMUSG00000045777	IFITM10	chr7:142370857-142371310;142355507-142356114;142372161-142372259;-	SE	0.168	0.0055074
ENSMUSG00000053046	BRSK2	chr7:141990347-141990413;141988285-141988436;141992239-141992300;+	SE	-0.276	0.000525447
ENSMUSG00000037058	PAIP2	chr18:35600044-35600117;35598640-35598759;35608737-35608819;+	SE	0.472	0.00430992
ENSMUSG00000031229	ATRX	chrX:105884306-105884420;105879908-105880018;105887714-105887823;-	SE	-0.186	0.0168169
ENSMUSG00000031229	ATRX	chrX:105899880-105899993;105890916-105890972;105928958-105929397;-	SE	-0.22	0.00631294
ENSMUSG00000031229	ATRX	chrX:105911469-105911654;105890916-105890972;105928958-105929350;-	SE	-0.404	0.000227113
ENSMUSG00000031229	ATRX	chrX:105911469-105911654;105899880-105899993;105929099-105929346;-	SE	-0.207	0.0215633
ENSMUSG00000039844	RAPGEF1	chr2:29720642-29720738;29707197-29707400;29722223-29722309;+	SE	-0.206	0.00252953
ENSMUSG00000024187	FAM234A	chr17:26225911-26226023;26220280-26220580;26244005-26244223;-	SE	0.237	0.010237
ENSMUSG00000024187	FAM234A	chr17:26225927-26226023;26220280-26220580;26244005-26244168;-	SE	0.282	0.00821692
ENSMUSG00000057738	SPTAN1	chr2:30001099-30001159;29999913-30000062;30002230-30002429;+	SE	-0.299	1.78808e-09
ENSMUSG00000026289	ATG16L1	chr1:87774812-87774869;87774144-87774231;87775756-87775859;+	SE	-0.299	0.000229049
ENSMUSG00000026289	ATG16L1	chr1:87775080-87775128;87774812-87774869;87775756-87775859;+	SE	-0.319	4.41933e-05
ENSMUSG00000038506	DCUN1D2	chr8:13261384-13261467;13255962-13257976;13271589-13271720;-	SE	-0.204	0.0173856
ENSMUSG00000036053	FMNL2	chr2:53130411-53130458;53126852-53126976;53131839-53133804;+	SE	0.23	0.0158691
ENSMUSG00000036053	FMNL2	chr2:53130411-53130505;53126852-53126976;53131839-53133804;+	SE	0.255	0.0452484
ENSMUSG00000036333	KIDINS220	chr12:25041245-25041302;25040455-25040569;25047893-25047926;+	SE	0.115	0.0121594
ENSMUSG00000036333	KIDINS220	chr12:25047893-25047926;25040455-25040569;25051094-25051226;+	SE	-0.327	0.00405365
ENSMUSG00000055897	PPP4R1L-PS	chr2:173589787-173590796;173589504-173589674;173592116-173592333;-	SE	0.417	0.00561454
ENSMUSG00000042632	PLA2G6	chr15:79304304-79304469;79302618-79302697;79305702-79305715;-	SE	0.129	0.00257988
ENSMUSG00000042359	OSBPL6	chr2:76560185-76560260;76555889-76555982;76564783-76564949;+	SE	-0.162	0.0127981
ENSMUSG00000036591	ARHGAP21	chr2:20883199-20883229;20879960-20881851;20887105-20887160;-	SE	-0.367	0.000548071
ENSMUSG00000041977	ARHGEF11	chr3:87734423-87734552;87733147-87733504;87735344-87735571;+	SE	-0.11	0.00552392
ENSMUSG00000038260	TRPM4	chr7:45327720-45327895;45327271-45327452;45333381-45333452;-	SE	0.511	0.000347045
ENSMUSG00000033767	TMEM131L	chr3:83909151-83909334;83906346-83906425;83910368-83910508;-	SE	0.53	0.00246022
ENSMUSG00000023026	DIP2B	chr15:100151150-100151363;100142021-100142147;100154156-100154306;+	SE	0.353	0.000148413
ENSMUSG00000048038	CCDC187	chr2:26253339-26253482;26251997-26252086;26254754-26254885;-	SE	-0.407	0.00873921
ENSMUSG00000026853	CRAT	chr2:30413859-30413996;30412982-30413246;30415194-30415308;-	SE	0.441	0.0125789
ENSMUSG00000029027	DFFB	chr4:153972607-153972678;153971580-153971660;153972779-153972968;-	SE	-0.237	0.0039257
ENSMUSG00000075415	FNBP1	chr2:31048204-31048288;31044881-31044896;31052984-31053137;-	SE	-0.449	0.000382778
ENSMUSG00000031256	CSTF2	chrX:134072677-134072764;134072414-134072474;134073213-134073277;+	SE	0.137	0.020668
ENSMUSG00000039262	PRRC2B	chr2:32229262-32229344;32226944-32227036;32230610-32231162;+	SE	-0.127	0.00463926
ENSMUSG00000002546	GOLGA2	chr2:32293314-32293395;32292092-32292215;32296625-32296721;+	SE	-0.262	0.0268672
ENSMUSG00000026825	DNM1	chr2:32310450-32310487;32308470-32309064;32312126-32312342;-	SE	0.157	0.000553074
ENSMUSG00000039671	ZMYND8	chr2:165787163-165787247;165784151-165785738;165791904-165791971;-	SE	0.306	0.0251639
ENSMUSG00000028760	EIF4G3	chr4:138084256-138084370;138082892-138082988;138096751-138096931;+	SE	-0.232	0.043152
ENSMUSG00000040621	GEMIN8	chrX:166176844-166177079;166170453-166170550;166178791-166178830;+	SE	-0.415	0.0016
ENSMUSG00000040621	GEMIN8	chrX:166178533-166178642;166170494-166170550;166178791-166178830;+	SE	-0.271	0.0367671
ENSMUSG00000034826	NUP54	chr5:92434221-92434383;92431038-92431122;92435003-92435123;-	SE	-0.37	0.00342124
ENSMUSG00000036202	RIF1	chr2:52116667-52116745;52116247-52116394;52116834-52116950;+	SE	-0.246	0.00180286
ENSMUSG00000030616	SYTL2	chr7:90388867-90388915;90386998-90387556;90392358-90392453;+	SE	0.517	0.0168169
ENSMUSG00000026839	UPP2	chr2:58617633-58617728;58567386-58567528;58624592-58624605;+	SE	-0.284	0.0148319
ENSMUSG00000026970	RBMS1	chr2:60759758-60759806;60758803-60758854;60762052-60762146;-	SE	0.269	0.000121484
ENSMUSG00000063889	CREM	chr18:3276693-3276729;3273421-3273578;3325360-3325474;-	SE	0.271	0.0058108
ENSMUSG00000002109	DDB2	chr2:91218743-91218889;91217306-91217406;91234107-91234299;-	SE	-0.378	0.000666873
ENSMUSG00000006423	C330007P06RIK	chrX:36856851-36856893;36854282-36854421;36863623-36863741;-	SE	0.269	0.00264932
ENSMUSG00000027002	NCKAP1	chr2:80571212-80571230;80570118-80570229;80580857-80581380;-	SE	-0.236	0.000521436
ENSMUSG00000027598	ITCH	chr2:155157773-155157975;155138195-155138272;155163392-155163483;+	SE	-0.229	0.0178632
ENSMUSG00000097451	RIAN	chr12:109617173-109617349;109607413-109607496;109620312-109620400;+	SE	-0.152	0.00704083
ENSMUSG00000097451	RIAN	chr12:109617210-109617349;109607463-109607496;109620312-109620400;+	SE	-0.147	0.00696299
ENSMUSG00000097451	RIAN	chr12:109634193-109634354;109627047-109627153;109635393-109635457;+	SE	0.226	0.0273745
ENSMUSG00000034101	CTNND1	chr2:84624269-84624449;84622010-84622082;84650405-84650745;-	SE	-0.26	1.20478e-05
ENSMUSG00000034101	CTNND1	chr2:84624269-84624558;84622010-84622082;84650405-84650510;-	SE	-0.241	8.17344e-06
ENSMUSG00000063077	KIF1B	chr4:149220541-149220790;149214906-149215025;149222226-149222364;-	SE	-0.108	0.00938108
ENSMUSG00000039852	RERE	chr4:150439342-150439468;150431522-150431593;150468694-150468800;+	SE	-0.131	0.00421977
ENSMUSG00000002043	TRAPPC6A	chr7:19514200-19514268;19508711-19508832;19514421-19514539;+	SE	-0.222	0.0177981
ENSMUSG00000055053	NFIC	chr10:81403351-81403428;81399137-81401071;81404823-81405008;-	SE	0.128	0.0282224
ENSMUSG00000049728	ZFP668	chr7:127874676-127874758;127867755-127868424;127875410-127875657;-	SE	-0.49	0.00940259
ENSMUSG00000056476	MED12L	chr3:59039165-59039198;59037559-59037751;59042253-59042413;+	SE	0.333	0.0079941
ENSMUSG00000031093	DOCK11	chrX:36075916-36075934;36069847-36069986;36076098-36076227;+	SE	-0.599	4.48077e-06
ENSMUSG00000041654	SLC39A11	chr11:113591781-113591932;113562005-113562124;113649941-113650070;-	SE	0.241	0.0359875
ENSMUSG00000039542	NCAM1	chr9:49550539-49550569;49546157-49546308;49557095-49557238;-	SE	-0.269	0.000313232
ENSMUSG00000022756	SLC7A4	chr16:17576080-17576203;17575688-17575968;17576431-17576631;-	SE	-0.428	0.000229049
ENSMUSG00000027332	IVD	chr2:118877660-118877765;118876432-118876969;118877874-118877900;+	SE	0.186	0.0176638
ENSMUSG00000049119	FAM110B	chr4:5678902-5678998;5644089-5644410;5729570-5729657;+	SE	-0.47	0.0154111
ENSMUSG00000056602	FRY	chr5:150488960-150488978;150481492-150481576;150491077-150491188;+	SE	-0.162	0.0265452
ENSMUSG00000034032	RPAP1	chr2:119787220-119787297;119783733-119783970;119787414-119787519;-	SE	-0.478	0.0212127
ENSMUSG00000027327	1700037H04RIK	chr2:131151617-131151756;131148280-131148294;131153593-131153710;-	SE	0.115	0.0170354
ENSMUSG00000026959	GRIN1	chr2:25311342-25311405;25310374-25310475;25313427-25313604;-	SE	0.141	1.77954e-05
ENSMUSG00000097788	GM16596	chr12:108540580-108540638;108539397-108539473;108555378-108555468;-	SE	-0.611	0.00353031
ENSMUSG00000022883	ROBO1	chr16:72993666-72993693;72989598-72989796;72995116-72995159;+	SE	-0.186	0.0148515
ENSMUSG00000052298	CDC42SE2	chr11:54756405-54756559;54739985-54740550;54787559-54787625;-	SE	0.159	0.000922975
ENSMUSG00000080316	SPACA6	chr17:17837664-17837769;17837508-17837586;17838086-17838243;+	SE	0.596	6.32218e-07
ENSMUSG00000080316	SPACA6	chr17:17837664-17837771;17837508-17837586;17838086-17838243;+	SE	0.688	1.6217e-07
ENSMUSG00000080316	SPACA6	chr17:17837669-17837769;17837508-17837586;17838086-17838243;+	SE	0.622	3.1862e-07
ENSMUSG00000032850	RNFT2	chr5:118243880-118243980;118242849-118242985;118244971-118244992;-	SE	0.839	6.95973e-10
ENSMUSG00000003363	PLD3	chr7:27545187-27545262;27542743-27542904;27552997-27553016;-	SE	-0.11	0.0168169
ENSMUSG00000003363	PLD3	chr7:27545187-27545285;27542815-27542904;27552997-27553151;-	SE	-0.162	0.0292326
ENSMUSG00000058318	PHF21A	chr2:92187043-92187408;92184267-92184352;92214048-92214089;+	SE	0.112	0.00549159
ENSMUSG00000031150	CCDC120	chrX:7735071-7735170;7731713-7734098;7735300-7735475;-	SE	0.451	0.000417976
ENSMUSG00000074282	ZFP94	chr7:24311464-24311503;24308870-24309197;24312381-24312495;-	SE	-0.331	0.0139563
ENSMUSG00000034006	SLC66A2	chr18:80272461-80272515;80263419-80263553;80283275-80283492;+	SE	0.159	0.0255643
ENSMUSG00000014592	CAMTA1	chr4:151835813-151835883;151830417-151830536;151861624-151861669;-	SE	0.242	0.0135967
ENSMUSG00000029055	PLCH2	chr4:154985365-154985392;154983366-154984965;154986718-154987016;-	SE	-0.507	2.62068e-06
ENSMUSG00000040537	ADAM22	chr5:8087981-8088068;8082142-8082269;8090141-8090252;-	SE	0.34	0.000105647
ENSMUSG00000040537	ADAM22	chr5:8090141-8090252;8082142-8082269;8092339-8092406;-	SE	-0.137	9.86789e-07
ENSMUSG00000040003	MAGI2	chr5:20543584-20543626;20534336-20534526;20550206-20550298;+	SE	0.153	0.0164225
ENSMUSG00000106379	LHFPL3	chr5:23221864-23221912;23102411-23102648;23273334-23275597;+	SE	-0.164	0.0367671
ENSMUSG00000039000	UBE3C	chr5:29592118-29592302;29590828-29590956;29597068-29597184;+	SE	-0.159	0.00194838
ENSMUSG00000116207	NNT	chr13:119372395-119372591;119369911-119370145;119381675-119381863;-	SE	-0.151	0.0107773
ENSMUSG00000033256	SHF	chr2:122355474-122355615;122354028-122354197;122357082-122357289;-	SE	-0.154	0.0294768
ENSMUSG00000000301	PEMT	chr11:60031712-60031820;59983442-59983558;60046339-60046481;-	SE	-0.484	0.00405365
ENSMUSG00000046572	ZFP518B	chr5:38683192-38683258;38682484-38682782;38684678-38684750;-	SE	0.415	0.0381997
ENSMUSG00000031351	ZFP185	chrX:73003372-73003459;73002574-73002658;73012439-73012628;+	SE	-0.242	0.000858921
ENSMUSG00000029208	GUF1	chr5:69563082-69563222;69561653-69561857;69564523-69564647;+	SE	-0.544	0.000511571
ENSMUSG00000036435	EXOC1	chr5:76540746-76540767;76537697-76537857;76542050-76542238;+	SE	-0.382	0.000866443
ENSMUSG00000036435	EXOC1	chr5:76557818-76557863;76554099-76554205;76559003-76559167;+	SE	0.192	0.00293729
ENSMUSG00000037605	ADGRL3	chr5:81663385-81663424;81660261-81660447;81688508-81688692;+	SE	-0.185	0.0123973
ENSMUSG00000059475	ZFP426	chr9:20486329-20486437;20478132-20478254;20492385-20492451;-	SE	-0.21	0.00764208
ENSMUSG00000034573	PTPN13	chr5:103501366-103501912;103492222-103492310;103516327-103516423;+	SE	-0.121	0.00220047
ENSMUSG00000031502	COL4A1	chr8:11204535-11204552;11202893-11203008;11206225-11206403;-	SE	-0.119	0.0409856
ENSMUSG00000022223	SDR39U1	chr14:55898242-55898386;55897282-55898012;55899183-55899305;-	SE	0.152	0.000361754
ENSMUSG00000022223	SDR39U1	chr14:55898242-55898477;55897558-55898012;55899183-55899305;-	SE	0.187	0.000229049
ENSMUSG00000062115	RAI1	chr11:60140240-60140370;60105012-60105394;60185095-60185431;+	SE	-0.153	0.0277209
ENSMUSG00000029505	EP400	chr5:110740181-110740289;110737671-110739681;110741969-110742060;-	SE	0.313	0.0145636
ENSMUSG00000029538	SRSF9	chr5:115331449-115331539;115330497-115330658;115332116-115332289;+	SE	-0.307	0.00109623
ENSMUSG00000029538	SRSF9	chr5:115331460-115331539;115330577-115330658;115332116-115332289;+	SE	-0.259	0.00663016
ENSMUSG00000092607	SCNM1	chr3:95132824-95132913;95129728-95129883;95133016-95133111;-	SE	0.123	0.000858921
ENSMUSG00000042726	TRAFD1	chr5:121384744-121384845;121384039-121384104;121385524-121385577;-	SE	0.117	0.00764349
ENSMUSG00000029471	CAMKK2	chr5:122736987-122737030;122731169-122734245;122737432-122737533;-	SE	-0.389	0.000386572
ENSMUSG00000038095	SBNO1	chr5:124413184-124413289;124410069-124410379;124414398-124414527;-	SE	-0.159	0.00570517
ENSMUSG00000040557	METTL27	chr5:134935778-134935871;134934288-134934424;134940456-134940634;+	SE	-0.396	0.00310409
ENSMUSG00000031078	CTTN	chr7:144452026-144452137;144449559-144449615;144452547-144452587;-	SE	0.322	0.00265641
ENSMUSG00000037234	HOOK3	chr8:26068558-26068669;26067849-26067937;26070073-26070238;-	SE	0.244	0.0258218
ENSMUSG00000019054	FIS1	chr5:136964208-136964395;136953405-136953590;136965092-136965169;+	SE	0.606	0.000830023
ENSMUSG00000036555	IQCE	chr5:140669021-140669105;140666007-140666208;140670466-140670567;-	SE	-0.304	0.00335677
ENSMUSG00000036555	IQCE	chr5:140669021-140669120;140666028-140666208;140670466-140670567;-	SE	-0.297	0.00360639
ENSMUSG00000036555	IQCE	chr5:140687784-140687855;140686327-140686400;140689812-140689863;-	SE	-0.23	0.0337552
ENSMUSG00000024163	MAPK8IP3	chr17:24908410-24908428;24907328-24907386;24909149-24909161;-	SE	-0.166	0.0272092
ENSMUSG00000024163	MAPK8IP3	chr17:24920471-24920495;24918087-24918136;24923815-24923868;-	SE	0.208	0.0136639
ENSMUSG00000024969	MARK2	chr19:7279110-7279278;7277279-7277450;7279985-7280012;-	SE	-0.329	0.00108529
ENSMUSG00000022629	KIF21A	chr15:90949005-90949044;90943764-90943901;90952710-90952818;-	SE	-0.234	0.0177981
ENSMUSG00000040618	PCK2	chr14:55543588-55543773;55542400-55542651;55543859-55544063;+	SE	0.183	0.00152859
ENSMUSG00000040407	AKAP9	chr5:4004802-4004943;4003560-4003782;4005409-4005513;+	SE	-0.195	0.0055503
ENSMUSG00000020346	MGAT1	chr11:49251549-49251674;49245192-49245617;49260570-49260691;+	SE	0.21	0.0348445
ENSMUSG00000038665	DGKI	chr6:36994858-36994921;36975146-36975247;37000041-37000241;-	SE	0.139	0.008205
ENSMUSG00000057691	ZFP746	chr6:48066428-48066554;48062394-48064949;48067168-48067360;-	SE	-0.292	0.00915128
ENSMUSG00000107476	ZFP862-PS	chr6:48515236-48515356;48514151-48514326;48527444-48527549;+	SE	-0.352	0.00113486
ENSMUSG00000107476	ZFP862-PS	chr6:48525023-48525122;48514151-48514326;48527444-48527549;+	SE	-0.402	0.00088554
ENSMUSG00000040312	CCHCR1	chr17:35517790-35517939;35517175-35517229;35518216-35518283;+	SE	0.728	0.00125495
ENSMUSG00000047909	ANKRD16	chr2:11785122-11785260;11784290-11784452;11786223-11786302;+	SE	-0.493	0.000389599
ENSMUSG00000047909	ANKRD16	chr2:11785169-11785260;11784292-11784452;11786223-11786302;+	SE	-0.511	0.00103316
ENSMUSG00000086040	WIPF3	chr6:54489007-54489109;54487907-54488030;54496479-54496556;+	SE	0.163	0.0418282
ENSMUSG00000027259	ADAL	chr2:121142523-121142654;121142092-121142303;121143148-121143209;+	SE	-0.237	0.00151147
ENSMUSG00000003190	BCL2L12	chr7:44993810-44994271;44992743-44993031;44994362-44994449;-	SE	-0.378	0.0318205
ENSMUSG00000034731	DGKH	chr14:78575886-78576012;78570070-78570157;78577448-78577557;-	SE	0.473	0.00256877
ENSMUSG00000034731	DGKH	chr14:78575886-78576017;78570002-78570157;78577448-78577557;-	SE	0.472	0.00240374
ENSMUSG00000053470	KDM3A	chr6:71632496-71632579;71632055-71632271;71632837-71632905;-	SE	-0.236	0.0010088
ENSMUSG00000069678	PCGF1	chr6:83078400-83078478;83077868-83078238;83078894-83078995;+	SE	0.173	0.00679388
ENSMUSG00000022565	PLEC	chr15:76194558-76194573;76194340-76194430;76194750-76194812;-	SE	-0.339	0.0476565
ENSMUSG00000030067	FOXP1	chr6:99234793-99234906;99161939-99163029;99260344-99260419;-	SE	-0.333	0.00331822
ENSMUSG00000002908	KCNN1	chr8:70848777-70848888;70848174-70848302;70850599-70850741;-	SE	-0.31	0.048177
ENSMUSG00000034023	FANCD2	chr6:113586209-113586248;113585471-113585543;113587381-113587456;+	SE	-0.455	0.0167677
ENSMUSG00000030852	TACC2	chr7:130743543-130743684;130742129-130742301;130751189-130751333;+	SE	-0.305	0.00741906
ENSMUSG00000042079	HNRNPF	chr6:117907148-117907208;117906789-117906839;117917469-117917598;+	SE	-0.185	0.0251639
ENSMUSG00000036934	4921524J17RIK	chr8:85426859-85426956;85412112-85412295;85432658-85432833;-	SE	-0.119	0.0150809
ENSMUSG00000034757	TMUB2	chr11:102285979-102286116;102284950-102285088;102287307-102287391;+	SE	0.23	0.00934917
ENSMUSG00000038346	ZFP384	chr6:125025847-125025940;125024745-125025082;125030797-125031022;+	SE	-0.103	0.0428297
ENSMUSG00000051504	SIGLECH	chr7:55768886-55769165;55768183-55768721;55771602-55771696;+	SE	-0.391	0.0020275
ENSMUSG00000051504	SIGLECH	chr7:55769331-55769379;55768183-55768721;55771602-55771696;+	SE	-0.423	0.00111436
ENSMUSG00000057363	UXS1	chr1:43790463-43790550;43780064-43780169;43797244-43797305;-	SE	0.327	0.013282
ENSMUSG00000057363	UXS1	chr1:43790463-43790644;43780064-43780169;43797244-43797305;-	SE	0.393	0.00237511
ENSMUSG00000097156	GM3764	chr3:88222969-88223054;88220955-88221050;88224267-88224435;+	SE	0.137	0.0364034
ENSMUSG00000030231	PLEKHA5	chr6:140593554-140593657;140591627-140591764;140596248-140597110;+	SE	0.252	0.026391
ENSMUSG00000030279	C2CD5	chr6:143019327-143019429;143017882-143018073;143020323-143020374;-	SE	0.179	0.00571235
ENSMUSG00000041540	SOX5	chr6:143907386-143907533;143873972-143874150;143941350-143941436;-	SE	0.245	0.0112238
ENSMUSG00000040112	MRPS35	chr6:147060141-147060251;147055851-147055991;147061422-147061492;+	SE	0.145	0.00108689
ENSMUSG00000003452	BICD1	chr6:149550349-149550425;149518905-149519113;149556643-149556731;+	SE	-0.35	0.00256877
ENSMUSG00000023805	SYNJ2	chr17:6036356-6036505;6035410-6035559;6037383-6037462;+	SE	-0.391	0.0013065
ENSMUSG00000024219	ANKS1	chr17:27986251-27986327;27985065-27985362;27986550-27986652;+	SE	0.237	0.0217391
ENSMUSG00000042605	ATXN2	chr5:121781332-121781542;121779417-121779596;121783856-121784039;+	SE	-0.144	0.000250309
ENSMUSG00000035566	PCDH17	chr14:84477322-84477381;84443562-84448653;84477514-84477687;+	SE	-0.182	0.000350401
ENSMUSG00000040250	INTS13	chr6:146550086-146550164;146549631-146549985;146550638-146550774;-	SE	-0.518	0.000199597
ENSMUSG00000041229	PHF8	chrX:151572365-151572668;151570341-151570431;151573412-151573516;+	SE	-0.329	0.01723
ENSMUSG00000046541	ZFP526	chr7:25224114-25224207;25221424-25221504;25224300-25227507;+	SE	0.411	0.0104087
ENSMUSG00000066892	FBXL12	chr9:20642203-20644298;20642023-20642096;20644572-20644747;-	SE	0.451	0.00125495
ENSMUSG00000066892	FBXL12	chr9:20644194-20644298;20641562-20642096;20644572-20644742;-	SE	0.401	0.00271239
ENSMUSG00000003435	SUPT5	chr7:28330017-28330029;28329582-28329652;28330579-28330645;-	SE	0.18	0.0216948
ENSMUSG00000036634	MAG	chr7:30900351-30900396;30899175-30899698;30900637-30900737;-	SE	-0.164	0.00363419
ENSMUSG00000034602	MON2	chr10:123023085-123023088;123022833-123022944;123023909-123024011;-	SE	-0.389	0.0305227
ENSMUSG00000055805	FMNL1	chr11:103183015-103183033;103182641-103182767;103185620-103185729;+	SE	-0.156	0.0205482
ENSMUSG00000055409	NELL1	chr7:50826259-50826400;50701155-50701251;50848482-50848676;+	SE	-0.246	0.000199597
ENSMUSG00000035829	PPP1R26	chr2:28448691-28448908;28447884-28447982;28450301-28450506;+	SE	-0.343	0.000830023
ENSMUSG00000031644	NEK1	chr8:61071750-61071834;61054519-61054622;61072275-61072359;+	SE	0.243	0.00940684
ENSMUSG00000045482	TRRAP	chr5:144810150-144810204;144807322-144807391;144811894-144812014;+	SE	-0.399	0.00420857
ENSMUSG00000030536	IQGAP1	chr7:80729643-80729691;80728848-80729081;80730068-80730153;-	SE	-0.281	0.00570517
ENSMUSG00000097277	2900076A07RIK	chr7:81529156-81529258;81528791-81528940;81529346-81529527;+	SE	0.223	0.000593836
ENSMUSG00000019907	PPP1R12A	chr10:108253324-108253495;108252756-108252924;108259755-108259846;+	SE	0.332	3.06509e-05
ENSMUSG00000029267	MTF2	chr5:108069161-108069363;108065715-108065965;108080824-108081023;+	SE	-0.204	0.017939
ENSMUSG00000029267	MTF2	chr5:108069161-108069523;108065715-108065965;108080824-108081023;+	SE	-0.255	0.0148319
ENSMUSG00000029267	MTF2	chr5:108073306-108073454;108065673-108065965;108080824-108080841;+	SE	-0.174	0.0162308
ENSMUSG00000039361	PICALM	chr7:90194272-90194296;90191653-90191753;90195654-90195714;+	SE	-0.266	0.0160783
ENSMUSG00000039361	PICALM	chr7:90206159-90206261;90196915-90197020;90207582-90209103;+	SE	-0.181	0.0243352
ENSMUSG00000030987	STIM1	chr7:102433196-102433233;102430884-102430951;102435383-102435900;+	SE	-0.419	0.048299
ENSMUSG00000026305	LRRFIP1	chr1:91084945-91085005;91068562-91068649;91093559-91093637;+	SE	-0.32	0.0039085
ENSMUSG00000026305	LRRFIP1	chr1:91084945-91085005;91068562-91068649;91100576-91100581;+	SE	-0.372	0.0168888
ENSMUSG00000026305	LRRFIP1	chr1:91093559-91093637;91068562-91068649;91100576-91100581;+	SE	-0.406	0.00560054
ENSMUSG00000044465	FAM160A2	chr7:105391576-105391667;105390020-105390352;105399883-105400032;-	SE	0.113	5.33359e-05
ENSMUSG00000057789	BAK1	chr17:27021662-27021682;27021166-27021347;27022438-27022582;-	SE	-0.426	0.00150039
ENSMUSG00000038187	BTBD10	chr7:113351780-113351938;113335321-113335518;113368871-113368958;-	SE	0.257	0.00933322
ENSMUSG00000038187	BTBD10	chr7:113364904-113364969;113335321-113335518;113368871-113368958;-	SE	0.338	0.0175485
ENSMUSG00000038187	BTBD10	chr7:113364904-113364969;113351780-113351938;113368871-113368958;-	SE	-0.139	0.020668
ENSMUSG00000019978	EPB41L2	chr10:25501823-25502138;25488950-25489093;25506174-25506273;+	SE	0.165	0.00059852
ENSMUSG00000063382	BCL9L	chr9:44489654-44489711;44482865-44483486;44500744-44500800;+	SE	-0.309	0.000211231
ENSMUSG00000063382	BCL9L	chr9:44499447-44499549;44482865-44483486;44500744-44500800;+	SE	-0.438	0.000397245
ENSMUSG00000018395	KIF3A	chr11:53588688-53588760;53586834-53586930;53593373-53593530;+	SE	0.5	9.86789e-07
ENSMUSG00000018395	KIF3A	chr11:53590716-53590725;53586834-53586930;53593373-53593530;+	SE	0.567	6.32218e-07
ENSMUSG00000031543	ANK1	chr8:23141595-23141720;23141163-23141304;23148280-23148369;+	SE	-0.2	0.00130722
ENSMUSG00000042138	MSANTD2	chr9:37513613-37513703;37489818-37489833;37517372-37517472;+	SE	-0.455	0.000682503
ENSMUSG00000038637	LRRC56	chr7:141198273-141198361;141196933-141197169;141199778-141199835;+	SE	-0.222	0.0282396
ENSMUSG00000058886	DEAF1	chr7:141301599-141301689;141297179-141297616;141310761-141311009;-	SE	0.102	0.00811457
ENSMUSG00000029478	NCOR2	chr5:125019818-125020046;125018810-125018990;125022870-125022924;-	SE	0.142	0.0163698
ENSMUSG00000019763	RMND1	chr10:4428408-4428465;4427444-4427691;4429076-4429171;-	SE	0.102	0.045252
ENSMUSG00000019854	REPS1	chr10:18107667-18107748;18104153-18104275;18114398-18114486;+	SE	0.347	1.06228e-05
ENSMUSG00000019854	REPS1	chr10:18107670-18107748;18104153-18104275;18114398-18114486;+	SE	0.345	0.000301115
ENSMUSG00000019856	FAM184A	chr10:53646982-53647129;53640944-53641062;53647571-53647756;-	SE	-0.208	0.046977
ENSMUSG00000001151	PCNT	chr10:76403623-76403644;76401331-76401535;76403757-76403874;-	SE	-0.419	0.020668
ENSMUSG00000037876	JMJD1C	chr10:67216982-67217107;67215269-67215375;67218037-67218181;+	SE	-0.176	0.00915499
ENSMUSG00000069601	ANK3	chr10:69929446-69929458;69927694-69927818;69932393-69932496;+	SE	-0.423	0.0308174
ENSMUSG00000069601	ANK3	chr10:69953439-69953472;69950951-69951058;69955925-69956150;+	SE	0.122	0.000733074
ENSMUSG00000061911	MYT1L	chr12:29644312-29644419;29566699-29566797;29730940-29731076;+	SE	-0.158	1.20478e-05
ENSMUSG00000021709	ERBIN	chr13:103827906-103828023;103823313-103823406;103833497-103835028;-	SE	-0.197	0.00230231
ENSMUSG00000021709	ERBIN	chr13:103830187-103830331;103823313-103823406;103833497-103835028;-	SE	-0.369	0.000101408
ENSMUSG00000032114	SLC37A4	chr9:44401706-44401769;44401420-44401534;44402072-44402211;+	SE	-0.244	0.00828979
ENSMUSG00000035863	PALM	chr10:79816791-79816923;79815184-79815241;79819040-79819511;+	SE	-0.139	0.000188458
ENSMUSG00000052446	ZFP961	chr8:71966099-71966160;71965793-71965920;71967898-71968053;+	SE	0.517	0.00291554
ENSMUSG00000029456	ACAD10	chr5:121651955-121652104;121649353-121649548;121656013-121656213;-	SE	0.664	0.00370658
ENSMUSG00000013523	BCAS1	chr2:170366363-170366528;170356247-170356313;170370449-170370491;-	SE	0.2	0.000301115
ENSMUSG00000029095	ABLIM2	chr5:35839789-35839822;35836947-35837097;35841280-35841401;+	SE	-0.345	0.0039257
ENSMUSG00000093930	HMGCS1	chr13:119694889-119695047;119690378-119690513;119699663-119699726;+	SE	-0.397	0.00342124
ENSMUSG00000093930	HMGCS1	chr13:119694988-119695047;119690463-119690513;119699663-119700121;+	SE	-0.317	0.000835741
ENSMUSG00000025404	R3HDM2	chr10:127465130-127465184;127464981-127465013;127471767-127472000;+	SE	-0.187	0.0136119
ENSMUSG00000029629	PHF14	chr6:11933252-11934019;11926726-11926837;11941429-11941574;+	SE	0.214	0.0187227
ENSMUSG00000044433	CAMSAP3	chr8:3600357-3600405;3599216-3599249;3600675-3600814;+	SE	0.423	0.0139563
ENSMUSG00000061533	CEP128	chr12:91255574-91255739;91234043-91234220;91259985-91260636;-	SE	-0.462	0.0116082
ENSMUSG00000024528	SRFBP1	chr18:52478536-52478742;52476299-52476372;52483632-52483704;+	SE	0.488	0.0346765
ENSMUSG00000065954	TACC1	chr8:25200090-25200206;25177933-25177994;25240793-25240901;-	SE	0.324	0.00134499
ENSMUSG00000031483	ERLIN2	chr8:27024833-27024927;27023865-27024165;27025056-27025178;+	SE	-0.524	0.00271344
ENSMUSG00000022306	ZFPM2	chr15:40752895-40753054;40655034-40655583;40774044-40774146;+	SE	0.194	0.00405365
ENSMUSG00000062991	NRG1	chr8:31831204-31831228;31826252-31826355;31837669-31837728;-	SE	0.206	0.0319935
ENSMUSG00000035725	PRKX	chrX:77771246-77771342;77765348-77765406;77773115-77773235;-	SE	-0.293	0.00233292
ENSMUSG00000054648	ZFP869	chr8:69714301-69714409;69710685-69710984;69716283-69716463;-	SE	-0.55	1.06228e-05
ENSMUSG00000031860	PBX4	chr8:69864897-69865014;69859079-69859153;69866467-69866603;+	SE	0.754	2.75644e-06
ENSMUSG00000070003	SSBP4	chr8:70599839-70599899;70599687-70599757;70600395-70600485;-	SE	0.303	0.00507227
ENSMUSG00000025006	SORBS1	chr19:40376644-40377016;40376983-40377016;40373475-40373617;-	A5SS	0.117	0.0387147
ENSMUSG00000024943	SMC5	chr19:23214641-23214740;23214644-23214740;23214065-23214170;-	A5SS	-0.219	0.00379896
ENSMUSG00000052105	MTCL1	chr17:66348218-66348521;66348242-66348521;66346353-66346385;-	A5SS	-0.4	8.88569e-05
ENSMUSG00000042625	SAFB2	chr17:56578636-56578844;56578640-56578844;56577842-56577905;-	A5SS	0.158	0.00377546
ENSMUSG00000023994	NFYA	chr17:48398981-48399065;48398984-48399065;48395649-48395796;-	A5SS	-0.216	0.00377546
ENSMUSG00000022704	QTRT2	chr16:43880967-43881213;43880992-43881213;43880298-43880354;-	A5SS	0.237	0.00507151
ENSMUSG00000022843	CLCN2	chr16:20709076-20709315;20709101-20709315;20708633-20708767;-	A5SS	-0.271	0.000930113
ENSMUSG00000022558	MROH1	chr15:76390030-76390131;76390030-76390127;76392380-76392459;+	A5SS	-0.219	0.00271581
ENSMUSG00000022570	TSTA3	chr15:75926289-75926457;75926323-75926457;75926128-75926193;-	A5SS	0.218	0.00868714
ENSMUSG00000015002	EFR3A	chr15:65815334-65815478;65815334-65815411;65818432-65818560;+	A5SS	-0.314	0.0374025
ENSMUSG00000040877	WDR25	chr12:108897908-108898725;108897908-108898006;108980690-108980838;+	A5SS	-0.3	0.0144973
ENSMUSG00000025451	PAIP1	chr13:119447714-119447840;119447714-119447759;119449903-119450010;+	A5SS	-0.117	0.000482477
ENSMUSG00000035172	PLEKHH3	chr11:101164012-101164471;101164037-101164471;101163505-101163697;-	A5SS	0.193	0.00377546
ENSMUSG00000025221	KCNIP2	chr19:45796278-45797186;45797090-45797186;45795579-45795704;-	A5SS	-0.286	4.91315e-05
ENSMUSG00000035762	TMEM161B	chr13:84283984-84284185;84283984-84284125;84286684-84286798;+	A5SS	-0.413	0.00286116
ENSMUSG00000032316	CLK3	chr9:57758626-57761040;57760823-57761040;57758283-57758350;-	A5SS	-0.205	0.0223926
ENSMUSG00000097589	DLEU2	chr14:61648481-61648822;61648617-61648822;61643359-61643455;-	A5SS	0.644	6.47003e-07
ENSMUSG00000021782	DLG5	chr14:24164382-24164573;24164397-24164573;24164030-24164134;-	A5SS	0.245	0.0268628
ENSMUSG00000022263	TRIO	chr15:27742371-27742510;27742383-27742510;27741251-27741279;-	A5SS	0.11	0.0375774
ENSMUSG00000034771	TLE2	chr10:81586212-81586373;81586212-81586337;81586854-81586928;+	A5SS	-0.315	0.0044991
ENSMUSG00000030815	PHKG2	chr7:127577534-127577710;127577534-127577688;127579666-127579732;+	A5SS	-0.172	0.00379896
ENSMUSG00000030815	PHKG2	chr7:127577534-127578029;127577534-127577688;127579666-127579732;+	A5SS	-0.22	0.00147889
ENSMUSG00000087174	5530601H04RIK	chrX:105068463-105068628;105068570-105068628;105066758-105066877;-	A5SS	-0.163	0.0137917
ENSMUSG00000021288	KLC1	chr12:111789324-111789486;111789324-111789459;111793648-111793699;+	A5SS	-0.317	0
ENSMUSG00000029166	MAPRE3	chr5:30863203-30863405;30863203-30863360;30864573-30864728;+	A5SS	-0.33	0
ENSMUSG00000055923	AASDH	chr5:76886046-76886322;76886129-76886322;76884085-76884201;-	A5SS	-0.584	0.000471244
ENSMUSG00000031154	OTUD5	chrX:7867666-7867838;7867666-7867823;7867922-7868071;+	A5SS	0.109	0.000809615
ENSMUSG00000030516	TJP1	chr7:65299669-65299813;65299708-65299813;65296707-65297667;-	A5SS	-0.329	3.6439e-06
ENSMUSG00000048482	BDNF	chr2:109675896-109676395;109675896-109676312;109723381-109727007;+	A5SS	-0.381	0.000930113
ENSMUSG00000025816	SEC61A2	chr2:5876359-5876561;5876363-5876561;5874226-5874418;-	A5SS	0.159	0.0158841
ENSMUSG00000057715	A830018L16RIK	chr1:11747964-11748100;11747964-11748091;11798480-11798566;+	A5SS	0.257	0.024429
ENSMUSG00000044783	HJURP	chr1:88275027-88275097;88275041-88275097;88267947-88268026;-	A5SS	-0.236	0.0247617
ENSMUSG00000026811	ST6GALNAC6	chr2:32608041-32608225;32608041-32608096;32612223-32612403;+	A5SS	0.111	0.0428471
ENSMUSG00000057182	SCN3A	chr2:65508314-65508662;65508365-65508662;65507146-65507279;-	A5SS	0.19	0.0137917
ENSMUSG00000064329	SCN1A	chr2:66324570-66324951;66324603-66324951;66323311-66323444;-	A5SS	0.352	0.00286116
ENSMUSG00000062646	GANC	chr2:120422024-120422749;120422024-120422204;120423698-120423744;+	A5SS	0.5	0.000213929
ENSMUSG00000041459	TARDBP	chr4:148618664-148618791;148618673-148618791;148617565-148617705;-	A5SS	-0.126	0.0279106
ENSMUSG00000025747	TYMS	chr5:30069833-30071707;30071633-30071707;30068465-30068640;-	A5SS	-0.653	7.5241e-09
ENSMUSG00000075703	SELENOI	chr5:30257711-30257820;30257711-30257761;30263070-30263119;+	A5SS	-0.13	0.0239069
ENSMUSG00000031442	MCF2L	chr8:13013914-13014007;13013914-13013998;13014818-13014893;+	A5SS	0.319	0.00271581
ENSMUSG00000029687	EZH2	chr6:47576535-47576664;47576562-47576664;47558177-47558294;-	A5SS	-0.268	0.0132259
ENSMUSG00000031189	AFF2	chrX:69523435-69523568;69523435-69523556;69544408-69545269;+	A5SS	-0.501	0.000213929
ENSMUSG00000011257	PABPC4	chr4:123288958-123289213;123288958-123289074;123290198-123290338;+	A5SS	-0.53	3.29963e-08
ENSMUSG00000030852	TACC2	chr7:130734948-130735228;130734948-130735150;130739811-130739873;+	A5SS	-0.305	0.0044991
ENSMUSG00000030852	TACC2	chr7:130734948-130735243;130734948-130735150;130739811-130739873;+	A5SS	-0.291	0.00379896
ENSMUSG00000061904	SLC25A3	chr10:91122107-91122331;91122206-91122331;91119526-91119706;-	A5SS	-0.213	0.0407055
ENSMUSG00000061028	CLASRP	chr7:19584779-19584823;19584783-19584823;19584469-19584530;-	A5SS	-0.354	0.0218489
ENSMUSG00000066892	FBXL12	chr9:20642203-20644298;20644194-20644298;20642023-20642096;-	A5SS	-0.19	0.0306716
ENSMUSG00000036845	LIN37	chr7:30557849-30557958;30557882-30557958;30557625-30557676;-	A5SS	0.141	0.0166435
ENSMUSG00000003420	FCGRT	chr7:45102401-45102671;45102413-45102671;45101909-45102185;-	A5SS	0.184	0.0137917
ENSMUSG00000030990	PGAP2	chr7:102236447-102236554;102236447-102236542;102237121-102237230;+	A5SS	-0.199	0.00532465
ENSMUSG00000019817	PLAGL1	chr10:13090831-13091024;13090831-13091020;13105854-13105893;+	A5SS	-0.21	0.0158841
ENSMUSG00000019854	REPS1	chr10:18093778-18093903;18093778-18093840;18094409-18094572;+	A5SS	0.233	0.0240427
ENSMUSG00000040690	COL16A1	chr4:130081434-130081521;130081434-130081479;130083121-130083175;+	A5SS	-0.709	8.88569e-05
ENSMUSG00000004667	POLR2E	chr10:80036509-80036598;80036526-80036598;80035948-80036301;-	A5SS	0.108	0.000476436
ENSMUSG00000031858	MAU2	chr8:70023606-70023697;70023610-70023697;70022619-70022669;-	A5SS	0.157	0.00286116
ENSMUSG00000008892	VDAC3	chr8:22587549-22587602;22587552-22587602;22583583-22583736;-	A5SS	-0.356	0.0158841
ENSMUSG00000004677	MYO9B	chr8:71350134-71350195;71350134-71350189;71350926-71351048;+	A5SS	0.186	0.0158841
ENSMUSG00000005823	GPR108	chr17:57242940-57243134;57242940-57243113;57244246-57244368;-	A3SS	-0.282	0.0198039
ENSMUSG00000045409	TRIM39	chr17:36258872-36260945;36258872-36260921;36261490-36261606;-	A3SS	0.302	0.000216966
ENSMUSG00000007570	FANCE	chr17:28318032-28318156;28318061-28318156;28317467-28317611;+	A3SS	-0.173	0.0232561
ENSMUSG00000025735	RHBDL1	chr17:25835276-25835377;25835276-25835353;25835469-25835582;-	A3SS	0.13	0.00122589
ENSMUSG00000023904	HCFC1R1	chr17:23674534-23674675;23674546-23674675;23673968-23674068;+	A3SS	-0.391	7.63495e-05
ENSMUSG00000022884	EIF4A2	chr16:23108584-23108633;23108587-23108633;23107770-23107880;+	A3SS	0.306	0.00216136
ENSMUSG00000022550	ADCK5	chr15:76593430-76593631;76593435-76593631;76593233-76593309;+	A3SS	-0.551	0.00303434
ENSMUSG00000037487	UBR5	chr15:37973302-37975671;37973302-37973458;37976059-37976235;-	A3SS	-0.384	0.0060348
ENSMUSG00000022255	MTDH	chr15:34114023-34118110;34117879-34118110;34099483-34099585;+	A3SS	-0.316	0.00214793
ENSMUSG00000040913	FBXW4	chr19:45579120-45579262;45579120-45579207;45579652-45579793;-	A3SS	0.13	0.0316262
ENSMUSG00000045679	PQLC3	chr12:16992277-16993573;16992277-16992319;16995613-16995671;-	A3SS	-0.497	0.0173539
ENSMUSG00000042167	TENT2	chr13:93174639-93174718;93174639-93174706;93175518-93175610;-	A3SS	-0.255	0.000257473
ENSMUSG00000020866	CACNA1G	chr11:94459093-94459877;94459093-94459826;94461892-94461985;-	A3SS	-0.143	0.00118778
ENSMUSG00000021240	ABCD4	chr12:84612324-84612583;84612324-84612450;84612779-84612896;-	A3SS	0.54	0.0249854
ENSMUSG00000023473	CELSR3	chr9:108845041-108845168;108845044-108845168;108844462-108844542;+	A3SS	-0.364	0.0166285
ENSMUSG00000032411	TFDP2	chr9:96297623-96297770;96297626-96297770;96294964-96295127;+	A3SS	0.504	0.0189614
ENSMUSG00000032332	COL12A1	chr9:79598990-79601179;79598990-79600007;79602199-79602370;-	A3SS	-0.12	0.00110173
ENSMUSG00000032366	TPM1	chr9:67022592-67024565;67022592-67023441;67031028-67031098;-	A3SS	-0.336	0.00229908
ENSMUSG00000032336	NPTN	chr9:58650496-58650518;58650508-58650518;58643528-58643802;+	A3SS	0.237	0.0277856
ENSMUSG00000032064	DIXDC1	chr9:50682032-50682626;50682032-50682200;50683724-50683796;-	A3SS	0.254	0.00227693
ENSMUSG00000032120	C2CD2L	chr9:44313877-44314014;44313877-44314011;44314154-44314256;-	A3SS	-0.136	0.0071947
ENSMUSG00000003299	MRPL4	chr9:21007327-21007540;21007363-21007540;21006826-21006944;+	A3SS	0.242	0.040785
ENSMUSG00000022025	CNMD	chr14:79641895-79642074;79641895-79642062;79645362-79645516;-	A3SS	-0.148	0.0149888
ENSMUSG00000034327	KCTD9	chr14:67729223-67729409;67729350-67729409;67728649-67728746;+	A3SS	0.225	0.0101438
ENSMUSG00000040040	IFT88	chr14:57437176-57437283;57437226-57437283;57434794-57434857;+	A3SS	0.149	0.000517759
ENSMUSG00000005986	ANKRD13D	chr19:4281917-4282042;4281917-4282034;4282168-4282304;-	A3SS	0.243	0.00276022
ENSMUSG00000049482	CTU2	chr8:122481085-122481224;122481132-122481224;122480901-122481005;+	A3SS	0.141	0.0183883
ENSMUSG00000097248	GM2694	chr8:87525231-87525554;87525414-87525554;87524295-87524427;+	A3SS	-0.59	0.0060348
ENSMUSG00000030894	TPP1	chr7:105750179-105751729;105750179-105750330;105751981-105752053;-	A3SS	0.206	0.0190548
ENSMUSG00000028664	EPHB2	chr4:136675367-136675533;136675367-136675530;136683919-136684044;-	A3SS	0.126	0.00276022
ENSMUSG00000027365	TRPM7	chr2:126805016-126805087;126805016-126805084;126807288-126807379;-	A3SS	-0.152	0.0170484
ENSMUSG00000037475	THOC2	chrX:41812458-41812575;41812458-41812494;41813949-41814008;-	A3SS	0.262	7.63495e-05
ENSMUSG00000039795	ZFAND1	chr3:10340993-10341149;10340993-10341145;10344800-10344922;-	A3SS	0.195	0.00556065
ENSMUSG00000028060	KHDC4	chr3:88700361-88700514;88700364-88700514;88699950-88700008;+	A3SS	-0.255	0.0349037
ENSMUSG00000027751	SUPT20	chr3:54715153-54715256;54715156-54715256;54714687-54714796;+	A3SS	0.229	0.0149888
ENSMUSG00000037722	GNPNAT1	chr14:45380936-45381016;45380936-45380998;45381555-45381683;-	A3SS	0.16	0.00310802
ENSMUSG00000063455	D630045J12RIK	chr6:38136833-38136994;38136833-38136991;38139422-38139469;-	A3SS	0.3	0.0149888
ENSMUSG00000039936	PIK3CD	chr4:149655335-149655503;149655335-149655500;149655580-149655631;-	A3SS	-0.364	0.0470633
ENSMUSG00000046613	VWA5B2	chr16:20590652-20590898;20590672-20590898;20590469-20590531;+	A3SS	-0.625	0.000236191
ENSMUSG00000004221	IKBKG	chrX:74437163-74437282;74437166-74437282;74433802-74434014;+	A3SS	-0.266	0.000244881
ENSMUSG00000085396	FIRRE	chrX:50627206-50627309;50627206-50627250;50630890-50630995;-	A3SS	0.419	0.0432669
ENSMUSG00000015697	SETDB1	chr3:95339906-95340065;95339906-95340062;95340161-95340312;-	A3SS	-0.118	0.0121808
ENSMUSG00000029625	CPSF4	chr5:145178832-145178928;145178835-145178928;145177229-145177302;+	A3SS	-0.274	0.00925508
ENSMUSG00000026670	UAP1	chr1:170147995-170148046;170147995-170148043;170149270-170149459;-	A3SS	-0.402	0.010522
ENSMUSG00000036622	ATP13A2	chr4:141006678-141006848;141006752-141006848;141006351-141006503;+	A3SS	0.166	0.040785
ENSMUSG00000041740	RNF10	chr5:115241769-115242061;115241769-115242058;115242392-115242551;-	A3SS	-0.119	0.00743672
ENSMUSG00000026826	NR4A2	chr2:57111575-57112441;57111575-57112263;57112950-57113072;-	A3SS	0.115	0.0166285
ENSMUSG00000026004	KANSL1L	chr1:66773421-66773619;66773421-66773514;66777966-66778108;-	A3SS	-0.169	0.00966098
ENSMUSG00000030881	ARFIP2	chr7:105639008-105639189;105639008-105639093;105639324-105639465;-	A3SS	-0.228	0.0143155
ENSMUSG00000016346	KCNQ2	chr2:181088346-181088570;181088346-181088534;181096949-181096979;-	A3SS	0.146	0.0002972
ENSMUSG00000038473	NOS1AP	chr1:170375247-170375321;170375247-170375306;170390730-170390823;-	A3SS	-0.137	0.0349037
ENSMUSG00000004894	HAPLN2	chr3:88023764-88024118;88023764-88024009;88024329-88024471;-	A3SS	0.224	0.00337625
ENSMUSG00000020919	STAT5B	chr11:100804869-100805026;100804869-100804998;100808395-100808533;-	A3SS	-0.151	0.0447068
ENSMUSG00000026632	TATDN3	chr1:191049281-191049362;191049281-191049359;191052859-191052972;-	A3SS	0.498	0.00252551
ENSMUSG00000072946	PTGR2	chr12:84310902-84310958;84310918-84310958;84308344-84308432;+	A3SS	0.143	0.0421237
ENSMUSG00000015968	CACNA1D	chr14:30128771-30129848;30128771-30128798;30130116-30130204;-	A3SS	-0.409	0.0334492
ENSMUSG00000037266	RSRP1	chr4:134926025-134926818;134926734-134926818;134925292-134925432;+	A3SS	0.214	0.00014961
ENSMUSG00000016181	UTP25	chr1:193113756-193114002;193113756-193113980;193114604-193114717;-	A3SS	0.436	0.00303434
ENSMUSG00000026199	ANKZF1	chr1:75195568-75195712;75195599-75195712;75195062-75195256;+	A3SS	-0.555	0.00144481
ENSMUSG00000029279	BRDT	chr5:107370154-107370329;107370157-107370329;107369302-107369364;+	A3SS	-0.451	0.027519
ENSMUSG00000033439	TRMT13	chr3:116582493-116582923;116582493-116582724;116585195-116585270;-	A3SS	0.528	0.0035543
ENSMUSG00000029207	APBB2	chr5:66399621-66400284;66399621-66400281;66451467-66452283;-	A3SS	0.285	0.0432669
ENSMUSG00000026342	SLC35F5	chr1:125589810-125589965;125589838-125589965;125587364-125587455;+	A3SS	-0.166	0.0119108
ENSMUSG00000028470	HINT2	chr4:43654512-43654614;43654512-43654585;43654715-43654820;-	A3SS	-0.109	0.0138397
ENSMUSG00000028522	MIER1	chr4:103118238-103118315;103118280-103118315;103115559-103115660;+	A3SS	-0.49	0.000465466
ENSMUSG00000028522	MIER1	chr4:103118241-103118315;103118280-103118315;103115559-103115660;+	A3SS	-0.593	0.00014961
ENSMUSG00000024833	POLA2	chr19:5961090-5961215;5961090-5961186;5963825-5964169;-	A3SS	-0.34	0.0100831
ENSMUSG00000035864	SYT1	chr10:108636550-108636673;108636550-108636664;108642213-108642398;-	A3SS	0.212	7.63495e-05
ENSMUSG00000024299	ADAMTS10	chr17:33537086-33537175;33537091-33537175;33531579-33531797;+	A3SS	-0.244	0.00118778
ENSMUSG00000031256	CSTF2	chrX:134073135-134073277;134073213-134073277;134072414-134072474;+	A3SS	0.271	0.00471083
ENSMUSG00000008496	POU2F2	chr7:25116037-25116220;25116037-25116154;25120840-25120897;-	A3SS	-0.563	0.02141
ENSMUSG00000056158	CAR10	chr11:93099642-93100286;93099645-93100286;93098403-93098722;+	A3SS	0.345	0.0111827
ENSMUSG00000037761	ACTR5	chr2:158636007-158636147;158636026-158636147;158635306-158635426;+	A3SS	0.352	0.042271
ENSMUSG00000045180	SHROOM2	chrX:152623125-152623335;152623125-152623317;152644393-152644543;-	A3SS	0.171	0.0190643
ENSMUSG00000043241	UPF2	chr2:6046897-6047065;6046900-6047065;6040462-6040561;+	A3SS	-0.471	3.67927e-08
ENSMUSG00000001855	NUP214	chr2:32039319-32039476;32039322-32039476;32038101-32038172;+	A3SS	-0.253	0.0253585
ENSMUSG00000029757	DYNC1I1	chr6:5769649-5769791;5769733-5769791;5767029-5767144;+	A3SS	0.187	0.040785
ENSMUSG00000029757	DYNC1I1	chr6:5769700-5769791;5769733-5769791;5767029-5767144;+	A3SS	0.142	0.0421237
ENSMUSG00000039410	PRDM16	chr4:154476638-154476689;154476638-154476686;154528581-154528931;-	A3SS	0.49	0.0421237
ENSMUSG00000026153	FAM135A	chr1:24028199-24030528;24028199-24029940;24030741-24030896;-	A3SS	-0.133	0.0322299
ENSMUSG00000029500	PGAM5	chr5:110265511-110265645;110265511-110265642;110265739-110265828;-	A3SS	0.273	0.0432669
ENSMUSG00000002107	CELF2	chr2:6604023-6607961;6604023-6604182;6615687-6615822;-	A3SS	0.556	5.04091e-06
ENSMUSG00000041459	TARDBP	chr4:148617565-148617825;148617565-148617705;148618673-148618791;-	A3SS	-0.176	0.0364787
ENSMUSG00000002741	YKT6	chr11:5959296-5959379;5959303-5959379;5955692-5956004;+	A3SS	0.117	0.00299142
ENSMUSG00000029191	RFC1	chr5:65278710-65278823;65278710-65278820;65279456-65279814;-	A3SS	-0.368	0.0249854
ENSMUSG00000035266	HELQ	chr5:100768281-100768699;100768281-100768455;100770397-100770496;-	A3SS	-0.398	0.00117329
ENSMUSG00000038095	SBNO1	chr5:124410069-124410382;124410069-124410379;124414398-124414527;-	A3SS	-0.273	0.00403464
ENSMUSG00000040855	REPS2	chrX:162514278-162514351;162514278-162514348;162518328-162518423;-	A3SS	-0.249	0.00014961
ENSMUSG00000016128	STARD13	chr5:151059458-151059675;151059458-151059618;151060747-151060921;-	A3SS	0.213	0.0149888
ENSMUSG00000031486	ADGRA2	chr8:27115654-27115874;27115788-27115874;27115236-27115461;+	A3SS	0.205	0.0316262
ENSMUSG00000008690	NCAPH2	chr15:89370600-89370675;89370603-89370675;89370394-89370488;+	A3SS	-0.16	0.0111205
ENSMUSG00000051169	RPUSD3	chr6:113416306-113416446;113416306-113416432;113416788-113416912;-	A3SS	-0.212	0.033792
ENSMUSG00000038902	POGZ	chr3:94864457-94864667;94864484-94864667;94864087-94864378;+	A3SS	-0.117	0.0249854
ENSMUSG00000063594	GNG8	chr7:16894697-16895027;16894941-16895027;16893120-16893219;+	A3SS	-0.341	0.0316262
ENSMUSG00000006307	KMT2B	chr7:30570700-30570841;30570700-30570838;30573959-30574066;-	A3SS	0.381	0.000200262
ENSMUSG00000026288	INPP5D	chr1:87667888-87668063;87667891-87668063;87665386-87665537;+	A3SS	0.461	0.00351558
ENSMUSG00000024283	WAC	chr18:7871530-7871744;7871548-7871744;7869990-7870027;+	A3SS	-0.161	0.0497541
ENSMUSG00000072501	PHF20L1	chr15:66604776-66604905;66604779-66604905;66604026-66604240;+	A3SS	0.455	0.00014961
ENSMUSG00000000441	RAF1	chr6:115620208-115620347;115620208-115620327;115621815-115621862;-	A3SS	0.125	0.00227693
ENSMUSG00000010476	EBF3	chr7:137198491-137198689;137198491-137198581;137199093-137199282;-	A3SS	-0.179	0.00423436
ENSMUSG00000025466	FUOM	chr7:140099469-140099706;140099469-140099622;140099878-140099952;-	A3SS	0.149	0.000677424
ENSMUSG00000030774	PAK1	chr7:97854435-97854649;97854438-97854649;97788540-97788974;+	A3SS	0.245	3.67927e-08
ENSMUSG00000048920	FKRP	chr7:16815063-16815126;16815063-16815123;16816699-16816732;-	A3SS	0.165	0.00290138
ENSMUSG00000004931	APBA3	chr10:81271364-81271526;81271391-81271526;81271195-81271282;+	A3SS	-0.191	0.000723427
ENSMUSG00000087651	1500009L16RIK	chr10:83759592-83759630;83759597-83759630;83758133-83758213;+	A3SS	-0.132	0.0253585
ENSMUSG00000035529	PRDM4	chr10:85904130-85904270;85904130-85904249;85905348-85905498;-	A3SS	0.124	0.0100831
ENSMUSG00000069539	SCYL2	chr10:89645461-89645557;89645461-89645554;89645676-89645743;-	A3SS	0.454	0.0143155
ENSMUSG00000073888	CCL27A	chr4:41771137-41771290;41771137-41771213;41773464-41773524;-	A3SS	-0.264	0.0149888
ENSMUSG00000017978	CADPS2	chr6:23344206-23344372;23344206-23344363;23355823-23355927;-	A3SS	-0.195	0.0444609
ENSMUSG00000022792	YARS2	chr16:16306462-16306618;16306497-16306618;16304535-16304703;+	A3SS	-0.227	0.0335381
ENSMUSG00000025006	SORBS1	chr19:40324746-40324832;40325470-40326937;40318021-40318068;40327449-40327622;-	MXE	-0.109	0.0374949
ENSMUSG00000041488	STX3	chr19:11790047-11790093;11791745-11791845;11789556-11789631;11803493-11803577;-	MXE	-0.11	0.0176028
ENSMUSG00000024330	COL11A2	chr17:34045770-34045848;34046439-34046502;34044818-34045010;34049618-34049678;+	MXE	-0.152	0.0350845
ENSMUSG00000024330	COL11A2	chr17:34046439-34046502;34047097-34047277;34044818-34045010;34049618-34049678;+	MXE	0.283	0.0140866
ENSMUSG00000005936	KCTD20	chr17:28963250-28963371;28963960-28964158;28962809-28962912;28964973-28965084;+	MXE	-0.129	0.00130088
ENSMUSG00000022378	FAM49B	chr15:63956599-63956682;63970929-63970968;63950005-63950127;64022569-64022620;-	MXE	-0.189	0.045566
ENSMUSG00000071454	DTNB	chr12:3617605-3617691;3632809-3632964;3596648-3596862;3643916-3644022;+	MXE	-0.14	0.0426818
ENSMUSG00000021557	AGTPBP1	chr13:59528386-59528518;59531056-59531203;59525145-59525239;59532012-59532076;-	MXE	-0.12	0.0293999
ENSMUSG00000015937	MACROH2A1	chr13:56088251-56088342;56089757-56089857;56084195-56084285;56096123-56096234;-	MXE	0.136	0.000722453
ENSMUSG00000021493	PDLIM7	chr13:55507863-55507880;55508207-55508326;55507487-55507624;55508779-55508810;-	MXE	0.346	2.55539e-11
ENSMUSG00000035958	TDP2	chr13:24832688-24832826;24836015-24836186;24832009-24832095;24836854-24836946;+	MXE	0.103	0.00777476
ENSMUSG00000038879	NIPAL2	chr15:34624971-34625031;34648665-34648837;34609172-34609294;34650381-34650450;-	MXE	0.127	0.00451045
ENSMUSG00000034908	SIDT2	chr9:45947540-45947552;45947628-45947697;45946983-45947055;45947835-45947888;-	MXE	0.164	0.00130088
ENSMUSG00000031729	IST1	chr8:109676757-109676850;109677485-109677686;109675375-109675424;109678854-109678965;-	MXE	-0.128	2.09914e-05
ENSMUSG00000033577	MYO6	chr9:80293526-80293553;80293944-80293974;80292356-80292517;80296642-80296681;+	MXE	0.478	0.0212331
ENSMUSG00000034656	CACNA1A	chr8:84614694-84614791;84615573-84615670;84612284-84612412;84617791-84617897;+	MXE	-0.146	0.00299199
ENSMUSG00000028923	NECAP2	chr4:141070854-141070940;141071580-141071717;141070055-141070233;141072528-141072637;-	MXE	-0.299	0.000200437
ENSMUSG00000028859	CSF3R	chr4:126039761-126039896;126042659-126042750;126039505-126039652;126042903-126042985;+	MXE	-0.439	0.00130088
ENSMUSG00000061887	SSBP3	chr4:107027216-107027297;107028192-107028252;107009678-107009768;107030861-107030928;+	MXE	0.113	0.00113603
ENSMUSG00000051331	CACNA1C	chr6:118630398-118630431;118638426-118638510;118627441-118627570;118651947-118652058;-	MXE	0.316	0.00130088
ENSMUSG00000051331	CACNA1C	chr6:118637729-118637813;118638426-118638510;118627441-118627570;118651947-118652058;-	MXE	0.141	0.00200631
ENSMUSG00000051331	CACNA1C	chr6:118637729-118637813;118638426-118638510;118630398-118630431;118651947-118652058;-	MXE	0.109	0.00291163
ENSMUSG00000061689	DLGAP4	chr2:156748022-156748102;156748331-156748403;156745834-156746196;156748943-156749356;+	MXE	-0.103	0.00613319
ENSMUSG00000061689	DLGAP4	chr2:156748022-156748102;156748331-156748420;156745834-156746196;156748943-156749356;+	MXE	-0.198	0.00150498
ENSMUSG00000014353	TMEM87B	chr2:128839147-128839219;128840731-128840803;128837301-128837395;128841234-128841343;+	MXE	0.184	0.00163798
ENSMUSG00000048402	GLI2	chr1:118867978-118868181;118890295-118890401;118866571-118866757;119002039-119002206;-	MXE	0.166	0.0190205
ENSMUSG00000015968	CACNA1D	chr14:30171295-30171399;30171955-30172059;30142547-30142717;30178544-30178741;-	MXE	-0.195	0.0258347
ENSMUSG00000028256	ODF2L	chr3:145126092-145126225;145127022-145127151;145124210-145124375;145127830-145127890;+	MXE	-0.467	0.00034179
ENSMUSG00000026414	TNNT2	chr1:135841900-135841911;135843773-135843814;135840874-135840912;135845554-135845644;+	MXE	0.33	0.0249854
ENSMUSG00000053332	GAS5	chr1:161036207-161036244;161036548-161036579;161035982-161036014;161036819-161036852;+	MXE	-0.166	0.0397441
ENSMUSG00000025486	SIRT3	chr7:140865665-140865826;140867730-140867886;140864974-140865184;140869488-140869650;-	MXE	0.267	0.044575
ENSMUSG00000037058	PAIP2	chr18:35610870-35611034;35613322-35613502;35598616-35598759;35616198-35617186;+	MXE	-0.141	0.00121711
ENSMUSG00000075415	FNBP1	chr2:31044881-31044896;31052984-31053137;31040404-31040514;31054023-31054218;-	MXE	0.155	0.0309213
ENSMUSG00000075415	FNBP1	chr2:31044881-31044896;31052984-31053167;31040404-31040514;31054023-31054218;-	MXE	0.14	0.0127074
ENSMUSG00000002546	GOLGA2	chr2:32293314-32293395;32296625-32296721;32292092-32292215;32296964-32297008;+	MXE	-0.181	0.029257
ENSMUSG00000026825	DNM1	chr2:32309892-32310027;32310450-32310487;32308470-32309064;32312126-32312342;-	MXE	0.124	0.00541173
ENSMUSG00000028760	EIF4G3	chr4:138084256-138084370;138087532-138087565;138082892-138082988;138096751-138096931;+	MXE	-0.28	0.0374949
ENSMUSG00000006423	C330007P06RIK	chrX:36854282-36854421;36856816-36856893;36853329-36853419;36863623-36863741;-	MXE	-0.283	0.0293999
ENSMUSG00000031389	ARHGAP4	chrX:73904247-73904469;73906156-73906219;73900634-73900736;73906428-73906591;-	MXE	0.266	0.0290401
ENSMUSG00000015501	HIVEP2	chr10:14110664-14110786;14117518-14117600;14066582-14066684;14126451-14126496;+	MXE	-0.332	0.0439198
ENSMUSG00000027332	IVD	chr2:118877660-118877765;118877874-118877947;118876887-118876969;118880452-118880579;+	MXE	0.11	0.029257
ENSMUSG00000027333	SMOX	chr2:131520411-131520646;131521054-131521171;131520094-131520268;131522058-131522219;+	MXE	0.13	0.0273597
ENSMUSG00000075318	SCN2A	chr2:65682502-65682594;65682689-65682781;65681996-65682125;65683670-65683943;+	MXE	0.159	2.09372e-06
ENSMUSG00000037685	ATP8A1	chr5:67778959-67779033;67780987-67781061;67776128-67776198;67786625-67786666;-	MXE	0.23	3.60953e-05
ENSMUSG00000040537	ADAM22	chr5:8087981-8088068;8090141-8090252;8082142-8082269;8092339-8092406;-	MXE	-0.272	0.00413727
ENSMUSG00000029127	ZBTB49	chr5:38210617-38210664;38213307-38214064;38205888-38205962;38216446-38216613;-	MXE	-0.449	8.13471e-07
ENSMUSG00000029127	ZBTB49	chr5:38210617-38210664;38213307-38214383;38205888-38205962;38216446-38216613;-	MXE	-0.434	1.75807e-06
ENSMUSG00000020305	ASB3	chr11:30998312-30998521;31028907-31029066;30954394-30954569;31055457-31055570;+	MXE	-0.213	0.00752987
ENSMUSG00000034164	EMID1	chr11:5109543-5109634;5110689-5110774;5106264-5106969;5116879-5116924;-	MXE	-0.168	0.00891132
ENSMUSG00000097986	GM26953	chr5:112218355-112218502;112222659-112222822;112217053-112217197;112224301-112224386;+	MXE	-0.145	0.00190248
ENSMUSG00000023206	IL15RA	chr2:11720012-11720105;11723412-11723610;11718263-11718458;11724095-11724128;+	MXE	0.272	0.0215219
ENSMUSG00000030016	ZFP638	chr6:83954710-83954761;83958183-83958252;83953334-83953387;83959930-83959968;+	MXE	0.239	0.0244436
ENSMUSG00000028809	SRRM1	chr4:135327091-135327223;135329003-135329045;135324818-135325280;135329372-135329517;-	MXE	-0.15	0.0286669
ENSMUSG00000055320	TEAD1	chr7:112841887-112841950;112842039-112842102;112839415-112839480;112856052-112856064;+	MXE	0.107	0.00130088
ENSMUSG00000055320	TEAD1	chr7:112841887-112841950;112842039-112842102;112839415-112839480;112856797-112856932;+	MXE	0.118	0.00130088
ENSMUSG00000055320	TEAD1	chr7:112842039-112842102;112856052-112856064;112839415-112839480;112856797-112856932;+	MXE	-0.128	0.00630366
ENSMUSG00000055320	TEAD1	chr7:112842039-112842102;112856052-112856064;112841887-112841950;112856797-112856932;+	MXE	-0.259	0.000572131
ENSMUSG00000013523	BCAS1	chr2:170366363-170366528;170370449-170370491;170356247-170356313;170378722-170378929;-	MXE	-0.17	0.0237105
ENSMUSG00000020121	SRGAP1	chr10:121828728-121828762;121829226-121829329;121825633-121825694;121831884-121831912;-	MXE	0.11	0.00358661
ENSMUSG00000044433	CAMSAP3	chr8:3599216-3599249;3600357-3600405;3598892-3598988;3600675-3600814;+	MXE	-0.455	0.006711
ENSMUSG00000031708	TECR	chr8:83573870-83573922;83574477-83574528;83573027-83573323;83594339-83594477;-	MXE	-0.153	3.69833e-06
ENSMUSG00000031708	TECR	chr8:83573870-83573922;83574477-83574528;83573410-83573455;83594339-83594421;-	MXE	-0.18	0.00834437
ENSMUSG00000004110	CACNA1E	chr1:154416060-154416157;154417949-154418046;154413975-154414081;154421027-154421155;-	MXE	0.188	0.0190205
ENSMUSG00000036098	MYRF	chr19:10215741-10216149;10215741-10215810;10216060-10216149;-	RI	0.115	0.00804085
ENSMUSG00000056185	SNX32	chr19:5498179-5498506;5498179-5498301;5498411-5498506;-	RI	0.176	0.000182942
ENSMUSG00000044906	4930503L19RIK	chr18:70467334-70468517;70467334-70467485;70467758-70468517;-	RI	-0.267	0.0277151
ENSMUSG00000024516	SEC11C	chr18:65812664-65814957;65812664-65812741;65814837-65814957;+	RI	0.311	0.00161286
ENSMUSG00000024404	RIOK3	chr18:12135851-12136838;12135851-12135967;12136692-12136838;+	RI	-0.122	0.0338587
ENSMUSG00000002372	RANBP3	chr17:56701022-56702890;56701022-56701088;56702762-56702890;+	RI	0.407	0.000885332
ENSMUSG00000032842	ABCC10	chr17:46323351-46324914;46323351-46323579;46323692-46324914;-	RI	-0.486	0.00730766
ENSMUSG00000024446	RPP21	chr17:36257441-36257706;36257441-36257524;36257605-36257706;-	RI	-0.15	0.0338587
ENSMUSG00000022550	ADCK5	chr15:76595013-76595453;76595013-76595266;76595336-76595453;+	RI	0.311	0.00065719
ENSMUSG00000033857	ENGASE	chr11:118485756-118486553;118485756-118485905;118486444-118486553;+	RI	-0.501	0.00118477
ENSMUSG00000020812	SNHG16	chr11:116674299-116675798;116674299-116674375;116675488-116675798;+	RI	-0.427	0.018004
ENSMUSG00000021240	ABCD4	chr12:84612324-84612896;84612324-84612450;84612779-84612896;-	RI	0.435	0.0174146
ENSMUSG00000032316	CLK3	chr9:57758283-57761040;57758283-57758350;57760823-57761040;-	RI	-0.218	0.0152297
ENSMUSG00000042286	STAB1	chr14:31142957-31143267;31142957-31143014;31143117-31143267;-	RI	0.407	0.0486323
ENSMUSG00000038775	VILL	chr9:119058004-119058516;119058004-119058079;119058310-119058516;+	RI	-0.302	0.00161286
ENSMUSG00000049482	CTU2	chr8:122480901-122481224;122480901-122481005;122481132-122481224;+	RI	0.203	0.00377465
ENSMUSG00000031812	MAP1LC3B	chr8:121593489-121596092;121593489-121593650;121595985-121596092;+	RI	0.528	0.00107422
ENSMUSG00000022999	LMBR1L	chr15:98908519-98908759;98908519-98908596;98908675-98908759;-	RI	-0.258	0.0370267
ENSMUSG00000032067	PTS	chr9:50524722-50526949;50524722-50524779;50526869-50526949;-	RI	-0.203	0.00914139
ENSMUSG00000034771	TLE2	chr10:81580256-81580667;81580256-81580298;81580483-81580667;+	RI	0.355	0.035263
ENSMUSG00000030094	XPC	chr6:91496087-91498190;91496087-91496169;91498029-91498190;-	RI	0.121	0.0401192
ENSMUSG00000002014	SSR4	chrX:73789799-73790424;73789799-73789874;73790358-73790424;+	RI	-0.129	0.037179
ENSMUSG00000004947	DTX2	chr5:136026469-136028572;136026469-136026607;136028498-136028572;+	RI	-0.608	2.56483e-05
ENSMUSG00000039176	POLG	chr7:79454038-79454711;79454038-79454174;79454593-79454711;-	RI	-0.592	0.0290273
ENSMUSG00000022617	CHKB	chr15:89428410-89428827;89428410-89428578;89428713-89428827;-	RI	0.333	0.000600287
ENSMUSG00000056962	JMJD6	chr11:116839837-116840545;116839837-116839931;116840447-116840545;-	RI	0.264	0.0191527
ENSMUSG00000038241	CEP250	chr2:155969994-155970236;155969994-155970156;155970219-155970236;+	RI	-0.287	0.00190166
ENSMUSG00000032127	VPS11	chr9:44355698-44356429;44355698-44355850;44356294-44356429;-	RI	-0.153	0.0401192
ENSMUSG00000029625	CPSF4	chr5:145177229-145178928;145177229-145177302;145178835-145178928;+	RI	-0.319	0.00561246
ENSMUSG00000038766	GABPB2	chr3:95203730-95204808;95203730-95203925;95204640-95204808;-	RI	-0.32	0.0334669
ENSMUSG00000027829	CCNL1	chr3:65947896-65948403;65947896-65948008;65948261-65948403;-	RI	-0.874	1.70349e-07
ENSMUSG00000029175	SLC35F6	chr5:30655494-30656100;30655494-30655666;30655887-30656100;+	RI	0.187	0.0317948
ENSMUSG00000026080	CHST10	chr1:38863866-38868086;38863866-38866035;38867980-38868086;-	RI	0.444	0.00434372
ENSMUSG00000015085	ENTPD2	chr2:25399281-25399736;25399281-25399536;25399616-25399736;+	RI	-0.612	0.000271757
ENSMUSG00000002010	IDH3G	chrX:73782005-73782716;73782005-73782103;73782674-73782716;-	RI	-0.582	6.50192e-05
ENSMUSG00000034928	RNF44	chr13:54683960-54684488;54683960-54684089;54684337-54684488;-	RI	-0.382	0.00639293
ENSMUSG00000023011	FAIM2	chr15:99512780-99520355;99512780-99512868;99520301-99520355;-	RI	-0.419	0.00222679
ENSMUSG00000024194	CUTA	chr17:26938883-26939368;26938883-26939092;26939316-26939368;-	RI	0.202	0.0192652
ENSMUSG00000020892	ALOXE3	chr11:69130004-69132836;69130004-69130130;69132732-69132836;+	RI	0.733	1.61413e-07
ENSMUSG00000004894	HAPLN2	chr3:88023764-88024471;88023764-88024009;88024329-88024471;-	RI	0.274	0.000870902
ENSMUSG00000026047	POGLUT2	chr1:44112644-44113175;44112644-44112882;44113002-44113175;-	RI	-0.131	0.0144213
ENSMUSG00000037266	RSRP1	chr4:134925292-134926818;134925292-134925432;134926734-134926818;+	RI	0.211	0.000862701
ENSMUSG00000043929	KLHL15	chrX:94234989-94235420;94234989-94235125;94235220-94235420;+	RI	-0.64	2.58108e-07
ENSMUSG00000006649	NPHS1	chr7:30481641-30481816;30481641-30481666;30481740-30481816;+	RI	0.419	0.00177345
ENSMUSG00000026199	ANKZF1	chr1:75195062-75195712;75195062-75195256;75195599-75195712;+	RI	-0.482	0.00457437
ENSMUSG00000050211	PLA2G4E	chr2:120186346-120187238;120186346-120186410;120187195-120187238;-	RI	-0.333	0.007645
ENSMUSG00000068329	HTRA2	chr6:83052697-83053070;83052697-83052803;83053037-83053070;-	RI	0.236	0.0496672
ENSMUSG00000040136	ABCC8	chr7:46105808-46106688;46105808-46105942;46106584-46106688;-	RI	-0.27	0.0350971
ENSMUSG00000023411	NFATC4	chr14:55832222-55833624;55832222-55832804;55833556-55833624;+	RI	-0.106	0.000870902
ENSMUSG00000007038	NEU1	chr17:34932565-34934185;34932565-34932828;34934002-34934185;+	RI	0.122	0.0350971
ENSMUSG00000026269	RNPEPL1	chr1:92917146-92917746;92917146-92917260;92917633-92917746;+	RI	-0.147	0.0172503
ENSMUSG00000026269	RNPEPL1	chr1:92918017-92919103;92918017-92918126;92918937-92919103;+	RI	-0.369	0.0075323
ENSMUSG00000040859	BSDC1	chr4:129465229-129466990;129465229-129465346;129466913-129466990;+	RI	0.296	0.02321
ENSMUSG00000037262	KIN	chr2:10090112-10090363;10090112-10090156;10090240-10090363;+	RI	0.11	0.0102574
ENSMUSG00000047617	PAXX	chr2:25459774-25460357;25459774-25459859;25460008-25460357;-	RI	0.203	0.00292612
ENSMUSG00000024299	ADAMTS10	chr17:33538067-33538410;33538067-33538173;33538263-33538410;+	RI	-0.296	0.000271757
ENSMUSG00000015790	SURF1	chr2:26915595-26916006;26915595-26915784;26915954-26916006;-	RI	0.403	0.0350971
ENSMUSG00000026825	DNM1	chr2:32308470-32310487;32308470-32309064;32310450-32310487;-	RI	-0.169	3.33225e-05
ENSMUSG00000000600	KRIT1	chr5:3822086-3823785;3822086-3822243;3823633-3823785;+	RI	-0.268	0.0195759
ENSMUSG00000020697	LIG3	chr11:82795364-82795786;82795364-82795452;82795708-82795786;+	RI	-0.475	9.26953e-05
ENSMUSG00000024960	PLCB3	chr19:6955206-6955906;6955206-6955357;6955713-6955906;-	RI	0.157	0.0165631
ENSMUSG00000024339	TAP2	chr17:34211869-34212358;34211869-34212067;34212229-34212358;+	RI	0.117	0.0067733
ENSMUSG00000000823	ZFP512B	chr2:181589372-181590181;181589372-181589959;181590052-181590181;-	RI	-0.188	0.00059425
ENSMUSG00000025722	WDR73	chr7:80900643-80901232;80900643-80900711;80901184-80901232;-	RI	-0.121	0.0385214
ENSMUSG00000029814	IGF2BP3	chr6:49107341-49109060;49107341-49107464;49108925-49109060;-	RI	-0.319	0.0294878
ENSMUSG00000055681	COPE	chr8:70304633-70306651;70304633-70304696;70306498-70306651;+	RI	0.345	0.000100614
ENSMUSG00000015950	NCF1	chr5:134220259-134222175;134220259-134221868;134222029-134222175;-	RI	-0.205	0.00222679
ENSMUSG00000019518	AP4M1	chr5:138177922-138178180;138177922-138177973;138178068-138178180;+	RI	0.417	0.0212733
ENSMUSG00000029576	RADIL	chr5:142485412-142485991;142485412-142485552;142485854-142485991;-	RI	-0.126	0.0170969
ENSMUSG00000001687	UBL3	chr5:148552156-148552789;148552156-148552587;148552637-148552789;-	RI	0.128	0.0188446
ENSMUSG00000036054	SUGP2	chr8:70260468-70261317;70260468-70260589;70261230-70261317;+	RI	-0.139	0.0367605
ENSMUSG00000007610	GTPBP3	chr8:71490334-71491590;71490334-71490537;71491424-71491590;+	RI	-0.258	0.0334669
ENSMUSG00000008690	NCAPH2	chr15:89370394-89370675;89370394-89370488;89370600-89370675;+	RI	0.12	0.0190733
ENSMUSG00000009741	UBP1	chr9:113955962-113956813;113955962-113956068;113956706-113956813;+	RI	0.126	0.0154626
ENSMUSG00000004270	LPCAT3	chr6:124700006-124700278;124700006-124700100;124700240-124700278;+	RI	-0.205	0.00059425
ENSMUSG00000023191	P3H3	chr6:124845201-124845658;124845201-124845319;124845507-124845658;-	RI	-0.319	0.0452977
ENSMUSG00000019734	TMC4	chr7:3667047-3667624;3667047-3667178;3667440-3667624;-	RI	0.76	0.00113508
ENSMUSG00000002068	CCNE1	chr7:38106278-38106683;38106278-38106347;38106595-38106683;-	RI	0.186	0.00804085
ENSMUSG00000098234	SNHG6	chr1:9942024-9942391;9942024-9942149;9942322-9942391;-	RI	0.483	0.0192652
ENSMUSG00000085385	SNHG17	chr2:158357197-158360599;158357197-158357263;158359181-158360599;-	RI	0.63	0.00231654
ENSMUSG00000025142	ASPSCR1	chr11:120708929-120709246;120708929-120708999;120709111-120709246;+	RI	-0.183	0.0428688
ENSMUSG00000066892	FBXL12	chr9:20642023-20644755;20642023-20642096;20644572-20644755;-	RI	0.41	0.00118477
ENSMUSG00000050875	MINAR2	chr18:59065834-59066989;59065834-59065885;59066928-59066989;+	RI	0.27	0.00845243
ENSMUSG00000001248	GRAMD1A	chr7:31134413-31135739;31134413-31134517;31135707-31135739;-	RI	0.163	0.010486
ENSMUSG00000004896	RRNAD1	chr3:87924343-87925431;87924343-87924528;87924946-87925431;-	RI	0.346	0.0249428
ENSMUSG00000060601	NR1H2	chr7:44551954-44552620;44551954-44552343;44552506-44552620;-	RI	0.369	0.000775406
ENSMUSG00000068328	AUP1	chr6:83055128-83055690;83055128-83055279;83055505-83055690;+	RI	0.122	0.000658245
ENSMUSG00000038930	RCCD1	chr7:80320301-80321181;80320301-80320698;80320861-80321181;-	RI	-0.15	0.0475239
ENSMUSG00000043243	FAM129C	chr8:71602098-71602488;71602098-71602266;71602372-71602488;+	RI	0.263	0.0126543
ENSMUSG00000072501	PHF20L1	chr15:66622760-66624099;66622760-66622817;66623991-66624099;+	RI	-0.323	0.0266572
ENSMUSG00000004933	MATK	chr10:81259586-81260973;81259586-81259806;81260907-81260973;+	RI	0.197	0.0334669
ENSMUSG00000031858	MAU2	chr8:70022619-70023697;70022619-70022669;70023606-70023697;-	RI	-0.287	0.00565049
ENSMUSG00000089736	TGFBR3L	chr8:4250466-4250921;4250466-4250625;4250848-4250921;+	RI	-0.331	0.0462824
ENSMUSG00000038344	TXLNG	chrX:162786616-162787678;162786616-162786691;162787558-162787678;-	RI	-0.577	0.0011454
ENSMUSG00000004677	MYO9B	chr8:71348330-71349194;71348330-71348901;71348934-71349194;+	RI	-0.162	0.00360948

## Sheet: Fig.4d
Condition	Accession number		AS event	ggsashimi.py (-c)
WT	SRR504379		Ank2 miE	3:126976844-126981944
WT	SRR504380
WT	SRR504381
Mbnl2 KO	SRR504382
Mbnl2 KO	SRR504383
Mbnl2 KO	SRR504386

## Sheet: Fig.4e
Gene symbol	AS coordinates	AS type	DPSI	FDR			Scn2a MXE		Ank2 miE		Nrxn1 miE		Shank3 miE
Scn2a	chr2:65682502-65682594;65682689-65682781;65681996-65682125;65683670-65683943;+	MXE	0.159	2.09372e-06			WT	Mbnl2 KO	WT	Mbnl2 KO	WT	Mbnl2 KO	WT	Mbnl2 KO
Ank2	chr3:126979255-126979267;126976844-126976947;126981799-126981944;-	miE	-0.188	0.00148659			0	0.203	0.188	0.115	0.063	0.262	0.045	0.131
Nrxn1	chr17:90561801-90561828;90560740-90560860;90565304-90565478;-	miE	0.142	0.000737423			0.054	0.14	0.334	0.131	0.048	0.181	0.159	0.262
Shank3	chr15:89556720-89556748;89547625-89549882;89557734-89560261;+	miE	0.16	0.038011			0	0.188	0.289	0	0.055	0.148	0.077	0.368
						Mean PSI	0.018	0.177	0.270333	0.082	0.0553333	0.197	0.0936667	0.253667
						SD	0.0311769	0.032909	0.0747685	0.0714633	0.00750555	0.05866	0.0587991	0.11872

## Sheet: Fig.4f
Geneset	OR	OR.lower	OR.upper	Genes (#)	Genes (%)	P	FDR
MSSNG-2017	4.12	2.03	7.84	13	19.697	8.7e-05	0.000308455
MSSNG-2022	2.49	1.29	4.47	14	13.3333	0.005	0.0114706
SFARI	2.15	1.61	2.82	70	10.8359	2.3e-07	1.495e-06
SFARI Score 1	2.39	1.44	3.82	22	13.0178	0.00079	0.00220071
SFARI Score 2	2.99	1.78	4.82	22	15.3846	3.3e-05	0.0001287
SFARI Score 3	1.57	0.96	2.44	23	8.36364	0.059	0.104591

## Sheet: Fig.4g
Intersection	% of ASD-risk genes
Mbnl cDKO	9.84513
Mbnl2 KO	15.566
DM1 & Mbnl cDKO	23.9583
DM1 & Mbnl2 KO	17.3913
Mbnl cDKO & Mbnl2 KO	18.2692
DM1 & Mbnl cDKO & Mbnl2 KO	25
DM1	9.00409

## Sheet: Fig.4h
Scn2a MXE (DPSI)			Ank2 miE (DPSI)				Scn2a MXE: Tukey's multiple comparisons test	Adjusted P Value	q	DF
DM1	Mbnl cDKO	Mbnl2 KO	DM1	Mbnl cDKO	Mbnl2 KO		DM1 vs. Mbnl cDKO	<0.0001	12.58	24
0.156	0.394667	0.185	-0.102	-0.109667	-0.155333		DM1 vs. Mbnl2 KO	0.1663	2.658	24
0.074	0.323667	0.122	-0.146	-0.131667	-0.139333		Mbnl cDKO vs. Mbnl2 KO	<0.0001	7.502	24
0.131	0.318667	0.17	-0.185	-0.138667	-0.270333
0.042			-0.183				Ank2 miE: Tukey's multiple comparisons test	Adjusted P Value	q	DF
0.04			-0.114				DM1 vs. Mbnl cDKO	0.3509	1.997	24
0.168			-0.177				DM1 vs. Mbnl2 KO	0.2306	2.386	24
0.122			-0.134				Mbnl cDKO vs. Mbnl2 KO	0.0689	3.313	24
0.106			-0.128
0.083			-0.145
0.095			-0.143
0.098			-0.183
0.152			-0.109
0.059			-0.165
0.142			-0.186
0.128			-0.162
0.125			-0.16
0.084			-0.166
0.084			-0.139
0.103			-0.167
0.076			-0.162
0.221			-0.194
