# Supplementary material for: Autism-related traits in myotonic dystrophy type 1 model mice are due to MBNL sequestration and RNA mis-splicing of autism-risk genes
Source: Nat Neurosci. 2025 Apr 21;28(6):1199–212. doi: 10.1038/s41593-025-01943-0 (PMC12148930; doi:10.1038/s41593-025-01943-0)
Supplement: Supplementary file 7 — Statistical source data file. [file 41593_2025_1943_MOESM7_ESM.xlsx]

## Sheet: Fig.5a
Gene ID	Gene symbol	AS coordinates	AS type	DPSI	FDR		Mbnl DKD CAD cells	Total [#]	Mis-spliced [#]	Mis-spliced/Total [%]
ENSMUSG00000048029	ENO4	chr19:58969072-58969190;58968501-58968569;58970651-58971417;+	SE	0.171	0.034947		SE	32327	1372	4.24413
ENSMUSG00000025078	NHLRC2	chr19:56589293-56589420;56588169-56588269;56591575-56591644;+	SE	-0.104	3.17746e-06		A3SS	4074	197	4.83554
ENSMUSG00000024985	TCF7L2	chr19:55755013-55755082;55743072-55743197;55817763-55817865;+	SE	-0.464	0.00440421		A5SS	2362	135	5.7155
ENSMUSG00000025026	ADD3	chr19:53244309-53244405;53242503-53242627;53244997-53246940;+	SE	0.426	0		MXE	3538	428	12.0972
ENSMUSG00000025217	BTRC	chr19:45406544-45406586;45364086-45364274;45456532-45456610;+	SE	0.235	0.0213277		RI	3182	148	4.65116
ENSMUSG00000025217	BTRC	chr19:45423132-45423240;45406544-45406586;45456532-45456610;+	SE	0.111	0.000410297		ALL	45483	2280	5.01286
ENSMUSG00000025217	BTRC	chr19:45471014-45471104;45456532-45456610;45502931-45503068;+	SE	0.128	0.000134352
ENSMUSG00000025157	ZDHHC16	chr19:41939856-41939904;41939599-41939733;41940649-41940713;+	SE	-0.175	0.0441744
ENSMUSG00000025006	SORBS1	chr19:40300242-40300302;40299462-40299521;40311668-40311748;-	SE	0.455	1.05127e-05
ENSMUSG00000025006	SORBS1	chr19:40309580-40310333;40299462-40299521;40311668-40311863;-	SE	0.188	8.66565e-05
ENSMUSG00000025006	SORBS1	chr19:40321792-40321960;40318021-40318068;40324746-40324832;-	SE	-0.639	0
ENSMUSG00000025006	SORBS1	chr19:40340044-40340146;40336985-40337035;40349898-40350013;-	SE	-0.312	0.0111879
ENSMUSG00000025006	SORBS1	chr19:40369689-40369719;40364993-40365166;40373475-40373617;-	SE	-0.296	0.0110318
ENSMUSG00000025006	SORBS1	chr19:40382755-40382782;40382520-40382633;40393387-40393516;-	SE	-0.121	0.0208011
ENSMUSG00000025006	SORBS1	chr19:40395678-40395768;40393387-40393516;40398541-40398610;-	SE	-0.252	0.035565
ENSMUSG00000046138	9930021J03RIK	chr19:29729831-29729959;29723389-29723505;29735115-29735205;-	SE	0.163	0.0141079
ENSMUSG00000046138	9930021J03RIK	chr19:29735115-29735205;29723389-29723505;29743532-29743612;-	SE	-0.353	7.32478e-05
ENSMUSG00000046138	9930021J03RIK	chr19:29753599-29755017;29743532-29743612;29786248-29786449;-	SE	0.12	0.000216259
ENSMUSG00000024921	SMARCA2	chr19:26751121-26751156;26749851-26749947;26751823-26751981;+	SE	0.113	6.83741e-08
ENSMUSG00000039126	PRUNE2	chr19:17211677-17211713;17208230-17208329;17212291-17212330;+	SE	-0.515	5.22073e-06
ENSMUSG00000039126	PRUNE2	chr19:17211677-17211713;17208230-17208329;17216325-17216373;+	SE	-0.617	0
ENSMUSG00000039126	PRUNE2	chr19:17211677-17211713;17208230-17208329;17220783-17223932;+	SE	-0.195	0
ENSMUSG00000039126	PRUNE2	chr19:17212291-17212330;17211677-17211713;17216325-17216373;+	SE	0.253	0.0442156
ENSMUSG00000039126	PRUNE2	chr19:17216325-17216373;17208230-17208329;17220783-17221809;+	SE	-0.161	0
ENSMUSG00000035179	PPP1R32	chr19:10481702-10481820;10481283-10481437;10482232-10482368;-	SE	-0.224	0.000471942
ENSMUSG00000024660	INCENP	chr19:9883191-9883203;9878318-9878428;9883698-9883833;-	SE	-0.673	0
ENSMUSG00000024958	GPR137	chr19:6939528-6939686;6939260-6939410;6940351-6940401;-	SE	0.134	6.05045e-13
ENSMUSG00000024958	GPR137	chr19:6939528-6939754;6939260-6939410;6940351-6940401;-	SE	0.102	2.33951e-12
ENSMUSG00000056917	SIPA1	chr19:5662587-5662841;5660313-5661111;5663603-5663620;-	SE	-0.134	0.0417125
ENSMUSG00000056917	SIPA1	chr19:5662587-5662841;5661595-5661658;5663603-5663620;-	SE	0.316	0.0164879
ENSMUSG00000042439	ZFP532	chr18:65651559-65651722;65622983-65625334;65682894-65683007;+	SE	-0.196	0.0320973
ENSMUSG00000042439	ZFP532	chr18:65656350-65656632;65622983-65625334;65682894-65683007;+	SE	-0.128	0.00246814
ENSMUSG00000024581	NAPG	chr18:62992340-62992490;62991800-62991879;62994311-62994391;+	SE	0.102	3.94402e-09
ENSMUSG00000024603	DCTN4	chr18:60545356-60545377;60544038-60544146;60545747-60545821;+	SE	0.223	0.000170385
ENSMUSG00000024592	C330018D20RIK	chr18:56967092-56967189;56962400-56962518;56973383-56973484;-	SE	0.139	2.35707e-06
ENSMUSG00000073563	CSNK1G3	chr18:53936852-53936948;53933449-53933545;53948047-53948154;+	SE	0.141	0.00132212
ENSMUSG00000073563	CSNK1G3	chr18:53948644-53948668;53948047-53948154;53953244-53955548;+	SE	-0.231	0
ENSMUSG00000024502	JAKMIP2	chr18:43562530-43562593;43559093-43559192;43563268-43563352;-	SE	0.177	0
ENSMUSG00000019143	HARS2	chr18:36789366-36789609;36789156-36789284;36790133-36790250;+	SE	0.13	3.04749e-08
ENSMUSG00000036501	FAM13B	chr18:34459356-34459422;34457663-34457874;34462060-34462208;-	SE	0.104	1.99995e-06
ENSMUSG00000036501	FAM13B	chr18:34497967-34498159;34494598-34494776;34499685-34499852;-	SE	0.134	0.0151204
ENSMUSG00000014504	SRP19	chr18:34331749-34334364;34331144-34331259;34334456-34334568;+	SE	-0.142	0.000142486
ENSMUSG00000000420	GALNT1	chr18:24232598-24232653;24205343-24205518;24246049-24246224;+	SE	-0.172	0.00339008
ENSMUSG00000024908	PPP6R3	chr19:3544107-3544255;3526701-3526934;3575640-3575696;-	SE	-0.201	0.00208612
ENSMUSG00000024109	NRXN1	chr17:90991366-90991378;90704065-90704367;90992114-90992144;-	SE	-0.509	2.51604e-09
ENSMUSG00000032624	EML4	chr17:83428215-83428248;83427999-83428025;83440030-83440154;+	SE	-0.455	0
ENSMUSG00000024246	THUMPD2	chr17:81030623-81031014;81026331-81026970;81032631-81032740;-	SE	0.138	5.14704e-13
ENSMUSG00000024044	EPB41L3	chr17:69274100-69274166;69270610-69270664;69274703-69274895;+	SE	0.122	3.36886e-06
ENSMUSG00000024044	EPB41L3	chr17:69274100-69274166;69273881-69273917;69274703-69274895;+	SE	0.16	4.53158e-09
ENSMUSG00000024044	EPB41L3	chr17:69283884-69284007;69270610-69270664;69284538-69284890;+	SE	-0.352	2.1667e-10
ENSMUSG00000024044	EPB41L3	chr17:69283884-69284007;69274703-69274895;69284538-69284890;+	SE	-0.106	0
ENSMUSG00000024044	EPB41L3	chr17:69287611-69287728;69287256-69287337;69288850-69289324;+	SE	-0.221	0
ENSMUSG00000023460	RAB12	chr17:66504988-66505178;66500348-66500448;66506032-66506093;-	SE	0.455	0
ENSMUSG00000019487	TRIP10	chr17:57256859-57257027;57255272-57255467;57257234-57257344;+	SE	-0.117	0
ENSMUSG00000040260	DAAM2	chr17:49474108-49474252;49473285-49473392;49476447-49476555;-	SE	0.405	0
ENSMUSG00000023994	NFYA	chr17:48398981-48399065;48395649-48395796;48400437-48400580;-	SE	-0.36	0
ENSMUSG00000023994	NFYA	chr17:48398981-48399068;48395649-48395796;48400437-48400580;-	SE	-0.33	0
ENSMUSG00000023994	NFYA	chr17:48398984-48399065;48395649-48395796;48400437-48400580;-	SE	-0.438	0
ENSMUSG00000023977	UBR2	chr17:46980319-46980418;46975926-46976090;46980488-46980587;-	SE	-0.174	0.0148808
ENSMUSG00000012296	TJAP1	chr17:46260879-46260909;46260094-46260202;46261135-46261202;-	SE	0.22	1.21229e-05
ENSMUSG00000117287	GM36200	chr17:46069123-46069229;46067334-46068432;46084143-46084266;-	SE	-0.237	0.0173828
ENSMUSG00000023951	VEGFA	chr17:46020990-46021122;46016992-46018879;46024064-46024094;-	SE	0.112	1.59402e-07
ENSMUSG00000023942	SLC29A1	chr17:45593331-45593432;45592178-45592261;45595481-45595515;-	SE	0.277	0
ENSMUSG00000023942	SLC29A1	chr17:45593331-45593432;45592178-45592261;45599472-45599604;-	SE	0.129	8.7537e-14
ENSMUSG00000023942	SLC29A1	chr17:45593331-45593563;45592178-45592261;45595481-45595541;-	SE	0.275	0
ENSMUSG00000024426	ATAT1	chr17:35902355-35902438;35901982-35902054;35904107-35904176;-	SE	-0.216	0.00312569
ENSMUSG00000006705	PKNOX1	chr17:31581803-31582042;31564815-31564888;31583695-31583803;+	SE	-0.213	9.49904e-05
ENSMUSG00000006705	PKNOX1	chr17:31581803-31582050;31564861-31564888;31583695-31583803;+	SE	-0.22	0.000187751
ENSMUSG00000024188	LUC7L	chr17:26253973-26254044;26252998-26253091;26255030-26255125;+	SE	-0.197	3.55633e-10
ENSMUSG00000025728	PIGQ	chr17:25931461-25931673;25930957-25931038;25934757-25934801;-	SE	-0.105	0.00846394
ENSMUSG00000025728	PIGQ	chr17:25931673-25931827;25930957-25931038;25934757-25934878;-	SE	-0.156	0.0111148
ENSMUSG00000025728	PIGQ	chr17:25931673-25932231;25930957-25931038;25934757-25934878;-	SE	-0.114	0.0468222
ENSMUSG00000002504	SLC9A3R2	chr17:24640594-24640657;24639285-24640389;24641708-24641752;-	SE	-0.115	5.34088e-08
ENSMUSG00000036473	TBC1D24	chr17:24184380-24184398;24183693-24183852;24185203-24186201;-	SE	-0.41	1.24073e-07
ENSMUSG00000069743	ZFP820	chr17:21840604-21840714;21823843-21823891;21845643-21845772;-	SE	-0.106	0.0141122
ENSMUSG00000014767	TBP	chr17:15501153-15501202;15499887-15500024;15502964-15503128;+	SE	0.293	1.31444e-06
ENSMUSG00000038347	TCTE2	chr17:13722419-13722679;13716435-13717633;13727921-13728022;-	SE	-0.452	0.00419766
ENSMUSG00000117063	GM49936	chr17:13496616-13496785;13489272-13490839;13548295-13548433;-	SE	-0.168	0.000208916
ENSMUSG00000078247	AIRN	chr17:12779289-12779512;12741384-12741424;12814495-12814717;+	SE	0.105	0.040454
ENSMUSG00000078247	AIRN	chr17:12779289-12779512;12741384-12741424;12829824-12830336;+	SE	0.252	0.0395751
ENSMUSG00000078247	AIRN	chr17:12798358-12798439;12741397-12741424;12829824-12830151;+	SE	0.175	0.0353549
ENSMUSG00000078247	AIRN	chr17:12859106-12859252;12741310-12741424;12859540-12860136;+	SE	0.173	0.0178449
ENSMUSG00000014426	MAP3K4	chr17:12242649-12242805;12239969-12240070;12243499-12243596;-	SE	0.568	0
ENSMUSG00000069729	ARID1B	chr17:5126913-5127024;5040579-5040774;5242827-5243071;+	SE	-0.162	0.000187015
ENSMUSG00000050272	DSCAM	chr16:96597793-96597856;96592436-96593414;96608035-96608338;-	SE	-0.161	0.0217882
ENSMUSG00000047141	ZFP654	chr16:64788304-64788446;64784506-64786802;64791086-64791226;-	SE	0.146	0.00714108
ENSMUSG00000022744	CLDND1	chr16:58729157-58729223;58728047-58728084;58729437-58729747;+	SE	-0.202	0.0441608
ENSMUSG00000022744	CLDND1	chr16:58729172-58729223;58727924-58728084;58729437-58729747;+	SE	-0.222	0.00423336
ENSMUSG00000022744	CLDND1	chr16:58729179-58729223;58728038-58728084;58729437-58729747;+	SE	-0.211	0.00963505
ENSMUSG00000055447	CD47	chr16:49908053-49908078;49906780-49906812;49910868-49911081;+	SE	0.333	0
ENSMUSG00000055447	CD47	chr16:49908702-49908735;49906780-49906812;49910868-49910876;+	SE	0.326	3.30113e-07
ENSMUSG00000055447	CD47	chr16:49908702-49908735;49906780-49906812;49910873-49911091;+	SE	0.252	0.0395727
ENSMUSG00000061751	KALRN	chr16:34049829-34049922;34039878-34040009;34053559-34053664;-	SE	0.213	3.95456e-08
ENSMUSG00000022791	TNK2	chr16:32678668-32678713;32677893-32677985;32679458-32679635;+	SE	0.116	1.61668e-08
ENSMUSG00000022770	DLG1	chr16:31771756-31771855;31743105-31743270;31781781-31781835;+	SE	0.202	0.00457147
ENSMUSG00000022884	EIF4A2	chr16:23112350-23112457;23111816-23111896;23113166-23113184;+	SE	0.144	2.04075e-05
ENSMUSG00000006958	CHRD	chr16:20734861-20734962;20734685-20734773;20735116-20735258;+	SE	0.437	0.0102649
ENSMUSG00000006958	CHRD	chr16:20734861-20734969;20734685-20734773;20735116-20735258;+	SE	0.364	0.0395211
ENSMUSG00000075704	TXNRD2	chr16:18472793-18472886;18472153-18472249;18474681-18474687;+	SE	0.126	1.81431e-05
ENSMUSG00000013539	TANGO2	chr16:18338608-18338723;18324197-18324450;18343894-18344042;-	SE	-0.108	0.0135752
ENSMUSG00000013539	TANGO2	chr16:18338608-18339077;18322420-18324450;18343894-18343914;-	SE	-0.148	0.00580606
ENSMUSG00000041617	CCDC74A	chr16:17648794-17648960;17648066-17648126;17649994-17650074;+	SE	0.191	0.0129091
ENSMUSG00000041617	CCDC74A	chr16:17649994-17650074;17648066-17648126;17650366-17650737;+	SE	-0.457	0.000422913
ENSMUSG00000041617	CCDC74A	chr16:17650148-17650205;17648066-17648126;17650366-17650409;+	SE	-0.202	0.0014737
ENSMUSG00000022789	DNM1L	chr16:16318763-16318841;16316601-16316778;16319451-16319508;-	SE	0.208	6.31971e-05
ENSMUSG00000022789	DNM1L	chr16:16318763-16318841;16318444-16318477;16319451-16319508;-	SE	0.265	0.000480526
ENSMUSG00000037965	ZC3H7A	chr16:11152191-11152331;11151865-11151930;11153058-11153263;-	SE	0.205	0.00258137
ENSMUSG00000038055	DEXI	chr16:10519076-10519167;10502530-10503914;10542271-10543054;-	SE	-0.231	0.0130676
ENSMUSG00000039473	UBN1	chr16:5081893-5081983;5081417-5081661;5084055-5086285;+	SE	-0.123	7.82469e-10
ENSMUSG00000024780	CDC37L1	chr19:29013810-29013953;29011897-29012053;29016005-29016192;+	SE	0.171	5.25489e-05
ENSMUSG00000022475	HDAC7	chr15:97808659-97808770;97808352-97808533;97808966-97809058;-	SE	0.216	0.00386808
ENSMUSG00000036167	PPHLN1	chr15:93452116-93452173;93441500-93441712;93455450-93455530;+	SE	-0.291	0
ENSMUSG00000036167	PPHLN1	chr15:93455450-93455530;93441500-93441712;93465104-93465245;+	SE	0.106	0.000932077
ENSMUSG00000036529	SBF1	chr15:89295951-89296029;89295394-89295576;89299482-89299620;-	SE	0.148	4.11311e-11
ENSMUSG00000018865	SULT4A1	chr15:84078768-84078897;84077144-84077582;84080186-84080325;-	SE	0.147	0.000564656
ENSMUSG00000033039	MICALL1	chr15:79114654-79114703;79108963-79109429;79120758-79120901;+	SE	0.106	0.00305283
ENSMUSG00000034730	ADGRB1	chr15:74572074-74572225;74571412-74571515;74572806-74572861;+	SE	0.114	0.0477049
ENSMUSG00000034730	ADGRB1	chr15:74577394-74577493;74575838-74575924;74580564-74580736;+	SE	0.143	0.0340775
ENSMUSG00000034730	ADGRB1	chr15:74577394-74577493;74575838-74575924;74580664-74580736;+	SE	0.257	0.00219175
ENSMUSG00000022378	FAM49B	chr15:63956599-63956682;63950005-63950127;63957584-63957667;-	SE	0.124	2.91122e-06
ENSMUSG00000022378	FAM49B	chr15:63956599-63956682;63950005-63950127;63970929-63970968;-	SE	0.112	0.00324685
ENSMUSG00000022378	FAM49B	chr15:63970929-63970968;63956599-63956682;64022569-64022620;-	SE	-0.105	0.0176113
ENSMUSG00000059586	NSMCE2	chr15:59496776-59496854;59455312-59455466;59591696-59591797;+	SE	0.121	3.46819e-11
ENSMUSG00000022353	MTSS1	chr15:58948322-58948442;58945984-58946019;58951469-58951680;-	SE	0.102	9.37457e-07
ENSMUSG00000022305	LRP12	chr15:39904538-39904595;39885005-39885141;39943603-39943788;-	SE	-0.136	2.67357e-05
ENSMUSG00000037386	RIMS2	chr15:39274975-39275008;39198331-39198538;39292101-39292312;+	SE	-0.219	7.53005e-06
ENSMUSG00000037386	RIMS2	chr15:39275413-39275500;39198331-39198538;39292101-39292312;+	SE	-0.231	2.46303e-08
ENSMUSG00000037386	RIMS2	chr15:39517805-39517871;39511263-39511374;39534837-39535017;+	SE	-0.209	0.0146651
ENSMUSG00000024381	BIN1	chr18:32414944-32415037;32414182-32414290;32419842-32419928;+	SE	0.39	0
ENSMUSG00000039065	ATPSCKMT	chr15:31605910-31606188;31602117-31602149;31616870-31617535;+	SE	0.161	0.0179438
ENSMUSG00000039065	ATPSCKMT	chr15:31609565-31609616;31602117-31602149;31616870-31617535;+	SE	0.229	0.0171559
ENSMUSG00000021144	MTA1	chr12:113133540-113133576;113133184-113133337;113135796-113135828;+	SE	-0.329	0
ENSMUSG00000037679	INF2	chr12:112612547-112612604;112611409-112612036;112614894-112614957;+	SE	-0.373	0
ENSMUSG00000007411	MARK3	chr12:111615395-111615444;111604510-111604564;111623244-111623315;+	SE	-0.389	0.0252746
ENSMUSG00000007411	MARK3	chr12:111651957-111651984;111647470-111647728;111653389-111653434;+	SE	-0.139	3.18377e-05
ENSMUSG00000097391	MIRG	chr12:109748955-109749009;109748124-109748293;109749094-109749458;+	SE	-0.227	0.000480526
ENSMUSG00000051166	EML5	chr12:98821599-98821614;98817819-98817898;98824633-98824760;-	SE	-0.123	0.000544919
ENSMUSG00000058159	T2	chr17:8396760-8396874;8392210-8392311;8411817-8411901;+	SE	-0.23	0.0242517
ENSMUSG00000021224	NUMB	chr12:83797196-83797343;83794035-83796154;83799507-83799523;-	SE	0.528	0
ENSMUSG00000021224	NUMB	chr12:83825258-83825291;83811285-83811360;83831921-83831996;-	SE	0.174	0.000555573
ENSMUSG00000013236	PTPRS	chr17:56427790-56427817;56426386-56426504;56427938-56428132;-	SE	0.103	5.00551e-06
ENSMUSG00000047888	TNRC6B	chr15:80882943-80883102;80878866-80881206;80884206-80884382;+	SE	-0.158	0.000436232
ENSMUSG00000063450	SYNE2	chr12:76100027-76100096;76099229-76099512;76100991-76101131;+	SE	-0.436	0
ENSMUSG00000054894	DMAC2L	chr12:69737950-69738061;69725454-69725554;69740898-69741107;+	SE	-0.321	3.52902e-05
ENSMUSG00000051890	KLHDC1	chr12:69258022-69258106;69256174-69256258;69258568-69258627;+	SE	-0.12	9.33466e-07
ENSMUSG00000047022	MIPOL1	chr12:57303344-57303551;57230426-57230611;57306010-57306137;+	SE	-0.196	0.0376228
ENSMUSG00000047022	MIPOL1	chr12:57460841-57460984;57456952-57457183;57466455-57467041;+	SE	-0.737	3.7331e-12
ENSMUSG00000022607	PTK2	chr15:73365040-73365195;73343132-73343359;73423008-73423116;-	SE	-0.17	0.0195382
ENSMUSG00000022607	PTK2	chr15:73391758-73391880;73360025-73360337;73394647-73394744;-	SE	-0.187	0.000892846
ENSMUSG00000022607	PTK2	chr15:73394647-73394744;73343132-73343359;73423008-73423078;-	SE	-0.103	0.0277102
ENSMUSG00000035181	HEATR5A	chr12:51912204-51912231;51909957-51910093;51914973-51915143;-	SE	-0.107	6.33621e-06
ENSMUSG00000020954	STRN3	chr12:51643103-51643214;51627704-51627880;51647993-51648135;-	SE	0.143	0.00612325
ENSMUSG00000020954	STRN3	chr12:51643103-51643214;51629373-51629507;51647993-51648135;-	SE	0.158	4.50504e-14
ENSMUSG00000020598	NRCAM	chr12:44566839-44566869;44566287-44566412;44568543-44568645;+	SE	-0.116	3.83605e-09
ENSMUSG00000022892	APP	chr16:85040250-85040307;85030231-85030365;85043575-85043743;-	SE	-0.277	0
ENSMUSG00000022892	APP	chr16:85040250-85040307;85030231-85030365;85056323-85056526;-	SE	-0.402	0
ENSMUSG00000022892	APP	chr16:85043575-85043743;85030231-85030365;85056323-85056526;-	SE	-0.188	0
ENSMUSG00000085642	3110053B16RIK	chr12:20875127-20875233;20874124-20874219;20876697-20877071;-	SE	0.428	0.0171348
ENSMUSG00000022672	PRKDC	chr16:15829615-15829820;15816750-15816894;15831270-15831338;+	SE	0.128	0.00809868
ENSMUSG00000085793	LIN52	chr12:84457948-84457986;84456240-84456315;84459618-84459685;+	SE	-0.27	0.0242942
ENSMUSG00000055762	EEF1D	chr15:75897225-75897282;75896819-75896919;75901131-75901252;-	SE	0.272	5.88202e-05
ENSMUSG00000055762	EEF1D	chr15:75902678-75903818;75901131-75901255;75909244-75909340;-	SE	0.115	0.0126268
ENSMUSG00000071454	DTNB	chr12:3754095-3754116;3751810-3751907;3772586-3772746;+	SE	-0.139	1.59402e-07
ENSMUSG00000021759	PLPP1	chr13:112851402-112851554;112800862-112801266;112856745-112857026;+	SE	-0.156	3.04154e-14
ENSMUSG00000021759	PLPP1	chr13:112851402-112851554;112834858-112835013;112856745-112857026;+	SE	-0.224	5.79764e-13
ENSMUSG00000021694	ERCC8	chr13:108166389-108166491;108160634-108160730;108169367-108169491;+	SE	0.278	0.00924204
ENSMUSG00000071181	3830408C21RIK	chr13:107028804-107028982;107026398-107026455;107031102-107031621;+	SE	0.272	0.0268362
ENSMUSG00000042082	ARSB	chr13:93880487-93880558;93807495-93807703;93939226-93939349;+	SE	-0.102	0.0071531
ENSMUSG00000113204	GM46430	chr13:74612723-74612948;74610199-74610326;74617201-74617310;-	SE	-0.141	0.00735018
ENSMUSG00000021519	MTERF3	chr13:66931605-66931658;66929884-66930223;66932393-66932708;-	SE	-0.362	0.0391084
ENSMUSG00000021557	AGTPBP1	chr13:59460468-59460629;59445741-59450314;59461996-59462173;-	SE	-0.148	0.00341259
ENSMUSG00000015937	MACROH2A1	chr13:56088251-56088342;56084195-56084285;56089757-56090058;-	SE	-0.15	0
ENSMUSG00000024222	FKBP5	chr17:28507235-28507469;28499365-28499418;28517394-28517524;-	SE	-0.363	0.000141789
ENSMUSG00000037933	BICD2	chr13:49384337-49384425;49383088-49383253;49384970-49385148;+	SE	0.253	0
ENSMUSG00000037989	WNK2	chr13:49044373-49044418;49042627-49042866;49051356-49051527;-	SE	-0.424	7.31853e-10
ENSMUSG00000037989	WNK2	chr13:49044373-49044418;49042627-49042866;49052558-49052773;-	SE	-0.319	5.90888e-07
ENSMUSG00000037989	WNK2	chr13:49050483-49050582;49042627-49042866;49051356-49051527;-	SE	-0.483	0.000610641
ENSMUSG00000037989	WNK2	chr13:49051356-49051527;49042627-49042866;49052558-49052773;-	SE	-0.188	0.00574135
ENSMUSG00000037989	WNK2	chr13:49072501-49072795;49071990-49072040;49076136-49076664;-	SE	0.248	1.03953e-05
ENSMUSG00000021375	KIF13A	chr13:46780625-46780664;46778893-46778993;46785245-46785392;-	SE	-0.712	0
ENSMUSG00000021375	KIF13A	chr13:46864818-46864831;46848325-46848386;46929215-46929306;-	SE	0.19	0.015022
ENSMUSG00000057531	DTNBP1	chr13:44986034-44986095;44982740-44982873;45001916-45002052;-	SE	-0.116	0.00552996
ENSMUSG00000021432	SLC35B3	chr13:38944499-38944654;38943058-38943166;38954108-38954230;-	SE	-0.129	0.0346125
ENSMUSG00000017843	PPP2R5C	chr12:110578100-110578168;110574744-110574861;110580400-110580860;+	SE	0.349	4.94185e-05
ENSMUSG00000021428	RIOK1	chr13:38045272-38045315;38043908-38043978;38047244-38047337;+	SE	0.189	1.29526e-05
ENSMUSG00000038267	SLC22A23	chr13:34193248-34193272;34192155-34192279;34193393-34193426;-	SE	-0.308	1.53192e-06
ENSMUSG00000021338	CARMIL1	chr13:24049642-24049660;24045015-24045082;24064576-24064726;-	SE	0.117	0.0346125
ENSMUSG00000024579	PCYOX1L	chr18:61703345-61703394;61702195-61702370;61703511-61703718;-	SE	-0.218	0.030559
ENSMUSG00000021196	PFKP	chr13:6593100-6593253;6588488-6588653;6597858-6598011;-	SE	0.212	0
ENSMUSG00000021213	AKR1C13	chr13:4192294-4192435;4191183-4191310;4194033-4194201;+	SE	-0.258	0.00814554
ENSMUSG00000046605	B3GNTL1	chr11:121651608-121651673;121644526-121644592;121670869-121670969;-	SE	-0.297	0.000361755
ENSMUSG00000025162	CSNK1D	chr11:120964947-120965010;120961748-120963906;120967994-120968134;-	SE	-0.184	0
ENSMUSG00000049957	CCDC137	chr11:120459709-120459855;120458611-120458745;120460046-120460111;+	SE	0.165	0.00810604
ENSMUSG00000034120	SRSF2	chr11:116851647-116851751;116850855-116850961;116852020-116852331;-	SE	-0.106	1.56044e-14
ENSMUSG00000050312	NSUN3	chr16:62776287-62776383;62770657-62770812;62785787-62785897;-	SE	-0.16	0.000190077
ENSMUSG00000050312	NSUN3	chr16:62776287-62776631;62770657-62770812;62785787-62785897;-	SE	-0.145	0.00016536
ENSMUSG00000024845	TMEM134	chr19:4131030-4131075;4127571-4127639;4131228-4131257;+	SE	0.116	0.000187015
ENSMUSG00000050965	PRKCA	chr11:107961572-107961653;107953641-107953749;107978233-107978372;-	SE	0.153	0.00106304
ENSMUSG00000040481	BPTF	chr11:107086711-107086897;107082512-107082700;107095715-107095925;-	SE	-0.31	0.0203239
ENSMUSG00000040481	BPTF	chr11:107095001-107095190;107082512-107082700;107095715-107095925;-	SE	-0.413	2.91289e-08
ENSMUSG00000040481	BPTF	chr11:107095001-107095190;107086711-107086897;107095715-107095925;-	SE	-0.291	0
ENSMUSG00000020717	PECAM1	chr11:106671741-106671798;106654217-106655162;106679548-106679611;-	SE	-0.115	0.00736918
ENSMUSG00000020715	ERN1	chr11:106414350-106414469;106411622-106411814;106418823-106418989;-	SE	-0.105	0.00020152
ENSMUSG00000069631	STRADA	chr11:106170953-106171077;106168308-106168480;106171155-106171264;-	SE	-0.102	0.00476196
ENSMUSG00000069631	STRADA	chr11:106184561-106184619;106173678-106173781;106187100-106187180;-	SE	-0.218	0.0359607
ENSMUSG00000069631	STRADA	chr11:106184561-106184619;106173678-106173781;106187124-106187180;-	SE	-0.313	0.000621863
ENSMUSG00000019590	CYB561	chr11:105940099-105940378;105937628-105937840;105944110-105944487;-	SE	-0.108	0.0188113
ENSMUSG00000018412	KANSL1	chr11:104342858-104343047;104342362-104342511;104343490-104343673;-	SE	-0.338	0
ENSMUSG00000018411	MAPT	chr11:104287122-104287209;104282367-104282480;104289907-104289994;+	SE	-0.181	1.1531e-13
ENSMUSG00000018411	MAPT	chr11:104287122-104287209;104282367-104282480;104294858-104294924;+	SE	-0.256	0
ENSMUSG00000018411	MAPT	chr11:104289907-104289994;104282367-104282480;104294858-104294924;+	SE	-0.25	0
ENSMUSG00000018411	MAPT	chr11:104298497-104299256;104294858-104294924;104302360-104302410;+	SE	-0.351	0
ENSMUSG00000018411	MAPT	chr11:104298545-104299256;104294858-104294924;104302360-104302410;+	SE	-0.346	0
ENSMUSG00000018411	MAPT	chr11:104318156-104318249;104310268-104310534;104321350-104321432;+	SE	-0.694	0
ENSMUSG00000020917	ACLY	chr11:100503159-100503189;100498620-100498762;100504202-100504293;-	SE	-0.104	3.94402e-09
ENSMUSG00000058756	THRA	chr11:98741357-98741447;98740800-98740830;98753289-98753442;+	SE	-0.142	0.00630999
ENSMUSG00000058756	THRA	chr11:98750062-98750210;98741357-98741447;98753289-98753379;+	SE	0.157	0.0110173
ENSMUSG00000018160	MED1	chr11:98180016-98180149;98179111-98179140;98180253-98180308;-	SE	0.119	0.000720424
ENSMUSG00000038453	SRCIN1	chr11:97522372-97522495;97516663-97518756;97523089-97523242;-	SE	-0.466	0
ENSMUSG00000038453	SRCIN1	chr11:97522372-97522495;97519313-97520173;97523089-97523242;-	SE	-0.108	0.0244419
ENSMUSG00000038453	SRCIN1	chr11:97542533-97542557;97537043-97537239;97551676-97551978;-	SE	-0.502	0
ENSMUSG00000038453	SRCIN1	chr11:97548879-97548978;97537043-97537239;97551676-97551978;-	SE	-0.433	0.00195283
ENSMUSG00000038453	SRCIN1	chr11:97548879-97548978;97542533-97542557;97551676-97551978;-	SE	0.397	1.48959e-07
ENSMUSG00000038453	SRCIN1	chr11:97566710-97566773;97551872-97551978;97574916-97575226;-	SE	0.272	0.0211229
ENSMUSG00000038909	KAT7	chr11:95291519-95291609;95289771-95289870;95294562-95294645;-	SE	-0.12	2.07937e-05
ENSMUSG00000087013	2610027K06RIK	chr11:85805390-85805562;85801788-85801943;85832167-85832209;-	SE	-0.161	0.00574705
ENSMUSG00000083161	GM11427	chr11:83259124-83259238;83255144-83255316;83260043-83260960;+	SE	0.129	0.0126557
ENSMUSG00000018986	SLFN3	chr11:83194042-83194209;83191332-83191408;83212543-83213613;+	SE	-0.337	0.00406042
ENSMUSG00000064043	TRERF1	chr17:47319351-47319618;47317770-47317921;47323277-47323662;+	SE	0.175	6.0983e-07
ENSMUSG00000064043	TRERF1	chr17:47319351-47319678;47317767-47317921;47323277-47323662;+	SE	0.195	1.17692e-06
ENSMUSG00000000631	MYO18A	chr11:77812008-77812719;77777315-77778314;77815855-77815891;+	SE	-0.15	4.47767e-08
ENSMUSG00000000631	MYO18A	chr11:77815855-77815999;77777292-77778314;77817618-77817706;+	SE	0.109	7.82501e-06
ENSMUSG00000018449	RPAIN	chr11:70974899-70975040;70974068-70974132;70977657-70977687;+	SE	-0.113	2.72401e-06
ENSMUSG00000018449	RPAIN	chr11:70974993-70975040;70974068-70974132;70977657-70977687;+	SE	-0.206	9.98925e-05
ENSMUSG00000020821	KIF1C	chr11:70702371-70702551;70700560-70700709;70702771-70702905;+	SE	0.234	0.00911225
ENSMUSG00000020821	KIF1C	chr11:70702431-70702551;70700649-70700709;70702771-70702905;+	SE	0.225	0.0105782
ENSMUSG00000020821	KIF1C	chr11:70702445-70702551;70700547-70700709;70702771-70702905;+	SE	0.219	0.0059131
ENSMUSG00000040712	CAMTA2	chr11:70670890-70670911;70670548-70670736;70671007-70671079;-	SE	0.102	0.0168331
ENSMUSG00000033352	MAP2K4	chr11:65775732-65775765;65756268-65756371;65788135-65788285;-	SE	-0.105	0.000115128
ENSMUSG00000014245	PIGL	chr11:62509278-62509372;62507726-62507794;62509819-62509851;+	SE	0.238	0.00375139
ENSMUSG00000018501	NCOR1	chr11:62349394-62349493;62345234-62345318;62351377-62351390;-	SE	-0.161	9.79258e-07
ENSMUSG00000001036	EPN2	chr11:61553509-61553579;61548007-61548042;61579566-61579658;-	SE	-0.164	0.0118703
ENSMUSG00000001036	EPN2	chr11:61565821-61565894;61548007-61548042;61579566-61579658;-	SE	-0.242	0.00478613
ENSMUSG00000001036	EPN2	chr11:61565821-61565894;61553509-61553579;61579566-61579658;-	SE	-0.213	0.00993621
ENSMUSG00000001036	EPN2	chr11:61565821-61565894;61555468-61555603;61579566-61579658;-	SE	-0.444	7.14647e-08
ENSMUSG00000000538	TOM1L2	chr11:60232897-60232957;60231100-60231137;60241817-60241893;-	SE	0.158	4.76666e-13
ENSMUSG00000000538	TOM1L2	chr11:60239009-60239072;60232897-60232957;60241817-60241893;-	SE	-0.137	0
ENSMUSG00000005417	MPRIP	chr11:59772151-59772217;59771616-59771702;59775515-59776223;+	SE	0.114	3.96059e-09
ENSMUSG00000032745	GPBP1	chr13:111447895-111447955;111440631-111440816;111448932-111448999;-	SE	0.159	0.00336753
ENSMUSG00000020400	TNIP1	chr11:54940710-54940882;54939597-54939735;54956020-54956104;-	SE	-0.316	1.19468e-11
ENSMUSG00000049470	AFF4	chr11:53380585-53380672;53375588-53375633;53389754-53389791;+	SE	0.111	1.47912e-06
ENSMUSG00000020389	CDKL3	chr11:52035946-52036020;52033513-52033611;52037430-52038165;+	SE	0.217	0.000832366
ENSMUSG00000020389	CDKL3	chr11:52084370-52084490;52040560-52040620;52089588-52089776;+	SE	0.568	0.00147904
ENSMUSG00000020389	CDKL3	chr11:52084373-52084490;52040560-52040620;52089588-52089784;+	SE	0.598	0.000587658
ENSMUSG00000086646	PLATR20	chr11:51192383-51192525;51190250-51190311;51198575-51198716;-	SE	-0.188	0.00142279
ENSMUSG00000086646	PLATR20	chr11:51198575-51198716;51189832-51190311;51214044-51214214;-	SE	0.178	0.000426851
ENSMUSG00000036644	TBC1D9B	chr11:50164161-50164212;50163824-50163896;50168695-50168802;+	SE	-0.239	0.0187668
ENSMUSG00000032735	ABLIM3	chr18:61818988-61819087;61816921-61816969;61819790-61819917;-	SE	0.428	2.89073e-10
ENSMUSG00000020271	FBXW11	chr11:32708187-32708250;32642723-32642935;32711771-32711997;+	SE	-0.138	0.00602095
ENSMUSG00000020290	XPO1	chr11:23268848-23268912;23267661-23268690;23271132-23271205;+	SE	0.114	0.0264106
ENSMUSG00000009073	NF2	chr11:4780577-4780622;4767664-4768273;4782186-4782352;-	SE	-0.102	0.0402814
ENSMUSG00000003581	RNF215	chr11:4137211-4137368;4136711-4136797;4139738-4139858;+	SE	-0.117	0.00536431
ENSMUSG00000025786	ZDHHC3	chr9:123098922-123098974;123089031-123089156;123100258-123100349;-	SE	0.306	0.0129522
ENSMUSG00000036768	KIF15	chr9:122971688-122971786;122965948-122965986;122975648-122975828;+	SE	-0.181	0.0357369
ENSMUSG00000038145	SNRK	chr9:122132627-122132750;122131892-122131942;122136905-122136976;+	SE	-0.128	0.0260595
ENSMUSG00000038708	GOLGA4	chr9:118579541-118579606;118577141-118577228;118581848-118582519;+	SE	0.378	0
ENSMUSG00000004698	HDAC9	chr12:34282646-34282696;34248322-34248430;34303172-34303306;-	SE	-0.135	0.00325208
ENSMUSG00000039607	RBMS3	chr9:116678646-116678697;116636368-116636479;116681130-116681227;-	SE	-0.213	2.05016e-08
ENSMUSG00000032507	FBXL2	chr9:114000497-114000592;113990808-113990877;114017988-114018050;-	SE	-0.22	0.000151068
ENSMUSG00000032507	FBXL2	chr9:114003441-114003496;114000497-114000592;114017988-114018050;-	SE	0.189	0.0115886
ENSMUSG00000032478	NME6	chr9:109835269-109835414;109833195-109833295;109839607-109839710;+	SE	-0.162	0.023845
ENSMUSG00000032478	NME6	chr9:109835317-109835414;109833029-109833295;109839607-109839710;+	SE	-0.127	0.00129478
ENSMUSG00000023473	CELSR3	chr9:108838759-108838774;108838463-108838565;108839999-108840094;+	SE	-0.625	0
ENSMUSG00000032598	NCKIPSD	chr9:108810821-108810902;108808372-108808654;108811045-108811149;+	SE	-0.123	0.0245781
ENSMUSG00000032599	IP6K2	chr9:108796540-108796572;108796063-108796396;108797283-108797693;+	SE	0.233	1.58483e-05
ENSMUSG00000022961	SON	chr16:91674694-91674774;91671348-91671465;91675400-91675548;+	SE	0.114	0.000945188
ENSMUSG00000006673	QRICH1	chr9:108518766-108518826;108517622-108517976;108528588-108528859;+	SE	-0.205	6.15517e-05
ENSMUSG00000034684	SEMA3F	chr9:107691355-107691448;107689685-107689779;107692167-107692287;-	SE	0.23	0.018332
ENSMUSG00000042210	ABHD14A	chr9:106445525-106445829;106444089-106444306;106447530-106447620;-	SE	-0.144	0.00908072
ENSMUSG00000042210	ABHD14A	chr9:106445525-106445834;106444089-106444306;106447530-106447563;-	SE	-0.17	0.0137158
ENSMUSG00000032570	ATP2C1	chr9:105466582-105466672;105461016-105461078;105470036-105470147;-	SE	-0.139	0.00526132
ENSMUSG00000032560	DNAJC13	chr9:104196201-104196330;104196022-104196107;104197158-104197361;-	SE	-0.148	6.50912e-12
ENSMUSG00000032463	FAIM	chr9:98990914-98990971;98986373-98986512;98992100-98992233;+	SE	0.409	0
ENSMUSG00000032413	RASA2	chr9:96557399-96557477;96553112-96553186;96560697-96560781;-	SE	0.167	0.000821154
ENSMUSG00000023868	PDE10A	chr17:8758144-8758267;8756961-8757093;8898860-8898989;+	SE	-0.217	0.00341136
ENSMUSG00000032411	TFDP2	chr9:96223093-96223198;96202130-96202188;96232681-96232748;+	SE	-0.204	0.0453358
ENSMUSG00000032411	TFDP2	chr9:96232681-96232748;96223093-96223198;96273838-96273942;+	SE	0.355	0.01022
ENSMUSG00000032839	TRPC1	chr9:95736819-95736921;95732006-95732209;95743196-95743351;-	SE	0.483	0.00314984
ENSMUSG00000032423	SYNCRIP	chr9:88480605-88480765;88479793-88479912;88482055-88482131;-	SE	-0.343	0.000320823
ENSMUSG00000033419	SNAP91	chr9:86769458-86769561;86765922-86767336;86773518-86773623;-	SE	0.21	7.39586e-05
ENSMUSG00000024050	WIZ	chr17:32378839-32379118;32367823-32368147;32387572-32387817;-	SE	0.122	3.56418e-07
ENSMUSG00000024050	WIZ	chr17:32381083-32381156;32367823-32368147;32387572-32387759;-	SE	0.129	0.00562148
ENSMUSG00000032258	LCA5	chr9:83428879-83428948;83426748-83426961;83434538-83434723;-	SE	0.507	0.00256608
ENSMUSG00000032253	PHIP	chr9:82945757-82945918;82932845-82933067;82959511-82959610;-	SE	0.117	0.00817833
ENSMUSG00000038535	ZFP280D	chr9:72309251-72309406;72307950-72308068;72312077-72312248;+	SE	0.112	0.0065301
ENSMUSG00000038535	ZFP280D	chr9:72351524-72351570;72339011-72339048;72360285-72360341;+	SE	-0.262	0.000835525
ENSMUSG00000032217	RNF111	chr9:70502939-70503002;70475775-70476668;70503458-70503725;-	SE	-0.181	0.0409474
ENSMUSG00000032366	TPM1	chr9:67029663-67029742;67022621-67023441;67031028-67031098;-	SE	0.273	0
ENSMUSG00000032366	TPM1	chr9:67029663-67029742;67024325-67024565;67031028-67031098;-	SE	0.61	5.27255e-11
ENSMUSG00000032366	TPM1	chr9:67031950-67032026;67031451-67031514;67032465-67032541;-	SE	-0.256	0
ENSMUSG00000032366	TPM1	chr9:67032465-67032541;67031950-67032026;67032793-67032864;-	SE	0.456	0
ENSMUSG00000118314	1700001K23RIK	chr19:53251924-53252152;53249326-53249385;53265055-53265405;-	SE	0.302	0.00549595
ENSMUSG00000037716	CCDC33	chr9:58081959-58082069;58077537-58077629;58086542-58086676;-	SE	-0.3	0.00870405
ENSMUSG00000055720	UBL7	chr9:57911709-57911825;57911050-57911171;57912637-57912850;+	SE	-0.173	0.0133983
ENSMUSG00000055720	UBL7	chr9:57911716-57911825;57911050-57911171;57912637-57912850;+	SE	-0.161	0.0154284
ENSMUSG00000032312	CSK	chr9:57633994-57634045;57631366-57631443;57644994-57645109;-	SE	-0.109	7.39586e-05
ENSMUSG00000040188	SCAMP2	chr9:57578273-57578402;57577638-57577737;57579432-57579550;+	SE	0.105	0
ENSMUSG00000032322	PSTPIP1	chr9:56122758-56122821;56120546-56120653;56123261-56123360;+	SE	-0.145	0.00224107
ENSMUSG00000005131	4930550C14RIK	chr9:53408052-53408142;53405285-53405325;53411746-53411839;+	SE	-0.401	3.24809e-05
ENSMUSG00000005131	4930550C14RIK	chr9:53411746-53411839;53405285-53405325;53414338-53414392;+	SE	0.5	0.00022704
ENSMUSG00000032076	CADM1	chr9:47829376-47829409;47813772-47813945;47848166-47848298;+	SE	0.117	0.00525276
ENSMUSG00000032076	CADM1	chr9:47829376-47829409;47818733-47818817;47848166-47848298;+	SE	0.442	0
ENSMUSG00000042790	RNF214	chr9:45866946-45867051;45866565-45866661;45867499-45867632;-	SE	-0.158	5.43489e-05
ENSMUSG00000043987	CEP164	chr9:45826725-45826808;45823645-45823764;45828501-45828639;-	SE	-0.245	2.78935e-09
ENSMUSG00000032010	USP2	chr9:44068037-44068295;44067077-44067220;44075365-44076222;+	SE	-0.143	0.0259969
ENSMUSG00000059495	ARHGEF12	chr9:43040539-43040596;43027196-43027295;43042590-43042676;-	SE	-0.514	0
ENSMUSG00000059495	ARHGEF12	chr9:43044263-43044287;43042590-43042676;43105178-43105486;-	SE	-0.111	0.00649608
ENSMUSG00000032017	GRIK4	chr9:42591349-42591553;42566298-42566412;42597853-42597961;-	SE	-0.101	0.0199726
ENSMUSG00000074452	PATE2	chr9:35574229-35574387;35570283-35570530;35607594-35607719;+	SE	-0.279	0.0220234
ENSMUSG00000070315	4930581F22RIK	chr9:35123600-35123694;35117368-35118346;35126211-35126390;+	SE	0.371	0.000914535
ENSMUSG00000059974	NTM	chr9:29000704-29000737;28996230-28996634;29009225-29009377;-	SE	-0.188	0.0174287
ENSMUSG00000059974	NTM	chr9:29006253-29006289;29000704-29000737;29009225-29009377;-	SE	0.411	0.0301448
ENSMUSG00000035919	BBS9	chr9:22476569-22476625;22475866-22476190;22490817-22490940;+	SE	0.416	0.0304083
ENSMUSG00000032198	DOCK6	chr9:21829473-21829578;21825782-21825875;21830213-21830377;-	SE	-0.192	0.0413851
ENSMUSG00000045519	ZFP560	chr9:20349580-20349663;20345135-20349159;20350531-20350612;-	SE	0.271	0.0142039
ENSMUSG00000031925	MAML2	chr9:13697173-13697377;13619989-13621675;13702243-13702355;+	SE	0.24	2.92706e-05
ENSMUSG00000079084	CCDC82	chr9:13249258-13249342;13246978-13247021;13252070-13252798;+	SE	0.335	0.0371507
ENSMUSG00000041650	PCCA	chr14:122701054-122701165;122692179-122692255;122714022-122714125;+	SE	0.132	0.0301883
ENSMUSG00000025558	DOCK9	chr14:121592393-121592427;121591811-121591948;121594335-121594383;-	SE	-0.845	9.12364e-09
ENSMUSG00000022070	BORA	chr14:99053517-99053563;99049992-99050099;99056738-99056820;+	SE	0.174	0.0156632
ENSMUSG00000040785	TTC3	chr16:94408553-94408716;94403313-94403368;94410832-94410956;+	SE	-0.132	0.00341136
ENSMUSG00000040785	TTC3	chr16:94408746-94408901;94403313-94403368;94409683-94409710;+	SE	0.128	0.0471991
ENSMUSG00000040785	TTC3	chr16:94409683-94409729;94403313-94403368;94410832-94410840;+	SE	-0.117	0.0434451
ENSMUSG00000040785	TTC3	chr16:94410832-94410956;94403313-94403368;94415948-94415958;+	SE	-0.2	0.00111834
ENSMUSG00000022020	NAA16	chr14:79344894-79345108;79343125-79343319;79351372-79351501;-	SE	-0.149	0.00322176
ENSMUSG00000022020	NAA16	chr14:79350688-79350830;79343125-79343319;79351372-79351501;-	SE	-0.129	0.00120082
ENSMUSG00000022033	PBK	chr14:65811930-65812024;65809214-65809289;65812965-65813108;+	SE	0.138	0.00453878
ENSMUSG00000097589	DLEU2	chr14:61643359-61643455;61632298-61635591;61682109-61682302;-	SE	-0.285	3.14922e-05
ENSMUSG00000021952	XPO4	chr14:57643334-57643489;57641799-57643223;57648418-57648524;-	SE	-0.35	0.00253924
ENSMUSG00000064128	CENPJ	chr14:56571737-56572201;56564668-56565167;56575344-56575382;-	SE	0.138	0.0486668
ENSMUSG00000022217	EMC9	chr14:55582055-55582125;55581521-55581743;55584678-55584755;-	SE	-0.147	0.0144866
ENSMUSG00000032374	PLOD2	chr9:92601984-92602047;92600740-92600882;92602947-92603061;+	SE	-0.468	0
ENSMUSG00000093452	ZFHX2OS	chr14:55071861-55074363;55056023-55056430;55074660-55075873;+	SE	0.107	0.0397454
ENSMUSG00000022176	REM2	chr14:54477470-54477815;54476099-54476374;54478027-54478101;+	SE	-0.204	0.0201723
ENSMUSG00000000958	SLC7A7	chr14:54411584-54411646;54408534-54409048;54413879-54414014;-	SE	-0.388	0.00186899
ENSMUSG00000005148	KLF5	chr14:99303417-99303477;99301380-99302254;99313150-99315036;+	SE	0.11	0.00855838
ENSMUSG00000022641	BBX	chr16:50210444-50210534;50209084-50209144;50220444-50220593;-	SE	-0.443	1.38149e-10
ENSMUSG00000049295	ZFP219	chr14:52014947-52015052;52009969-52010058;52019747-52019995;-	SE	-0.123	0.016739
ENSMUSG00000021843	KTN1	chr14:47716873-47716960;47714631-47714722;47720195-47720285;+	SE	-0.109	0.00830678
ENSMUSG00000021843	KTN1	chr14:47725928-47726000;47724877-47724970;47726225-47726309;+	SE	-0.111	0.000120742
ENSMUSG00000021843	KTN1	chr14:47726470-47726554;47726225-47726309;47730339-47730423;+	SE	-0.348	0
ENSMUSG00000021843	KTN1	chr14:47734154-47734264;47733226-47733322;47736099-47736291;+	SE	0.121	0.000867805
ENSMUSG00000021843	KTN1	chr14:47734154-47734266;47733226-47733322;47736099-47739894;+	SE	0.113	0.0179753
ENSMUSG00000021843	KTN1	chr14:47734154-47734270;47733226-47733322;47736099-47736291;+	SE	0.134	0.0010588
ENSMUSG00000115536	GM32857	chr14:44232703-44232806;44226219-44227010;44311922-44312363;-	SE	0.225	0.00470138
ENSMUSG00000034940	SYNRG	chr11:83985248-83985551;83982195-83982307;83987912-83987990;+	SE	-0.226	2.41792e-06
ENSMUSG00000034940	SYNRG	chr11:83986813-83987047;83982195-83982307;83987912-83987990;+	SE	-0.332	0
ENSMUSG00000019027	DNAH1	chr14:31264910-31265055;31264522-31264681;31265262-31265459;-	SE	-0.137	0.00295336
ENSMUSG00000042323	PBRM1	chr14:31022719-31022859;31019137-31019293;31023066-31023179;+	SE	-0.183	1.55718e-05
ENSMUSG00000042323	PBRM1	chr14:31110414-31110579;31107108-31107310;31113848-31114004;+	SE	0.148	2.94371e-06
ENSMUSG00000040640	ERC2	chr14:27776158-27776182;27652686-27653483;27776825-27777242;+	SE	0.345	2.21286e-09
ENSMUSG00000032519	SLC25A38	chr9:120119882-120120005;120117452-120117537;120120256-120120436;+	SE	-0.11	6.46212e-09
ENSMUSG00000021870	SLMAP	chr14:26416202-26416292;26413167-26414988;26418112-26418247;-	SE	0.13	1.76721e-07
ENSMUSG00000021870	SLMAP	chr14:26459903-26459954;26459409-26459460;26460041-26460185;-	SE	0.11	0.000199896
ENSMUSG00000025290	RPS24	chr14:24494051-24494069;24493382-24493493;24495774-24495845;+	SE	-0.111	3.58778e-05
ENSMUSG00000021824	AP3M1	chr14:21045487-21045763;21040952-21041090;21052139-21052187;-	SE	-0.129	0.0150723
ENSMUSG00000003198	ZFP959	chr17:55892757-55892860;55892092-55892186;55895820-55895947;+	SE	-0.219	0.0403195
ENSMUSG00000090290	TARBP1	chr8:126470018-126470088;126467033-126467182;126471301-126471399;-	SE	0.266	0.00147904
ENSMUSG00000037300	TTC13	chr8:124694829-124694940;124690276-124690359;124709902-124709973;-	SE	-0.152	0.0229302
ENSMUSG00000037300	TTC13	chr8:124699655-124699721;124690276-124690359;124709902-124709948;-	SE	-0.16	0.0355819
ENSMUSG00000060510	ZFP266	chr9:20521019-20521119;20508018-20508185;20521354-20521408;-	SE	0.131	0.0291029
ENSMUSG00000006362	CBFA2T3	chr8:122650329-122650476;122643291-122643533;122677861-122678072;-	SE	0.125	0.0110479
ENSMUSG00000003847	NFAT5	chr8:107338294-107338356;107324638-107324764;107338808-107339367;+	SE	-0.119	0.0077555
ENSMUSG00000039199	ZDHHC1	chr8:105484188-105484427;105483540-105483783;105485461-105485508;-	SE	-0.117	0.0151673
ENSMUSG00000036564	NDRG4	chr8:95712324-95712363;95711092-95711144;95713177-95713918;+	SE	-0.133	0
ENSMUSG00000031788	KIFC3	chr8:95100646-95100673;95099827-95100452;95101408-95101517;-	SE	-0.398	0
ENSMUSG00000033009	OGFOD1	chr8:94038964-94039110;94037197-94037442;94047271-94047318;+	SE	0.252	0.0051618
ENSMUSG00000033009	OGFOD1	chr8:94038967-94039110;94037290-94037442;94047271-94047318;+	SE	0.33	0.0128752
ENSMUSG00000031754	NUDT21	chr8:94032301-94032502;94031143-94031207;94036776-94037031;-	SE	0.187	4.72714e-05
ENSMUSG00000033335	DNM2	chr9:21478898-21479037;21478280-21478348;21480406-21480545;+	SE	-0.534	0
ENSMUSG00000033335	DNM2	chr9:21480406-21480545;21478898-21479037;21481332-21481419;+	SE	0.492	0
ENSMUSG00000033335	DNM2	chr9:21490657-21490669;21489742-21489794;21494503-21494617;+	SE	0.107	0.0358944
ENSMUSG00000034656	CACNA1A	chr8:84614694-84614791;84612284-84612412;84617791-84617897;+	SE	-0.47	0.000646008
ENSMUSG00000002885	ADGRE5	chr8:83730110-83730257;83729381-83729525;83733413-83733566;-	SE	0.204	5.87678e-05
ENSMUSG00000031714	GAB1	chr8:80776160-80776250;80774933-80775027;80784626-80784930;-	SE	-0.259	0.0384386
ENSMUSG00000031714	GAB1	chr8:80800100-80800395;80791388-80791614;80879531-80880496;-	SE	-0.222	0.0268218
ENSMUSG00000028923	NECAP2	chr4:141070854-141070940;141070055-141070233;141071580-141071839;-	SE	0.418	1.36849e-06
ENSMUSG00000028923	NECAP2	chr4:141070854-141070940;141070055-141070233;141072528-141072637;-	SE	0.256	0
ENSMUSG00000027012	DYNC1I2	chr2:71233648-71233708;71228599-71228690;71235914-71236030;+	SE	0.193	4.50504e-14
ENSMUSG00000023072	CEP89	chr7:35429914-35430111;35429156-35429298;35432517-35432607;+	SE	-0.106	0.00498041
ENSMUSG00000097248	GM2694	chr8:87513808-87513896;87473115-87473230;87521735-87521813;+	SE	-0.156	0.00450789
ENSMUSG00000039953	CLSTN1	chr4:149626086-149626116;149614049-149614172;149627211-149627325;+	SE	-0.185	9.81925e-12
ENSMUSG00000039953	CLSTN1	chr4:149641657-149641714;149638232-149638395;149643194-149643352;+	SE	-0.131	0
ENSMUSG00000034617	MTRR	chr13:68575017-68575390;68572577-68572700;68577587-68577705;-	SE	-0.127	5.51387e-06
ENSMUSG00000028906	EPB41	chr4:131963928-131963970;131962923-131962986;131967787-131967845;-	SE	-0.41	2.82381e-06
ENSMUSG00000028906	EPB41	chr4:131964130-131964187;131962923-131962986;131967787-131967975;-	SE	-0.41	0.00031966
ENSMUSG00000029461	FAM168A	chr7:100818735-100818762;100812919-100813000;100831327-100831470;+	SE	0.39	0.00151735
ENSMUSG00000028782	ADGRB2	chr4:130014934-130015033;130014550-130014636;130017528-130017624;+	SE	0.115	1.35622e-06
ENSMUSG00000045659	PLEKHA7	chr7:116156855-116156975;116154632-116154686;116157481-116157568;-	SE	-0.354	1.20599e-06
ENSMUSG00000028863	MEAF6	chr4:125107651-125107709;125107516-125107546;125108322-125108356;+	SE	-0.375	8.15177e-10
ENSMUSG00000040964	ARHGEF10L	chr4:140568755-140568770;140568338-140568520;140570256-140570402;-	SE	-0.109	0
ENSMUSG00000040964	ARHGEF10L	chr4:140586783-140586900;140583823-140583932;140591817-140591987;-	SE	0.296	0
ENSMUSG00000031562	DCTD	chr8:48138178-48138878;48137257-48137374;48140342-48141663;+	SE	0.137	0.000217217
ENSMUSG00000048899	RIMKLA	chr4:119480991-119481052;119477790-119478021;119492296-119492509;-	SE	-0.13	2.23579e-10
ENSMUSG00000059474	MBTD1	chr11:93891338-93891388;93886105-93886121;93905158-93905343;+	SE	-0.324	0.000729443
ENSMUSG00000003810	MAST2	chr4:116333412-116333433;116330390-116330469;116337421-116337497;-	SE	0.167	0.0419466
ENSMUSG00000028559	OSBPL9	chr4:109091660-109091699;109087394-109087485;109098502-109098553;-	SE	-0.211	5.26393e-09
ENSMUSG00000028559	OSBPL9	chr4:109107880-109107949;109102496-109102592;109133743-109133820;-	SE	-0.103	6.62687e-12
ENSMUSG00000029673	AUTS2	chr5:131470413-131470458;131466031-131466127;131472237-131472479;-	SE	-0.423	0
ENSMUSG00000029673	AUTS2	chr5:131470413-131470458;131466031-131466127;131472258-131472479;-	SE	-0.47	0
ENSMUSG00000040848	SFT2D2	chr1:165186721-165186888;165185007-165185089;165187968-165188054;-	SE	0.149	0
ENSMUSG00000028556	DOCK7	chr4:98953865-98953923;98946628-98946754;98955315-98955447;-	SE	-0.437	2.9363e-08
ENSMUSG00000028556	DOCK7	chr4:98993646-98993736;98992368-98992458;99001032-99001202;-	SE	-0.113	6.08899e-05
ENSMUSG00000022708	ZBTB20	chr16:43146896-43146943;43072423-43072469;43193464-43193538;+	SE	0.468	3.16819e-05
ENSMUSG00000022708	ZBTB20	chr16:43577029-43577193;43571733-43571791;43577560-43577748;+	SE	-0.115	0.021248
ENSMUSG00000008489	ELAVL2	chr4:91254140-91254179;91250762-91253567;91260760-91260986;-	SE	0.191	0.0460509
ENSMUSG00000008489	ELAVL2	chr4:91311572-91311663;91308610-91308851;91371899-91372069;-	SE	-0.378	0.00259541
ENSMUSG00000008489	ELAVL2	chr4:91311572-91311663;91308610-91308854;91371899-91372069;-	SE	-0.206	0.00389316
ENSMUSG00000035203	EPN1	chr7:5082017-5082121;5080267-5080638;5083729-5083982;+	SE	-0.13	0.000658992
ENSMUSG00000036817	SUN1	chr5:139229752-139229944;139226705-139226885;139230772-139230838;+	SE	-0.149	8.02091e-13
ENSMUSG00000036817	SUN1	chr5:139229752-139229944;139226705-139226885;139233470-139233569;+	SE	-0.141	9.55284e-08
ENSMUSG00000036817	SUN1	chr5:139230772-139230838;139226705-139226885;139233470-139233569;+	SE	-0.15	0.0256264
ENSMUSG00000028487	BNC2	chr4:84291259-84291325;84277905-84277939;84291692-84291868;-	SE	0.14	0.000564656
ENSMUSG00000028487	BNC2	chr4:84291263-84291325;84275351-84276441;84291692-84291868;-	SE	0.407	0.00293106
ENSMUSG00000028487	BNC2	chr4:84291263-84291325;84277905-84277939;84291692-84291868;-	SE	0.133	0.00147904
ENSMUSG00000033565	RBFOX2	chr15:77231386-77231437;77132716-77132941;77306363-77306605;-	SE	-0.15	0.000328324
ENSMUSG00000052407	CCDC171	chr4:83557898-83558030;83554693-83554884;83580747-83580894;+	SE	-0.181	0.0274008
ENSMUSG00000022533	ATP13A3	chr16:30321805-30321895;30312422-30315901;30322871-30322952;-	SE	-0.155	0.000204641
ENSMUSG00000028402	MPDZ	chr4:81313499-81313598;81310156-81310319;81317593-81317704;-	SE	0.293	2.91168e-06
ENSMUSG00000028402	MPDZ	chr4:81317593-81317704;81310156-81310319;81320345-81320523;-	SE	0.113	0.000487498
ENSMUSG00000028402	MPDZ	chr4:81358625-81358742;81356329-81356497;81360003-81360213;-	SE	-0.106	0.0178731
ENSMUSG00000070972	DNAJC25	chr4:59013631-59013855;59003192-59003557;59017669-59017822;+	SE	-0.101	0.0131701
ENSMUSG00000026927	ENTR1	chr2:26388915-26389065;26387555-26387671;26389148-26389291;-	SE	-0.127	0.0482088
ENSMUSG00000028478	CLTA	chr4:44030214-44030268;44025448-44025560;44031399-44031435;+	SE	0.262	0
ENSMUSG00000028478	CLTA	chr4:44030214-44030268;44025448-44025560;44032400-44032846;+	SE	0.115	0
ENSMUSG00000028478	CLTA	chr4:44031399-44031435;44030214-44030268;44032400-44032846;+	SE	-0.172	0
ENSMUSG00000027291	VPS39	chr2:120346856-120346889;120346327-120346392;120350163-120350229;-	SE	-0.331	0
ENSMUSG00000061887	SSBP3	chr4:107027216-107027297;107009678-107009768;107028192-107028252;+	SE	0.568	0
ENSMUSG00000036002	FAM214B	chr4:43039814-43039899;43037062-43037206;43040273-43040291;-	SE	-0.465	2.46299e-06
ENSMUSG00000036002	FAM214B	chr4:43039814-43039918;43037062-43037206;43040273-43040295;-	SE	-0.446	4.37433e-06
ENSMUSG00000040687	MADD	chr2:91163962-91164022;91163498-91163601;91165365-91165467;-	SE	-0.173	0.0471991
ENSMUSG00000050891	TATDN1	chr15:58916151-58916192;58905740-58905811;58921139-58921182;-	SE	-0.327	0.00163108
ENSMUSG00000039205	CIZ1	chr2:32363432-32363656;32363060-32363158;32363804-32363979;+	SE	-0.146	0.0137899
ENSMUSG00000028284	MAP3K7	chr4:31994873-31994954;31992386-31992516;32002088-32002153;+	SE	0.368	0
ENSMUSG00000028284	MAP3K7	chr4:31994873-31995010;31992472-31992516;32002088-32002153;+	SE	0.261	0
ENSMUSG00000027281	SLX4IP	chr2:137004933-137005054;137000183-137000273;137043999-137044077;+	SE	-0.206	3.78056e-05
ENSMUSG00000049488	TMEM67	chr4:12085911-12086000;12078587-12079968;12087714-12087927;-	SE	-0.149	0.00156157
ENSMUSG00000085614	1700123M08RIK	chr4:11976443-11976587;11966573-11966683;11977456-11977570;+	SE	-0.347	0.00884226
ENSMUSG00000067916	ZFP991	chr4:147165340-147165386;147140037-147140119;147175846-147175904;+	SE	0.2	0.015365
ENSMUSG00000041440	GK5	chr9:96133388-96133464;96119431-96119612;96137744-96137820;+	SE	-0.173	0.000491451
ENSMUSG00000007030	VWA7	chr17:35017692-35017974;35017056-35017305;35019037-35019148;+	SE	-0.232	0.0240785
ENSMUSG00000037062	SH3GLB1	chr3:144701759-144701846;144699853-144699877;144705512-144705605;-	SE	0.347	4.18607e-05
ENSMUSG00000037062	SH3GLB1	chr3:144701807-144701846;144699853-144699877;144705512-144705605;-	SE	0.471	1.56044e-14
ENSMUSG00000056458	MOK	chr12:110828040-110828130;110815130-110815209;110834125-110834240;-	SE	0.434	0.000151068
ENSMUSG00000001911	NFIX	chr8:84723727-84723850;84721642-84721818;84726468-84726605;-	SE	0.252	1.17828e-12
ENSMUSG00000020828	PLD2	chr11:70555298-70555381;70555050-70555164;70555907-70556061;+	SE	0.164	0.0230847
ENSMUSG00000041301	CFTR	chr6:18299682-18299934;18285546-18285647;18305831-18305987;+	SE	0.208	0.0189258
ENSMUSG00000019878	HSF2	chr10:57509060-57509114;57506196-57506302;57511443-57511528;+	SE	-0.121	4.72714e-05
ENSMUSG00000029735	TPK1	chr6:43523883-43523956;43488874-43488970;43559942-43560012;-	SE	0.141	0.0483127
ENSMUSG00000031565	FGFR1	chr8:25555468-25555774;25532249-25532428;25557730-25557814;+	SE	0.158	0
ENSMUSG00000031565	FGFR1	chr8:25555507-25555774;25532249-25532428;25557730-25557814;+	SE	0.125	0
ENSMUSG00000005225	PLEKHA8	chr6:54616632-54616757;54613091-54613208;54619193-54619352;+	SE	0.154	2.12743e-06
ENSMUSG00000027883	GPSM2	chr3:108711276-108711580;108702864-108703086;108722040-108722309;-	SE	-0.11	0.0439417
ENSMUSG00000039585	MYO9A	chr9:59875201-59875414;59874601-59874683;59884479-59884592;+	SE	-0.519	1.56044e-14
ENSMUSG00000024073	BIRC6	chr17:74594321-74594453;74593088-74593249;74594869-74595001;+	SE	-0.128	2.36732e-07
ENSMUSG00000042035	IGSF3	chr3:101432914-101432974;101431203-101431593;101435330-101435732;+	SE	0.345	1.83357e-11
ENSMUSG00000050379	SEPTIN6	chrX:36920368-36920413;36911325-36913254;36922839-36923030;-	SE	0.152	0.00689078
ENSMUSG00000050379	SEPTIN6	chrX:36920368-36920413;36915030-36915347;36922839-36923030;-	SE	0.158	5.22505e-07
ENSMUSG00000038550	CIART	chr3:95881180-95881279;95880982-95881058;95882154-95882203;-	SE	-0.104	1.15177e-05
ENSMUSG00000028107	TARS2	chr3:95751505-95751630;95750700-95750765;95753006-95753130;-	SE	0.143	0.00197449
ENSMUSG00000002799	JAG2	chr12:112915604-112915718;112915470-112915517;112915879-112915993;-	SE	0.108	5.60458e-07
ENSMUSG00000040738	INTS8	chr4:11212791-11212931;11211881-11211932;11213705-11213809;-	SE	0.124	1.85369e-07
ENSMUSG00000045636	MTUS1	chr8:41056534-41056684;41049984-41050116;41076231-41076427;-	SE	-0.111	0.00431768
ENSMUSG00000027506	TPD52	chr3:8936438-8936480;8934991-8935040;8944610-8944712;-	SE	0.153	0.000834519
ENSMUSG00000037736	LIMCH1	chr5:66993142-66993178;66974409-66974662;66997119-66997246;+	SE	-0.558	0
ENSMUSG00000074513	ARFIP1	chr3:84529169-84529265;84527685-84527798;84534586-84534695;-	SE	-0.324	0
ENSMUSG00000074513	ARFIP1	chr3:84529190-84529265;84527685-84527798;84534586-84534695;-	SE	-0.251	2.09679e-10
ENSMUSG00000040054	BAZ2A	chr10:128092459-128092850;128091576-128091776;128096438-128096523;+	SE	0.355	0.0288941
ENSMUSG00000063849	PPCDC	chr9:57439113-57439362;57437416-57437482;57440069-57440097;-	SE	0.12	0.0197138
ENSMUSG00000032479	MAP4	chr9:110064227-110064449;110062590-110063123;110067484-110067668;+	SE	0.127	0
ENSMUSG00000032479	MAP4	chr9:110071025-110071139;110068692-110068985;110078002-110078084;+	SE	-0.161	2.81645e-10
ENSMUSG00000032479	MAP4	chr9:110072612-110072705;110068692-110068985;110078002-110078084;+	SE	-0.198	5.35114e-12
ENSMUSG00000078681	TM2D3	chr7:65693865-65693943;65693480-65693569;65695169-65695327;+	SE	-0.275	0.0121703
ENSMUSG00000069833	AHNAK	chr19:9045624-9045716;9037158-9037258;9076575-9076914;+	SE	-0.281	0.0374497
ENSMUSG00000034109	GOLIM4	chr3:75902400-75902484;75897970-75898132;75903246-75903329;-	SE	-0.271	0
ENSMUSG00000028524	SGIP1	chr4:102921021-102921519;102918780-102918855;102927460-102927585;+	SE	-0.469	0
ENSMUSG00000028524	SGIP1	chr4:102934545-102934605;102928785-102928912;102956098-102956210;+	SE	0.242	2.13388e-05
ENSMUSG00000021820	CAMK2G	chr14:20741377-20741491;20739326-20739402;20742704-20742753;-	SE	0.113	1.60541e-07
ENSMUSG00000021820	CAMK2G	chr14:20745791-20745860;20744603-20744648;20755658-20755702;-	SE	0.226	4.84577e-11
ENSMUSG00000032497	LRRFIP2	chr9:111193046-111193118;111190167-111190284;111199664-111199774;+	SE	-0.502	0
ENSMUSG00000028803	NIPAL3	chr4:135454872-135454904;135451885-135452572;135463785-135463880;-	SE	0.163	1.63002e-10
ENSMUSG00000058881	ZFP516	chr18:82993084-82993189;82987807-82988198;83001272-83001700;+	SE	-0.116	0.00335745
ENSMUSG00000027763	MBNL1	chr3:60614682-60614736;60613262-60613520;60615619-60615772;+	SE	0.215	0.0225108
ENSMUSG00000031105	SLC25A14	chrX:48623961-48624197;48623577-48623828;48625595-48625640;+	SE	-0.383	0.000558897
ENSMUSG00000031105	SLC25A14	chrX:48623961-48624206;48623577-48623828;48625595-48625640;+	SE	-0.373	0.000548247
ENSMUSG00000031105	SLC25A14	chrX:48625595-48625640;48623577-48623828;48629251-48629345;+	SE	0.104	0.00408279
ENSMUSG00000026657	FRMD4A	chr2:4607998-4608070;4605969-4606066;4610966-4614041;+	SE	-0.19	0.0342668
ENSMUSG00000027751	SUPT20	chr3:54693102-54693413;54692834-54692859;54695122-54696320;+	SE	0.15	0.0353837
ENSMUSG00000051331	CACNA1C	chr6:118630398-118630431;118627441-118627570;118638426-118638510;-	SE	-0.112	0.00703355
ENSMUSG00000051331	CACNA1C	chr6:118637729-118637813;118627441-118627570;118638426-118638510;-	SE	-0.454	0.0357822
ENSMUSG00000051331	CACNA1C	chr6:118715902-118715977;118713256-118713347;118734850-118735023;-	SE	-0.233	0.00177214
ENSMUSG00000037270	4932438A13RIK	chr3:36992676-36992727;36989794-36989888;36994774-36994981;+	SE	0.191	0.0220234
ENSMUSG00000037270	4932438A13RIK	chr3:37022969-37023032;37022383-37022474;37026230-37026343;+	SE	0.285	0.0260931
ENSMUSG00000061589	DOT1L	chr10:80791743-80791839;80790610-80791561;80792142-80792773;+	SE	-0.495	8.76731e-08
ENSMUSG00000046111	CEP295	chr9:15325506-15325746;15324148-15324291;15326074-15326177;-	SE	-0.348	3.95478e-06
ENSMUSG00000028341	NR4A3	chr4:48049933-48050005;48049113-48049128;48051245-48052201;+	SE	0.113	6.56328e-05
ENSMUSG00000069094	PDE7A	chr3:19241341-19241518;19241145-19241209;19243049-19243201;-	SE	0.123	0.00235535
ENSMUSG00000027601	MTFR1	chr3:19208490-19208527;19206451-19206550;19211467-19211583;+	SE	-0.104	0.000147641
ENSMUSG00000062949	ATP11C	chrX:60229147-60229252;60223289-60225793;60236556-60236710;-	SE	0.226	0.00431855
ENSMUSG00000010505	MYT1	chr2:181811354-181811423;181811164-181811227;181815048-181815111;+	SE	0.559	0
ENSMUSG00000036278	MACROD1	chr19:7197701-7197736;7197531-7197613;7197912-7198057;+	SE	-0.148	1.56044e-14
ENSMUSG00000045690	WDR89	chr12:75640803-75641016;75631396-75633508;75669471-75669527;-	SE	-0.122	0.00243353
ENSMUSG00000027630	TBL1XR1	chr3:22102866-22102947;22076935-22076954;22148941-22149008;+	SE	0.102	0.0014302
ENSMUSG00000107283	MPV17	chr5:31144893-31145278;31144073-31144752;31145494-31145590;-	SE	-0.228	6.15343e-07
ENSMUSG00000046873	MBTPS2	chrX:157593724-157593873;157591056-157591555;157598495-157598643;-	SE	-0.256	0.00858705
ENSMUSG00000030629	ZFAND6	chr7:84652881-84653042;84634238-84634409;84679343-84679396;-	SE	0.198	0.0043727
ENSMUSG00000030629	ZFAND6	chr7:84652881-84653042;84642285-84642437;84689745-84689883;-	SE	-0.234	0.0085812
ENSMUSG00000070814	ZSWIM9	chr7:13269334-13269647;13258966-13261640;13277145-13277428;-	SE	0.15	1.60758e-05
ENSMUSG00000070814	ZSWIM9	chr7:13269533-13269647;13258966-13261640;13277145-13277428;-	SE	0.166	2.57312e-05
ENSMUSG00000021693	KIF2A	chr13:106969703-106969817;106968637-106968788;106974494-106974562;-	SE	-0.149	6.47305e-06
ENSMUSG00000046613	VWA5B2	chr16:20590354-20590531;20590058-20590281;20590672-20590694;+	SE	0.234	0.0126557
ENSMUSG00000046613	VWA5B2	chr16:20590469-20590531;20590145-20590281;20590672-20590898;+	SE	0.17	0.00465334
ENSMUSG00000031433	RBM41	chrX:139991515-139991587;139968195-139968599;139993297-139993502;-	SE	-0.194	0.0411513
ENSMUSG00000063063	CTNNA2	chr6:77914405-77914507;77845477-77845584;77979419-77979699;-	SE	-0.285	0.0151075
ENSMUSG00000061689	DLGAP4	chr2:156748022-156748102;156745834-156746196;156748943-156749356;+	SE	-0.121	0.0117756
ENSMUSG00000064302	CLASP1	chr1:118512174-118512222;118510205-118510376;118512704-118512728;+	SE	-0.397	0.0183546
ENSMUSG00000064302	CLASP1	chr1:118523320-118523347;118521826-118521934;118525296-118525455;+	SE	0.455	0
ENSMUSG00000064302	CLASP1	chr1:118531977-118532085;118525296-118525455;118539265-118539369;+	SE	-0.225	8.84597e-09
ENSMUSG00000064302	CLASP1	chr1:118541674-118541698;118539265-118539369;118543101-118543346;+	SE	0.374	3.36133e-07
ENSMUSG00000037536	FBXO34	chr14:47504985-47505132;47472602-47472717;47526204-47526314;+	SE	-0.247	1.19851e-05
ENSMUSG00000037536	FBXO34	chr14:47504985-47505132;47500793-47500870;47526204-47526314;+	SE	-0.775	1.41126e-09
ENSMUSG00000037536	FBXO34	chr14:47507264-47507446;47472623-47472717;47526204-47526236;+	SE	-0.236	0.0476902
ENSMUSG00000037536	FBXO34	chr14:47507264-47507446;47500793-47500870;47526204-47526236;+	SE	-0.391	0.00431758
ENSMUSG00000024926	KAT5	chr19:5608801-5608957;5608637-5608712;5609235-5609372;-	SE	0.22	0.0434451
ENSMUSG00000025261	HUWE1	chrX:151804445-151804540;151803657-151803802;151806275-151806407;+	SE	-0.422	0.0110098
ENSMUSG00000047766	LRRC49	chr9:60601302-60601488;60598085-60598195;60602578-60602816;-	SE	0.108	0.00202342
ENSMUSG00000028078	DCLK2	chr3:86788621-86788634;86786152-86787412;86789311-86789490;-	SE	0.671	5.30468e-06
ENSMUSG00000028078	DCLK2	chr3:86788621-86788634;86786152-86787412;86791994-86792315;-	SE	0.431	0
ENSMUSG00000028078	DCLK2	chr3:86830823-86830871;86824635-86824730;86831732-86831834;-	SE	-0.29	3.967e-11
ENSMUSG00000026489	COQ8A	chr1:180179499-180179592;180179195-180179284;180182061-180182247;-	SE	0.151	1.61668e-08
ENSMUSG00000048249	CREBRF	chr17:26736788-26736983;26715649-26715774;26757804-26757999;+	SE	-0.39	3.17417e-09
ENSMUSG00000048249	CREBRF	chr17:26742041-26743131;26715649-26715774;26757804-26757999;+	SE	-0.18	1.19651e-06
ENSMUSG00000028789	AZIN2	chr4:128959783-128959957;128950599-128950772;128961362-128961559;-	SE	-0.123	0.00172967
ENSMUSG00000028789	AZIN2	chr4:128959783-128959957;128950599-128950772;128962083-128962201;-	SE	-0.15	0.000318739
ENSMUSG00000028789	AZIN2	chr4:128959783-128959957;128950599-128950772;128962300-128962428;-	SE	-0.154	0.00151027
ENSMUSG00000037533	RAPGEF6	chr11:54543578-54543649;54522846-54523118;54546372-54546429;+	SE	-0.152	0.0065959
ENSMUSG00000037533	RAPGEF6	chr11:54671654-54671678;54668613-54668737;54676194-54676415;+	SE	0.114	1.17142e-11
ENSMUSG00000046709	MAPK10	chr5:102976354-102976426;102966445-102966628;102989619-102989785;-	SE	-0.23	0.0433918
ENSMUSG00000030815	PHKG2	chr7:127577974-127578029;127577534-127577646;127579666-127579732;+	SE	-0.119	0.0450829
ENSMUSG00000030815	PHKG2	chr7:127577974-127578029;127577534-127577646;127579809-127579973;+	SE	0.202	0.0194724
ENSMUSG00000019952	POC1B	chr10:99164868-99164949;99156201-99156351;99192781-99192789;+	SE	0.126	0.000119041
ENSMUSG00000026860	SH3GLB2	chr2:30349225-30349237;30348067-30348617;30350287-30350380;-	SE	0.191	0
ENSMUSG00000029217	TEC	chr5:72779420-72779486;72773208-72773885;72782002-72782175;-	SE	0.233	0.0447858
ENSMUSG00000071723	GSPT2	chrX:94639092-94639234;94638245-94638380;94640925-94641588;+	SE	0.407	2.11871e-07
ENSMUSG00000013629	CAD	chr5:31075470-31075521;31075088-31075185;31075808-31075853;+	SE	-0.169	9.47509e-05
ENSMUSG00000026074	MAP4K4	chr1:40001429-40001591;40000530-40000749;40003756-40003987;+	SE	-0.236	2.02217e-12
ENSMUSG00000026074	MAP4K4	chr1:40001429-40001591;40000530-40000749;40004806-40004913;+	SE	0.274	0
ENSMUSG00000026074	MAP4K4	chr1:40003756-40003987;40000530-40000749;40004806-40004913;+	SE	0.409	0
ENSMUSG00000026074	MAP4K4	chr1:40003756-40003987;40001429-40001591;40004806-40004913;+	SE	0.12	0
ENSMUSG00000026074	MAP4K4	chr1:40003762-40003987;40000530-40000749;40004806-40004910;+	SE	0.398	0
ENSMUSG00000026074	MAP4K4	chr1:40003762-40003987;40001429-40001591;40004806-40004910;+	SE	0.13	0
ENSMUSG00000058046	4933430I17RIK	chr4:62543127-62543215;62542635-62542783;62543454-62543501;+	SE	0.333	0.0475558
ENSMUSG00000027692	TNIK	chr3:28594906-28594993;28594021-28594132;28596071-28596260;+	SE	0.385	0
ENSMUSG00000031365	ZFP275	chrX:73351268-73351360;73344836-73344912;73351808-73351923;+	SE	-0.182	0.0156463
ENSMUSG00000038116	PHF20	chr2:156254225-156254310;156251775-156251947;156267154-156267542;+	SE	0.194	0.00107574
ENSMUSG00000038116	PHF20	chr2:156264280-156264360;156251775-156251947;156267154-156267542;+	SE	0.252	0.013025
ENSMUSG00000027985	LEF1	chr3:131191022-131191106;131189334-131189425;131193128-131193251;+	SE	-0.765	0
ENSMUSG00000027985	LEF1	chr3:131204932-131204973;131204255-131204304;131223075-131224356;+	SE	-0.243	0.0233571
ENSMUSG00000022973	SYNJ1	chr16:90948065-90948113;90947014-90947053;90950350-90950485;-	SE	0.666	0.0090656
ENSMUSG00000022973	SYNJ1	chr16:90949698-90949737;90947014-90947053;90950350-90950419;-	SE	0.572	0.00578086
ENSMUSG00000004947	DTX2	chr5:136026469-136026607;136021754-136021858;136028498-136028572;+	SE	-0.265	2.25926e-11
ENSMUSG00000026596	ABL2	chr1:156620838-156620901;156558986-156559205;156622484-156622655;+	SE	-0.162	0.0233571
ENSMUSG00000035967	INTS6L	chrX:56480889-56481073;56480570-56480660;56483778-56483942;+	SE	0.214	0.0159196
ENSMUSG00000035967	INTS6L	chrX:56494132-56494243;56493038-56493133;56496515-56496734;+	SE	-0.217	0.00151387
ENSMUSG00000022701	CCDC191	chr16:43898089-43898231;43889799-43890038;43905345-43905483;+	SE	-0.129	0.00195862
ENSMUSG00000041115	IQSEC2	chrX:152180996-152181092;152178963-152179090;152202907-152203169;+	SE	-0.47	5.28089e-06
ENSMUSG00000041115	IQSEC2	chrX:152222282-152222332;152221646-152221820;152222921-152225235;+	SE	0.262	0.00301998
ENSMUSG00000085396	FIRRE	chrX:50560808-50561006;50558230-50558384;50562679-50562954;-	SE	-0.24	0.00582535
ENSMUSG00000031109	ENOX2	chrX:49168640-49168784;49080616-49080751;49286844-49286904;-	SE	0.176	0.0358514
ENSMUSG00000053617	SH3PXD2A	chr19:47283020-47283104;47278312-47278430;47286604-47286718;-	SE	-0.218	2.14807e-12
ENSMUSG00000053617	SH3PXD2A	chr19:47320275-47320320;47286604-47286718;47343439-47343468;-	SE	-0.108	0.00491526
ENSMUSG00000026469	XPR1	chr1:155313170-155313361;155312758-155312938;155324313-155324395;-	SE	-0.136	0.00260875
ENSMUSG00000000355	MCTS1	chrX:38602575-38602673;38600577-38600778;38605938-38606072;+	SE	-0.232	0.000150206
ENSMUSG00000068036	AFDN	chr17:13848354-13848375;13846433-13846639;13849107-13849253;+	SE	-0.651	0
ENSMUSG00000048078	TENM4	chr7:96643998-96644208;96553477-96553747;96694769-96695025;+	SE	0.206	0.00427285
ENSMUSG00000036572	UPF3B	chrX:37099065-37099104;37096857-37097018;37099506-37099689;-	SE	0.375	0.000398424
ENSMUSG00000046679	C87436	chr6:86454259-86454313;86453608-86453713;86457815-86457923;+	SE	-0.152	0.0181813
ENSMUSG00000028759	HP1BP3	chr4:138221525-138221723;138216295-138216740;138222088-138222188;+	SE	-0.325	0
ENSMUSG00000053111	FANK1	chr7:133876747-133876913;133870021-133870087;133879878-133880022;+	SE	-0.141	0.00211953
ENSMUSG00000019984	MED23	chr10:24883203-24883221;24882553-24882649;24888399-24888600;+	SE	-0.288	2.13808e-10
ENSMUSG00000033633	CLEC18A	chr8:111065129-111065267;111064337-111064415;111069745-111069927;-	SE	-0.123	0.0119493
ENSMUSG00000022307	OXR1	chr15:41848669-41848750;41825889-41826052;41850458-41850584;+	SE	0.117	0.00864831
ENSMUSG00000045319	PROSER2	chr2:6129627-6129829;6113892-6114113;6130041-6130139;-	SE	-0.125	0.0425436
ENSMUSG00000026672	OPTN	chr2:5054539-5054716;5045986-5046199;5063906-5063938;-	SE	-0.109	0.00201647
ENSMUSG00000026643	NMT2	chr2:3306982-3307032;3305396-3305439;3309466-3309611;+	SE	0.108	0.0133232
ENSMUSG00000052248	ZEB2OS	chr2:45112842-45112993;45110706-45111302;45113098-45113169;+	SE	0.128	0.0317763
ENSMUSG00000016200	SYT14	chr1:192898850-192898907;192897209-192897620;192901751-192901941;-	SE	-0.118	2.13525e-06
ENSMUSG00000016200	SYT14	chr1:192986717-192986882;192901751-192901941;193026969-193027017;-	SE	-0.158	0.0247929
ENSMUSG00000028653	TRIT1	chr4:123049151-123049264;123048768-123048880;123049476-123049554;+	SE	-0.106	0.0159807
ENSMUSG00000028653	TRIT1	chr4:123052065-123052175;123049476-123049554;123052483-123052601;+	SE	-0.14	0.00153059
ENSMUSG00000031295	PHKA2	chrX:160502746-160502904;160502165-160502292;160523271-160523430;+	SE	-0.168	2.82804e-07
ENSMUSG00000031295	PHKA2	chrX:160502752-160502904;160502171-160502292;160523271-160523430;+	SE	-0.167	1.46257e-07
ENSMUSG00000041216	CLVS1	chr4:9280380-9280538;9269292-9269734;9281387-9281432;+	SE	-0.161	2.65482e-05
ENSMUSG00000026585	KIFAP3	chr1:163912071-163912137;163888205-163888305;163915724-163917109;+	SE	-0.25	0
ENSMUSG00000031626	SORBS2	chr8:45645760-45645852;45507807-45507957;45658802-45658941;+	SE	0.562	0.000383342
ENSMUSG00000021288	KLC1	chr12:111793648-111793699;111789324-111789459;111794336-111794895;+	SE	0.346	0
ENSMUSG00000021288	KLC1	chr12:111793648-111793699;111789324-111789459;111795547-111795678;+	SE	0.265	1.26971e-06
ENSMUSG00000021288	KLC1	chr12:111793648-111793699;111789324-111789486;111794336-111794895;+	SE	0.25	0
ENSMUSG00000021288	KLC1	chr12:111793648-111793699;111789324-111789486;111795547-111795678;+	SE	0.23	0.000558897
ENSMUSG00000021288	KLC1	chr12:111795547-111795678;111789324-111789459;111806007-111806074;+	SE	-0.115	2.46321e-05
ENSMUSG00000063659	ZBTB18	chr1:177443223-177443341;177442465-177442595;177443984-177444092;+	SE	0.112	0.00027669
ENSMUSG00000025949	PIKFYVE	chr1:65192530-65192566;65192144-65192294;65195655-65195774;+	SE	-0.282	0.00288957
ENSMUSG00000025949	PIKFYVE	chr1:65192533-65192566;65192144-65192294;65195655-65195774;+	SE	-0.138	0.0331808
ENSMUSG00000025949	PIKFYVE	chr1:65224161-65224329;65223504-65223652;65230793-65230853;+	SE	-0.182	0.00494696
ENSMUSG00000035506	SLC12A8	chr16:33617107-33617254;33608144-33608232;33624553-33624602;+	SE	-0.289	0.014551
ENSMUSG00000035506	SLC12A8	chr16:33658196-33658257;33624553-33625175;33662924-33663408;+	SE	0.11	0.00765291
ENSMUSG00000035506	SLC12A8	chr16:33658196-33658313;33624553-33625175;33662924-33663406;+	SE	0.352	0.000855469
ENSMUSG00000045031	CETN4	chr3:37309936-37310065;37309344-37309482;37310292-37310439;-	SE	0.47	0.000256552
ENSMUSG00000035778	GGTA1	chr2:35416471-35416507;35414218-35414284;35422179-35422268;-	SE	-0.457	0.00262177
ENSMUSG00000027695	PLD1	chr3:28079188-28079302;28078203-28078417;28085785-28085914;+	SE	-0.143	0.000303166
ENSMUSG00000110195	PDE2A	chr7:101461479-101461541;101451401-101451468;101481370-101481460;+	SE	-0.665	3.48035e-05
ENSMUSG00000027405	NOP56	chr2:130278412-130278531;130278155-130278290;130278896-130279279;+	SE	0.12	0.00181687
ENSMUSG00000028538	ST3GAL3	chr4:118054649-118054697;118031839-118031882;118107548-118107693;-	SE	-0.32	1.19271e-07
ENSMUSG00000026670	UAP1	chr1:170147995-170148043;170143396-170143463;170149270-170149459;-	SE	-0.128	1.55494e-06
ENSMUSG00000086629	2810403D21RIK	chrX:108858267-108858372;108836265-108836355;108901463-108901555;+	SE	-0.219	0.00132101
ENSMUSG00000060798	INTU	chr3:40664259-40664345;40653705-40654253;40672570-40672774;+	SE	-0.11	0.00889923
ENSMUSG00000026987	BAZ2B	chr2:59933411-59933438;59932104-59932170;59933670-59933715;-	SE	-0.541	0
ENSMUSG00000026987	BAZ2B	chr2:59959820-59960105;59958431-59958492;59962020-59962630;-	SE	0.132	0.0222226
ENSMUSG00000037366	PAFAH2	chr4:134422377-134422532;134419868-134420039;134425472-134426492;+	SE	-0.108	0.0114842
ENSMUSG00000026113	INPP4A	chr1:37374271-37374289;37372310-37372419;37377577-37377761;+	SE	-0.48	0
ENSMUSG00000026113	INPP4A	chr1:37374274-37374289;37372310-37372419;37377577-37377761;+	SE	-0.177	0.000216259
ENSMUSG00000037098	RAB11FIP3	chr17:26011996-26012131;26008854-26008890;26013773-26013917;-	SE	-0.235	3.3746e-06
ENSMUSG00000042197	ZFP451	chr1:33783852-33783964;33782067-33782194;33805338-33805419;-	SE	-0.116	0.000304597
ENSMUSG00000042197	ZFP451	chr1:33786406-33786532;33783040-33783191;33805338-33805419;-	SE	-0.107	2.54698e-05
ENSMUSG00000027111	ITGA6	chr2:71853533-71853663;71849380-71849506;71855853-71856758;+	SE	-0.593	0
ENSMUSG00000027829	CCNL1	chr3:65955129-65955276;65951433-65951554;65956852-65956962;-	SE	-0.182	0.00229394
ENSMUSG00000027829	CCNL1	chr3:65955203-65955276;65951433-65951554;65956852-65956856;-	SE	-0.128	0.0162584
ENSMUSG00000032294	PKM	chr9:59663039-59663156;59657237-59657270;59665199-59665366;+	SE	0.141	0.000787733
ENSMUSG00000032294	PKM	chr9:59675028-59675195;59671920-59672073;59675567-59675734;+	SE	-0.129	0
ENSMUSG00000032294	PKM	chr9:59675567-59675734;59675028-59675195;59678043-59678225;+	SE	0.17	0
ENSMUSG00000034252	SENP6	chr9:80089848-80089906;80066902-80067572;80092266-80092412;+	SE	-0.182	0.00131423
ENSMUSG00000034252	SENP6	chr9:80089848-80089906;80066902-80067572;80093536-80093641;+	SE	-0.519	5.87678e-05
ENSMUSG00000055923	AASDH	chr5:76904958-76905012;76904208-76904380;76905422-76905487;-	SE	-0.326	0.0312167
ENSMUSG00000052534	PBX1	chr1:168184955-168185068;168183529-168183619;168191277-168191437;-	SE	0.143	5.76741e-08
ENSMUSG00000049680	URGCP	chr11:5726830-5726857;5723110-5723161;5761880-5762371;-	SE	-0.164	0.00313815
ENSMUSG00000021809	NUDT13	chr14:20295087-20295266;20294713-20294792;20300586-20300679;+	SE	0.332	0.0257731
ENSMUSG00000021809	NUDT13	chr14:20295087-20295266;20294713-20294792;20303952-20304092;+	SE	0.376	0.000272727
ENSMUSG00000021809	NUDT13	chr14:20300586-20300679;20294721-20294792;20303952-20304092;+	SE	0.249	0.00476007
ENSMUSG00000029712	ACTL6B	chr5:137554063-137554140;137553519-137553659;137563106-137563204;+	SE	-0.174	0.00834323
ENSMUSG00000029712	ACTL6B	chr5:137554512-137554678;137553516-137553659;137563106-137563204;+	SE	-0.17	0.0449938
ENSMUSG00000025085	ABLIM1	chr19:57059084-57059204;57051129-57051234;57061252-57061382;-	SE	0.118	0.0426595
ENSMUSG00000023092	FHL1	chrX:56790463-56790650;56789876-56790046;56791843-56792235;+	SE	0.115	9.26695e-06
ENSMUSG00000023092	FHL1	chrX:56791238-56791438;56790463-56790650;56791843-56793338;+	SE	0.263	7.92257e-05
ENSMUSG00000032594	IP6K1	chr9:108045245-108045313;108044724-108044900;108045462-108046143;+	SE	-0.103	0.0058963
ENSMUSG00000020593	LPIN1	chr12:16571163-16571262;16568389-16568519;16573659-16573785;-	SE	0.109	0
ENSMUSG00000038126	MPHOSPH9	chr5:124320844-124320954;124316081-124316171;124324873-124325127;-	SE	-0.147	0.00141934
ENSMUSG00000038126	MPHOSPH9	chr5:124320844-124320998;124316081-124316171;124324873-124325137;-	SE	-0.194	0.00198804
ENSMUSG00000011958	BNIP2	chr9:70004305-70004341;70003568-70003667;70007063-70008317;+	SE	-0.448	0
ENSMUSG00000049571	CFAP46	chr7:139655805-139655930;139654562-139654696;139656541-139656672;-	SE	0.129	0.00151415
ENSMUSG00000049571	CFAP46	chr7:139675966-139676066;139666958-139667057;139678489-139678600;-	SE	0.133	0.005621
ENSMUSG00000112964	E430024I08RIK	chr13:74450235-74450362;74449955-74450016;74462581-74462666;-	SE	-0.153	6.80981e-06
ENSMUSG00000112964	E430024I08RIK	chr13:74450235-74450411;74449955-74450016;74462581-74462693;-	SE	-0.2	8.20194e-05
ENSMUSG00000010554	METTL16	chr11:74795751-74795817;74792202-74792318;74795981-74796124;+	SE	-0.2	0.000302728
ENSMUSG00000070644	ETNK2	chr1:133374526-133374610;133373134-133373277;133376905-133376979;+	SE	0.2	0.00157125
ENSMUSG00000053819	CAMK2D	chr3:126841484-126841573;126840136-126840365;126842757-126843218;+	SE	-0.15	0.00327546
ENSMUSG00000026442	NFASC	chr1:132588073-132588310;132576285-132576417;132593350-132593365;-	SE	-0.33	2.33011e-10
ENSMUSG00000026442	NFASC	chr1:132588073-132588310;132576285-132576417;132595483-132595657;-	SE	-0.231	2.26677e-08
ENSMUSG00000027806	TSC22D2	chr3:58437316-58437475;58428227-58428299;58459330-58459382;+	SE	-0.203	3.25971e-07
ENSMUSG00000038777	SEMA6C	chr3:95162614-95162663;95160493-95160702;95164338-95164427;+	SE	-0.347	0.00562148
ENSMUSG00000038777	SEMA6C	chr3:95163126-95163271;95162614-95162663;95164338-95164481;+	SE	0.259	0.00198607
ENSMUSG00000026347	TMEM163	chr1:127519344-127519441;127500183-127500295;127537383-127537430;-	SE	-0.196	0.00391134
ENSMUSG00000024013	FGD2	chr17:29363710-29363942;29360913-29361157;29364910-29364991;+	SE	-0.103	0.0051284
ENSMUSG00000063052	LRRC40	chr3:158041585-158041659;158036661-158036876;158043560-158043690;+	SE	-0.115	0.0376027
ENSMUSG00000063052	LRRC40	chr3:158041585-158041659;158040440-158040622;158043560-158043690;+	SE	0.187	0.000327979
ENSMUSG00000063052	LRRC40	chr3:158041619-158041659;158040440-158040622;158043560-158043690;+	SE	0.462	0.000513194
ENSMUSG00000028184	ADGRL2	chr3:148820972-148821025;148815854-148817928;148821279-148821408;-	SE	-0.547	1.76681e-10
ENSMUSG00000028184	ADGRL2	chr3:148820972-148821054;148817721-148817928;148821279-148821408;-	SE	-0.566	6.5753e-13
ENSMUSG00000028184	ADGRL2	chr3:148820972-148821054;148817721-148817928;148822987-148823051;-	SE	-0.224	0.00704754
ENSMUSG00000028184	ADGRL2	chr3:148821279-148821408;148820972-148821025;148822954-148823051;-	SE	0.364	0.0201346
ENSMUSG00000028184	ADGRL2	chr3:148821279-148821408;148820972-148821054;148822954-148823051;-	SE	0.408	0.0249632
ENSMUSG00000028184	ADGRL2	chr3:148821279-148821408;148820972-148821054;148822987-148823051;-	SE	0.288	0.0474718
ENSMUSG00000028184	ADGRL2	chr3:148849765-148849804;148846848-148847032;148850835-148851021;-	SE	-0.131	0.000618503
ENSMUSG00000041351	RAP1GAP	chr4:137683460-137683496;137664753-137664844;137704073-137704167;+	SE	-0.153	0.0365973
ENSMUSG00000041351	RAP1GAP	chr4:137723745-137723823;137721825-137721957;137724691-137724801;+	SE	-0.102	1.34027e-07
ENSMUSG00000040374	PEX2	chr3:5570486-5570629;5565132-5565198;5576037-5576128;-	SE	-0.396	0.0499029
ENSMUSG00000014554	DGUOK	chr6:83480842-83480942;83480216-83480436;83481346-83481462;-	SE	0.133	0.00655059
ENSMUSG00000026767	MINDY3	chr2:12350928-12351000;12347262-12348203;12355276-12355364;-	SE	-0.107	0.00570219
ENSMUSG00000036834	PLCH1	chr3:63885927-63886013;63870655-63870774;63899226-63899442;-	SE	-0.628	0.000102779
ENSMUSG00000020882	CACNB1	chr11:98011342-98011497;98010295-98010376;98011865-98011942;-	SE	0.15	0.00318718
ENSMUSG00000026131	DST	chr1:34296741-34296759;34295461-34295536;34299720-34299838;+	SE	-0.815	0
ENSMUSG00000030516	TJP1	chr7:65314092-65314332;65312554-65313424;65314658-65315009;-	SE	-0.169	0
ENSMUSG00000117679	APBB3	chr18:36678393-36678470;36677444-36677505;36678996-36679071;-	SE	0.102	0.0170362
ENSMUSG00000026490	CDC42BPA	chr1:180024644-180024802;179999361-179999453;180031504-180031588;+	SE	0.223	0
ENSMUSG00000020782	LLGL2	chr11:115854811-115854859;115854546-115854575;115855062-115855105;+	SE	0.129	0.00260718
ENSMUSG00000048000	GIGYF2	chr1:87379967-87380008;87373996-87374111;87403666-87403846;+	SE	-0.21	0.023422
ENSMUSG00000022749	TBC1D23	chr16:57181491-57181536;57177931-57178020;57182850-57182990;-	SE	-0.647	0
ENSMUSG00000028483	SNAPC3	chr4:83455014-83455051;83453953-83454148;83465964-83466127;+	SE	-0.111	0.0439308
ENSMUSG00000033624	PDPR	chr8:111117966-111118159;111116681-111116831;111121147-111121272;+	SE	0.186	0.000460865
ENSMUSG00000046337	FAM178B	chr1:36564329-36564482;36562691-36563020;36578518-36578644;-	SE	-0.257	0.0354425
ENSMUSG00000033737	FNDC3C1	chrX:106473830-106473913;106473067-106473181;106484944-106485072;-	SE	-0.277	7.35433e-05
ENSMUSG00000033737	FNDC3C1	chrX:106473830-106473947;106473067-106473181;106484944-106485274;-	SE	-0.269	0.000123324
ENSMUSG00000021068	NIN	chr12:70042131-70044252;70040754-70040880;70045146-70045637;-	SE	-0.171	0
ENSMUSG00000068134	ZFP120	chr2:150119480-150119628;150114405-150118200;150119824-150119951;-	SE	0.13	0.00143846
ENSMUSG00000032498	MLH1	chr9:111256882-111257013;111256092-111256135;111257399-111257491;-	SE	0.117	0.00100535
ENSMUSG00000025909	SNTG1	chr1:9249318-9249410;9203178-9203260;9298132-9298236;-	SE	0.134	0.0426725
ENSMUSG00000000827	TPD52L2	chr2:181502875-181502935;181501904-181502053;181508165-181508267;+	SE	-0.125	7.73514e-09
ENSMUSG00000034321	EXOSC1	chr19:41926531-41926565;41925188-41925239;41931355-41931430;-	SE	-0.102	0.000571759
ENSMUSG00000032534	CEP63	chr9:102623555-102623593;102621695-102621728;102625903-102625981;-	SE	-0.207	0.0374497
ENSMUSG00000097039	PVT1	chr15:62149238-62149352;62107147-62107465;62175466-62175548;+	SE	0.226	0.00315868
ENSMUSG00000097039	PVT1	chr15:62175827-62175926;62175466-62175548;62242173-62242301;+	SE	0.183	0.0290724
ENSMUSG00000097039	PVT1	chr15:62244718-62244857;62242433-62242561;62249157-62249223;+	SE	-0.128	0.00619667
ENSMUSG00000025968	NDUFS1	chr1:63172153-63172257;63170848-63170914;63176427-63176524;-	SE	-0.132	0.0239115
ENSMUSG00000026211	OBSL1	chr1:75489482-75489749;75488588-75488701;75490795-75491068;-	SE	-0.206	0.000932077
ENSMUSG00000016346	KCNQ2	chr2:181104886-181104981;181100549-181100618;181134796-181134922;-	SE	-0.112	0.0290521
ENSMUSG00000016346	KCNQ2	chr2:181113062-181113238;181100549-181100618;181134796-181134922;-	SE	-0.112	0.0193719
ENSMUSG00000019792	TRMT11	chr10:30587438-30587595;30565198-30566506;30590024-30590109;-	SE	0.126	0.022114
ENSMUSG00000031125	3830403N18RIK	chrX:56137970-56138096;56136571-56136625;56138410-56138474;+	SE	-0.127	0.00321307
ENSMUSG00000074227	SPINT2	chr7:29263594-29263765;29260370-29260430;29281511-29281912;-	SE	-0.108	2.67689e-05
ENSMUSG00000000085	SCMH1	chr4:120462012-120462155;120453751-120453775;120463074-120463084;+	SE	0.325	0.0405541
ENSMUSG00000075316	SCN9A	chr2:66563539-66563631;66563335-66563427;66565102-66565231;-	SE	-0.204	0.00158826
ENSMUSG00000026082	REV1	chr1:38074898-38075023;38074314-38074443;38079289-38079398;-	SE	0.132	0.00173829
ENSMUSG00000022139	MBNL2	chr14:120395711-120395765;120388899-120389163;120396450-120396604;+	SE	0.236	3.54943e-12
ENSMUSG00000022139	MBNL2	chr14:120404637-120404732;120396450-120396604;120428934-120429626;+	SE	0.106	0.00169032
ENSMUSG00000030166	RAD52	chr6:119913001-119913103;119911047-119911141;119915966-119916042;+	SE	0.146	0.00208551
ENSMUSG00000030166	RAD52	chr6:119915966-119916042;119902733-119902835;119918586-119918786;+	SE	-0.195	0.00265968
ENSMUSG00000003341	ATP8B3	chr10:80523651-80523891;80522010-80522149;80524328-80524412;-	SE	-0.501	8.52129e-05
ENSMUSG00000041939	MVK	chr5:114444651-114444689;114444268-114444363;114445387-114445479;+	SE	-0.233	6.32669e-05
ENSMUSG00000025950	IDH1	chr1:65181627-65181698;65179762-65179815;65186304-65186479;-	SE	-0.397	0.0198308
ENSMUSG00000027680	FXR1	chr3:34068160-34068252;34064118-34064319;34068916-34069342;+	SE	-0.114	0.000170609
ENSMUSG00000074646	6430550D23RIK	chr2:156003680-156003848;156003324-156003485;156007879-156007919;-	SE	-0.238	0.000943373
ENSMUSG00000074646	6430550D23RIK	chr2:156003680-156003985;156003324-156003485;156007879-156007977;-	SE	-0.222	0.00171632
ENSMUSG00000002732	FKBP7	chr2:76667326-76667442;76665706-76665810;76671696-76671848;-	SE	0.328	0.00277589
ENSMUSG00000037996	SLC24A2	chr4:87049883-87049934;87032192-87032291;87073187-87073296;-	SE	-0.353	1.6223e-10
ENSMUSG00000037996	SLC24A2	chr4:87076118-87076157;87073187-87073296;87226882-87227873;-	SE	-0.178	1.02082e-08
ENSMUSG00000037996	SLC24A2	chr4:87176161-87176347;87072441-87073296;87226882-87227963;-	SE	-0.4	0.00212477
ENSMUSG00000099913	GM28551	chr1:53330211-53330408;53325506-53326457;53346579-53346761;-	SE	0.228	0.0176113
ENSMUSG00000026193	FN1	chr1:71603659-71603929;71602309-71602497;71604969-71605083;-	SE	0.336	0
ENSMUSG00000024566	ATP9B	chr18:80736811-80736844;80734140-80736149;80738652-80738781;-	SE	0.205	0.00125954
ENSMUSG00000024566	ATP9B	chr18:80858543-80858638;80847171-80847252;80869741-80869793;-	SE	0.101	0.000710269
ENSMUSG00000056116	H2-T22	chr17:36040224-36040329;36039341-36039374;36040477-36040753;-	SE	-0.138	0.000666088
ENSMUSG00000039108	LSM14B	chr2:180028957-180029074;180027899-180028035;180031360-180031528;+	SE	0.102	0.00832146
ENSMUSG00000087177	E130307A14RIK	chr10:39645555-39645808;39640379-39640511;39654521-39654688;-	SE	-0.262	0.000480526
ENSMUSG00000026946	NMI	chr2:51972587-51972627;51960570-51960660;51972973-51973494;-	SE	-0.421	0.00284996
ENSMUSG00000042772	SMG7	chr1:152843229-152843379;152841512-152841593;152844035-152844407;-	SE	0.129	0.00837611
ENSMUSG00000020167	TCF3	chr10:80410397-80410624;80409513-80410274;80412826-80413062;-	SE	-0.113	4.0722e-06
ENSMUSG00000037730	MYNN	chr3:30612468-30612552;30611440-30611619;30613551-30613638;+	SE	0.142	0.0077555
ENSMUSG00000038608	DOCK10	chr1:80503918-80503994;80501187-80501826;80505324-80505463;-	SE	0.12	0.0301255
ENSMUSG00000055150	ZFP78	chr7:6370958-6371105;6363331-6363347;6371305-6371396;+	SE	-0.166	0.0124967
ENSMUSG00000051285	PCMTD1	chr1:7155079-7155271;7147636-7147739;7160891-7160902;+	SE	0.135	2.77208e-10
ENSMUSG00000037936	SCARB1	chr5:125281104-125281233;125277086-125277865;125283898-125284045;-	SE	-0.569	0
ENSMUSG00000026617	BPNT1	chr1:185349836-185349881;185348743-185348835;185352181-185352379;+	SE	0.169	0
ENSMUSG00000047878	A4GALT	chr15:83230513-83230657;83226721-83228594;83251616-83251731;-	SE	0.105	0.00118719
ENSMUSG00000033943	MGA	chr2:119941221-119941845;119938638-119938786;119946171-119946247;+	SE	-0.15	0.00438833
ENSMUSG00000033943	MGA	chr2:119941728-119941845;119938638-119938786;119946171-119946460;+	SE	-0.188	0.00411286
ENSMUSG00000028373	ASTN2	chr4:66119056-66119212;66059129-66059237;66185123-66185508;-	SE	-0.251	0.00458287
ENSMUSG00000027198	EXT2	chr2:93820029-93820149;93813398-93813964;93821609-93821681;-	SE	0.147	4.59094e-05
ENSMUSG00000022995	ENAH	chr1:181921657-181922500;181919324-181919629;181923559-181923840;-	SE	0.107	3.60216e-12
ENSMUSG00000042564	FAM227A	chr15:79637013-79637137;79636678-79636786;79640003-79640108;-	SE	0.445	0.0134831
ENSMUSG00000042564	FAM227A	chr15:79643947-79644017;79643291-79643371;79648736-79648819;-	SE	0.163	0.00396522
ENSMUSG00000052752	TRAF7	chr17:24514712-24514829;24514124-24514217;24516504-24516596;-	SE	0.141	3.02641e-06
ENSMUSG00000052752	TRAF7	chr17:24514712-24514866;24514124-24514217;24516504-24516596;-	SE	0.181	1.99716e-05
ENSMUSG00000021254	GPATCH2L	chr12:86261615-86261695;86244034-86244706;86288799-86291370;+	SE	-0.29	3.29778e-06
ENSMUSG00000021254	GPATCH2L	chr12:86281448-86281543;86244034-86244706;86288799-86291784;+	SE	-0.173	1.15717e-05
ENSMUSG00000027884	CLCC1	chr3:108654591-108654750;108653957-108654051;108661354-108661495;+	SE	0.139	0.00204551
ENSMUSG00000027884	CLCC1	chr3:108663164-108663292;108661931-108662033;108663523-108663631;+	SE	0.139	0.0189197
ENSMUSG00000020516	RPS6KB1	chr11:86516743-86516987;86513982-86516191;86517582-86517640;-	SE	0.15	0.000441327
ENSMUSG00000041444	ARHGAP32	chr9:32152667-32152709;32151921-32152013;32153039-32153124;+	SE	-0.689	4.42441e-05
ENSMUSG00000028041	ADAM15	chr3:89340400-89340472;89340054-89340179;89341507-89341577;-	SE	0.405	0
ENSMUSG00000028041	ADAM15	chr3:89340862-89340937;89340054-89340179;89341507-89341577;-	SE	0.44	0
ENSMUSG00000028041	ADAM15	chr3:89340862-89340937;89340400-89340472;89341113-89341157;-	SE	0.284	2.48644e-09
ENSMUSG00000028041	ADAM15	chr3:89340862-89340937;89340400-89340472;89341507-89341577;-	SE	0.243	0
ENSMUSG00000029778	ADCYAP1R1	chr6:55487658-55487742;55484941-55485033;55494076-55494206;+	SE	-0.314	6.80736e-05
ENSMUSG00000029778	ADCYAP1R1	chr6:55491226-55491310;55484941-55485033;55494076-55494206;+	SE	-0.287	0
ENSMUSG00000029778	ADCYAP1R1	chr6:55491229-55491310;55484941-55485033;55494076-55494206;+	SE	-0.325	0
ENSMUSG00000055013	AGAP1	chr1:89823856-89823934;89789162-89789324;89834433-89834588;+	SE	0.137	0.000106009
ENSMUSG00000032826	ANK2	chr3:126979255-126979267;126976844-126976932;126981799-126981944;-	SE	-0.399	0.00659878
ENSMUSG00000032826	ANK2	chr3:126979255-126979267;126976844-126976947;126981799-126981944;-	SE	-0.461	1.52238e-10
ENSMUSG00000032375	APH1B	chr9:66788198-66788451;66784517-66784645;66789645-66789768;-	SE	-0.189	0.00871122
ENSMUSG00000036932	AIFM1	chrX:48503582-48503713;48499771-48499871;48513235-48513559;-	SE	0.217	0.012374
ENSMUSG00000066036	UBR4	chr4:139432481-139432514;139431544-139431761;139433619-139433683;+	SE	-0.298	7.50894e-12
ENSMUSG00000066036	UBR4	chr4:139441191-139441296;139440644-139440822;139442685-139442823;+	SE	0.19	4.88777e-13
ENSMUSG00000041670	RIMS1	chr1:22421740-22421830;22397450-22397563;22425870-22425933;-	SE	-0.458	0.00161329
ENSMUSG00000041670	RIMS1	chr1:22425870-22425933;22397450-22397563;22427461-22427587;-	SE	-0.307	0.0203706
ENSMUSG00000041670	RIMS1	chr1:22630411-22630480;22596364-22596584;22805560-22805724;-	SE	0.251	0.0257937
ENSMUSG00000041670	RIMS1	chr1:22726929-22727010;22630411-22630480;22805560-22805724;-	SE	-0.208	0.0405791
ENSMUSG00000039230	TBCD	chr11:121499035-121499096;121493758-121493891;121503692-121503787;+	SE	-0.214	0.00291052
ENSMUSG00000073664	NBEAL1	chr1:60280030-60280138;60279698-60279800;60281246-60281342;+	SE	0.121	1.19035e-05
ENSMUSG00000028256	ODF2L	chr3:145146762-145146921;145144311-145144416;145148530-145148616;+	SE	0.305	0.000104258
ENSMUSG00000026388	3110009E18RIK	chr1:120164764-120164882;120160605-120160656;120166134-120166172;+	SE	0.136	0.0155702
ENSMUSG00000022772	SENP5	chr16:31977598-31977757;31968799-31968937;31983263-31983311;-	SE	-0.118	0.00430136
ENSMUSG00000074582	ARFGEF2	chr2:166842684-166842753;166836201-166836457;166845449-166845601;+	SE	-0.157	0.000517552
ENSMUSG00000038215	CEP44	chr8:56549224-56549384;56547387-56547524;56550062-56550121;-	SE	-0.115	9.34854e-08
ENSMUSG00000038696	MAPKAP1	chr2:34435132-34435222;34406861-34407254;34444257-34444406;+	SE	-0.148	0.000128737
ENSMUSG00000041263	RUSC1	chr3:89090495-89090906;89089668-89089767;89091137-89092561;-	SE	-0.526	0
ENSMUSG00000028772	ZCCHC17	chr4:130349264-130349322;130338483-130338584;130354135-130354256;-	SE	-0.109	0.00502093
ENSMUSG00000028772	ZCCHC17	chr4:130349264-130349322;130338483-130338584;130359875-130359943;-	SE	-0.245	0.000441085
ENSMUSG00000028772	ZCCHC17	chr4:130354135-130354256;130338483-130338584;130359875-130359943;-	SE	-0.154	0.000311434
ENSMUSG00000028613	LRP8	chr4:107848280-107848403;107847440-107847566;107851307-107851362;+	SE	-0.478	1.12172e-11
ENSMUSG00000028613	LRP8	chr4:107850103-107850142;107847443-107847566;107851307-107851427;+	SE	-0.449	0
ENSMUSG00000049225	PDP1	chr4:11965613-11965648;11959806-11962233;11966301-11966427;-	SE	0.492	0
ENSMUSG00000033460	ARMCX1	chrX:134718369-134718461;134717987-134718050;134718919-134718992;+	SE	-0.257	0.000111211
ENSMUSG00000033460	ARMCX1	chrX:134718369-134718818;134717987-134718050;134718919-134719313;+	SE	-0.16	0.00161459
ENSMUSG00000033460	ARMCX1	chrX:134718655-134718818;134718002-134718050;134718919-134719028;+	SE	-0.109	0.00109237
ENSMUSG00000026771	SPOPL	chr2:23545152-23545274;23544745-23544826;23571842-23572078;-	SE	0.106	0.0120106
ENSMUSG00000026771	SPOPL	chr2:23545152-23545274;23544745-23544897;23571842-23572078;-	SE	-0.214	0.00806078
ENSMUSG00000026771	SPOPL	chr2:23545443-23545579;23544745-23544897;23571842-23571978;-	SE	-0.15	0.0121737
ENSMUSG00000027575	ARFGAP1	chr2:180978411-180978441;180977319-180977352;180979170-180979227;+	SE	-0.287	0
ENSMUSG00000086968	4933431E20RIK	chr3:107894588-107894656;107894050-107894228;107894860-107894992;-	SE	-0.45	0.000468897
ENSMUSG00000086968	4933431E20RIK	chr3:107894588-107894656;107894050-107894228;107895642-107895763;-	SE	-0.375	0.0376149
ENSMUSG00000070047	FAT1	chr8:45042208-45042319;45041879-45042033;45043922-45044554;+	SE	0.117	0.00469647
ENSMUSG00000070047	FAT1	chr8:45047649-45047709;45045030-45045168;45049841-45049877;+	SE	0.125	8.3694e-05
ENSMUSG00000026150	MFF	chr1:82741817-82741976;82735418-82735507;82747082-82747142;+	SE	-0.232	0
ENSMUSG00000026150	MFF	chr1:82741817-82741976;82735418-82735507;82750519-82750604;+	SE	-0.184	1.44913e-11
ENSMUSG00000024174	POT1B	chr17:55695026-55695317;55692721-55692877;55698456-55698587;-	SE	0.284	0.00731368
ENSMUSG00000038005	HPF1	chr8:60896737-60896836;60890444-60890536;60900083-60900234;+	SE	-0.162	0.0097093
ENSMUSG00000038005	HPF1	chr8:60896737-60896836;60890444-60890536;60903999-60904087;+	SE	-0.242	0.0199069
ENSMUSG00000038005	HPF1	chr8:60900083-60900234;60890444-60890536;60903999-60904087;+	SE	-0.206	2.95997e-08
ENSMUSG00000038005	HPF1	chr8:60900083-60900234;60890444-60890536;60905547-60905720;+	SE	-0.277	1.1531e-13
ENSMUSG00000052572	DLG2	chr7:92420631-92420673;92417223-92417323;92427690-92427741;+	SE	0.344	0
ENSMUSG00000052572	DLG2	chr7:92420631-92420673;92418087-92418133;92427690-92427741;+	SE	0.496	0
ENSMUSG00000015222	MAP2	chr1:66416343-66416550;66401443-66401521;66420134-66420196;+	SE	-0.138	0
ENSMUSG00000015222	MAP2	chr1:66431526-66431619;66425196-66425528;66433513-66433595;+	SE	-0.355	2.05368e-10
ENSMUSG00000000568	HNRNPD	chr5:99962097-99962204;99961002-99961333;99962514-99962612;-	SE	0.16	0.000259839
ENSMUSG00000000568	HNRNPD	chr5:99962133-99962204;99961150-99961333;99962514-99962612;-	SE	0.122	0.00147238
ENSMUSG00000045438	COX19	chr5:139339181-139339385;139338139-139338375;139339464-139339575;-	SE	-0.218	0.00335499
ENSMUSG00000056211	R3HDM1	chr1:128162201-128162243;128153188-128153399;128162768-128162858;+	SE	-0.177	0.0125829
ENSMUSG00000026463	ATP2B4	chr1:133711641-133711822;133706310-133706996;133715053-133715230;-	SE	-0.132	0.0151204
ENSMUSG00000026463	ATP2B4	chr1:133736615-133736651;133735047-133735209;133737989-133738118;-	SE	-0.254	1.44927e-09
ENSMUSG00000026014	RAPH1	chr1:60510416-60510491;60503517-60503595;60518979-60519060;-	SE	-0.322	0.00394801
ENSMUSG00000004285	ATP6V1F	chr6:29468966-29469226;29468067-29468167;29470066-29470512;+	SE	-0.345	0.00068511
ENSMUSG00000029101	RGS12	chr5:35030467-35030621;35030010-35030090;35031870-35032052;+	SE	-0.134	4.83019e-05
ENSMUSG00000027287	SNAP23	chr2:120569282-120569382;120568048-120568205;120584268-120584365;+	SE	0.576	0.000972607
ENSMUSG00000058835	ABI1	chr2:22963213-22963228;22962400-22962501;22971082-22971259;-	SE	-0.174	0
ENSMUSG00000114470	GM49395	chr13:115092620-115092802;115088847-115088961;115101470-115101709;-	SE	-0.487	1.26971e-06
ENSMUSG00000114470	GM49395	chr13:115092620-115092802;115090053-115090304;115101470-115101709;-	SE	-0.304	8.66565e-05
ENSMUSG00000028693	NASP	chr4:116610402-116611377;116605683-116605763;116611971-116612081;-	SE	0.346	1.63541e-07
ENSMUSG00000053046	BRSK2	chr7:141990347-141990413;141988285-141988436;141992239-141992300;+	SE	-0.289	1.37114e-10
ENSMUSG00000053046	BRSK2	chr7:142000841-142000886;141998632-141998722;142002062-142002232;+	SE	-0.39	0.00303354
ENSMUSG00000053046	BRSK2	chr7:142000841-142000889;141998632-141998722;142002062-142002147;+	SE	-0.205	0.0304328
ENSMUSG00000039842	MCPH1	chr8:18788238-18788476;18688981-18689059;18801405-18803189;+	SE	0.131	1.65699e-06
ENSMUSG00000037995	IGSF9	chr1:172484781-172484970;172484280-172484546;172489512-172489593;+	SE	0.358	3.16178e-10
ENSMUSG00000030245	GOLT1B	chr6:142393927-142394106;142387220-142387369;142396187-142396269;+	SE	-0.122	0.000211189
ENSMUSG00000041757	PLEKHA6	chr1:133275811-133275865;133274792-133274879;133279372-133279453;+	SE	0.208	0.00204977
ENSMUSG00000041757	PLEKHA6	chr1:133275811-133275865;133274792-133274879;133281782-133281811;+	SE	-0.515	2.49567e-07
ENSMUSG00000041757	PLEKHA6	chr1:133279372-133279453;133273857-133274374;133280338-133280407;+	SE	-0.212	0.000209234
ENSMUSG00000041757	PLEKHA6	chr1:133279372-133279453;133274792-133274879;133280338-133280407;+	SE	-0.249	1.89129e-06
ENSMUSG00000041757	PLEKHA6	chr1:133286246-133286396;133285246-133285386;133287469-133287599;+	SE	0.107	7.05945e-06
ENSMUSG00000041757	PLEKHA6	chr1:133294562-133294708;133293953-133294087;133298919-133299043;+	SE	-0.101	4.95703e-08
ENSMUSG00000046711	HMGA1	chr17:27556951-27557066;27556667-27556749;27559532-27559670;+	SE	0.193	0.00200988
ENSMUSG00000051827	RHOX2A	chrX:37247488-37247537;37247175-37247221;37249460-37249599;+	SE	-0.171	0.0101982
ENSMUSG00000072966	GPRASP2	chrX:135839744-135839872;135839033-135839262;135840392-135840469;+	SE	-0.289	0.0389547
ENSMUSG00000072966	GPRASP2	chrX:135839782-135839872;135839105-135839262;135840392-135840469;+	SE	-0.326	0.0198399
ENSMUSG00000039844	RAPGEF1	chr2:29719592-29719850;29707197-29707400;29720642-29720738;+	SE	0.348	0.00128503
ENSMUSG00000033697	ARHGAP39	chr15:76730363-76730456;76727402-76727476;76734876-76735438;-	SE	-0.192	0.0104769
ENSMUSG00000024187	FAM234A	chr17:26225911-26226023;26220280-26220580;26243989-26244214;-	SE	-0.138	0.00989056
ENSMUSG00000024187	FAM234A	chr17:26225911-26226023;26220280-26220580;26244005-26244223;-	SE	-0.119	0.00661538
ENSMUSG00000057738	SPTAN1	chr2:30001099-30001159;29999913-30000062;30002230-30002429;+	SE	-0.145	2.13276e-06
ENSMUSG00000026289	ATG16L1	chr1:87774812-87774869;87774144-87774231;87775756-87775859;+	SE	-0.285	2.22937e-06
ENSMUSG00000099041	GM28035	chr2:30277147-30277210;30277002-30277058;30277622-30277644;+	SE	-0.148	0.00384623
ENSMUSG00000036053	FMNL2	chr2:53128716-53128842;53126852-53126976;53130411-53130505;+	SE	0.213	0
ENSMUSG00000036053	FMNL2	chr2:53130411-53130458;53126852-53126976;53131839-53133804;+	SE	-0.104	2.85067e-11
ENSMUSG00000036333	KIDINS220	chr12:25047893-25047926;25040455-25040569;25051094-25051226;+	SE	-0.123	9.53071e-11
ENSMUSG00000086995	GM13544	chr2:58281137-58281299;58276778-58276862;58284419-58286902;+	SE	-0.422	2.76741e-05
ENSMUSG00000022185	ACIN1	chr14:54678742-54678862;54667072-54667161;54679240-54679352;-	SE	0.149	0.0388328
ENSMUSG00000055897	PPP4R1L-PS	chr2:173589787-173590796;173589504-173589674;173592116-173592333;-	SE	-0.143	0.00260553
ENSMUSG00000022668	GTPBP8	chr16:44745282-44745493;44743807-44743868;44745998-44746309;-	SE	-0.121	0.00272817
ENSMUSG00000042632	PLA2G6	chr15:79303573-79303602;79302618-79302697;79304304-79304492;-	SE	-0.472	1.27198e-10
ENSMUSG00000042632	PLA2G6	chr15:79304304-79304469;79302618-79302697;79305702-79305715;-	SE	0.345	0
ENSMUSG00000042632	PLA2G6	chr15:79327634-79327714;79317760-79318010;79328209-79328253;-	SE	0.197	0.00290878
ENSMUSG00000026743	MLLT10	chr2:18082510-18082725;18071124-18071204;18092783-18092834;+	SE	-0.402	0.0178751
ENSMUSG00000026743	MLLT10	chr2:18092783-18092834;18071124-18071204;18109781-18109891;+	SE	0.268	0.000217734
ENSMUSG00000041977	ARHGEF11	chr3:87718228-87718258;87717420-87717520;87722356-87722483;+	SE	-0.27	0.000143439
ENSMUSG00000036833	PNPLA7	chr2:24978125-24978221;24976072-24976217;24980033-24980102;+	SE	-0.399	0.0047208
ENSMUSG00000036833	PNPLA7	chr2:24980712-24980792;24976088-24976313;24981776-24981868;+	SE	-0.194	0.0139771
ENSMUSG00000061755	BOD1L	chr5:41791796-41791937;41787537-41788949;41794226-41794380;-	SE	-0.117	1.38876e-08
ENSMUSG00000040549	CKAP5	chr2:91599603-91599627;91599205-91599378;91600640-91600693;+	SE	0.118	0.00268566
ENSMUSG00000033767	TMEM131L	chr3:83909151-83909334;83906346-83906425;83910368-83910508;-	SE	-0.155	7.41533e-14
ENSMUSG00000096054	SYNE1	chr10:5045265-5045334;5043610-5043753;5047530-5047858;-	SE	-0.292	6.07106e-07
ENSMUSG00000058806	COL13A1	chr10:61862014-61862113;61860439-61860484;61862627-61862771;-	SE	0.109	0.0293246
ENSMUSG00000058806	COL13A1	chr10:61895333-61895360;61894033-61894060;61896345-61896372;-	SE	-0.106	0.000532529
ENSMUSG00000058806	COL13A1	chr10:61905253-61905280;61903089-61903140;61908681-61908717;-	SE	-0.176	0.00475697
ENSMUSG00000058806	COL13A1	chr10:61905253-61905280;61903089-61903140;61911706-61911733;-	SE	-0.4	0.00118824
ENSMUSG00000058806	COL13A1	chr10:61908681-61908717;61903089-61903140;61911706-61911733;-	SE	-0.428	6.75833e-09
ENSMUSG00000058806	COL13A1	chr10:61908681-61908717;61905253-61905280;61911706-61911733;-	SE	-0.173	1.23759e-11
ENSMUSG00000045252	ZFP574	chr7:25076022-25076113;25072566-25072711;25076806-25077016;+	SE	-0.147	0.0319756
ENSMUSG00000053119	CHMP3	chr6:71558974-71559128;71543928-71544033;71560896-71560952;+	SE	-0.351	0.000337197
ENSMUSG00000035268	PKIG	chr2:163659149-163659235;163658457-163658659;163703485-163703555;+	SE	0.413	0.000542877
ENSMUSG00000039648	KYAT1	chr2:30192187-30192285;30191924-30192072;30194053-30194112;-	SE	0.145	0.000794954
ENSMUSG00000020827	MINK1	chr11:70609407-70609431;70609165-70609254;70609553-70609717;+	SE	0.119	6.08899e-05
ENSMUSG00000048537	PHLDB1	chr9:44698826-44698871;44697925-44698220;44699346-44699449;-	SE	-0.115	0
ENSMUSG00000048537	PHLDB1	chr9:44700945-44701086;44699555-44699696;44703802-44703892;-	SE	0.341	0
ENSMUSG00000048537	PHLDB1	chr9:44701502-44701670;44699555-44699696;44703802-44703892;-	SE	0.127	0
ENSMUSG00000048537	PHLDB1	chr9:44708393-44708522;44707884-44708040;44710922-44710946;-	SE	0.341	0
ENSMUSG00000075415	FNBP1	chr2:31052984-31053080;31044881-31044896;31054023-31054218;-	SE	0.144	0.000231831
ENSMUSG00000026991	PKP4	chr2:59352261-59352335;59347923-59348041;59354202-59354824;+	SE	-0.182	0.000144524
ENSMUSG00000031256	CSTF2	chrX:134072677-134072764;134072414-134072474;134073135-134073277;+	SE	-0.215	0.00020738
ENSMUSG00000039262	PRRC2B	chr2:32212886-32214947;32212074-32212291;32216045-32216233;+	SE	-0.395	0
ENSMUSG00000039262	PRRC2B	chr2:32229262-32229344;32226944-32227036;32230610-32231162;+	SE	-0.133	5.25489e-05
ENSMUSG00000002546	GOLGA2	chr2:32293314-32293395;32292092-32292215;32296625-32296721;+	SE	-0.57	0
ENSMUSG00000002546	GOLGA2	chr2:32296625-32296721;32292092-32292215;32296964-32297008;+	SE	0.117	2.22999e-05
ENSMUSG00000026825	DNM1	chr2:32310450-32310487;32309474-32309637;32312126-32312342;-	SE	0.156	4.19829e-06
ENSMUSG00000026825	DNM1	chr2:32310450-32310487;32309478-32309634;32312126-32312342;-	SE	0.156	1.30202e-06
ENSMUSG00000026825	DNM1	chr2:32310450-32310487;32309849-32310027;32312126-32312342;-	SE	0.187	0.00373807
ENSMUSG00000026825	DNM1	chr2:32333152-32333204;32327960-32328047;32335775-32335843;-	SE	-0.13	0.00254215
ENSMUSG00000026819	SLC25A25	chr2:32420655-32420691;32420304-32420416;32421302-32421390;-	SE	0.264	7.5031e-09
ENSMUSG00000026811	ST6GALNAC6	chr2:32608041-32608096;32607025-32607111;32612223-32612403;+	SE	-0.21	0.0285629
ENSMUSG00000026811	ST6GALNAC6	chr2:32609225-32609316;32606960-32607111;32612223-32612327;+	SE	-0.233	0.0104476
ENSMUSG00000020181	NAV3	chr10:109760486-109760528;109758888-109759049;109764517-109765006;-	SE	-0.136	0.00510547
ENSMUSG00000025964	ADAM23	chr1:63581136-63581227;63572886-63572998;63592607-63596276;+	SE	-0.132	0.00578086
ENSMUSG00000025964	ADAM23	chr1:63585364-63585455;63572886-63572998;63592607-63596276;+	SE	-0.173	0.000302728
ENSMUSG00000035392	DENND1A	chr2:38126528-38126648;38048724-38048794;38159806-38159850;-	SE	0.114	1.83963e-05
ENSMUSG00000035392	DENND1A	chr2:38136925-38136975;38048724-38048794;38159806-38159850;-	SE	0.295	8.81178e-05
ENSMUSG00000026630	BATF3	chr1:191099255-191099407;191098382-191098527;191100727-191100832;+	SE	-0.123	0.000361755
ENSMUSG00000034867	ANKRD27	chr7:35600314-35600425;35591751-35591882;35601489-35601646;+	SE	0.13	9.95826e-05
ENSMUSG00000027651	RPRD1B	chr2:158070560-158070656;158050086-158050213;158074929-158075067;+	SE	-0.325	0.0121893
ENSMUSG00000048997	ATXN7L2	chr3:108208916-108209095;108208439-108208505;108210344-108210934;-	SE	-0.119	0.0310688
ENSMUSG00000086447	GM13522	chr2:52386413-52386550;52384581-52384751;52390111-52390298;+	SE	-0.441	0.00550246
ENSMUSG00000074865	ZFP934	chr13:62520171-62520232;62516796-62518730;62520417-62520451;-	SE	0.446	0.000648273
ENSMUSG00000008496	POU2F2	chr7:25093287-25093361;25092519-25093002;25093484-25093686;-	SE	0.558	2.92124e-06
ENSMUSG00000047415	GPR68	chr12:100899242-100899320;100887683-100888072;100908098-100908198;-	SE	-0.498	0.00105943
ENSMUSG00000064289	TANK	chr2:61593996-61594201;61593096-61593208;61613650-61613798;+	SE	-0.27	0.00174498
ENSMUSG00000064289	TANK	chr2:61629284-61629372;61627720-61627839;61643714-61643785;+	SE	-0.103	0.000542877
ENSMUSG00000063889	CREM	chr18:3299161-3299308;3295321-3295416;3309645-3309900;-	SE	0.142	0.000460067
ENSMUSG00000075324	FIGN	chr2:64096894-64097064;64027909-64027967;64097841-64098012;-	SE	0.333	0.0108068
ENSMUSG00000039005	TLR4	chr4:66833893-66834060;66827583-66827921;66839228-66839618;+	SE	-0.241	0.000121177
ENSMUSG00000035236	SCAI	chr2:39150313-39150414;39132954-39133086;39189988-39190033;-	SE	-0.209	0.0127482
ENSMUSG00000007850	HNRNPH1	chr11:50377313-50377440;50376989-50377147;50378290-50378427;+	SE	-0.252	0.0013408
ENSMUSG00000027035	CERS6	chr2:69105742-69105766;69105002-69105159;69108441-69108644;+	SE	-0.271	0.0262502
ENSMUSG00000094786	GM14403	chr2:177507242-177507303;177506908-177507035;177508453-177509471;+	SE	0.307	2.09356e-07
ENSMUSG00000070426	RNF121	chr7:102031493-102031601;102029011-102029132;102035306-102035461;-	SE	-0.161	0.00196057
ENSMUSG00000030922	LYRM1	chr7:119900110-119900308;119895866-119895890;119909803-119909962;+	SE	-0.431	0.000418515
ENSMUSG00000030922	LYRM1	chr7:119909670-119909962;119895869-119895890;119914172-119914265;+	SE	-0.247	0.000200806
ENSMUSG00000030922	LYRM1	chr7:119909803-119909962;119895860-119895890;119914172-119914265;+	SE	-0.2	0.00050412
ENSMUSG00000028476	RECK	chr4:43895849-43895886;43894818-43894893;43897994-43898080;+	SE	-0.151	0.000381556
ENSMUSG00000066571	4931406P16RIK	chr7:34312088-34312176;34285476-34285953;34313491-34313550;-	SE	-0.274	0.0327413
ENSMUSG00000027002	NCKAP1	chr2:80571212-80571230;80570118-80570229;80580857-80581380;-	SE	-0.383	0
ENSMUSG00000040174	ALKBH3	chr2:94001424-94001513;93996182-93996392;94003052-94003156;-	SE	-0.199	5.82065e-08
ENSMUSG00000097451	RIAN	chr12:109606213-109606343;109603818-109604066;109607413-109607496;+	SE	-0.345	0.0013408
ENSMUSG00000097451	RIAN	chr12:109654285-109654432;109652700-109652715;109655848-109655869;+	SE	-0.111	0.000111629
ENSMUSG00000097451	RIAN	chr12:109654301-109654432;109652700-109652715;109655848-109655890;+	SE	-0.139	6.87353e-05
ENSMUSG00000033207	MAMDC2	chr19:23363709-23363966;23359149-23359243;23373917-23374055;-	SE	0.174	1.30696e-05
ENSMUSG00000037514	PANK2	chr2:131280156-131280410;131273910-131274120;131293398-131293524;+	SE	-0.252	0.000667687
ENSMUSG00000063077	KIF1B	chr4:149220541-149220790;149214906-149215025;149222226-149222364;-	SE	0.117	1.75356e-05
ENSMUSG00000063077	KIF1B	chr4:149261159-149261201;149257869-149258003;149262135-149262278;-	SE	-0.184	0
ENSMUSG00000063077	KIF1B	chr4:149261159-149261201;149257869-149258081;149262135-149262278;-	SE	-0.238	0.000122514
ENSMUSG00000009246	TRPM5	chr7:143081181-143081273;143080958-143081071;143081746-143081922;-	SE	0.411	1.47692e-05
ENSMUSG00000030257	SRGAP3	chr6:112727212-112727540;112717970-112723201;112729648-112729798;-	SE	0.284	0
ENSMUSG00000027677	TTC14	chr3:33802858-33802943;33801190-33801390;33803074-33803204;+	SE	-0.152	0.000408177
ENSMUSG00000021495	FAM193B	chr13:55564519-55564580;55555982-55556225;55570774-55571100;-	SE	-0.206	3.52902e-05
ENSMUSG00000028560	USP1	chr4:98926435-98926674;98923878-98924243;98928233-98928354;+	SE	-0.189	0.0127659
ENSMUSG00000028560	USP1	chr4:98926454-98926674;98923809-98924243;98928233-98928354;+	SE	-0.266	0.00324311
ENSMUSG00000036291	AP5M1	chr14:49078694-49078922;49073548-49074194;49080235-49080375;+	SE	-0.146	0.000417174
ENSMUSG00000027455	NSFL1C	chr2:151502454-151502460;151500714-151500789;151503013-151503179;+	SE	-0.22	0
ENSMUSG00000033610	PANK1	chr19:34821712-34821889;34821099-34821223;34827119-34827373;-	SE	-0.106	0.0310333
ENSMUSG00000087380	2210408F21RIK	chr6:31244104-31244358;31220350-31220519;31277847-31277955;+	SE	-0.171	0.00117323
ENSMUSG00000039850	ENDOV	chr11:119499845-119499885;119499510-119499661;119500590-119500703;+	SE	-0.117	0.000379786
ENSMUSG00000026649	CFAP126	chr1:171125782-171125893;171125269-171125350;171126033-171126210;+	SE	-0.119	0.00263557
ENSMUSG00000021103	MNAT1	chr12:73170593-73170667;73123716-73123926;73181783-73181924;+	SE	-0.12	0.0474718
ENSMUSG00000056476	MED12L	chr3:59092693-59092798;59091406-59091621;59093518-59093695;+	SE	-0.472	0.00279309
ENSMUSG00000004446	BID	chr6:120906428-120906563;120901722-120901788;120916733-120916798;-	SE	-0.131	0.000325623
ENSMUSG00000042670	IMMP1L	chr2:105933264-105933353;105908323-105908429;105936991-105937118;+	SE	-0.183	0.0167961
ENSMUSG00000050565	TOR1AIP2	chr1:156041074-156041134;156035725-156035920;156051293-156051623;+	SE	-0.216	0.000407251
ENSMUSG00000050565	TOR1AIP2	chr1:156041074-156041134;156035725-156035920;156059410-156059587;+	SE	-0.182	0.0127276
ENSMUSG00000050565	TOR1AIP2	chr1:156041074-156041134;156035771-156036091;156059410-156059587;+	SE	-0.308	0.00073445
ENSMUSG00000039542	NCAM1	chr9:49506852-49507653;49502147-49505563;49508588-49508705;-	SE	0.124	0.0012404
ENSMUSG00000054226	TPRKB	chr6:85919916-85920024;85915797-85916107;85921422-85921511;+	SE	-0.476	0.0182617
ENSMUSG00000028826	MACO1	chr4:134836766-134837034;134836322-134836449;134837848-134837990;-	SE	-0.177	0.003979
ENSMUSG00000019864	RTN4IP1	chr10:43935998-43936091;43932362-43932546;43946420-43947862;+	SE	-0.113	0.00141097
ENSMUSG00000023953	POLH	chr17:46194201-46194416;46190606-46190776;46198633-46198768;-	SE	-0.213	0.000167705
ENSMUSG00000020528	PRPSAP2	chr11:61756581-61756677;61756194-61756345;61761953-61762012;-	SE	-0.237	1.56044e-14
ENSMUSG00000086453	GM11457	chr2:164762720-164762881;164762543-164762608;164767712-164767913;-	SE	-0.427	1.31444e-06
ENSMUSG00000039254	POMT1	chr2:32244785-32244950;32244358-32244389;32245546-32245677;+	SE	-0.157	0.00181086
ENSMUSG00000068394	CEP152	chr2:125571668-125571833;125569554-125569651;125576713-125576855;-	SE	-0.164	0.0192027
ENSMUSG00000024277	MAPRE2	chr18:23772603-23772659;23752332-23752420;23832852-23832980;+	SE	0.188	0.0102235
ENSMUSG00000027318	ADAM33	chr2:131055061-131055204;131054473-131054651;131055280-131055365;-	SE	-0.279	0.00101982
ENSMUSG00000026959	GRIN1	chr2:25294437-25294548;25291180-25292128;25295791-25295937;-	SE	0.209	0.0010389
ENSMUSG00000044348	SLC25A53	chrX:137032350-137032500;137016248-137016339;137038165-137038272;-	SE	-0.167	0.000838274
ENSMUSG00000027438	NAPB	chr2:148707158-148707205;148706945-148707023;148709316-148709433;-	SE	0.181	0.00233661
ENSMUSG00000045095	MAGI1	chr6:93704276-93704360;93701289-93701381;93708003-93708217;-	SE	0.14	0.0293594
ENSMUSG00000027457	SNPH	chr2:151602380-151602408;151601203-151601631;151632147-151632254;-	SE	-0.666	2.04938e-06
ENSMUSG00000027466	RBCK1	chr2:152323171-152323332;152322159-152322271;152324266-152324364;-	SE	-0.194	3.11823e-07
ENSMUSG00000036745	TTLL7	chr3:146941818-146941893;146939975-146940177;146944005-146944208;+	SE	0.127	0.0279426
ENSMUSG00000091474	2610021A01RIK	chr7:41601747-41601815;41599284-41599400;41602877-41602997;+	SE	-0.248	0.0304083
ENSMUSG00000091474	2610021A01RIK	chr7:41603435-41603534;41599229-41599400;41611675-41611919;+	SE	-0.176	0.0419425
ENSMUSG00000032641	GPR19	chr6:134877216-134877334;134869092-134870443;134887629-134887785;-	SE	-0.115	0.00108353
ENSMUSG00000032641	GPR19	chr6:134886890-134886936;134877216-134877334;134887629-134887768;-	SE	0.21	0.0225645
ENSMUSG00000032641	GPR19	chr6:134892198-134892387;134887629-134887785;134897161-134897213;-	SE	-0.102	0.0185585
ENSMUSG00000026153	FAM135A	chr1:24030741-24030896;24028199-24030528;24032662-24032736;-	SE	-0.218	2.31822e-05
ENSMUSG00000040455	USP45	chr4:21817500-21817644;21816881-21816938;21824416-21825077;+	SE	0.107	0.0123518
ENSMUSG00000063179	PSTK	chr7:131373535-131373830;131371140-131371389;131374064-131374263;+	SE	-0.274	8.83421e-06
ENSMUSG00000075318	SCN2A	chr2:65718937-65719030;65717575-65717867;65726327-65726448;+	SE	0.134	0.000985033
ENSMUSG00000097709	2810429I04RIK	chr13:3479521-3479574;3478233-3478390;3479908-3480001;+	SE	0.317	0.00391134
ENSMUSG00000017670	ELMO2	chr2:165303665-165303701;165301940-165301991;165304899-165304978;-	SE	0.364	4.5057e-08
ENSMUSG00000067825	PEX26	chr6:121187258-121187566;121185709-121185850;121190100-121190247;+	SE	0.126	0.00889923
ENSMUSG00000085347	HK1OS	chr10:62356245-62356359;62340621-62340783;62363300-62363367;+	SE	-0.195	0.000687082
ENSMUSG00000037685	ATP8A1	chr5:67778959-67779033;67776128-67776198;67780987-67781061;-	SE	-0.357	0.000304074
ENSMUSG00000037685	ATP8A1	chr5:67780987-67781061;67778959-67779033;67786625-67786666;-	SE	0.56	7.6422e-06
ENSMUSG00000039069	MTG2	chr2:180078003-180078142;180071793-180071886;180078618-180078823;+	SE	-0.211	0.00356116
ENSMUSG00000026566	MPZL1	chr1:165601749-165601855;165592239-165593677;165604609-165604742;-	SE	-0.328	0
ENSMUSG00000026566	MPZL1	chr1:165601749-165601864;165593653-165593677;165604609-165604742;-	SE	-0.339	0
ENSMUSG00000025278	FLNB	chr14:7922674-7922746;7919109-7919357;7923454-7923557;+	SE	-0.135	9.10047e-09
ENSMUSG00000039382	WDR45	chrX:7723564-7723753;7722269-7722276;7723848-7723920;+	SE	-0.139	0.00288222
ENSMUSG00000031153	GRIPAP1	chrX:7794259-7794286;7792275-7792337;7794991-7795099;+	SE	-0.204	3.0874e-05
ENSMUSG00000048490	NRIP1	chr16:76330745-76330864;76287399-76295015;76372871-76373049;-	SE	-0.298	7.01195e-05
ENSMUSG00000031012	CASK	chrX:13552372-13552441;13549164-13549361;13554877-13554946;-	SE	0.163	0
ENSMUSG00000031012	CASK	chrX:13552372-13552441;13550946-13550982;13554877-13554946;-	SE	0.541	0
ENSMUSG00000031012	CASK	chrX:13596685-13596703;13586843-13586965;13600356-13600456;-	SE	-0.197	2.74561e-09
ENSMUSG00000020220	VPS13D	chr4:145152646-145152798;145148316-145149348;145154568-145155486;-	SE	0.142	9.73182e-05
ENSMUSG00000028990	LZIC	chr4:149485368-149485592;149485230-149485273;149485857-149485999;+	SE	-0.242	0.000725775
ENSMUSG00000051586	MICAL3	chr6:120953633-120953684;120952374-120952485;120957698-120957793;-	SE	0.215	0.0191875
ENSMUSG00000028943	ESPN	chr4:152129611-152129638;152128407-152128553;152130768-152130961;-	SE	-0.187	1.01713e-13
ENSMUSG00000052675	ZFP112	chr7:24118334-24118383;24112323-24112436;24122233-24122360;+	SE	-0.257	0.0115908
ENSMUSG00000029071	DVL1	chr4:155857495-155857534;155856613-155856820;155857992-155859303;+	SE	0.114	0
ENSMUSG00000023286	UBE2J2	chr4:155946254-155946417;155943849-155944150;155949006-155949137;+	SE	-0.149	0.0328213
ENSMUSG00000019790	STXBP5	chr10:9778020-9778066;9770449-9770689;9789362-9789428;-	SE	0.151	0.0160933
ENSMUSG00000054099	SLC25A40	chr5:8427195-8427267;8422849-8423039;8427407-8427516;+	SE	-0.141	0.013109
ENSMUSG00000042508	DMTF1	chr5:9126539-9126643;9124441-9124527;9127956-9128108;-	SE	0.138	0.0181813
ENSMUSG00000081769	GM12216	chr11:53804981-53805108;53785488-53786349;53813575-53813616;-	SE	0.552	6.00547e-09
ENSMUSG00000021198	UNC79	chr12:103049894-103049923;103047657-103047698;103059318-103059428;+	SE	-0.446	0.000194995
ENSMUSG00000062604	SRPK2	chr5:23629331-23629477;23616326-23616390;23675719-23675774;-	SE	0.157	0.0142304
ENSMUSG00000038056	KMT2C	chr5:25330795-25330900;25329446-25329575;25338412-25338581;-	SE	-0.391	0.0461066
ENSMUSG00000117819	GM50253	chr17:27028832-27029946;27025336-27025459;27030675-27030800;+	SE	-0.196	0.0102649
ENSMUSG00000029165	AGBL5	chr5:30890873-30890960;30888940-30890770;30891059-30891223;+	SE	-0.129	2.09356e-07
ENSMUSG00000062761	ZFP512	chr5:31453154-31453213;31452434-31452577;31465445-31465633;+	SE	-0.143	0.000900014
ENSMUSG00000106918	MRPL33	chr5:31650302-31650484;31641604-31643040;31654467-31654651;+	SE	-0.182	0.00893649
ENSMUSG00000106918	MRPL33	chr5:31657784-31657975;31655495-31655520;31662130-31662214;+	SE	-0.366	0.000219715
ENSMUSG00000016763	SCUBE1	chr15:83659025-83659151;83654168-83654285;83676905-83677040;-	SE	-0.146	0.00545183
ENSMUSG00000022517	MGRN1	chr16:4926308-4926374;4924422-4924532;4927674-4927901;+	SE	-0.321	4.05335e-08
ENSMUSG00000052584	SERP2	chr14:76549981-76550054;76539569-76540054;76556430-76556492;-	SE	0.31	0.00489006
ENSMUSG00000037224	ZFYVE28	chr5:34198778-34198895;34197481-34197586;34199592-34199744;-	SE	-0.149	0.000787733
ENSMUSG00000029106	ADD1	chr5:34629135-34629172;34628414-34628513;34630469-34632305;+	SE	0.14	7.93903e-07
ENSMUSG00000029106	ADD1	chr5:34629138-34629172;34628414-34628513;34630469-34630816;+	SE	0.169	3.46965e-05
ENSMUSG00000028708	MKNK1	chr4:115864538-115864612;115862976-115863056;115866461-115866532;+	SE	-0.191	0.000161735
ENSMUSG00000034601	2700049A03RIK	chr12:71154761-71154923;71152649-71152797;71157046-71157170;+	SE	-0.107	0.00684767
ENSMUSG00000020788	ATP2A3	chr11:72980438-72980774;72980126-72980345;72981727-72981948;+	SE	-0.103	0.0436651
ENSMUSG00000020788	ATP2A3	chr11:72980492-72980774;72980126-72980345;72981727-72981948;+	SE	-0.127	0.0310895
ENSMUSG00000057551	ZFP317	chr9:19625915-19625995;19625499-19625637;19629096-19629206;+	SE	1	7.95164e-12
ENSMUSG00000031558	SLIT2	chr5:48220966-48220990;48219916-48220080;48224652-48224803;+	SE	-0.139	0.00073271
ENSMUSG00000021514	ZFP369	chr13:65284920-65285016;65280261-65280388;65291822-65292305;+	SE	0.261	0.0337134
ENSMUSG00000039178	TBC1D19	chr5:53831366-53831488;53830454-53830500;53832969-53833045;+	SE	0.174	0.0259909
ENSMUSG00000087381	GM16008	chr4:156030421-156030516;156028474-156028554;156031577-156031622;-	SE	0.294	0.00906212
ENSMUSG00000070733	FRYL	chr5:73115255-73115300;73112748-73112852;73118483-73118585;-	SE	0.346	0.00106034
ENSMUSG00000043940	WDFY3	chr5:101878005-101878059;101875840-101876009;101882422-101882650;-	SE	-0.135	0.0482797
ENSMUSG00000043940	WDFY3	chr5:101935989-101936073;101930827-101931005;101937281-101937739;-	SE	0.135	5.04575e-07
ENSMUSG00000053460	GGCX	chr6:72427897-72428049;72427041-72427173;72428457-72428627;+	SE	-0.134	0.0437894
ENSMUSG00000036087	SLAIN2	chr5:72965803-72965881;72958148-72958286;72974530-72974702;+	SE	-0.259	0
ENSMUSG00000034164	EMID1	chr11:5110689-5110774;5109543-5109634;5116879-5116924;-	SE	0.133	1.00244e-05
ENSMUSG00000040242	FGFR1OP2	chr6:146592633-146592747;146589893-146590036;146595175-146595289;+	SE	0.226	9.44677e-05
ENSMUSG00000023452	PISD	chr5:32741044-32741132;32740623-32740789;32742209-32742475;-	SE	-0.102	0.012915
ENSMUSG00000051113	FAM71E1	chr7:44497502-44497633;44496671-44497064;44500149-44500438;+	SE	0.262	0.0278148
ENSMUSG00000045467	TTLL13	chr7:80247283-80247551;80246375-80246663;80248294-80248335;+	SE	-0.458	0.00183179
ENSMUSG00000058013	SEPTIN11	chr5:93173469-93173537;93167499-93167687;93176039-93176077;+	SE	0.369	2.97218e-08
ENSMUSG00000058013	SEPTIN11	chr5:93173472-93173537;93167499-93167687;93175403-93176447;+	SE	0.444	8.61102e-08
ENSMUSG00000028414	FKTN	chr4:53742495-53742766;53737526-53737659;53744618-53744748;+	SE	-0.143	1.74305e-06
ENSMUSG00000034663	BMP2K	chr5:97074632-97074743;97068398-97068556;97086742-97091867;+	SE	0.261	0.0335548
ENSMUSG00000055725	PAQR3	chr5:97103359-97103515;97099545-97099743;97108165-97108328;-	SE	-0.104	0.0169744
ENSMUSG00000059602	SYN3	chr10:86064795-86064930;86063961-86064049;86069025-86069128;-	SE	0.14	0.0292352
ENSMUSG00000034573	PTPN13	chr5:103501366-103501912;103492222-103492310;103516327-103516423;+	SE	0.118	0.00238127
ENSMUSG00000030447	CYFIP1	chr7:55898237-55898391;55897818-55897972;55899914-55900071;+	SE	-0.247	1.23483e-09
ENSMUSG00000029283	CDC7	chr5:106976857-106976963;106976629-106976712;106979294-106979323;+	SE	0.137	7.42507e-07
ENSMUSG00000029420	RIMBP2	chr5:128781840-128782551;128780258-128780376;128784790-128784949;-	SE	-0.11	0
ENSMUSG00000033209	TTC28	chr5:110892831-110893110;110879802-110879988;111085021-111085169;+	SE	-0.161	0.0494608
ENSMUSG00000041609	BICDL1	chr5:115661374-115661518;115655900-115656031;115662699-115662918;-	SE	0.126	0.000192868
ENSMUSG00000020738	SUMO2	chr11:115535069-115535145;115534551-115534683;115535778-115535817;-	SE	-0.195	0.021944
ENSMUSG00000029454	MAPKAPK5	chr5:121535674-121535943;121534406-121534430;121537111-121537184;-	SE	0.112	9.24447e-05
ENSMUSG00000049550	CLIP1	chr5:123613067-123615335;123611821-123611938;123617335-123617551;-	SE	0.183	0
ENSMUSG00000049550	CLIP1	chr5:123635173-123635278;123630224-123631169;123640493-123640554;-	SE	0.207	1.24073e-07
ENSMUSG00000029422	RSRC2	chr5:123746771-123746870;123744954-123745111;123749288-123749367;-	SE	-0.21	0.000384951
ENSMUSG00000029422	RSRC2	chr5:123746771-123746870;123745496-123745589;123749288-123749367;-	SE	-0.344	0.000875843
ENSMUSG00000061882	CCDC62	chr5:123938149-123938251;123934071-123934264;123944133-123944305;+	SE	0.358	0.0117463
ENSMUSG00000061882	CCDC62	chr5:123938149-123938251;123936388-123936555;123944133-123944305;+	SE	0.298	0.0488245
ENSMUSG00000061882	CCDC62	chr5:123951751-123951867;123951198-123951287;123954056-123954779;+	SE	0.343	0.0292143
ENSMUSG00000061882	CCDC62	chr5:123961221-123961338;123957393-123957502;123966835-123966928;+	SE	-0.176	8.92412e-05
ENSMUSG00000029406	PITPNM2	chr5:124126354-124126504;124125298-124125463;124127176-124127347;-	SE	-0.261	0
ENSMUSG00000029446	PSPH	chr5:129776829-129776941;129771475-129771632;129779021-129779248;-	SE	-0.132	1.29756e-05
ENSMUSG00000061979	RCC1L	chr5:134171846-134171976;134169217-134169346;134176399-134176774;-	SE	-0.105	6.51521e-05
ENSMUSG00000064138	FAM172A	chr13:77825322-77825388;77761837-77761938;77902653-77902875;+	SE	-0.329	0.00429888
ENSMUSG00000064138	FAM172A	chr13:77834509-77834701;77761837-77761938;77902653-77902875;+	SE	-0.129	0.000616763
ENSMUSG00000031078	CTTN	chr7:144450977-144451088;144449559-144449615;144452026-144452137;-	SE	-0.291	0
ENSMUSG00000018909	ARRB1	chr7:99597035-99597059;99596022-99596106;99598490-99598561;+	SE	0.171	4.74999e-07
ENSMUSG00000029348	ASPHD2	chr5:112393459-112393583;112391810-112392255;112394717-112394866;-	SE	-0.162	0.00293106
ENSMUSG00000039477	TNRC18	chr5:142793004-142793160;142790063-142790189;142815014-142815445;-	SE	-0.117	0.000527126
ENSMUSG00000001844	ZDHHC4	chr5:143328677-143328897;143328390-143328570;143329098-143329223;-	SE	-0.195	0.00485871
ENSMUSG00000082286	PISD-PS1	chr11:3127130-3127219;3125935-3126058;3127478-3127644;+	SE	0.105	0.00309629
ENSMUSG00000055991	ZKSCAN5	chr5:145212488-145212640;145211745-145211828;145218286-145218426;+	SE	-0.123	3.50419e-05
ENSMUSG00000055991	ZKSCAN5	chr5:145212504-145212595;145211745-145211828;145218286-145218480;+	SE	-0.176	2.57312e-05
ENSMUSG00000007812	ZFP655	chr5:145235736-145235863;145235305-145235391;145237049-145237282;+	SE	0.158	0.0437894
ENSMUSG00000029636	WASF3	chr5:146460964-146461140;146455543-146455661;146465849-146466019;+	SE	0.481	0
ENSMUSG00000029636	WASF3	chr5:146465849-146466019;146460964-146461140;146466797-146467064;+	SE	-0.604	0
ENSMUSG00000040666	SH3BGR	chr16:96214012-96214093;96206481-96206667;96219488-96219501;+	SE	-0.382	0.00086472
ENSMUSG00000021115	VRK1	chr12:106071569-106071641;106070524-106070615;106073618-106073678;+	SE	0.102	0.000637854
ENSMUSG00000037860	AIM2	chr1:173427758-173427898;173420570-173420686;173452827-173452948;+	SE	-0.215	0.00114058
ENSMUSG00000024163	MAPK8IP3	chr17:24908410-24908428;24907328-24907386;24909149-24909161;-	SE	0.378	0
ENSMUSG00000068794	COL28A1	chr6:8083733-8083805;8080302-8080371;8086106-8086175;-	SE	-0.157	0.0155809
ENSMUSG00000024969	MARK2	chr19:7281797-7281959;7280997-7281255;7282725-7282818;-	SE	0.23	0
ENSMUSG00000022629	KIF21A	chr15:90949005-90949044;90943764-90943901;90956294-90956509;-	SE	-0.458	0.00019186
ENSMUSG00000022629	KIF21A	chr15:90964974-90964995;90959687-90959748;90965466-90965632;-	SE	0.13	0.000710009
ENSMUSG00000029534	ST7	chr6:17850356-17850425;17848003-17848079;17852257-17852412;+	SE	-0.127	0.0306349
ENSMUSG00000029534	ST7	chr6:17905706-17905842;17904896-17904969;17906407-17906492;+	SE	0.152	5.12224e-08
ENSMUSG00000040407	AKAP9	chr5:3954396-3954450;3951689-3951734;3954791-3954962;+	SE	0.191	0.0454268
ENSMUSG00000020346	MGAT1	chr11:49251549-49251674;49245192-49245617;49260570-49260691;+	SE	0.179	4.78179e-06
ENSMUSG00000055407	MAP6	chr7:99317471-99317668;99315688-99315902;99335984-99337136;+	SE	0.102	0.00128357
ENSMUSG00000070883	CCDC173	chr2:69771931-69772124;69761721-69761886;69776129-69776269;-	SE	0.44	0.00592275
ENSMUSG00000029676	POT1A	chr6:25798008-25798055;25794559-25794674;25800283-25800510;-	SE	0.109	0.0319807
ENSMUSG00000029767	CALU	chr6:29361293-29361487;29356470-29356697;29361559-29361753;+	SE	0.157	1.25061e-11
ENSMUSG00000029767	CALU	chr6:29361559-29361753;29361293-29361487;29366039-29366206;+	SE	-0.172	3.81944e-07
ENSMUSG00000038665	DGKI	chr6:36994858-36994921;36975146-36975247;37000041-37000241;-	SE	0.726	0
ENSMUSG00000029823	LUC7L2	chr6:38568846-38568917;38551513-38551908;38570509-38570604;+	SE	-0.16	3.4983e-05
ENSMUSG00000029924	SLC37A3	chr6:39367643-39367766;39366888-39367046;39372846-39372927;-	SE	-0.301	0.0289555
ENSMUSG00000017718	AFMID	chr11:117828078-117828169;117825923-117826006;117832344-117832449;+	SE	-0.381	0.015731
ENSMUSG00000029863	CASP2	chr6:42276869-42276930;42276486-42276785;42279776-42279926;+	SE	0.264	1.11589e-06
ENSMUSG00000036667	TCAF1	chr6:42709528-42709637;42685238-42686958;42709958-42710071;-	SE	-0.189	3.1821e-11
ENSMUSG00000027574	NKAIN4	chr2:180935942-180936027;180934771-180935029;180937150-180937211;-	SE	-0.17	0.0386206
ENSMUSG00000107476	ZFP862-PS	chr6:48514151-48514326;48511814-48512512;48527444-48527549;+	SE	-0.126	1.1373e-06
ENSMUSG00000107476	ZFP862-PS	chr6:48515236-48515356;48511814-48512512;48525023-48525122;+	SE	-0.144	0.000359716
ENSMUSG00000107476	ZFP862-PS	chr6:48515236-48515356;48511814-48512512;48527444-48527549;+	SE	-0.199	2.71608e-07
ENSMUSG00000107476	ZFP862-PS	chr6:48515236-48515356;48514151-48514326;48525023-48525122;+	SE	-0.102	0.00026426
ENSMUSG00000107476	ZFP862-PS	chr6:48525023-48525122;48511814-48512512;48527444-48527549;+	SE	-0.289	4.37147e-05
ENSMUSG00000107476	ZFP862-PS	chr6:48525023-48525122;48514151-48514326;48527444-48527549;+	SE	0.239	0.0395061
ENSMUSG00000007610	GTPBP3	chr8:71490894-71490967;71490334-71490537;71491065-71491209;+	SE	-0.111	0.0128036
ENSMUSG00000047909	ANKRD16	chr2:11785169-11785260;11784292-11784452;11786223-11786302;+	SE	-0.152	0.0401794
ENSMUSG00000110206	FLT3L	chr7:45132068-45132137;45131188-45131431;45132227-45132412;-	SE	0.106	0.00711624
ENSMUSG00000110206	FLT3L	chr7:45133422-45133501;45132227-45132412;45133897-45134026;-	SE	-0.493	0.00530928
ENSMUSG00000097440	GM6277	chr18:11825163-11825226;11822897-11823039;11839180-11839377;-	SE	0.118	0.000803791
ENSMUSG00000029920	SMARCAD1	chr6:65043835-65044108;65043205-65043445;65052619-65052749;+	SE	0.104	0.00691379
ENSMUSG00000034731	DGKH	chr14:78575886-78576012;78570070-78570157;78577448-78577557;-	SE	0.654	1.84416e-13
ENSMUSG00000034731	DGKH	chr14:78575886-78576017;78570002-78570157;78577448-78577557;-	SE	0.706	0
ENSMUSG00000033014	TRIM33	chr3:103353566-103353617;103352002-103352155;103353696-103353923;+	SE	-0.129	0.0284031
ENSMUSG00000034343	UBE2F	chr1:91253759-91253827;91250310-91250437;91254214-91254393;+	SE	0.183	9.92803e-06
ENSMUSG00000034343	UBE2F	chr1:91253759-91253827;91250310-91250437;91254262-91254393;+	SE	0.213	0.000254387
ENSMUSG00000097910	5033428I22RIK	chr8:57338882-57338947;57332117-57332185;57345215-57351604;+	SE	-0.303	0.0245572
ENSMUSG00000024238	ZEB1	chr18:5633203-5633357;5591859-5591967;5705042-5706884;+	SE	-0.169	0.00953118
ENSMUSG00000035125	GCFC2	chr6:81933727-81933803;81932813-81932911;81935905-81936021;+	SE	-0.34	1.33631e-05
ENSMUSG00000026492	TFB2M	chr1:179544897-179544986;179542306-179542457;179545821-179546267;-	SE	-0.101	0.0100962
ENSMUSG00000001173	OCRL	chrX:47956209-47956233;47948124-47948360;47960452-47960569;+	SE	0.101	9.48211e-07
ENSMUSG00000030016	ZFP638	chr6:83978021-83978087;83972245-83972283;83983975-83984074;+	SE	-0.385	0.0111199
ENSMUSG00000033769	EXOC6B	chr6:85011317-85011483;85004817-85005036;85069295-85069457;-	SE	-0.166	8.7537e-14
ENSMUSG00000022012	ENOX1	chr14:77611286-77611393;77592779-77592992;77615438-77615556;+	SE	0.102	1.00861e-05
ENSMUSG00000030083	ABTB1	chr6:88840709-88840781;88839626-88839771;88840837-88840900;-	SE	-0.148	0.000198346
ENSMUSG00000045100	SLC25A26	chr6:94549039-94549195;94535720-94535768;94592411-94592481;+	SE	0.172	0.00868531
ENSMUSG00000020212	MDM1	chr10:118156833-118156863;118152174-118152274;118157194-118157370;+	SE	-0.683	0
ENSMUSG00000048911	RNF24	chr2:131304685-131304774;131304251-131304331;131305651-131305693;-	SE	0.191	3.50531e-07
ENSMUSG00000030067	FOXP1	chr6:98940994-98941164;98939718-98939788;98941535-98941657;-	SE	0.103	0
ENSMUSG00000030254	RAD18	chr6:112628461-112628524;112619944-112620904;112644587-112644747;-	SE	-0.29	0.0285629
ENSMUSG00000008658	RBFOX1	chr16:7306407-7306461;7294069-7294130;7352931-7353045;+	SE	-0.193	0.000261213
ENSMUSG00000008658	RBFOX1	chr16:7369800-7369843;7363864-7363904;7375904-7375969;+	SE	0.251	1.2296e-07
ENSMUSG00000100510	HAND2OS1	chr8:57319484-57319588;57318405-57318447;57320183-57320288;-	SE	0.126	0.0374497
ENSMUSG00000030276	TTLL3	chr6:113405298-113405447;113401301-113401497;113407175-113407419;+	SE	-0.105	0.00238832
ENSMUSG00000020300	CPEB4	chr11:31908824-31908875;31889857-31889939;31918800-31918824;+	SE	-0.138	0.00321307
ENSMUSG00000034023	FANCD2	chr6:113586209-113586248;113585471-113585543;113587381-113587456;+	SE	-0.491	0.00699524
ENSMUSG00000005899	SMPD4	chr16:17635481-17635568;17631985-17632057;17638495-17638641;+	SE	-0.438	2.00867e-06
ENSMUSG00000045962	WNK1	chr6:119953770-119953902;119951897-119951995;119956070-119956170;-	SE	0.33	3.04154e-14
ENSMUSG00000045962	WNK1	chr6:119953770-119954232;119951897-119951995;119956070-119956196;-	SE	0.237	0
ENSMUSG00000041890	GIT2	chr5:114737347-114737437;114733860-114733943;114739032-114739281;-	SE	-0.586	0
ENSMUSG00000039678	TBC1D13	chr2:30135408-30135552;30134796-30134870;30137120-30137182;+	SE	0.31	0.00154605
ENSMUSG00000039678	TBC1D13	chr2:30136672-30136713;30134796-30134870;30137120-30137182;+	SE	0.17	3.77242e-06
ENSMUSG00000039678	TBC1D13	chr2:30136867-30136983;30134796-30134870;30137120-30137179;+	SE	0.501	0.000449124
ENSMUSG00000109061	GM49320	chr8:4240687-4240735;4238864-4239033;4243303-4243445;+	SE	-0.207	0
ENSMUSG00000034757	TMUB2	chr11:102285663-102285718;102284930-102285088;102285979-102286116;+	SE	-0.336	0.00583894
ENSMUSG00000038271	IFFO1	chr6:125151794-125151803;125151384-125151525;125152613-125152771;+	SE	-0.275	1.56044e-14
ENSMUSG00000020859	SPAG9	chr11:94060257-94060299;94048407-94048558;94067892-94068100;+	SE	-0.107	1.20651e-05
ENSMUSG00000020859	SPAG9	chr11:94079198-94079210;94071564-94071686;94080739-94080754;+	SE	-0.22	0.026139
ENSMUSG00000020859	SPAG9	chr11:94080739-94080754;94079198-94079210;94081339-94081397;+	SE	0.423	0.00461129
ENSMUSG00000020859	SPAG9	chr11:94113262-94113301;94112032-94112146;94114172-94114349;+	SE	-0.49	0
ENSMUSG00000034902	PIP5K1C	chr10:81317325-81317403;81314991-81315118;81317765-81318020;+	SE	0.255	0
ENSMUSG00000029130	RNF32	chr5:29196579-29196645;29195992-29196112;29197925-29198020;+	SE	-0.17	0.0284718
ENSMUSG00000025702	MARCHF8	chr6:116376135-116376175;116338063-116338215;116376692-116376802;+	SE	0.203	0.0191919
ENSMUSG00000025702	MARCHF8	chr6:116401336-116402182;116401036-116401122;116403419-116403600;+	SE	0.16	1.05578e-09
ENSMUSG00000037151	LRRC20	chr10:61482335-61482482;61475800-61475889;61527059-61527209;+	SE	0.162	0.00420575
ENSMUSG00000030189	YBX3	chr6:131375973-131376180;131370322-131370414;131379357-131379480;-	SE	0.445	0
ENSMUSG00000016382	PLS3	chrX:75799716-75799743;75799394-75799490;75800501-75800644;-	SE	0.205	0.000710009
ENSMUSG00000014547	WDFY2	chr14:62944020-62944147;62934289-62934402;62948642-62948748;+	SE	-0.133	0.000539729
ENSMUSG00000022487	GTSF1	chr15:103429858-103429994;103428339-103428384;103430355-103430409;-	SE	0.171	0.000795261
ENSMUSG00000035614	TOGARAM1	chr12:64970225-64970255;64966055-64968028;64976694-64976851;+	SE	-0.188	0.0334645
ENSMUSG00000030279	C2CD5	chr6:143019327-143019429;143017882-143018073;143020323-143020374;-	SE	-0.133	0.00542443
ENSMUSG00000033323	CTDP1	chr18:80434165-80434328;80420442-80420630;80445885-80446095;-	SE	-0.133	2.60667e-09
ENSMUSG00000016487	PPFIBP1	chr6:146999661-146999694;146998166-146998281;147000940-147001002;+	SE	-0.263	0
ENSMUSG00000003452	BICD1	chr6:149550349-149550425;149520352-149520546;149556643-149556731;+	SE	-0.217	0.00573
ENSMUSG00000060424	PANTR1	chr1:42652561-42652589;42648200-42648456;42663555-42663602;-	SE	-0.12	3.80007e-06
ENSMUSG00000053550	SHISA7	chr7:4831672-4831723;4830758-4830908;4834229-4834384;-	SE	-0.112	0.00430136
ENSMUSG00000023805	SYNJ2	chr17:6029683-6029834;6028418-6028586;6032696-6032809;+	SE	-0.643	5.95688e-14
ENSMUSG00000023805	SYNJ2	chr17:6029699-6029834;6028418-6028586;6032696-6032809;+	SE	-0.634	0
ENSMUSG00000023805	SYNJ2	chr17:6036356-6036505;6035410-6035559;6037383-6037462;+	SE	-0.287	0.0180473
ENSMUSG00000051527	USP29	chr7:6737564-6737634;6730582-6731302;6738792-6738945;+	SE	-0.364	1.28396e-05
ENSMUSG00000051527	USP29	chr7:6737564-6737634;6730582-6731302;6738806-6738945;+	SE	-0.319	0.000850593
ENSMUSG00000051527	USP29	chr7:6737564-6737634;6730582-6731302;6738855-6738945;+	SE	-0.397	1.57034e-06
ENSMUSG00000045411	2410002F23RIK	chr7:44247909-44248059;44247230-44247416;44248251-44248295;+	SE	-0.116	0.0307184
ENSMUSG00000022801	LRCH3	chr16:33009188-33009436;33005663-33005741;33012340-33012699;+	SE	0.288	9.98769e-05
ENSMUSG00000020993	TRAPPC6B	chr12:59050267-59050385;59048122-59048206;59061155-59061421;-	SE	-0.127	1.17641e-10
ENSMUSG00000024219	ANKS1	chr17:27978426-27978489;27976560-27976717;27985065-27985362;+	SE	-0.156	0.0480443
ENSMUSG00000024219	ANKS1	chr17:28058747-28058846;28058289-28058460;28059293-28059391;+	SE	0.335	0
ENSMUSG00000038045	SULT6B1	chr17:78890845-78890940;78883937-78885216;78894542-78894669;-	SE	-0.377	1.21893e-06
ENSMUSG00000030380	MZF1	chr7:13052182-13052366;13051732-13051803;13052742-13053181;-	SE	-0.214	0.015075
ENSMUSG00000030584	DPF1	chr7:29314138-29314189;29313081-29313213;29314282-29314402;+	SE	-0.125	1.55494e-06
ENSMUSG00000002279	LMF1	chr17:25588675-25588742;25585542-25585852;25612295-25612444;+	SE	0.115	0.0395751
ENSMUSG00000055817	MTA3	chr17:83818361-83818552;83804450-83804597;83820179-83821516;+	SE	0.611	4.61307e-05
ENSMUSG00000009035	TMEM184B	chr15:79363657-79363678;79360703-79362885;79365284-79365479;-	SE	0.182	0
ENSMUSG00000070808	BICRA	chr7:15986912-15987089;15979350-15979986;15987478-15989440;-	SE	-0.307	6.84596e-12
ENSMUSG00000047496	RNF152	chr1:105355040-105355163;105276913-105284954;105356342-105356670;-	SE	-0.26	0.0233837
ENSMUSG00000057193	SLC44A2	chr9:21353000-21353128;21352466-21352551;21353681-21353851;+	SE	0.268	0
ENSMUSG00000057193	SLC44A2	chr9:21353000-21353172;21352466-21352551;21353681-21353978;+	SE	0.244	3.04154e-14
ENSMUSG00000001123	LGALS9	chr11:78969713-78969806;78967997-78968033;78971316-78971427;-	SE	0.143	0.000173659
ENSMUSG00000032311	NRG4	chr9:55249095-55249169;55242060-55242207;55282540-55282616;-	SE	0.111	0.0257857
ENSMUSG00000115149	9330188P03RIK	chr14:105591147-105593299;105589548-105589673;105593580-105593775;+	SE	0.214	0.00195864
ENSMUSG00000115149	9330188P03RIK	chr14:105592691-105592972;105589626-105589673;105593580-105593907;+	SE	0.144	0.000103666
ENSMUSG00000115149	9330188P03RIK	chr14:105592691-105593120;105589626-105589673;105593580-105593907;+	SE	0.167	0.00562148
ENSMUSG00000115149	9330188P03RIK	chr14:105592691-105593299;105589626-105589673;105593580-105593907;+	SE	0.217	0.00889923
ENSMUSG00000046541	ZFP526	chr7:25224114-25224207;25221424-25221504;25224300-25227507;+	SE	-0.178	0.0093651
ENSMUSG00000043467	ZBTB37	chr1:161034087-161034284;161031804-161032764;161034777-161034834;-	SE	-0.227	0.0120458
ENSMUSG00000021745	PTPRG	chr14:12179263-12179350;12166744-12166877;12190681-12190773;+	SE	-0.189	0.0367915
ENSMUSG00000029650	SLC46A3	chr5:147894480-147894596;147893880-147894045;147894708-147894815;-	SE	0.387	0.000719514
ENSMUSG00000031774	FAM192A	chr8:94591172-94591288;94589310-94589407;94591568-94591702;-	SE	0.677	8.65718e-05
ENSMUSG00000032175	TYK2	chr9:21123976-21124140;21121391-21121758;21124863-21124981;-	SE	-0.12	0.000720983
ENSMUSG00000032175	TYK2	chr9:21124410-21124558;21121391-21121758;21124863-21124981;-	SE	-0.233	0.00291881
ENSMUSG00000032175	TYK2	chr9:21124410-21124558;21123976-21124140;21124863-21124981;-	SE	0.106	0.000225971
ENSMUSG00000030583	SIPA1L3	chr7:29331947-29332043;29331297-29331544;29332224-29332390;-	SE	0.105	0.00140044
ENSMUSG00000033278	PTPRM	chr17:66814270-66814297;66809465-66809653;66814466-66814541;-	SE	0.208	0.0301448
ENSMUSG00000033278	PTPRM	chr17:66912352-66912427;66890923-66891056;66919023-66919060;-	SE	0.237	0.000784398
ENSMUSG00000074165	ZFP788	chr7:41634679-41634710;41633202-41633694;41643332-41643432;+	SE	0.229	7.61888e-05
ENSMUSG00000074165	ZFP788	chr7:41634679-41634710;41633202-41633694;41647490-41647548;+	SE	0.32	0.0482555
ENSMUSG00000074165	ZFP788	chr7:41634679-41634899;41633555-41633694;41643332-41643432;+	SE	0.278	0.0340861
ENSMUSG00000015882	LCORL	chr5:45735730-45735824;45697180-45701997;45747055-45747307;-	SE	0.14	0.00039355
ENSMUSG00000074733	ZFP950	chr19:61118226-61118347;61117273-61117288;61127006-61127067;-	SE	0.129	0.0296919
ENSMUSG00000074733	ZFP950	chr19:61118226-61118350;61114983-61117288;61127006-61127067;-	SE	0.136	0.024786
ENSMUSG00000035504	REEP6	chr10:80334712-80334793;80333965-80334134;80335109-80336440;+	SE	0.235	6.51521e-05
ENSMUSG00000007837	PRRG2	chr7:45056742-45056884;45054518-45054647;45059971-45060011;-	SE	-0.16	7.39897e-10
ENSMUSG00000117466	GM50039	chr17:87833985-87834131;87825072-87827162;87838635-87838997;+	SE	0.667	0.00017043
ENSMUSG00000003269	CYTH2	chr7:45808729-45808732;45808372-45808449;45810126-45810238;-	SE	0.164	9.87386e-11
ENSMUSG00000030452	NIPA2	chr7:55961451-55961572;55944480-55944709;55962199-55962468;-	SE	-0.11	0.000101975
ENSMUSG00000066306	NUMA1	chr7:102002294-102002336;102001164-102001659;102007485-102007554;+	SE	-0.745	0
ENSMUSG00000032305	FAM219B	chr9:57539245-57539294;57538810-57538888;57540654-57543184;+	SE	-0.228	0.0129355
ENSMUSG00000035829	PPP1R26	chr2:28447884-28447982;28446799-28446896;28450301-28450506;+	SE	-0.212	0.00128115
ENSMUSG00000031592	PCM1	chr8:41261359-41261476;41261010-41261181;41267186-41267364;+	SE	0.159	0.000570352
ENSMUSG00000031592	PCM1	chr8:41274994-41275168;41274099-41274298;41275652-41275807;+	SE	-0.175	0.00256912
ENSMUSG00000030509	ASB7	chr7:66678156-66678245;66659649-66660255;66679079-66679341;-	SE	-0.187	0.0247354
ENSMUSG00000030556	LRRC28	chr7:67559857-67559969;67545365-67545468;67617992-67618130;-	SE	-0.167	0.0359607
ENSMUSG00000030556	LRRC28	chr7:67559857-67560064;67545365-67545468;67617992-67618130;-	SE	-0.168	0.0365086
ENSMUSG00000030556	LRRC28	chr7:67628294-67628335;67619073-67619111;67641103-67641340;-	SE	0.363	0.0016029
ENSMUSG00000058690	CCSER2	chr14:36885750-36885790;36879095-36879762;36890341-36890426;-	SE	0.214	0.0128747
ENSMUSG00000045482	TRRAP	chr5:144810150-144810204;144807322-144807391;144810331-144810352;+	SE	0.137	0.00050259
ENSMUSG00000066406	AKAP13	chr7:75679819-75679873;75677105-75677479;75683393-75683459;+	SE	0.223	3.95456e-08
ENSMUSG00000066406	AKAP13	chr7:75683393-75683459;75679819-75679873;75685116-75685309;+	SE	-0.352	0.0100665
ENSMUSG00000035476	TAB3	chrX:85575549-85575610;85574021-85574165;85609389-85609584;+	SE	-0.195	0.0128911
ENSMUSG00000010755	CARS	chr7:143592411-143592660;143588491-143588583;143599981-143600090;-	SE	0.144	0.00600285
ENSMUSG00000030527	CRTC3	chr7:80616464-80616565;80609896-80609932;80618593-80618656;-	SE	-0.198	7.09616e-13
ENSMUSG00000039741	BAHCC1	chr11:120271358-120273104;120268306-120268429;120273314-120273423;+	SE	-0.102	0.00118824
ENSMUSG00000097277	2900076A07RIK	chr7:81528786-81528940;81523549-81523676;81529346-81529438;+	SE	0.135	0.00218954
ENSMUSG00000019907	PPP1R12A	chr10:108253324-108253495;108252756-108252924;108259755-108259846;+	SE	0.113	0
ENSMUSG00000029267	MTF2	chr5:108073306-108073454;108065673-108065965;108080824-108080841;+	SE	-0.225	0.02513
ENSMUSG00000036009	METTL25	chr10:105836126-105836220;105832850-105833015;105841075-105841371;-	SE	0.324	0.00023065
ENSMUSG00000097162	2310010J17RIK	chr7:90126927-90127044;90124821-90125032;90129871-90129984;-	SE	0.101	0.000310371
ENSMUSG00000039361	PICALM	chr7:90194272-90194296;90191653-90191753;90195654-90195714;+	SE	-0.422	0
ENSMUSG00000039361	PICALM	chr7:90206159-90206261;90195654-90195714;90207582-90209103;+	SE	0.438	0.000681346
ENSMUSG00000036528	PPFIBP2	chr7:107746370-107746436;107744176-107744353;107747546-107748583;+	SE	-0.268	0.0145523
ENSMUSG00000049580	TSKU	chr7:98353476-98353616;98350667-98353130;98361241-98361288;-	SE	-0.34	0.00205974
ENSMUSG00000032812	ARAP1	chr7:101404932-101404965;101404279-101404425;101408046-101408129;+	SE	-0.43	0
ENSMUSG00000030990	PGAP2	chr7:102236093-102236346;102226270-102226445;102236447-102236542;+	SE	0.161	0.0035839
ENSMUSG00000030987	STIM1	chr7:102428773-102428866;102427081-102427317;102430884-102430928;+	SE	0.153	0.0037337
ENSMUSG00000026203	DNAJB2	chr1:75244434-75244590;75243457-75243661;75244793-75244927;+	SE	-0.328	1.24911e-06
ENSMUSG00000044465	FAM160A2	chr7:105391576-105391667;105390020-105390352;105399883-105400032;-	SE	-0.102	0.0221189
ENSMUSG00000030882	DNHD1	chr7:105685940-105686139;105685716-105685844;105686493-105686588;+	SE	0.512	0.000122514
ENSMUSG00000030882	DNHD1	chr7:105720111-105720261;105719871-105719963;105720459-105721271;+	SE	-0.3	0.00348704
ENSMUSG00000004562	ARHGEF40	chr14:52003972-52004116;52003653-52003758;52004611-52004742;+	SE	-0.266	0
ENSMUSG00000031026	TRIM66	chr7:109486046-109486150;109484577-109484725;109493306-109493738;-	SE	-0.115	4.98003e-05
ENSMUSG00000005611	MRVI1	chr7:110945832-110945981;110929477-110929578;110982090-110982204;-	SE	-0.119	0.000104085
ENSMUSG00000028580	PUM1	chr4:130718153-130718262;130701041-130701110;130741462-130741556;+	SE	-0.125	0.000176743
ENSMUSG00000055320	TEAD1	chr7:112841887-112841950;112839415-112839480;112842039-112842102;+	SE	-0.334	0
ENSMUSG00000055320	TEAD1	chr7:112841887-112841950;112839415-112839480;112856052-112856064;+	SE	0.121	0.002789
ENSMUSG00000055320	TEAD1	chr7:112842039-112842102;112839415-112839480;112856797-112856932;+	SE	0.144	1.6208e-09
ENSMUSG00000055320	TEAD1	chr7:112856052-112856064;112842039-112842102;112856797-112856932;+	SE	-0.438	0
ENSMUSG00000003033	AP1M1	chr8:72241723-72241938;72240109-72240243;72246652-72246795;+	SE	-0.182	0.0291508
ENSMUSG00000042104	UGGT2	chr14:119018817-119018903;119014522-119014607;119019466-119019625;-	SE	0.135	0.0440243
ENSMUSG00000042104	UGGT2	chr14:119070810-119070902;119059242-119061390;119081704-119081805;-	SE	0.295	0.048461
ENSMUSG00000030766	ARHGAP17	chr7:123285419-123285467;123279217-123280116;123286497-123287013;-	SE	-0.272	1.96973e-08
ENSMUSG00000030766	ARHGAP17	chr7:123285419-123285467;123283776-123283825;123286497-123287013;-	SE	-0.408	3.72247e-06
ENSMUSG00000030766	ARHGAP17	chr7:123294471-123294705;123292035-123292205;123296409-123296566;-	SE	0.107	1.60758e-05
ENSMUSG00000019978	EPB41L2	chr10:25493566-25493629;25488950-25489093;25495444-25495591;+	SE	-0.658	0
ENSMUSG00000019978	EPB41L2	chr10:25499775-25499943;25488950-25489093;25501577-25501631;+	SE	-0.274	0.00476196
ENSMUSG00000030741	SPNS1	chr7:126374200-126374279;126373921-126373973;126375066-126375203;-	SE	-0.285	0.00011477
ENSMUSG00000032637	ATXN2L	chr7:126492448-126492485;126492152-126492215;126492757-126493001;-	SE	0.107	2.28679e-11
ENSMUSG00000032637	ATXN2L	chr7:126492448-126492485;126492152-126492215;126492811-126493001;-	SE	0.14	0.000479651
ENSMUSG00000059772	SLX1B	chr7:126692752-126692804;126691927-126692659;126695424-126695639;-	SE	-0.117	0.00230041
ENSMUSG00000042606	HIRIP3	chr7:126862817-126862926;126862480-126862720;126863168-126863431;+	SE	0.185	0.0105836
ENSMUSG00000063382	BCL9L	chr9:44489654-44489711;44482865-44483486;44500744-44500800;+	SE	-0.295	0.00124148
ENSMUSG00000063382	BCL9L	chr9:44499447-44499549;44482865-44483486;44500744-44500800;+	SE	-0.318	0.000182921
ENSMUSG00000063382	BCL9L	chr9:44499447-44499549;44498306-44498559;44500744-44500800;+	SE	-0.121	0.000872292
ENSMUSG00000063972	NR6A1	chr2:38872594-38872639;38760186-38760429;38885195-38885237;-	SE	-0.14	0.000450052
ENSMUSG00000018395	KIF3A	chr11:53590716-53590725;53586834-53586930;53593373-53593530;+	SE	0.256	0
ENSMUSG00000018395	KIF3A	chr11:53590716-53590725;53586834-53586930;53593394-53593530;+	SE	0.196	3.73525e-05
ENSMUSG00000085095	GM15635	chr7:99665687-99665800;99665442-99665556;99666896-99666932;+	SE	0.463	6.76641e-05
ENSMUSG00000030782	TGFB1I1	chr7:128248176-128248292;128246960-128247008;128248419-128248472;+	SE	-0.209	0.00154997
ENSMUSG00000116848	4930542D17RIK	chr16:50646856-50647033;50595779-50595796;50653300-50654166;+	SE	-0.148	0.0395845
ENSMUSG00000015980	LRRC27	chr7:139216748-139216890;139214674-139214959;139218227-139218358;+	SE	-0.373	0.0179438
ENSMUSG00000034518	HMGXB4	chr8:74999998-75000113;74999812-74999891;75000649-75001584;+	SE	-0.104	0.00929412
ENSMUSG00000022858	TRA2B	chr16:22258985-22259261;22254983-22255117;22265740-22265900;-	SE	-0.111	5.48547e-06
ENSMUSG00000000244	TSPAN32	chr7:143017200-143017284;143015580-143015667;143017578-143017673;+	SE	-0.279	0.0127839
ENSMUSG00000037426	DEPDC5	chr5:32886978-32887048;32878627-32878677;32893374-32893453;+	SE	-0.115	0.00174266
ENSMUSG00000037426	DEPDC5	chr5:32959280-32959346;32955852-32955958;32964631-32964783;+	SE	0.39	0
ENSMUSG00000037519	PPFIA1	chr7:144488690-144488717;144485032-144485208;144489196-144489259;-	SE	0.34	0.0159401
ENSMUSG00000037519	PPFIA1	chr7:144488690-144488717;144485032-144485211;144491451-144491652;-	SE	0.614	0.000133532
ENSMUSG00000037519	PPFIA1	chr7:144489196-144489259;144488690-144488717;144491451-144491652;-	SE	-0.169	7.91372e-05
ENSMUSG00000048677	TPCN2	chr7:145255450-145255533;145196695-145196783;145256513-145256596;-	SE	0.496	3.64303e-06
ENSMUSG00000029478	NCOR2	chr5:125019818-125020046;125018810-125018990;125022870-125022924;-	SE	0.263	0
ENSMUSG00000029478	NCOR2	chr5:125019959-125020046;125018810-125018990;125022870-125022924;-	SE	0.23	0
ENSMUSG00000022092	PPP3CC	chr14:70225927-70225954;70224966-70225048;70235139-70235208;-	SE	-0.119	2.37775e-05
ENSMUSG00000028898	TRNAU1AP	chr4:132325351-132325489;132325207-132325260;132328468-132328566;-	SE	0.209	0.0315253
ENSMUSG00000028898	TRNAU1AP	chr4:132325945-132326045;132325207-132325260;132329352-132329482;-	SE	-0.153	0.00485421
ENSMUSG00000019854	REPS1	chr10:18107667-18107748;18104153-18104275;18114398-18114486;+	SE	0.164	0
ENSMUSG00000019854	REPS1	chr10:18107670-18107748;18104153-18104275;18114398-18114486;+	SE	0.21	0
ENSMUSG00000111474	GM32926	chr10:18831443-18831493;18761340-18761450;18837486-18837979;+	SE	0.391	0.0151673
ENSMUSG00000025860	XIAP	chrX:42094366-42095272;42068397-42068872;42096612-42096712;+	SE	-0.12	0.0113878
ENSMUSG00000040690	COL16A1	chr4:130049326-130049426;130047874-130048083;130049605-130049739;+	SE	0.624	1.04859e-05
ENSMUSG00000040690	COL16A1	chr4:130049326-130049426;130047874-130048083;130049632-130049733;+	SE	0.119	0
ENSMUSG00000040690	COL16A1	chr4:130073068-130073116;130072825-130072885;130073239-130073293;+	SE	0.132	0
ENSMUSG00000040690	COL16A1	chr4:130081434-130081521;130080575-130080620;130083121-130083175;+	SE	-0.161	3.5945e-05
ENSMUSG00000019813	CEP57L1	chr10:41740839-41740961;41730998-41731115;41809572-41809607;-	SE	-0.117	0.000500338
ENSMUSG00000019813	CEP57L1	chr10:41809572-41809663;41745770-41745921;41809787-41809868;-	SE	0.137	0.0179438
ENSMUSG00000024097	SRSF7	chr17:80204621-80205081;80204312-80204387;80205261-80205438;-	SE	-0.195	0.00225514
ENSMUSG00000023873	1700010I14RIK	chr17:8996978-8997103;8995197-8995257;9001127-9001186;+	SE	-0.161	0.0160906
ENSMUSG00000023873	1700010I14RIK	chr17:9001769-9001945;9001127-9001186;9005191-9005245;+	SE	-0.235	0.00703009
ENSMUSG00000033075	SENP1	chr15:98076911-98077042;98076549-98076709;98082242-98082327;-	SE	-0.326	0.0111148
ENSMUSG00000001151	PCNT	chr10:76403623-76403644;76401331-76401535;76403757-76403874;-	SE	-0.488	8.7537e-14
ENSMUSG00000038485	SOCS7	chr11:97376436-97376541;97373065-97373130;97377935-97378066;+	SE	0.112	0.0177879
ENSMUSG00000038485	SOCS7	chr11:97376996-97377098;97376436-97376541;97377935-97378066;+	SE	0.385	2.78315e-06
ENSMUSG00000069601	ANK3	chr10:69904447-69904510;69904197-69904270;69920437-69920491;+	SE	0.208	1.94329e-07
ENSMUSG00000069601	ANK3	chr10:69986082-69988632;69982115-69982197;69994371-69994446;+	SE	-0.213	3.04154e-14
ENSMUSG00000069601	ANK3	chr10:69986088-69993762;69982115-69982197;69994371-69994446;+	SE	-0.245	0
ENSMUSG00000052613	PCDH15	chr10:74170448-74170609;74051597-74051663;74185273-74185429;+	SE	0.301	0.00390373
ENSMUSG00000052613	PCDH15	chr10:74626146-74626155;74624204-74624423;74626686-74626842;+	SE	0.307	0.0114027
ENSMUSG00000040009	GNAZ	chr10:74978790-74978856;74967176-74967382;74990933-74992140;+	SE	-0.101	0.000265926
ENSMUSG00000061911	MYT1L	chr12:29644312-29644419;29566699-29566797;29730940-29731076;+	SE	-0.155	7.43403e-05
ENSMUSG00000001120	PCBP3	chr10:76847735-76847812;76800759-76800914;76892556-76892656;-	SE	-0.113	0.00458287
ENSMUSG00000035863	PALM	chr10:79816791-79816923;79815184-79815241;79819040-79819511;+	SE	-0.163	0
ENSMUSG00000022119	RBM26	chr14:105139090-105139162;105131881-105132007;105140315-105140438;-	SE	-0.268	2.53525e-10
ENSMUSG00000054708	ANKRD24	chr10:81644975-81645143;81643802-81643893;81646304-81646433;+	SE	0.12	0.000777889
ENSMUSG00000112134	GM40723	chr10:83350534-83350631;83350054-83350300;83351005-83351079;+	SE	-0.204	0.0271638
ENSMUSG00000052446	ZFP961	chr8:71965793-71965916;71951065-71951160;71967898-71969926;+	SE	-0.143	0.0159049
ENSMUSG00000052446	ZFP961	chr8:71965793-71965920;71951066-71951160;71967898-71968278;+	SE	-0.134	0.0128036
ENSMUSG00000052446	ZFP961	chr8:71966099-71966160;71951076-71951160;71967898-71968053;+	SE	-0.257	7.73819e-05
ENSMUSG00000052631	SH2D6	chr6:72516137-72516215;72515920-72515979;72516388-72516413;-	SE	-0.122	0.0124967
ENSMUSG00000036168	CCDC38	chr10:93578708-93578891;93575272-93575408;93579761-93579967;+	SE	0.13	0.0475558
ENSMUSG00000020027	SOCS2	chr10:95390564-95390645;95388889-95389042;95412658-95412734;-	SE	0.11	0.000824814
ENSMUSG00000020027	SOCS2	chr10:95392413-95392936;95390564-95390645;95412658-95413109;-	SE	0.248	0.00590574
ENSMUSG00000020027	SOCS2	chr10:95410651-95410755;95390564-95390645;95412658-95412994;-	SE	0.789	1.14079e-07
ENSMUSG00000022094	SLC39A14	chr14:70331268-70331366;70318661-70318940;70351279-70351394;-	SE	-0.156	0.0253367
ENSMUSG00000013523	BCAS1	chr2:170356247-170356313;170349181-170349463;170378722-170378929;-	SE	-0.212	9.30899e-05
ENSMUSG00000013523	BCAS1	chr2:170370449-170370491;170349181-170349463;170378722-170378929;-	SE	-0.266	5.53294e-05
ENSMUSG00000013523	BCAS1	chr2:170370449-170370491;170356247-170356313;170378722-170378929;-	SE	-0.495	7.93862e-08
ENSMUSG00000092335	ZFP977	chr7:42582646-42582707;42579782-42580908;42582905-42583032;-	SE	-0.278	0.000892888
ENSMUSG00000029095	ABLIM2	chr5:35843167-35843266;35841280-35841401;35857127-35857180;+	SE	-0.201	0.0176087
ENSMUSG00000029095	ABLIM2	chr5:35849515-35849569;35848775-35848905;35856100-35856220;+	SE	-0.262	0.00404546
ENSMUSG00000029095	ABLIM2	chr5:35849515-35849569;35848775-35848905;35857127-35857180;+	SE	-0.156	1.37035e-05
ENSMUSG00000029095	ABLIM2	chr5:35856100-35856220;35848803-35848905;35857127-35857180;+	SE	-0.138	0.0265913
ENSMUSG00000066007	ZFP600	chr4:146165539-146165615;146158357-146158451;146190211-146190296;+	SE	0.426	0.0436651
ENSMUSG00000026879	GSN	chr2:35266819-35266903;35256379-35256473;35283904-35284109;+	SE	-0.101	0.0173633
ENSMUSG00000055531	CPSF6	chr10:117361773-117361884;117360855-117361360;117362013-117362187;-	SE	-0.138	0.00277589
ENSMUSG00000090841	MYL6	chr10:128491289-128491347;128490862-128491033;128492058-128492136;-	SE	-0.17	0.0336566
ENSMUSG00000044433	CAMSAP3	chr8:3599216-3599249;3598892-3598988;3600675-3600814;+	SE	0.183	2.0203e-05
ENSMUSG00000044433	CAMSAP3	chr8:3600357-3600405;3598892-3598988;3600675-3600814;+	SE	0.135	0.0280313
ENSMUSG00000031511	ARHGEF7	chr8:11824504-11824681;11821959-11822049;11831492-11831592;+	SE	0.157	0
ENSMUSG00000038365	FBXO25	chr8:13938921-13938948;13935145-13935289;13939562-13940521;+	SE	0.202	0
ENSMUSG00000039478	MICU3	chr8:40359409-40359448;40356855-40356927;40366148-40366244;+	SE	-0.113	6.15874e-06
ENSMUSG00000109825	GM45589	chr8:63707762-63707923;63701124-63701605;63739449-63739562;-	SE	0.34	1.36379e-05
ENSMUSG00000109825	GM45589	chr8:63709214-63709367;63707762-63707923;63739449-63739574;-	SE	-0.201	0.0335239
ENSMUSG00000039637	CORO7	chr16:4635383-4635460;4634984-4635042;4655009-4655092;-	SE	0.146	0.0213474
ENSMUSG00000054648	ZFP869	chr8:69714301-69714409;69710685-69710984;69716767-69716859;-	SE	-0.196	0.0104445
ENSMUSG00000004677	MYO9B	chr8:71336875-71336965;71334312-71334394;71338906-71339008;+	SE	0.212	4.542e-07
ENSMUSG00000002393	NR2F6	chr8:71378388-71378527;71375751-71376273;71380990-71381090;-	SE	0.101	0.00360717
ENSMUSG00000002393	NR2F6	chr8:71378388-71378556;71375818-71376273;71380990-71381177;-	SE	0.11	0.00681758
ENSMUSG00000031813	MVB12A	chr8:71543956-71544123;71543132-71543231;71545223-71545350;+	SE	0.229	0.00104684
ENSMUSG00000006276	EPS15L1	chr8:72345965-72346171;72340998-72341524;72358312-72358445;-	SE	-0.239	1.05578e-09
ENSMUSG00000022760	THAP7	chr16:17530229-17530385;17528185-17528740;17530777-17530857;-	SE	-0.138	6.07106e-07
ENSMUSG00000024989	CEP55	chr19:38057409-38057542;38057409-38057480;38057788-38057983;+	A5SS	-0.324	0.000121078
ENSMUSG00000024989	CEP55	chr19:38057409-38057566;38057409-38057480;38057788-38057983;+	A5SS	-0.125	0.0144863
ENSMUSG00000037847	NMRK1	chr19:18631949-18632081;18631949-18631999;18636078-18636142;+	A5SS	0.241	0.000364773
ENSMUSG00000056185	SNX32	chr19:5496940-5497025;5496985-5497025;5496315-5496402;-	A5SS	0.291	0.00703767
ENSMUSG00000024889	RCE1	chr19:4624659-4624763;4624684-4624763;4624013-4624151;-	A5SS	-0.154	0.0423426
ENSMUSG00000118134	4930549G23RIK	chr18:67790677-67790949;67790818-67790949;67789351-67789477;-	A5SS	0.287	0.0430042
ENSMUSG00000024081	CEBPZ	chr17:78934574-78936067;78934860-78936067;78932109-78932341;-	A5SS	-0.12	0.000274638
ENSMUSG00000042625	SAFB2	chr17:56578636-56578844;56578640-56578844;56577842-56577905;-	A5SS	0.111	0.0370735
ENSMUSG00000042625	SAFB2	chr17:56578636-56578844;56578692-56578844;56577842-56577905;-	A5SS	0.104	0.00182085
ENSMUSG00000058392	RRP1B	chr17:32045928-32046229;32045928-32046011;32048552-32048638;+	A5SS	-0.129	0.000241625
ENSMUSG00000024188	LUC7L	chr17:26252965-26254388;26252965-26253091;26255030-26255125;+	A5SS	-0.242	1.21085e-09
ENSMUSG00000094724	RNASET2B	chr17:6984138-6985113;6984138-6984191;6988721-6988792;+	A5SS	0.237	0.00187147
ENSMUSG00000037965	ZC3H7A	chr16:11145179-11145285;11145241-11145285;11141662-11141771;-	A5SS	-0.169	1.91393e-07
ENSMUSG00000022469	RAPGEF3	chr15:97750259-97750394;97750268-97750394;97750005-97750187;-	A5SS	-0.464	0.00230326
ENSMUSG00000035757	SELENOO	chr15:89092703-89092907;89092703-89092849;89094136-89094323;+	A5SS	-0.144	0.00456389
ENSMUSG00000116138	C030006K11RIK	chr15:76723376-76723840;76723654-76723840;76723170-76723219;-	A5SS	0.104	0.00233
ENSMUSG00000022335	ZFAT	chr15:68212592-68212844;68212613-68212844;68187050-68187236;-	A5SS	-0.306	1.50402e-08
ENSMUSG00000022377	ASAP1	chr15:64158881-64159004;64158917-64159004;64153843-64153852;-	A5SS	0.122	0.0177036
ENSMUSG00000021143	PACS2	chr12:113061072-113061211;113061072-113061205;113061639-113061744;+	A5SS	0.125	0.0113194
ENSMUSG00000010608	RBM25	chr12:83639127-83639375;83639127-83639191;83642401-83642519;+	A5SS	-0.136	0.0329635
ENSMUSG00000022545	ERCC4	chr16:13130133-13131022;13130133-13130734;13132857-13132950;+	A5SS	0.126	0.000101357
ENSMUSG00000021027	RALGAPA1	chr12:55721405-55722941;55722773-55722941;55719583-55719708;-	A5SS	-0.19	0
ENSMUSG00000062352	ITGB1BP1	chr12:21271378-21271568;21271418-21271568;21267419-21267588;-	A5SS	-0.211	0.000249082
ENSMUSG00000097333	ZFP87	chr13:67521147-67521319;67521192-67521319;67520625-67520721;-	A5SS	-0.177	0.00326344
ENSMUSG00000021557	AGTPBP1	chr13:59557097-59557286;59557222-59557286;59544386-59544451;-	A5SS	-0.328	0.0158569
ENSMUSG00000004040	STAT3	chr11:100893073-100893286;100893076-100893286;100889885-100889928;-	A5SS	0.109	0.00290696
ENSMUSG00000064043	TRERF1	chr17:47319351-47319678;47319351-47319618;47323277-47323662;+	A5SS	0.355	5.0107e-11
ENSMUSG00000000631	MYO18A	chr11:77815855-77815999;77815855-77815891;77817618-77817706;+	A5SS	0.181	0.023974
ENSMUSG00000078812	EIF5A	chr11:69921023-69921064;69921041-69921064;69919150-69919336;-	A5SS	-0.182	0.016778
ENSMUSG00000022974	PAXBP1	chr16:91030415-91030556;91030432-91030556;91027229-91027329;-	A5SS	0.118	0.000102672
ENSMUSG00000005417	MPRIP	chr11:59737071-59737582;59737071-59737228;59741119-59741261;+	A5SS	0.134	2.28384e-05
ENSMUSG00000022864	D16ERTD472E	chr16:78576190-78576657;78576423-78576657;78575920-78576054;-	A5SS	-0.376	8.12658e-05
ENSMUSG00000032316	CLK3	chr9:57758626-57761040;57760823-57761040;57758283-57758350;-	A5SS	-0.26	3.07679e-07
ENSMUSG00000022359	WDYHV1	chr15:58148333-58148441;58148333-58148433;58150605-58150656;+	A5SS	0.184	0.000115072
ENSMUSG00000020659	CBLL1	chr12:31494581-31494749;31494590-31494749;31492078-31492176;-	A5SS	-0.159	0.0354648
ENSMUSG00000022641	BBX	chr16:50432110-50432389;50432241-50432389;50428909-50428981;-	A5SS	0.244	0.00488594
ENSMUSG00000060510	ZFP266	chr9:20521343-20521417;20521354-20521417;20508018-20508185;-	A5SS	0.278	0.0170625
ENSMUSG00000001062	VPS9D1	chr8:123245481-123245712;123245506-123245712;123245113-123245210;-	A5SS	0.148	0.000256289
ENSMUSG00000071064	ZFP827	chr8:79186175-79186358;79186175-79186353;79188148-79188181;+	A5SS	0.247	0.00144496
ENSMUSG00000029673	AUTS2	chr5:131472237-131472479;131472258-131472479;131466031-131466127;-	A5SS	-0.18	0.0172506
ENSMUSG00000018196	GLRX2	chr1:143741647-143741754;143741647-143741711;143745046-143745223;+	A5SS	0.102	0.0007862
ENSMUSG00000023015	RACGAP1	chr15:99643392-99643523;99643421-99643523;99642882-99642967;-	A5SS	-0.115	0.000225397
ENSMUSG00000037062	SH3GLB1	chr3:144701759-144701846;144701807-144701846;144699853-144699877;-	A5SS	-0.257	0.0341449
ENSMUSG00000032067	PTS	chr9:50525152-50525284;50525261-50525284;50524722-50524779;-	A5SS	0.221	0.00822767
ENSMUSG00000024073	BIRC6	chr17:74605988-74606135;74605988-74606123;74608096-74608284;+	A5SS	0.289	4.69484e-06
ENSMUSG00000030409	DMPK	chr7:19088000-19088109;19088000-19088100;19088187-19088264;+	A5SS	-0.131	0.000859131
ENSMUSG00000028107	TARS2	chr3:95748486-95750417;95750338-95750417;95748041-95748140;-	A5SS	-0.179	0.00314338
ENSMUSG00000021668	POLK	chr13:96486807-96486979;96486844-96486979;96483490-96484405;-	A5SS	0.111	0.0164488
ENSMUSG00000039795	ZFAND1	chr3:10351168-10351317;10351241-10351317;10348509-10348552;-	A5SS	0.217	0.000903659
ENSMUSG00000001034	MAPK7	chr11:61493505-61493954;61493523-61493954;61492903-61493069;-	A5SS	0.257	0.0490963
ENSMUSG00000044258	CTLA2A	chr13:60936469-60936557;60936490-60936557;60935957-60936116;-	A5SS	-0.211	0.00955308
ENSMUSG00000041353	TMEM29	chrX:150458961-150459154;150459071-150459154;150420341-150420441;-	A5SS	-0.172	0.0203471
ENSMUSG00000028797	TMEM234	chr4:129601406-129601625;129601406-129601533;129602194-129602261;+	A5SS	0.105	0.0165887
ENSMUSG00000039458	MTMR12	chr15:12236017-12236148;12236017-12236120;12237928-12238019;+	A5SS	-0.208	0.0118557
ENSMUSG00000022098	BMP1	chr14:70488469-70490200;70490019-70490200;70486146-70486930;-	A5SS	0.154	0
ENSMUSG00000028689	CCDC163	chr4:116710100-116710284;116710100-116710280;116711285-116711378;+	A5SS	-0.218	0.0203471
ENSMUSG00000057836	XLR3A	chrX:73094945-73095082;73094960-73095082;73094182-73094252;-	A5SS	-0.109	7.1064e-06
ENSMUSG00000028552	EPS15	chr4:109321127-109321325;109321127-109321217;109322069-109322215;+	A5SS	0.134	0.0033465
ENSMUSG00000028759	HP1BP3	chr4:138216626-138216799;138216626-138216740;138222088-138222188;+	A5SS	-0.117	3.12571e-09
ENSMUSG00000021288	KLC1	chr12:111789324-111789486;111789324-111789459;111793648-111793699;+	A5SS	-0.453	0
ENSMUSG00000021288	KLC1	chr12:111789324-111789486;111789324-111789459;111795547-111795678;+	A5SS	-0.177	0.000155617
ENSMUSG00000021288	KLC1	chr12:111789324-111789486;111789324-111789459;111806007-111806074;+	A5SS	-0.266	4.64436e-08
ENSMUSG00000039244	E130309D02RIK	chr5:143311710-143314399;143314177-143314399;143307615-143308140;-	A5SS	0.146	0.00910522
ENSMUSG00000039748	EXO1	chr1:175881131-175881227;175881131-175881200;175882894-175883068;+	A5SS	0.34	0.0302041
ENSMUSG00000029166	MAPRE3	chr5:30863203-30863405;30863203-30863360;30864573-30864728;+	A5SS	-0.295	3.89375e-09
ENSMUSG00000026987	BAZ2B	chr2:59907438-59907749;59907543-59907749;59906915-59907051;-	A5SS	-0.501	0
ENSMUSG00000046774	8030474K03RIK	chrX:101798101-101798165;101798101-101798156;101798341-101798383;+	A5SS	-0.216	0.0350491
ENSMUSG00000038705	GMEB2	chr2:181264969-181265108;181264980-181265108;181260294-181260398;-	A5SS	0.144	8.99465e-11
ENSMUSG00000027829	CCNL1	chr3:65955129-65955276;65955203-65955276;65951433-65951554;-	A5SS	-0.146	0.00526392
ENSMUSG00000021809	NUDT13	chr14:20295087-20295266;20295087-20295209;20300586-20300679;+	A5SS	0.256	0.0242506
ENSMUSG00000026694	EEF1AKNMT	chr1:162545767-162546527;162546227-162546527;162544185-162544385;-	A5SS	-0.155	1.31554e-10
ENSMUSG00000025909	SNTG1	chr1:8782762-8782897;8782782-8782897;8681972-8682029;-	A5SS	-0.123	0.00363317
ENSMUSG00000075316	SCN9A	chr2:66540263-66540635;66540296-66540635;66537269-66537399;-	A5SS	-0.317	5.24469e-13
ENSMUSG00000060147	SERPINB6A	chr13:33935568-33935794;33935618-33935794;33931471-33931646;-	A5SS	0.115	0.0378048
ENSMUSG00000060147	SERPINB6A	chr13:33935568-33935794;33935626-33935794;33931471-33931646;-	A5SS	0.11	0.0244387
ENSMUSG00000060147	SERPINB6A	chr13:33935572-33935794;33935618-33935794;33931471-33931646;-	A5SS	0.106	0.0343401
ENSMUSG00000060147	SERPINB6A	chr13:33935572-33935794;33935626-33935794;33931471-33931646;-	A5SS	0.119	0.0234474
ENSMUSG00000060147	SERPINB6A	chr13:33935618-33935794;33935626-33935794;33931471-33931646;-	A5SS	0.328	0.00596786
ENSMUSG00000042185	NFRKB	chr9:31397035-31397205;31397035-31397137;31397719-31397793;+	A5SS	0.104	0.00234642
ENSMUSG00000057335	CEP170	chr1:176742470-176742648;176742500-176742648;176739918-176740089;-	A5SS	0.141	0.000379346
ENSMUSG00000057335	CEP170	chr1:176769232-176769870;176769712-176769870;176761350-176761500;-	A5SS	-0.138	6.19189e-06
ENSMUSG00000038838	VARS2	chr17:35657923-35658338;35658131-35658338;35657206-35657318;-	A5SS	-0.199	0.000220547
ENSMUSG00000027469	TPX2	chr2:152854920-152855015;152854920-152855002;152867183-152867357;+	A5SS	0.268	0.000274638
ENSMUSG00000049606	ZFP644	chr5:106695136-106695699;106695642-106695699;106666784-106666845;-	A5SS	0.149	0.0190319
ENSMUSG00000051736	FAM229B	chr10:39133811-39133900;39133878-39133900;39132246-39132378;-	A5SS	0.188	0.0485943
ENSMUSG00000051736	FAM229B	chr10:39133822-39133900;39133878-39133900;39132246-39132378;-	A5SS	0.103	0.0444363
ENSMUSG00000023026	DIP2B	chr15:100155033-100155156;100155033-100155153;100157169-100157367;+	A5SS	0.17	0.000274638
ENSMUSG00000022211	CARMIL3	chr14:55505399-55505471;55505399-55505466;55505569-55505659;+	A5SS	0.106	1.93062e-06
ENSMUSG00000015305	SASH1	chr10:8750652-8751485;8751138-8751485;8746115-8746190;-	A5SS	0.11	0.00526392
ENSMUSG00000036792	MBD5	chr2:49272040-49273057;49272040-49272367;49274562-49274774;+	A5SS	0.423	0.00526392
ENSMUSG00000037363	LETM2	chr8:25597119-25597513;25597274-25597513;25596361-25596445;-	A5SS	0.209	0.0147044
ENSMUSG00000026811	ST6GALNAC6	chr2:32608041-32608225;32608041-32608096;32612223-32612403;+	A5SS	0.15	0.0449825
ENSMUSG00000032525	NKTR	chr9:121738387-121740075;121738387-121738415;121741121-121741151;+	A5SS	0.19	0.0158569
ENSMUSG00000059005	HNRNPA3	chr2:75659317-75659389;75659317-75659323;75661465-75661588;+	A5SS	0.26	0.0294865
ENSMUSG00000067768	XLR4B	chrX:73214773-73214856;73214773-73214820;73215227-73215355;+	A5SS	-0.15	0.0360531
ENSMUSG00000030733	SH2B1	chr7:126468419-126468641;126468472-126468641;126466998-126467773;-	A5SS	0.19	0.0372049
ENSMUSG00000037514	PANK2	chr2:131273910-131274263;131273910-131274120;131280156-131280410;+	A5SS	0.113	0.00596786
ENSMUSG00000041654	SLC39A11	chr11:113463950-113464095;113463971-113464095;113369727-113369898;-	A5SS	0.424	0
ENSMUSG00000039983	CCDC32	chr2:119029307-119029393;119029316-119029393;119027137-119027387;-	A5SS	-0.12	0.0479532
ENSMUSG00000073125	XLR3B	chrX:73194169-73194306;73194169-73194291;73194999-73195069;+	A5SS	0.118	0.000125741
ENSMUSG00000041406	BC055324	chr1:163990715-163990759;163990719-163990759;163989704-163989793;-	A5SS	0.157	0.0164979
ENSMUSG00000023393	SLC17A9	chr2:180736686-180736896;180736686-180736783;180737006-180737103;+	A5SS	0.283	0.000108472
ENSMUSG00000057637	PRDM2	chr4:143179287-143179391;143179314-143179391;143170035-143170188;-	A5SS	0.126	0.000223935
ENSMUSG00000037846	RTKN2	chr10:67987306-67987512;67987306-67987503;67997564-67997623;+	A5SS	0.131	0.0165887
ENSMUSG00000041459	TARDBP	chr4:148618646-148618791;148618664-148618791;148612381-148617705;-	A5SS	0.172	0.00526392
ENSMUSG00000041936	AGRN	chr4:156167776-156168569;156168545-156168569;156167281-156167506;-	A5SS	0.409	8.78486e-12
ENSMUSG00000079484	PHYHD1	chr2:30277622-30277829;30277622-30277644;30279954-30280083;+	A5SS	0.146	0.0121031
ENSMUSG00000038056	KMT2C	chr5:25281660-25281803;25281672-25281803;25281231-25281400;-	A5SS	-0.225	0.000101357
ENSMUSG00000029106	ADD1	chr5:34616562-34616907;34616562-34616814;34619349-34619451;+	A5SS	0.202	0
ENSMUSG00000038671	ARFRP1	chr2:181361000-181361472;181361390-181361472;181359638-181359739;-	A5SS	0.192	0.0431308
ENSMUSG00000058013	SEPTIN11	chr5:93138437-93138596;93138437-93138537;93139448-93139563;+	A5SS	-0.237	0.0423426
ENSMUSG00000037017	ZSCAN21	chr5:138116936-138117007;138116936-138116988;138126453-138126646;+	A5SS	-0.127	0.00241702
ENSMUSG00000110206	FLT3L	chr7:45133881-45134026;45133897-45134026;45132227-45132412;-	A5SS	-0.14	0.00228663
ENSMUSG00000036503	RNF13	chr3:57796197-57796295;57796197-57796285;57801717-57802537;+	A5SS	0.356	0.00701847
ENSMUSG00000063810	ALMS1	chr6:85608985-85610532;85608985-85609125;85610817-85610936;+	A5SS	-0.344	0.031708
ENSMUSG00000030534	VPS33B	chr7:80279971-80280033;80279971-80280017;80282484-80282579;+	A5SS	0.114	0.00418372
ENSMUSG00000030852	TACC2	chr7:130734948-130735228;130734948-130735150;130739811-130739873;+	A5SS	-0.191	0
ENSMUSG00000030852	TACC2	chr7:130734948-130735243;130734948-130735150;130739811-130739873;+	A5SS	-0.105	1.16549e-13
ENSMUSG00000030213	ATF7IP	chr6:136563759-136563846;136563759-136563837;136565016-136565162;+	A5SS	-0.145	0.000349989
ENSMUSG00000032280	TLE3	chr9:61394607-61394712;61394607-61394682;61401852-61402057;+	A5SS	-0.137	0.0479532
ENSMUSG00000032280	TLE3	chr9:61394607-61394712;61394607-61394682;61401855-61402057;+	A5SS	-0.234	0.00135336
ENSMUSG00000028651	PPIE	chr4:123136800-123136898;123136871-123136898;123135595-123135677;-	A5SS	0.114	0.00012959
ENSMUSG00000061028	CLASRP	chr7:19584779-19584823;19584783-19584823;19584469-19584530;-	A5SS	0.171	0.0197324
ENSMUSG00000115149	9330188P03RIK	chr14:105592691-105593299;105592691-105593120;105593580-105593907;+	A5SS	0.169	0.00123252
ENSMUSG00000029650	SLC46A3	chr5:147894480-147894815;147894708-147894815;147893832-147894045;-	A5SS	0.365	0.000268291
ENSMUSG00000109394	A230057D06RIK	chr7:61914089-61914371;61914100-61914371;61913206-61913335;-	A5SS	0.102	0.0168266
ENSMUSG00000030557	MEF2A	chr7:67349848-67349921;67349868-67349921;67316791-67316982;-	A5SS	-0.14	0.0164488
ENSMUSG00000017288	VPS53	chr11:76163797-76163864;76163801-76163864;76138307-76138394;-	A5SS	0.126	5.98138e-07
ENSMUSG00000030990	PGAP2	chr7:102235661-102235872;102235661-102235759;102236093-102236346;+	A5SS	-0.41	0.00316816
ENSMUSG00000055491	PPRC1	chr19:46062401-46062503;46062401-46062494;46062611-46065480;+	A5SS	-0.116	0.0359762
ENSMUSG00000029478	NCOR2	chr5:125019818-125020046;125019959-125020046;125018810-125018990;-	A5SS	0.242	0
ENSMUSG00000040690	COL16A1	chr4:130081434-130081521;130081434-130081479;130083121-130083175;+	A5SS	0.112	7.12802e-12
ENSMUSG00000019861	GOPC	chr10:52358748-52358937;52358772-52358937;52354571-52354747;-	A5SS	-0.117	0.0366995
ENSMUSG00000052613	PCDH15	chr10:73821866-73822263;73821866-73822259;73947027-73947146;+	A5SS	-0.265	5.5127e-05
ENSMUSG00000006720	ZFP184	chr13:21945111-21945418;21945111-21945199;21945555-21945799;+	A5SS	-0.444	0.0368646
ENSMUSG00000024985	TCF7L2	chr19:55917338-55917479;55917353-55917479;55912558-55912645;+	A3SS	0.258	0.00171742
ENSMUSG00000056917	SIPA1	chr19:5661595-5661658;5661595-5661626;5662587-5662841;-	A3SS	0.175	0.023102
ENSMUSG00000024350	DNAJC18	chr18:35702411-35702595;35702411-35702505;35703025-35703112;-	A3SS	-0.176	0.000517298
ENSMUSG00000034300	FAM53C	chr18:34768167-34768952;34768170-34768952;34763072-34763130;+	A3SS	-0.112	2.46433e-05
ENSMUSG00000024070	PRKD3	chr17:78962526-78962579;78962526-78962576;78966174-78966451;-	A3SS	-0.115	0.00519872
ENSMUSG00000002372	RANBP3	chr17:56701022-56702890;56702762-56702890;56696717-56696789;+	A3SS	-0.115	0.00396894
ENSMUSG00000006705	PKNOX1	chr17:31595224-31595324;31595227-31595324;31592104-31592275;+	A3SS	-0.11	0.0269052
ENSMUSG00000014767	TBP	chr17:15502961-15503128;15502964-15503128;15501153-15501202;+	A3SS	-0.341	0.00722166
ENSMUSG00000116953	9030025P20RIK	chr17:14985773-14986832;14986717-14986832;14984817-14984915;+	A3SS	-0.329	0.00037674
ENSMUSG00000043065	SPICE1	chr16:44357743-44357903;44357759-44357903;44356144-44356192;+	A3SS	-0.132	0.00698657
ENSMUSG00000022770	DLG1	chr16:31846833-31846933;31846836-31846933;31842769-31842839;+	A3SS	-0.42	0.0479468
ENSMUSG00000022770	DLG1	chr16:31854652-31854688;31854667-31854688;31853842-31853884;+	A3SS	-0.151	0.0185414
ENSMUSG00000006958	CHRD	chr16:20733464-20733634;20733530-20733634;20733128-20733295;+	A3SS	0.575	0.000395698
ENSMUSG00000071669	SNX29	chr16:11420700-11420783;11420703-11420783;11418822-11418898;+	A3SS	-0.159	0.00820904
ENSMUSG00000022521	CREBBP	chr16:4101557-4101668;4101557-4101638;4107427-4107516;-	A3SS	0.127	2.82928e-06
ENSMUSG00000036158	PRICKLE1	chr15:93512449-93512636;93512449-93512633;93595693-93595891;-	A3SS	-0.284	0.0262419
ENSMUSG00000087331	1810021B22RIK	chr15:89071570-89071748;89071570-89071718;89074072-89074198;-	A3SS	-0.137	0.00308498
ENSMUSG00000022439	PARVG	chr15:84328761-84328966;84328863-84328966;84328294-84328359;+	A3SS	-0.13	0.0249
ENSMUSG00000037458	AZIN1	chr15:38497263-38497550;38497263-38497398;38498668-38498841;-	A3SS	0.148	1.3912e-07
ENSMUSG00000021275	TECPR2	chr12:110926163-110926476;110926195-110926476;110918868-110919026;+	A3SS	0.403	0.000101525
ENSMUSG00000021189	ATXN3	chr12:101948003-101948048;101948003-101948045;101948274-101948439;-	A3SS	0.477	0.00496171
ENSMUSG00000022983	SCAF4	chr16:90242526-90242718;90242526-90242652;90242871-90242958;-	A3SS	-0.181	0.00921267
ENSMUSG00000059839	ZFP874B	chr13:67481718-67481857;67481718-67481845;67484220-67484258;-	A3SS	-0.422	0.0263408
ENSMUSG00000063952	BRPF3	chr17:28817470-28817798;28817485-28817798;28817064-28817193;+	A3SS	-0.102	0.0211869
ENSMUSG00000069769	MSI2	chr11:88348783-88348992;88348783-88348938;88366784-88366847;-	A3SS	0.121	0.000517298
ENSMUSG00000018761	MPDU1	chr11:69657935-69658056;69657935-69658021;69658565-69658698;-	A3SS	-0.112	0.0036557
ENSMUSG00000020898	CTC1	chr11:69022376-69022614;69022392-69022614;69021029-69021193;+	A3SS	-0.104	0.0129825
ENSMUSG00000023007	PRPF40B	chr15:99315479-99315569;99315482-99315569;99315190-99315286;+	A3SS	0.142	0.0194795
ENSMUSG00000035762	TMEM161B	chr13:84282710-84282862;84282748-84282862;84272170-84272327;+	A3SS	-0.31	0.0082117
ENSMUSG00000020389	CDKL3	chr11:52004909-52005092;52004912-52005092;52004240-52004417;+	A3SS	0.369	0.00381679
ENSMUSG00000021240	ABCD4	chr12:84612324-84612583;84612324-84612445;84612779-84612896;-	A3SS	0.118	0.00136123
ENSMUSG00000021240	ABCD4	chr12:84612324-84612896;84612324-84612450;84613904-84614044;-	A3SS	-0.129	2.45875e-05
ENSMUSG00000036768	KIF15	chr9:122979385-122979595;122979469-122979595;122977839-122978049;+	A3SS	0.106	0.0379933
ENSMUSG00000046603	TCAIM	chr9:122818773-122819026;122818849-122819026;122814431-122814588;+	A3SS	0.405	0.000101399
ENSMUSG00000040936	ULK4	chr9:121257299-121257421;121257299-121257418;121258728-121258821;-	A3SS	-0.399	0.0419377
ENSMUSG00000010066	CACNA2D2	chr9:107527147-107527236;107527153-107527236;107526936-107527046;+	A3SS	0.215	0.00699597
ENSMUSG00000042210	ABHD14A	chr9:106440620-106440910;106440620-106440856;106443826-106443942;-	A3SS	0.127	0.000589302
ENSMUSG00000023345	POC1A	chr9:106329872-106330016;106329900-106330016;106307940-106308033;+	A3SS	-0.151	0.00348649
ENSMUSG00000032212	SLTM	chr9:70573456-70573925;70573510-70573925;70572148-70572176;+	A3SS	0.2	0.00191287
ENSMUSG00000032297	CELF6	chr9:59604129-59604210;59604132-59604210;59603234-59603367;+	A3SS	-0.328	5.72129e-05
ENSMUSG00000032297	CELF6	chr9:59604129-59604210;59604132-59604210;59603447-59603597;+	A3SS	0.107	0.00960481
ENSMUSG00000057982	ZFP809	chr9:22236027-22236294;22236201-22236294;22235019-22235146;+	A3SS	-0.365	0.0228841
ENSMUSG00000032178	ILF3	chr9:21388508-21388753;21388523-21388753;21387699-21387797;+	A3SS	0.138	0.0027261
ENSMUSG00000039048	FOXRED1	chr9:35207891-35207986;35207891-35207982;35209037-35209156;-	A3SS	0.157	0.000120391
ENSMUSG00000025558	DOCK9	chr14:121591811-121591948;121591811-121591879;121594335-121594383;-	A3SS	0.457	0
ENSMUSG00000033595	LGI3	chr14:70533330-70533416;70533344-70533416;70533176-70533248;+	A3SS	0.136	1.52116e-05
ENSMUSG00000048922	CDCA2	chr14:67693625-67693754;67693625-67693751;67694964-67695050;-	A3SS	-0.213	0.00618586
ENSMUSG00000040040	IFT88	chr14:57437176-57437283;57437226-57437283;57434794-57434857;+	A3SS	0.172	0.000693215
ENSMUSG00000034947	TMEM106A	chr11:101582500-101582704;101582624-101582704;101582241-101582325;+	A3SS	0.369	0.0029978
ENSMUSG00000014444	PIEZO1	chr8:122502121-122502311;122502121-122502308;122506028-122506167;-	A3SS	-0.118	0.0203416
ENSMUSG00000040651	TASOR	chr14:27480641-27483555;27480915-27483555;27479923-27480091;+	A3SS	0.161	0.000297622
ENSMUSG00000039199	ZDHHC1	chr8:105472990-105473240;105472990-105473069;105473483-105473566;-	A3SS	-0.161	0.00059838
ENSMUSG00000036977	ANAPC10	chr8:79713104-79713279;79713152-79713279;79711819-79711844;+	A3SS	0.2	0.0472025
ENSMUSG00000071064	ZFP827	chr8:79188148-79188181;79188153-79188181;79186175-79186353;+	A3SS	-0.126	0.0397194
ENSMUSG00000034610	TUT4	chr4:108549225-108549413;108549240-108549413;108548054-108548170;+	A3SS	-0.107	0.022382
ENSMUSG00000034853	ACOT11	chr4:106753713-106753875;106753713-106753797;106754073-106754140;-	A3SS	-0.135	0.000391868
ENSMUSG00000002032	TMEM25	chr9:44798663-44798798;44798663-44798757;44799081-44799208;-	A3SS	-0.192	0.0227467
ENSMUSG00000078517	EMC1	chr4:139364922-139365394;139365194-139365394;139364330-139364339;+	A3SS	0.251	0
ENSMUSG00000023015	RACGAP1	chr15:99642882-99642971;99642882-99642967;99643421-99643523;-	A3SS	-0.143	0.000362744
ENSMUSG00000037475	THOC2	chrX:41812458-41812575;41812458-41812494;41813229-41813715;-	A3SS	0.273	0.0239385
ENSMUSG00000074358	CCDC61	chr7:18892038-18892199;18892038-18892099;18892273-18892352;-	A3SS	-0.114	5.39723e-05
ENSMUSG00000035215	LSM7	chr10:80854617-80854711;80854617-80854708;80855013-80855193;-	A3SS	-0.552	0.000682997
ENSMUSG00000040054	BAZ2A	chr10:128096379-128096523;128096438-128096523;128091634-128091776;+	A3SS	0.311	0.022215
ENSMUSG00000037270	4932438A13RIK	chr3:37026089-37026343;37026230-37026343;37022383-37022474;+	A3SS	0.122	0.00237282
ENSMUSG00000028514	USP24	chr4:106359012-106359174;106359015-106359174;106358399-106358474;+	A3SS	0.159	0.000759634
ENSMUSG00000005506	CELF1	chr2:91006619-91006695;91006631-91006695;91004700-91004862;+	A3SS	-0.158	1.84937e-07
ENSMUSG00000040296	DDX58	chr4:40227965-40228200;40227965-40228113;40229494-40229676;-	A3SS	0.153	0.00160549
ENSMUSG00000070565	RASAL2	chr1:157158658-157158858;157158658-157158837;157161124-157161326;-	A3SS	0.378	1.84937e-07
ENSMUSG00000046613	VWA5B2	chr16:20604221-20604451;20604337-20604451;20604065-20604146;+	A3SS	-0.129	0.0100247
ENSMUSG00000024866	ACY3	chr19:3986822-3986951;3986827-3986951;3986569-3986611;+	A3SS	-0.263	0.0115773
ENSMUSG00000022098	BMP1	chr14:70486146-70486930;70486146-70486272;70490019-70490200;-	A3SS	-0.193	3.68261e-08
ENSMUSG00000028689	CCDC163	chr4:116711285-116711378;116711310-116711378;116710100-116710284;+	A3SS	0.158	0.0245938
ENSMUSG00000037474	DTL	chr1:191568290-191568411;191568290-191568404;191568494-191568556;-	A3SS	-0.119	0.0168583
ENSMUSG00000087385	FRG2F1	chr4:119533312-119533549;119533312-119533497;119533740-119533809;-	A3SS	0.428	0.00127055
ENSMUSG00000026096	OSGEPL1	chr1:53317901-53318289;53317906-53318289;53314855-53315099;+	A3SS	0.104	0.00817965
ENSMUSG00000060288	PPIH	chr4:119300009-119300202;119300009-119300183;119310758-119310847;-	A3SS	0.19	4.14349e-05
ENSMUSG00000041740	RNF10	chr5:115248914-115249173;115248914-115249170;115249969-115250130;-	A3SS	-0.18	3.49653e-05
ENSMUSG00000035949	FBXW2	chr2:34822557-34823067;34822557-34822975;34825961-34826070;-	A3SS	-0.112	0.00640586
ENSMUSG00000053819	CAMK2D	chr3:126779900-126779999;126779944-126779999;126770784-126770857;+	A3SS	-0.386	0.00034787
ENSMUSG00000024013	FGD2	chr17:29367270-29367409;29367275-29367409;29366970-29367127;+	A3SS	-0.137	0.0126357
ENSMUSG00000025437	USP33	chr3:152374890-152374985;152374914-152374985;152374619-152374789;+	A3SS	-0.154	0.0272766
ENSMUSG00000026384	PTPN4	chr1:119773048-119773146;119773048-119773127;119773228-119773271;-	A3SS	-0.127	3.61059e-05
ENSMUSG00000073436	EME2	chr17:24894570-24894755;24894570-24894707;24894854-24895059;-	A3SS	-0.165	0.0243999
ENSMUSG00000026826	NR4A2	chr2:57108560-57108739;57108560-57108618;57109062-57109265;-	A3SS	-0.155	0.0208368
ENSMUSG00000078937	CPT1B	chr15:89419891-89420008;89419891-89419962;89420087-89420193;-	A3SS	-0.101	0.00204799
ENSMUSG00000023011	FAIM2	chr15:99521168-99521272;99521168-99521236;99524700-99524899;-	A3SS	-0.214	0.00240277
ENSMUSG00000026004	KANSL1L	chr1:66773421-66773619;66773421-66773514;66777966-66778108;-	A3SS	-0.303	0.0251825
ENSMUSG00000031278	ACSL4	chrX:142351378-142351908;142351378-142351618;142360386-142360436;-	A3SS	0.304	0.00965446
ENSMUSG00000019792	TRMT11	chr10:30590842-30591102;30590842-30590935;30594114-30594188;-	A3SS	0.195	0.0450005
ENSMUSG00000030166	RAD52	chr6:119922471-119922823;119922474-119922823;119920806-119921028;+	A3SS	-0.129	0.000354731
ENSMUSG00000039221	RPL22L1	chr3:28806499-28806592;28806502-28806592;28805564-28805581;+	A3SS	-0.214	0.00420803
ENSMUSG00000068735	TRP53I11	chr2:93197461-93197748;93197611-93197748;93196896-93196978;+	A3SS	0.157	0.00288754
ENSMUSG00000046822	SLC39A3	chr10:81034917-81035009;81034917-81035005;81036987-81037250;-	A3SS	0.222	0.0249
ENSMUSG00000043085	TMEM82	chr4:141614944-141615135;141614944-141615110;141616203-141616621;-	A3SS	0.121	0.0227509
ENSMUSG00000059834	SCLT1	chr3:41671384-41671502;41671384-41671483;41675327-41675505;-	A3SS	-0.102	0.0300333
ENSMUSG00000030032	WDR54	chr6:83155069-83155240;83155069-83155136;83155477-83155540;-	A3SS	-0.101	0.0026048
ENSMUSG00000022995	ENAH	chr1:181921657-181922500;181921657-181921768;181923559-181923840;-	A3SS	0.105	5.15346e-05
ENSMUSG00000038685	RTEL1	chr2:181355309-181355552;181355327-181355552;181355008-181355125;+	A3SS	-0.199	0.0171135
ENSMUSG00000032826	ANK2	chr3:126976844-126976947;126976844-126976932;126979255-126979267;-	A3SS	0.27	0.0319969
ENSMUSG00000037447	ARID5A	chr1:36316208-36316327;36316211-36316327;36307753-36307836;+	A3SS	-0.156	0.0245938
ENSMUSG00000028256	ODF2L	chr3:145145875-145148616;145148530-145148616;145144311-145144416;+	A3SS	0.235	0.0110483
ENSMUSG00000054499	DEDD2	chr7:25218800-25219167;25218800-25219031;25219763-25219927;-	A3SS	0.191	0.00348649
ENSMUSG00000027575	ARFGAP1	chr2:180980397-180980474;180980403-180980474;180979660-180979720;+	A3SS	0.166	0.00403267
ENSMUSG00000029472	ANAPC5	chr5:122800450-122800608;122800450-122800593;122802129-122802219;-	A3SS	0.161	0.0151959
ENSMUSG00000037174	ELF2	chr3:51264868-51265042;51264868-51265006;51266752-51266866;-	A3SS	-0.149	2.45875e-05
ENSMUSG00000002227	MOV10	chr3:104817935-104818156;104817935-104818121;104818257-104818563;-	A3SS	0.126	0.00219136
ENSMUSG00000026017	CARF	chr1:60109221-60109449;60109326-60109449;60108082-60108200;+	A3SS	-0.388	0.00127413
ENSMUSG00000026342	SLC35F5	chr1:125589810-125589965;125589838-125589965;125587364-125587455;+	A3SS	-0.256	9.60273e-05
ENSMUSG00000051736	FAM229B	chr10:39122176-39122335;39122176-39122332;39132246-39132378;-	A3SS	-0.344	0.0343696
ENSMUSG00000028676	SRSF10	chr4:135861773-135861877;135861799-135861877;135858841-135859201;+	A3SS	0.147	0.00446768
ENSMUSG00000035851	YTHDC1	chr5:86831772-86831836;86831796-86831836;86831663-86831700;+	A3SS	-0.158	0.00771566
ENSMUSG00000062590	ARMC9	chr1:86262038-86262165;86262041-86262165;86257225-86257362;+	A3SS	0.299	0.00544508
ENSMUSG00000025932	EYA1	chr1:14270704-14270842;14270704-14270827;14274064-14274210;-	A3SS	0.375	0.0469199
ENSMUSG00000024833	POLA2	chr19:5961090-5961215;5961090-5961186;5963825-5964169;-	A3SS	-0.145	0.0075741
ENSMUSG00000036833	PNPLA7	chr2:24998621-24998759;24998678-24998759;24997226-24997350;+	A3SS	0.182	3.73996e-07
ENSMUSG00000001285	MYG1	chr15:102334181-102334361;102334201-102334361;102332429-102332718;+	A3SS	-0.253	0.00864357
ENSMUSG00000027082	TFPI	chr2:84440139-84443312;84440139-84442925;84444009-84444138;-	A3SS	-0.406	0.00730175
ENSMUSG00000075415	FNBP1	chr2:31036117-31036257;31036117-31036254;31036541-31036663;-	A3SS	0.12	9.62623e-07
ENSMUSG00000032525	NKTR	chr9:121742564-121742787;121742639-121742787;121741597-121741743;+	A3SS	0.118	0.00437874
ENSMUSG00000036893	EHMT1	chr2:24863771-24863929;24863771-24863905;24877454-24877626;-	A3SS	0.283	0.00926223
ENSMUSG00000027651	RPRD1B	chr2:158047915-158048028;158047918-158048028;158043405-158043539;+	A3SS	0.226	0.0245938
ENSMUSG00000036249	RBM43	chr2:51932399-51932523;51932399-51932519;51934831-51935007;-	A3SS	-0.139	0.00168984
ENSMUSG00000036180	GATAD2A	chr8:69916283-69916451;69916283-69916448;69916568-69916700;-	A3SS	-0.103	0.0157299
ENSMUSG00000030682	CDIPT	chr7:126979257-126979403;126979304-126979403;126978914-126978996;+	A3SS	-0.23	0.0185414
ENSMUSG00000097451	RIAN	chr12:109650840-109651099;109651012-109651099;109650071-109650157;+	A3SS	-0.432	0.000377048
ENSMUSG00000063077	KIF1B	chr4:149257869-149258081;149257869-149258003;149261159-149261201;-	A3SS	0.171	0.0211869
ENSMUSG00000027677	TTC14	chr3:33807838-33807948;33807855-33807948;33806815-33806933;+	A3SS	0.176	0.00481198
ENSMUSG00000014599	CSF1	chr3:107748153-107749169;107748153-107748284;107750310-107750458;-	A3SS	-0.162	0.0329939
ENSMUSG00000027257	PACSIN3	chr2:91259863-91259927;91259867-91259927;91256301-91256343;+	A3SS	0.117	0.000120391
ENSMUSG00000020100	SLC29A3	chr10:60730569-60730675;60730569-60730652;60750385-60750684;-	A3SS	-0.114	0.00919462
ENSMUSG00000039542	NCAM1	chr9:49520034-49520215;49520034-49520212;49523521-49523646;-	A3SS	0.125	0.00445918
ENSMUSG00000022756	SLC7A4	chr16:17575616-17575968;17575616-17575965;17576639-17576698;-	A3SS	0.282	0.000759634
ENSMUSG00000090077	LIME1	chr2:181382193-181382544;181382486-181382544;181380077-181380179;+	A3SS	0.111	1.52116e-05
ENSMUSG00000030199	ETV6	chr6:134137284-134137417;134137287-134137417;134066306-134066465;+	A3SS	0.105	0.000300986
ENSMUSG00000060743	H3F3A	chr1:180812689-180812786;180812689-180812746;180813470-180813603;-	A3SS	-0.249	0.0057657
ENSMUSG00000045095	MAGI1	chr6:93694007-93694208;93694007-93694175;93697193-93697487;-	A3SS	0.203	2.5846e-13
ENSMUSG00000045095	MAGI1	chr6:93694007-93694211;93694007-93694175;93697193-93697487;-	A3SS	0.192	0
ENSMUSG00000032850	RNFT2	chr5:118242849-118243031;118242849-118242985;118243880-118243980;-	A3SS	-0.128	0.00208863
ENSMUSG00000059327	EDA	chrX:100395018-100395143;100395027-100395143;100392332-100392384;+	A3SS	-0.112	0.0161348
ENSMUSG00000032946	RASGRP2	chr19:6401715-6401863;6401720-6401863;6399455-6399517;+	A3SS	-0.127	0.00776224
ENSMUSG00000058318	PHF21A	chr2:92328311-92328401;92328314-92328401;92320228-92320459;+	A3SS	0.21	0.0339572
ENSMUSG00000002107	CELF2	chr2:6553784-6553982;6553784-6553964;6560670-6560790;-	A3SS	0.219	0.00034787
ENSMUSG00000031386	HCFC1	chrX:73947841-73948418;73947841-73948286;73948901-73949065;-	A3SS	-0.151	0.00818029
ENSMUSG00000040363	BCOR	chrX:12048302-12048647;12048302-12048545;12048994-12049252;-	A3SS	-0.11	0.0128431
ENSMUSG00000020220	VPS13D	chr4:145099964-145100070;145099964-145100067;145103613-145103688;-	A3SS	0.403	0.00167963
ENSMUSG00000062604	SRPK2	chr5:23540374-23540503;23540374-23540481;23541108-23542118;-	A3SS	0.259	0.00108481
ENSMUSG00000038056	KMT2C	chr5:25374489-25374567;25374489-25374564;25375341-25375455;-	A3SS	0.3	0.0186436
ENSMUSG00000029141	SLC4A1AP	chr5:31548610-31548681;31548613-31548681;31546179-31546266;+	A3SS	0.126	0.0483009
ENSMUSG00000023707	OGFOD2	chr5:124114064-124114645;124114387-124114645;124113428-124113528;+	A3SS	-0.167	0.00544508
ENSMUSG00000070733	FRYL	chr5:73068723-73068914;73068723-73068911;73069882-73070004;-	A3SS	-0.15	0.000117548
ENSMUSG00000025154	ARHGAP19	chr19:41781157-41781349;41781157-41781304;41782330-41782396;-	A3SS	-0.156	0.0308016
ENSMUSG00000029209	GNPDA2	chr5:69579507-69579692;69579507-69579686;69584973-69585156;-	A3SS	-0.126	0.00821288
ENSMUSG00000037544	DLGAP5	chr14:47405774-47405901;47405774-47405865;47406338-47406418;-	A3SS	0.165	2.44607e-05
ENSMUSG00000059475	ZFP426	chr9:20478132-20478254;20478132-20478158;20486329-20486437;-	A3SS	0.102	0.00722166
ENSMUSG00000059475	ZFP426	chr9:20478132-20478279;20478132-20478158;20486329-20486437;-	A3SS	0.117	0.0149762
ENSMUSG00000051113	FAM71E1	chr7:44497405-44497633;44497502-44497633;44496914-44497033;+	A3SS	-0.218	0.0491761
ENSMUSG00000033540	IDUA	chr5:108680294-108680497;108680394-108680497;108680110-108680206;+	A3SS	0.112	7.78165e-05
ENSMUSG00000029422	RSRC2	chr5:123740671-123740884;123740671-123740862;123742778-123742856;-	A3SS	-0.145	0.00305617
ENSMUSG00000029389	DDX55	chr5:124566113-124566495;124566380-124566495;124562589-124562682;+	A3SS	-0.124	0.000517298
ENSMUSG00000001827	FOLR1	chr7:101868397-101868554;101868397-101868467;101869156-101869304;-	A3SS	-0.106	0.00374818
ENSMUSG00000001844	ZDHHC4	chr5:143326098-143326305;143326098-143326223;143328390-143328570;-	A3SS	0.11	0.000872339
ENSMUSG00000038690	ATP5J2	chr5:145188192-145188322;145188192-145188258;145191502-145191592;-	A3SS	-0.2	0.00496171
ENSMUSG00000029635	CDK8	chr5:146292623-146292767;146292638-146292767;146286107-146286239;+	A3SS	-0.106	2.46433e-05
ENSMUSG00000041594	TMTC4	chr14:122950488-122950592;122950488-122950589;122963297-122963385;-	A3SS	-0.26	2.46433e-05
ENSMUSG00000029810	TMEM176B	chr6:48838171-48838365;48838171-48838362;48840360-48840453;-	A3SS	-0.135	0.000872339
ENSMUSG00000030035	WBP1	chr6:83120184-83120876;83120184-83120287;83121202-83121559;-	A3SS	-0.158	0.032956
ENSMUSG00000030051	APLF	chr6:87658432-87658565;87658432-87658555;87658840-87658988;-	A3SS	0.131	0.0171135
ENSMUSG00000100510	HAND2OS1	chr8:57320183-57320440;57320183-57320288;57320688-57320757;-	A3SS	0.128	0.000362183
ENSMUSG00000030271	OGG1	chr6:113329145-113329408;113329228-113329408;113328364-113328612;+	A3SS	0.158	0.00496171
ENSMUSG00000030276	TTLL3	chr6:113399663-113399771;113399704-113399771;113398769-113398884;+	A3SS	-0.16	0.00533459
ENSMUSG00000030276	TTLL3	chr6:113399666-113399771;113399704-113399771;113398769-113398884;+	A3SS	-0.139	0.00268314
ENSMUSG00000030134	RASGEF1A	chr6:118085236-118085485;118085263-118085485;118084420-118084558;+	A3SS	0.113	0.00159129
ENSMUSG00000051527	USP29	chr7:6738792-6738945;6738855-6738945;6737564-6737634;+	A3SS	-0.143	0.000225464
ENSMUSG00000051527	USP29	chr7:6738806-6738945;6738855-6738945;6737564-6737634;+	A3SS	-0.111	0.000225464
ENSMUSG00000003527	ESS2	chr16:17907749-17907922;17907749-17907919;17909904-17910000;-	A3SS	0.116	0.023102
ENSMUSG00000027652	RALGAPB	chr2:158450176-158450310;158450188-158450310;158448319-158448449;+	A3SS	0.201	0.034793
ENSMUSG00000030584	DPF1	chr7:29314138-29314402;29314282-29314402;29313081-29313213;+	A3SS	-0.275	0.000157669
ENSMUSG00000058966	FAM57B	chr7:126819823-126819954;126819827-126819954;126818293-126818393;+	A3SS	-0.15	0.0384371
ENSMUSG00000060601	NR1H2	chr7:44551954-44552343;44551954-44552236;44552506-44552620;-	A3SS	0.266	9.02661e-09
ENSMUSG00000060601	NR1H2	chr7:44551954-44552343;44551954-44552245;44552506-44552620;-	A3SS	0.187	1.1873e-12
ENSMUSG00000062785	KCNC3	chr7:44598380-44598575;44598383-44598575;44597589-44597619;+	A3SS	-0.24	0.000645193
ENSMUSG00000011658	FUZ	chr7:44898502-44898700;44898515-44898700;44897519-44897624;+	A3SS	0.108	0.0253323
ENSMUSG00000072501	PHF20L1	chr15:66597664-66597754;66597676-66597754;66597358-66597447;+	A3SS	0.332	0.000186123
ENSMUSG00000004562	ARHGEF40	chr14:52004599-52004742;52004611-52004742;52003653-52003758;+	A3SS	-0.231	0.000120391
ENSMUSG00000053877	SRCAP	chr7:127529134-127529224;127529137-127529224;127528395-127528489;+	A3SS	0.214	0.0435375
ENSMUSG00000025507	PIDD1	chr7:141441611-141441821;141441611-141441784;141442150-141442564;-	A3SS	-0.233	0.000157669
ENSMUSG00000025507	PIDD1	chr7:141441611-141441860;141441611-141441784;141442150-141442564;-	A3SS	-0.287	0.000150573
ENSMUSG00000037426	DEPDC5	chr5:32937520-32937704;32937547-32937704;32933949-32934015;+	A3SS	0.472	1.76399e-12
ENSMUSG00000031090	NADSYN1	chr7:143815585-143815722;143815585-143815675;143816173-143816227;-	A3SS	-0.234	0.00605915
ENSMUSG00000028898	TRNAU1AP	chr4:132325207-132326045;132325207-132325260;132328468-132328566;-	A3SS	0.104	0.0156953
ENSMUSG00000020873	SLC35B1	chr11:95386485-95386616;95386510-95386616;95385800-95385904;+	A3SS	-0.132	0.0444875
ENSMUSG00000037876	JMJD1C	chr10:67218037-67218181;67218116-67218181;67215269-67215375;+	A3SS	-0.17	0.0212604
ENSMUSG00000020175	RAB36	chr10:75038357-75038520;75038439-75038520;75037321-75037483;+	A3SS	-0.215	0.00180187
ENSMUSG00000004933	MATK	chr10:81259173-81259287;81259176-81259287;81258479-81258539;+	A3SS	0.315	0.000724002
ENSMUSG00000006498	PTBP1	chr10:79856338-79856534;79856503-79856534;79855037-79855163;+	A3SS	-0.119	0.000825595
ENSMUSG00000056228	CARS2	chr8:11530294-11530618;11530294-11530424;11537271-11537355;-	A3SS	-0.159	0.00613485
ENSMUSG00000002393	NR2F6	chr8:71378388-71378527;71378388-71378483;71380852-71380909;-	A3SS	0.228	0.00059838
ENSMUSG00000041362	SHTN1	chr19:59050833-59050894;59060630-59060683;59041861-59041956;59075454-59076069;-	MXE	0.187	0.00126944
ENSMUSG00000025217	BTRC	chr19:45423132-45423240;45456532-45456610;45406544-45406586;45471014-45471104;+	MXE	0.213	2.1333e-05
ENSMUSG00000025217	BTRC	chr19:45423132-45423240;45471014-45471104;45406544-45406586;45502931-45503163;+	MXE	0.163	0.000365852
ENSMUSG00000040451	SGMS1	chr19:32159523-32160363;32223508-32223590;32142745-32142863;32247993-32248036;-	MXE	-0.146	0.0290069
ENSMUSG00000040451	SGMS1	chr19:32247993-32248036;32289540-32289631;32223508-32223590;32351944-32352023;-	MXE	0.16	0.00762196
ENSMUSG00000024817	UHRF2	chr19:30039063-30039297;30056234-30056494;30030512-30030931;30071242-30071461;+	MXE	0.105	0.00026924
ENSMUSG00000046138	9930021J03RIK	chr19:29723389-29723505;29735115-29735205;29720585-29720773;29743532-29743612;-	MXE	-0.169	0.0169626
ENSMUSG00000039126	PRUNE2	chr19:17211677-17211713;17212291-17212330;17208230-17208329;17216325-17216373;+	MXE	-0.423	5.14578e-08
ENSMUSG00000039126	PRUNE2	chr19:17211677-17211713;17216325-17216373;17208230-17208329;17220783-17223932;+	MXE	-0.338	6.54662e-14
ENSMUSG00000024639	GNAQ	chr19:16219587-16219772;16316016-16316171;16132830-16133461;16332076-16332205;+	MXE	0.139	0.0353938
ENSMUSG00000024743	SYT7	chr19:10421756-10421888;10422784-10423012;10417962-10418042;10426298-10426667;+	MXE	-0.238	5.22246e-06
ENSMUSG00000024743	SYT7	chr19:10421756-10421888;10422784-10423012;10417962-10418042;10430337-10430460;+	MXE	-0.233	0.000134539
ENSMUSG00000024743	SYT7	chr19:10421756-10421888;10426298-10426667;10417962-10418042;10430337-10430460;+	MXE	-0.208	0.00045247
ENSMUSG00000024743	SYT7	chr19:10421756-10421888;10422784-10423012;10417962-10418042;10435549-10435685;+	MXE	-0.185	0.00373847
ENSMUSG00000024743	SYT7	chr19:10421756-10421888;10426298-10426667;10417962-10418042;10435549-10435685;+	MXE	-0.182	0.00663675
ENSMUSG00000024962	VEGFB	chr19:6986020-6986094;6986773-6986816;6985804-6985840;6987351-6987629;-	MXE	0.128	4.96502e-05
ENSMUSG00000024941	SCYL1	chr19:5759980-5760047;5760532-5760608;5759664-5759804;5760712-5760901;-	MXE	-0.137	0.0235767
ENSMUSG00000024909	EFEMP2	chr19:5475060-5475178;5475407-5475456;5473972-5474323;5476065-5476272;+	MXE	0.128	0.0332444
ENSMUSG00000024909	EFEMP2	chr19:5475060-5475178;5475407-5475456;5474314-5474395;5476065-5476272;+	MXE	0.137	0.0320582
ENSMUSG00000052928	CTIF	chr18:75437170-75437224;75471864-75472020;75431223-75435409;75519738-75520107;-	MXE	0.146	0.0224702
ENSMUSG00000091896	UBE2D2A	chr18:35799951-35800029;35800109-35800215;35799840-35799872;35801273-35801367;+	MXE	0.113	0.00171902
ENSMUSG00000117869	SNHG4	chr18:35554426-35554461;35556615-35556691;35553370-35553469;35557336-35558316;+	MXE	0.127	0.0133248
ENSMUSG00000024293	ESCO1	chr18:10588438-10588550;10593745-10595875;10585977-10586041;10596338-10596441;-	MXE	-0.105	0.0141559
ENSMUSG00000041225	ARHGAP12	chr18:6111684-6112439;6115813-6115850;6069830-6070091;6135803-6135888;-	MXE	0.167	0.000918761
ENSMUSG00000024426	ATAT1	chr17:35902355-35902438;35904289-35904335;35901982-35902054;35908562-35908664;-	MXE	0.138	0.000877507
ENSMUSG00000024330	COL11A2	chr17:34045770-34045848;34047097-34047277;34044818-34045010;34049618-34049678;+	MXE	0.114	0.028322
ENSMUSG00000059208	HNRNPM	chr17:33649594-33650397;33652272-33652326;33648812-33648864;33658387-33658465;-	MXE	-0.176	0.0446744
ENSMUSG00000004865	SRPK1	chr17:28600242-28600456;28600868-28600894;28599470-28599869;28602687-28602853;-	MXE	0.153	0.002554
ENSMUSG00000037805	RPL10A	chr17:28328966-28329047;28329373-28329522;28328810-28328885;28330524-28330697;+	MXE	0.119	5.4292e-07
ENSMUSG00000034681	RNPS1	chr17:24422149-24422303;24424401-24424543;24421748-24421851;24425085-24425178;+	MXE	-0.107	0.00358569
ENSMUSG00000040681	HMGN1	chr16:96124722-96124845;96127152-96127203;96120617-96122417;96127310-96127340;-	MXE	0.141	0.0390766
ENSMUSG00000047141	ZFP654	chr16:64814624-64814706;64830463-64830609;64794420-64794556;64851466-64851652;-	MXE	0.219	0.000344996
ENSMUSG00000022884	EIF4A2	chr16:23111125-23111263;23111502-23111592;23110579-23110723;23111816-23111896;+	MXE	-0.102	0.0135321
ENSMUSG00000012114	MED15	chr16:17680548-17680761;17685452-17685504;17674404-17674658;17697606-17697694;-	MXE	-0.11	0.0170885
ENSMUSG00000022789	DNM1L	chr16:16318444-16318477;16318763-16318841;16316601-16316778;16319451-16319508;-	MXE	0.2	0.000256815
ENSMUSG00000056851	PCBP2	chr15:102474246-102474279;102474574-102474691;102474130-102474154;102478615-102478747;+	MXE	0.124	5.70269e-05
ENSMUSG00000056851	PCBP2	chr15:102474574-102474691;102478615-102478747;102474246-102474279;102483159-102483288;+	MXE	-0.112	0.00525717
ENSMUSG00000023021	CERS5	chr15:99739601-99739730;99741608-99741659;99739405-99739512;99745888-99745946;-	MXE	-0.107	0.0171683
ENSMUSG00000023018	SMARCD1	chr15:99703105-99703293;99703590-99703633;99702128-99702498;99703737-99703860;+	MXE	0.195	0.0408452
ENSMUSG00000025041	NT5C2	chr19:46924261-46924335;46950845-46950965;46904974-46905092;46962271-46962308;-	MXE	0.145	1.61478e-06
ENSMUSG00000025041	NT5C2	chr19:46924261-46924335;46950845-46950965;46904974-46905092;47014697-47015153;-	MXE	0.151	2.07117e-06
ENSMUSG00000041415	DICER1	chr12:104700364-104700520;104702401-104703182;104696273-104697144;104704065-104704241;-	MXE	0.163	0.00230776
ENSMUSG00000051166	EML5	chr12:98819860-98819869;98821599-98821614;98817819-98817898;98824633-98824760;-	MXE	-0.245	0.000152243
ENSMUSG00000047454	GPHN	chr12:78493949-78494057;78562855-78562898;78492037-78492310;78590533-78590671;+	MXE	-0.115	0.0161097
ENSMUSG00000021065	FUT8	chr12:77277360-77277455;77323844-77323937;77239042-77239253;77331895-77332329;+	MXE	0.174	0.00402134
ENSMUSG00000047888	TNRC6B	chr15:80759539-80759630;80784738-80784806;80747405-80747473;80858680-80858768;+	MXE	0.216	0.0134204
ENSMUSG00000021000	MIA2	chr12:59174105-59174188;59176330-59176459;59172524-59172592;59179849-59180008;+	MXE	-0.143	0.000269671
ENSMUSG00000022607	PTK2	chr15:73325748-73325836;73330848-73331015;73321040-73321120;73343132-73343327;-	MXE	0.165	9.24686e-08
ENSMUSG00000020954	STRN3	chr12:51629373-51629507;51643103-51643214;51627704-51627880;51647993-51648135;-	MXE	0.106	3.49366e-10
ENSMUSG00000022892	APP	chr16:85040250-85040307;85043575-85043743;85030231-85030365;85056323-85056526;-	MXE	0.16	1.25804e-07
ENSMUSG00000071454	DTNB	chr12:3632809-3632964;3643916-3644022;3617605-3617691;3648222-3648389;+	MXE	-0.134	0.0481352
ENSMUSG00000071454	DTNB	chr12:3734938-3735026;3748424-3748510;3718411-3718489;3749469-3749583;+	MXE	0.105	0.000918986
ENSMUSG00000071454	DTNB	chr12:3774569-3774610;3776058-3776109;3772586-3772746;3779618-3779654;+	MXE	0.158	2.82375e-07
ENSMUSG00000022983	SCAF4	chr16:90257252-90257402;90257981-90258121;90252256-90252450;90258710-90258846;-	MXE	-0.154	0.0153741
ENSMUSG00000003992	SSBP2	chr13:91539334-91539396;91564609-91564694;91524584-91524657;91642301-91642391;+	MXE	-0.116	0.00619076
ENSMUSG00000034488	EDIL3	chr13:88944819-88944948;89042431-89042560;88821471-88822048;89094550-89094664;+	MXE	0.116	0.033191
ENSMUSG00000034488	EDIL3	chr13:88944819-88944948;89094550-89094664;88821471-88822048;89131673-89131855;+	MXE	0.165	0.0300438
ENSMUSG00000034488	EDIL3	chr13:89042431-89042560;89094550-89094664;88977754-88977784;89131673-89131855;+	MXE	0.107	0.0234896
ENSMUSG00000024587	NARS	chr18:64510452-64510531;64511610-64511700;64509244-64509315;64511784-64511877;-	MXE	-0.172	0.0194997
ENSMUSG00000044792	ISCA1	chr13:59758889-59758995;59762741-59762795;59755408-59757003;59769623-59769810;-	MXE	0.125	0.00466063
ENSMUSG00000015937	MACROH2A1	chr13:56088251-56088342;56089757-56089857;56084195-56084285;56096123-56096234;-	MXE	0.134	0
ENSMUSG00000025878	UIMC1	chr13:55029415-55029458;55030952-55031016;55027879-55028718;55034888-55035066;-	MXE	-0.123	0.0407738
ENSMUSG00000024222	FKBP5	chr17:28499365-28499418;28507188-28507469;28487904-28488003;28517394-28517524;-	MXE	-0.33	0.000811733
ENSMUSG00000054728	PHACTR1	chr13:43059570-43059777;43077654-43077976;43057178-43057346;43094748-43094996;+	MXE	-0.133	0.0353938
ENSMUSG00000017843	PPP2R5C	chr12:110465848-110466020;110522490-110522690;110447971-110448037;110544074-110544185;+	MXE	-0.104	0.0173498
ENSMUSG00000061474	MRPS36	chr13:100739013-100739195;100741167-100741231;100736076-100736273;100744529-100744657;-	MXE	0.12	0.00938873
ENSMUSG00000061474	MRPS36	chr13:100739013-100739201;100741167-100741231;100735954-100736273;100744529-100744659;-	MXE	0.122	0.00567461
ENSMUSG00000021196	PFKP	chr13:6593100-6593253;6597858-6598011;6588488-6588653;6598738-6598826;-	MXE	-0.175	0
ENSMUSG00000025583	RPTOR	chr11:119799321-119799466;119811944-119812020;119780542-119780602;119817077-119817179;+	MXE	-0.143	0.00607974
ENSMUSG00000015542	NAT9	chr11:115183354-115183449;115183624-115183684;115182831-115183265;115184482-115184626;-	MXE	0.115	0.0100926
ENSMUSG00000040481	BPTF	chr11:107086711-107086897;107095001-107095190;107082512-107082700;107095715-107095925;-	MXE	-0.171	9.16831e-06
ENSMUSG00000020719	DDX5	chr11:106783958-106784018;106784100-106784162;106782468-106782693;106784413-106784524;-	MXE	-0.121	0.00539843
ENSMUSG00000020719	DDX5	chr11:106786908-106787074;106788272-106788459;106786447-106786544;106789015-106789185;-	MXE	0.25	0.0165497
ENSMUSG00000006378	GCAT	chr15:79034959-79035061;79035256-79035403;79033930-79034061;79035776-79035931;+	MXE	-0.104	0.00996443
ENSMUSG00000020694	TLK2	chr11:105210544-105210640;105221185-105221353;105209793-105209837;105240360-105240456;+	MXE	-0.104	0.000146787
ENSMUSG00000018411	MAPT	chr11:104287122-104287209;104294858-104294924;104282367-104282480;104302360-104302410;+	MXE	-0.241	0
ENSMUSG00000006920	EZH1	chr11:101200835-101200927;101203254-101203451;101199945-101199986;101203760-101203941;-	MXE	0.104	0.030598
ENSMUSG00000038453	SRCIN1	chr11:97542533-97542557;97548879-97548978;97537043-97537239;97551676-97551978;-	MXE	0.274	0
ENSMUSG00000021282	EIF5	chr12:111542679-111542841;111543099-111543264;111542151-111542310;111543526-111543661;+	MXE	-0.114	0.000469833
ENSMUSG00000000753	SERPINF1	chr11:75414920-75415124;75416229-75416428;75413906-75414049;75417908-75417996;-	MXE	0.122	0.0137549
ENSMUSG00000020794	UBE2G1	chr11:72663070-72663173;72672959-72673057;72607282-72607635;72677704-72677883;+	MXE	0.113	0.000551335
ENSMUSG00000054519	ZFP867	chr11:59465011-59465072;59465450-59465577;59461196-59464286;59472340-59472474;-	MXE	0.128	0.0257166
ENSMUSG00000020361	HSPA4	chr11:53289023-53289164;53292256-53292314;53286852-53286975;53300059-53300411;-	MXE	0.169	0.0017508
ENSMUSG00000020390	UBE2B	chr11:51991393-51991483;51995373-51995399;51988611-51988700;51997817-51997898;-	MXE	0.215	1.6367e-05
ENSMUSG00000057113	NPM1	chr11:33161105-33161225;33161547-33161627;33160827-33160921;33162921-33163072;-	MXE	0.119	0.00205873
ENSMUSG00000032735	ABLIM3	chr18:61816921-61816969;61818988-61819087;61814197-61814332;61819790-61819917;-	MXE	0.239	0.000113685
ENSMUSG00000020160	MEIS1	chr11:18988267-18988379;19011241-19011388;18905688-18905765;19012809-19012860;-	MXE	-0.119	0.0303613
ENSMUSG00000020160	MEIS1	chr11:18988267-18988379;19011241-19011388;18941658-18941804;19012809-19012860;-	MXE	-0.147	0.0343627
ENSMUSG00000034751	MAST4	chr13:102853830-102853919;103025521-103025553;102810500-102810570;103096747-103096828;-	MXE	-0.295	1.65575e-08
ENSMUSG00000007815	RHOA	chr9:108315307-108315382;108327583-108327741;108306128-108306553;108330870-108330991;+	MXE	0.143	9.02987e-06
ENSMUSG00000062901	KLHL24	chr16:20114560-20114745;20115883-20116002;20106662-20107643;20117867-20118056;+	MXE	0.148	0.0110016
ENSMUSG00000032411	TFDP2	chr9:96223093-96223198;96232681-96232748;96202130-96202188;96273838-96273942;+	MXE	-0.431	0.00170382
ENSMUSG00000038535	ZFP280D	chr9:72301700-72301766;72301866-72302006;72298701-72298848;72307950-72308068;+	MXE	-0.253	0.0465739
ENSMUSG00000032366	TPM1	chr9:67031950-67032026;67032465-67032541;67031451-67031514;67032793-67032864;-	MXE	0.361	0
ENSMUSG00000032384	CSNK1G1	chr9:66012746-66012854;66019801-66019912;66010421-66010570;66032238-66032345;+	MXE	-0.207	0.000610737
ENSMUSG00000021629	SLC30A5	chr13:100806533-100806760;100809083-100809279;100803861-100803990;100811305-100811435;-	MXE	0.177	0.00559214
ENSMUSG00000005131	4930550C14RIK	chr9:53408052-53408142;53411746-53411839;53405285-53405325;53414338-53414392;+	MXE	-0.408	0.00026767
ENSMUSG00000032076	CADM1	chr9:47818733-47818817;47829376-47829409;47813772-47813945;47848166-47848298;+	MXE	-0.224	0
ENSMUSG00000043987	CEP164	chr9:45781951-45782248;45785777-45785921;45779689-45779836;45787425-45787511;-	MXE	0.183	0.00306417
ENSMUSG00000116121	GM49486	chr15:79244854-79244908;79245289-79245352;79242967-79243057;79245977-79246111;+	MXE	0.11	0.0101269
ENSMUSG00000032198	DOCK6	chr9:21825782-21825875;21829473-21829578;21825434-21825530;21830213-21830377;-	MXE	-0.145	0.0025336
ENSMUSG00000022020	NAA16	chr14:79344894-79345108;79350688-79350830;79343125-79343319;79351372-79351501;-	MXE	0.119	0.0483314
ENSMUSG00000021952	XPO4	chr14:57643334-57643489;57648418-57648524;57643081-57643223;57664887-57665430;-	MXE	0.217	6.09673e-05
ENSMUSG00000021936	MAPK8	chr14:33390241-33390313;33390672-33390744;33388799-33388982;33392941-33393107;-	MXE	0.115	0.0118061
ENSMUSG00000021911	PARG	chr14:32262683-32262831;32271629-32271708;32258077-32258153;32274849-32274958;+	MXE	-0.122	0.0134919
ENSMUSG00000025290	RPS24	chr14:24491749-24491815;24491906-24492116;24490680-24490758;24493382-24493493;+	MXE	0.18	0
ENSMUSG00000021814	ANXA7	chr14:20464608-20464703;20467870-20467935;20462906-20463020;20469387-20469489;-	MXE	0.219	0.000831458
ENSMUSG00000036561	PPP6R2	chr15:89243304-89243459;89246257-89246340;89242159-89242288;89253018-89253261;+	MXE	-0.149	0.013252
ENSMUSG00000062270	MORF4L1	chr9:90102299-90102386;90107234-90107302;90097371-90100523;90110125-90110172;-	MXE	0.102	0.0176684
ENSMUSG00000033335	DNM2	chr9:21478898-21479037;21480406-21480545;21478280-21478348;21481332-21481419;+	MXE	-0.577	0
ENSMUSG00000034656	CACNA1A	chr8:84614694-84614791;84615573-84615670;84612284-84612412;84617791-84617897;+	MXE	-0.121	0.0481352
ENSMUSG00000020857	NME2	chr11:93952799-93952901;93955494-93955624;93951899-93952012;93955825-93956259;-	MXE	0.133	0.000148106
ENSMUSG00000028923	NECAP2	chr4:141070854-141070940;141071580-141071717;141070055-141070233;141072528-141072637;-	MXE	-0.21	2.41262e-08
ENSMUSG00000043411	USP48	chr4:137625156-137625287;137628173-137628245;137623273-137623388;137633113-137633238;+	MXE	0.165	0.0436699
ENSMUSG00000043411	USP48	chr4:137625159-137625287;137628173-137628245;137623273-137623388;137633113-137633238;+	MXE	0.156	0.0243457
ENSMUSG00000031921	TERF2	chr8:107094821-107094952;107095928-107096024;107082982-107083069;107096121-107096190;-	MXE	0.142	0.00432755
ENSMUSG00000033487	FNDC3A	chr14:72584574-72584844;72589753-72589991;72582956-72583015;72599065-72599142;-	MXE	0.179	0.0336731
ENSMUSG00000032293	IREB2	chr9:54883896-54884115;54885874-54885944;54882318-54882456;54886489-54886673;+	MXE	0.185	0.0051535
ENSMUSG00000028906	EPB41	chr4:131962923-131962986;131964130-131964187;131957642-131957819;131967787-131967975;-	MXE	-0.215	4.77924e-06
ENSMUSG00000040964	ARHGEF10L	chr4:140586783-140586900;140591817-140591987;140583823-140583932;140593092-140593176;-	MXE	-0.151	0
ENSMUSG00000029673	AUTS2	chr5:131461281-131461353;131466031-131466127;131460126-131460156;131470413-131470458;-	MXE	-0.139	5.45366e-06
ENSMUSG00000029673	AUTS2	chr5:131466031-131466127;131470413-131470458;131461281-131461353;131472237-131472479;-	MXE	-0.104	0.00420043
ENSMUSG00000029673	AUTS2	chr5:131466031-131466127;131470413-131470458;131461281-131461353;131472258-131472479;-	MXE	-0.156	7.88695e-11
ENSMUSG00000037697	DDHD1	chr14:45622840-45622942;45628853-45628874;45620711-45620840;45629579-45629753;-	MXE	-0.155	0.0143166
ENSMUSG00000053702	NEBL	chr2:17450199-17450310;17452489-17452594;17443714-17443825;17460284-17460356;-	MXE	-0.164	6.19743e-05
ENSMUSG00000014030	PAX5	chr4:44570001-44570103;44609714-44609844;44537419-44537506;44645547-44645723;-	MXE	-0.347	0.0486152
ENSMUSG00000028478	CLTA	chr4:44030214-44030268;44031399-44031435;44025448-44025560;44032400-44032846;+	MXE	0.201	0
ENSMUSG00000027291	VPS39	chr2:120346327-120346392;120350163-120350229;120345617-120345660;120352914-120353109;-	MXE	0.204	0.0165718
ENSMUSG00000061887	SSBP3	chr4:107009678-107009768;107027216-107027297;106915644-106915729;107028192-107028252;+	MXE	-0.289	0
ENSMUSG00000061887	SSBP3	chr4:107009678-107009768;107027216-107027297;106915644-106915729;107030861-107030928;+	MXE	-0.15	0
ENSMUSG00000061887	SSBP3	chr4:107027216-107027297;107028192-107028252;106915644-106915729;107030861-107030928;+	MXE	0.181	0
ENSMUSG00000061887	SSBP3	chr4:107027216-107027297;107028192-107028252;107009678-107009768;107030861-107030928;+	MXE	0.34	0
ENSMUSG00000028433	UBAP2	chr4:41211704-41211894;41216565-41216633;41209352-41209569;41218310-41218363;-	MXE	-0.126	0.0481352
ENSMUSG00000041135	RIPK2	chr4:16151916-16152074;16155034-16155190;16139204-16139254;16158276-16158430;-	MXE	-0.133	0.0453117
ENSMUSG00000085614	1700123M08RIK	chr4:11977456-11977570;11980141-11980408;11976443-11976587;11993864-11993999;+	MXE	-0.374	0.0169478
ENSMUSG00000037062	SH3GLB1	chr3:144699853-144699877;144701759-144701846;144697377-144697467;144705512-144705605;-	MXE	0.138	0.0134626
ENSMUSG00000018995	NARS2	chr7:97039898-97040036;97057447-97057545;97035230-97035297;97059785-97059812;+	MXE	-0.142	0.0138831
ENSMUSG00000029328	HNRNPDL	chr5:100036103-100036195;100036480-100036651;100033576-100034984;100036861-100036976;-	MXE	-0.126	0.0195352
ENSMUSG00000015083	C8G	chr2:25499397-25499505;25499588-25499659;25499013-25499115;25499838-25499975;-	MXE	-0.324	0.0294635
ENSMUSG00000032067	PTS	chr9:50525152-50525284;50526869-50526949;50524722-50524779;50528145-50528232;-	MXE	-0.185	0.0291596
ENSMUSG00000052539	MAGI3	chr3:104095064-104095184;104105730-104105847;104089458-104089668;104219644-104220103;-	MXE	0.123	0.0108532
ENSMUSG00000021884	HACL1	chr14:31621002-31621108;31622838-31622974;31619844-31619928;31640493-31640598;-	MXE	0.145	0.0219238
ENSMUSG00000021884	HACL1	chr14:31632895-31632968;31634198-31634279;31630960-31631038;31635743-31635784;-	MXE	0.182	0.0320582
ENSMUSG00000000127	FER	chr17:63941582-63941757;63957124-63957317;63941290-63941480;63973064-63973157;+	MXE	0.365	0.0103165
ENSMUSG00000028868	WASF2	chr4:133176440-133176612;133184968-133185103;133130504-133130728;133185598-133185752;+	MXE	0.117	0.0336731
ENSMUSG00000073427	GM4924	chr10:82368897-82368958;82383762-82383844;82368570-82368697;82400753-82400846;+	MXE	-0.189	0.000132245
ENSMUSG00000073427	GM4924	chr10:82383762-82383844;82400753-82400986;82368897-82368958;82403970-82404029;+	MXE	0.364	0.0123801
ENSMUSG00000074513	ARFIP1	chr3:84527685-84527798;84534586-84534695;84519481-84519703;84547933-84548035;-	MXE	0.114	0.00607974
ENSMUSG00000028019	PDGFC	chr3:81141404-81141600;81174815-81174996;81036415-81037554;81204234-81204442;+	MXE	0.122	3.51097e-05
ENSMUSG00000027792	BCHE	chr3:73648636-73648803;73700571-73702099;73635807-73640041;73708134-73708415;-	MXE	0.112	0.0385355
ENSMUSG00000048581	E130311K13RIK	chr3:63925333-63925481;63927263-63927323;63920200-63920361;63929256-63929472;-	MXE	0.346	0.000918986
ENSMUSG00000031105	SLC25A14	chrX:48623961-48624197;48625595-48625640;48623577-48623828;48629251-48629345;+	MXE	-0.28	0.000279385
ENSMUSG00000031105	SLC25A14	chrX:48625595-48625640;48628135-48628183;48623577-48623828;48629251-48629345;+	MXE	0.136	0.00527026
ENSMUSG00000018900	SLC22A5	chr11:53876008-53876163;53883660-53883764;53874934-53875106;53891146-53891660;-	MXE	0.181	0.0390819
ENSMUSG00000031684	SLC10A7	chr8:78686584-78686668;78697165-78697331;78662986-78663022;78706874-78706948;+	MXE	-0.101	0.0306025
ENSMUSG00000052337	IMMT	chr6:71844638-71844712;71846285-71846475;71831330-71831515;71851771-71851880;+	MXE	0.128	0.00792969
ENSMUSG00000026887	MRRF	chr2:36147902-36148058;36153592-36153711;36141445-36141657;36159598-36159690;+	MXE	0.108	0.0148032
ENSMUSG00000005506	CELF1	chr2:90954288-90954341;90987664-90987816;90940396-90940641;90998579-90998767;+	MXE	0.117	0.00144272
ENSMUSG00000031360	CTPS2	chrX:162903433-162903638;162910008-162910179;162901631-162901747;162913207-162913308;+	MXE	0.204	0.00420043
ENSMUSG00000031360	CTPS2	chrX:162903433-162903638;162910008-162910179;162901768-162901914;162913207-162913308;+	MXE	0.209	0.00336464
ENSMUSG00000037652	PHC3	chr3:30942408-30942652;30948701-30948800;30936284-30937156;30950875-30951031;-	MXE	0.257	0.00230776
ENSMUSG00000028156	EIF4E	chr3:138547658-138547754;138550262-138550326;138546320-138546427;138550892-138551006;+	MXE	-0.109	0.00122785
ENSMUSG00000032666	1700025G04RIK	chr1:151980425-151980520;152006544-152006767;151921046-151921123;152089931-152089970;-	MXE	0.159	0.0239708
ENSMUSG00000002395	USE1	chr8:71368549-71368562;71368849-71368877;71367958-71368111;71369131-71369303;+	MXE	0.162	0.00133567
ENSMUSG00000064302	CLASP1	chr1:118512174-118512222;118512704-118512728;118510205-118510376;118521826-118521934;+	MXE	-0.292	0.0227754
ENSMUSG00000019088	DNASE1L1	chrX:74276478-74276556;74276645-74276734;74274367-74274468;74277038-74277342;-	MXE	0.128	0.0470061
ENSMUSG00000026074	MAP4K4	chr1:40000623-40000749;40003756-40003987;39997020-39997182;40004806-40004913;+	MXE	-0.265	0
ENSMUSG00000026074	MAP4K4	chr1:40001429-40001591;40003756-40003987;40000530-40000749;40004806-40004913;+	MXE	-0.141	0.000790682
ENSMUSG00000031392	IRAK1	chrX:74022184-74022249;74022472-74022661;74021848-74021963;74022848-74022952;-	MXE	0.11	5.85715e-05
ENSMUSG00000031392	IRAK1	chrX:74022184-74022249;74022472-74022664;74021848-74021963;74022848-74022952;-	MXE	0.125	2.4571e-06
ENSMUSG00000031365	ZFP275	chrX:73344836-73344912;73351268-73351360;73342620-73342751;73351808-73351923;+	MXE	0.148	0.0123003
ENSMUSG00000035776	CD99L2	chrX:71441073-71441145;71450610-71450673;71440524-71440611;71492521-71492849;-	MXE	0.158	0.0436
ENSMUSG00000044477	ZFAND3	chr17:30060809-30060850;30153302-30153368;30004732-30005308;30192562-30192730;+	MXE	0.101	5.02485e-06
ENSMUSG00000044477	ZFAND3	chr17:30135322-30135505;30192562-30192730;30060809-30060850;30208017-30208153;+	MXE	-0.129	0.0481352
ENSMUSG00000028330	NCBP1	chr4:46161260-46161323;46162091-46162166;46159658-46159723;46162960-46163064;+	MXE	0.188	0.0116142
ENSMUSG00000039176	POLG	chr7:79456434-79456512;79456707-79456828;79456040-79456148;79458173-79458410;-	MXE	0.125	0.00576219
ENSMUSG00000048078	TENM4	chr7:96436759-96436858;96496243-96496340;96355355-96355411;96550011-96550299;+	MXE	0.191	0.0103165
ENSMUSG00000028706	NSUN4	chr4:116040068-116040229;116044684-116044839;116035751-116035876;116048329-116048664;-	MXE	0.12	0.0108289
ENSMUSG00000022307	OXR1	chr15:41535569-41535727;41653464-41653661;41447481-41447589;41797473-41797556;+	MXE	0.142	0.00481131
ENSMUSG00000016493	CD46	chr1:195077653-195077836;195083547-195083636;195075509-195075557;195085332-195085435;-	MXE	-0.397	0.016717
ENSMUSG00000028234	RPS20	chr4:3834935-3835009;3835191-3835291;3831333-3834683;3835483-3835665;-	MXE	0.158	0.00142576
ENSMUSG00000038515	GRTP1	chr8:13179322-13179508;13179582-13179755;13175161-13177142;13186882-13186979;-	MXE	0.103	0.0161749
ENSMUSG00000026933	CAMSAP1	chr2:25953902-25953974;25955259-25955292;25952677-25952819;25956246-25956327;-	MXE	-0.61	1.11296e-10
ENSMUSG00000026933	CAMSAP1	chr2:25953914-25953974;25955259-25955292;25952677-25952819;25956246-25956327;-	MXE	-0.541	7.88548e-07
ENSMUSG00000092203	1110038B12RIK	chr17:34950697-34950847;34952135-34952173;34950240-34950475;34952351-34952448;-	MXE	0.155	1.23967e-08
ENSMUSG00000054843	ATRNL1	chr19:57797424-57797503;58042327-58042442;57777883-57777945;58131092-58133343;+	MXE	-0.134	4.98094e-07
ENSMUSG00000033793	ATP6V1H	chr1:5135811-5135937;5143749-5143851;5133083-5133262;5149947-5150061;+	MXE	-0.142	0.00399563
ENSMUSG00000040209	ZFP704	chr3:9443823-9443906;9444158-9444342;9439784-9439882;9445959-9446064;-	MXE	-0.24	0.0176911
ENSMUSG00000053436	MAPK14	chr17:28737010-28737090;28740679-28740759;28728903-28728975;28741787-28741866;+	MXE	-0.173	0.000418026
ENSMUSG00000033701	ACBD6	chr1:155601453-155601536;155677203-155677234;155567584-155567681;155686948-155687095;+	MXE	-0.126	0.0256539
ENSMUSG00000033701	ACBD6	chr1:155615866-155615972;155624868-155624958;155601453-155601536;155677203-155677234;+	MXE	-0.161	0.010933
ENSMUSG00000042446	ZMYM4	chr4:126923063-126923234;126923568-126923630;126915580-126915665;126925501-126926023;-	MXE	-0.107	0.000563744
ENSMUSG00000032294	PKM	chr9:59675028-59675195;59675567-59675734;59671920-59672073;59678043-59678225;+	MXE	-0.161	0
ENSMUSG00000034252	SENP6	chr9:80089848-80089906;80092266-80092412;80087429-80087523;80093536-80093641;+	MXE	-0.115	0.00685536
ENSMUSG00000034252	SENP6	chr9:80092266-80092412;80093536-80093641;80066935-80067572;80098885-80098906;+	MXE	-0.109	0.000659504
ENSMUSG00000034252	SENP6	chr9:80092266-80092412;80093536-80093641;80087429-80087523;80098885-80098906;+	MXE	-0.118	0.000122321
ENSMUSG00000034252	SENP6	chr9:80092266-80092412;80093536-80093641;80089848-80089906;80098885-80098906;+	MXE	-0.134	8.79584e-05
ENSMUSG00000032966	FKBP1A	chr2:151542817-151542865;151557385-151557498;151542482-151542744;151559457-151559620;+	MXE	0.112	0.000563078
ENSMUSG00000028099	POLR3C	chr3:96723513-96724052;96725833-96725999;96722539-96722625;96727348-96727476;-	MXE	-0.121	0.00628005
ENSMUSG00000028099	POLR3C	chr3:96723796-96724052;96725833-96725999;96723419-96723699;96727348-96727454;-	MXE	-0.106	0.00578773
ENSMUSG00000014353	TMEM87B	chr2:128839147-128839219;128840731-128840803;128837301-128837395;128841234-128841343;+	MXE	-0.294	3.77323e-12
ENSMUSG00000038860	GARNL3	chr2:33085874-33085944;33104852-33105023;33064003-33064078;33130423-33130608;-	MXE	0.104	0.0281986
ENSMUSG00000053819	CAMK2D	chr3:126770784-126771846;126779900-126779999;126767513-126767579;126780359-126780462;+	MXE	-0.231	6.36131e-08
ENSMUSG00000053819	CAMK2D	chr3:126771773-126771846;126779900-126779999;126767513-126767579;126780359-126780462;+	MXE	0.142	0.0265114
ENSMUSG00000026442	NFASC	chr1:132588073-132588310;132593350-132593365;132584363-132584480;132595483-132595657;-	MXE	0.31	2.33605e-11
ENSMUSG00000097487	PTGES3L	chr11:101419674-101419728;101421864-101421954;101418811-101419186;101423779-101423878;-	MXE	-0.163	0.00172719
ENSMUSG00000053291	RAB4B	chr7:27174715-27174778;27175778-27175893;27174421-27174576;27176157-27176238;-	MXE	-0.125	0.000465335
ENSMUSG00000040648	PPIP5K2	chr1:97756843-97756934;97761424-97761821;97755885-97755971;97769854-97770411;-	MXE	0.152	0.0153741
ENSMUSG00000026767	MINDY3	chr2:12382102-12382183;12386608-12386679;12364505-12364519;12419158-12419449;-	MXE	0.159	0.0143256
ENSMUSG00000026767	MINDY3	chr2:12400022-12400137;12403997-12404168;12397492-12397566;12405859-12405920;-	MXE	0.122	0.0281877
ENSMUSG00000002835	CHAF1A	chr17:56046822-56047634;56056420-56056477;56044061-56044112;56057717-56057920;+	MXE	-0.157	0.0249436
ENSMUSG00000028483	SNAPC3	chr4:83418705-83418783;83427781-83427866;83417743-83418054;83435190-83435295;+	MXE	0.208	0.0172159
ENSMUSG00000051223	BZW1	chr1:58397675-58397852;58399003-58399098;58394201-58394275;58400706-58400842;+	MXE	-0.113	0.00141155
ENSMUSG00000029192	TBC1D14	chr5:36524929-36525048;36543176-36543297;36522926-36523009;36571295-36572037;-	MXE	-0.122	0.00368962
ENSMUSG00000037503	FAM168B	chr1:34817996-34818126;34819591-34819769;34813218-34817404;34819866-34820009;-	MXE	0.105	0.00285166
ENSMUSG00000037503	FAM168B	chr1:34817996-34818126;34819591-34819790;34817234-34817404;34819866-34820009;-	MXE	0.104	0.0112421
ENSMUSG00000061731	EXT1	chr15:53075768-53075929;53083084-53083174;53073292-53073464;53088054-53088150;-	MXE	0.174	8.52674e-05
ENSMUSG00000019792	TRMT11	chr10:30591020-30591102;30594114-30594188;30590842-30590935;30597739-30597805;-	MXE	0.254	0.0407738
ENSMUSG00000075316	SCN9A	chr2:66563335-66563427;66563539-66563631;66562345-66562558;66565102-66565231;-	MXE	-0.137	3.46381e-05
ENSMUSG00000030166	RAD52	chr6:119911047-119911141;119915966-119916042;119902733-119902835;119918586-119919168;+	MXE	0.257	0.00259578
ENSMUSG00000053333	DIS3L2	chr1:86973399-86973507;86990091-86990325;86959742-86959855;87021037-87021117;+	MXE	-0.124	0.00142576
ENSMUSG00000026319	RELCH	chr1:105692211-105692303;105692883-105693177;105691905-105692109;105695427-105695503;+	MXE	-0.162	0.0067448
ENSMUSG00000027680	FXR1	chr3:34039526-34039579;34041062-34041156;34020097-34020163;34046031-34046103;+	MXE	0.136	0.010104
ENSMUSG00000044229	NXPE4	chr9:48354986-48355087;48361426-48361514;48162114-48162259;48375872-48376067;+	MXE	0.385	5.55218e-07
ENSMUSG00000024566	ATP9B	chr18:80877314-80877373;80891814-80891923;80869741-80869793;80909591-80909705;-	MXE	0.131	0.0208521
ENSMUSG00000087177	E130307A14RIK	chr10:39632949-39633016;39640379-39640511;39622624-39622727;39731737-39731816;-	MXE	-0.146	0.0257716
ENSMUSG00000058388	PHTF1	chr3:103981885-103981955;103982945-103983104;103969753-103969810;103985752-103985909;+	MXE	-0.181	0.0353938
ENSMUSG00000039298	CDK5RAP2	chr4:70337340-70337559;70352668-70352788;70317426-70317597;70353609-70353651;-	MXE	-0.113	0.00397841
ENSMUSG00000031015	SWAP70	chr7:110243383-110243524;110255734-110255908;110221710-110221909;110263879-110264107;+	MXE	0.308	0.000181316
ENSMUSG00000052752	TRAF7	chr17:24514712-24514829;24516504-24516599;24514124-24514217;24518741-24518799;-	MXE	-0.114	0.000151512
ENSMUSG00000022235	CMBL	chr15:31585294-31585437;31588167-31588259;31583964-31584072;31589683-31589770;+	MXE	0.161	0.000134873
ENSMUSG00000027787	NMD3	chr3:69724256-69724391;69726360-69726457;69722408-69722466;69729337-69729418;+	MXE	0.123	0.0378152
ENSMUSG00000035247	HECTD1	chr12:51806361-51806596;51827351-51827513;51803668-51803896;51829202-51829536;-	MXE	0.127	0.000114629
ENSMUSG00000029146	SNX17	chr5:31196176-31196264;31196480-31196550;31195950-31196041;31196982-31197075;+	MXE	-0.123	0.0118061
ENSMUSG00000060073	PSMA3	chr12:70978732-70978815;70983323-70983442;70974714-70974767;70984492-70984594;+	MXE	0.183	7.88548e-07
ENSMUSG00000074578	ZFAS1	chr2:167063635-167063727;167065158-167065217;167062933-167063297;167065433-167065480;+	MXE	0.127	1.07386e-07
ENSMUSG00000041670	RIMS1	chr1:22404443-22404515;22421740-22421830;22397450-22397563;22425870-22425933;-	MXE	-0.349	0.0145112
ENSMUSG00000041670	RIMS1	chr1:22630411-22630480;22726929-22727010;22596364-22596584;22805560-22805724;-	MXE	-0.17	0.00799229
ENSMUSG00000026087	MRPL30	chr1:37893938-37894015;37895329-37895410;37892932-37893023;37897687-37897834;+	MXE	0.164	0.0336731
ENSMUSG00000033569	ADGRB3	chr1:25112176-25112275;25117288-25117374;25111691-25111863;25221759-25221862;-	MXE	-0.191	6.67849e-05
ENSMUSG00000020661	DNMT3A	chr12:3835026-3835260;3849634-3849739;3807029-3807120;3865984-3866252;+	MXE	0.118	0.0465739
ENSMUSG00000070047	FAT1	chr8:45045732-45045785;45047649-45047709;45045030-45045168;45049841-45049877;+	MXE	-0.386	0.00220914
ENSMUSG00000052572	DLG2	chr7:92417223-92417323;92418087-92418133;92386914-92386990;92427690-92427741;+	MXE	0.102	0.00836273
ENSMUSG00000026014	RAPH1	chr1:60510416-60510491;60518979-60519060;60503517-60503595;60525591-60526100;-	MXE	0.145	0.0123801
ENSMUSG00000030101	SUMF1	chr6:108144590-108144704;108173355-108173430;108118619-108118679;108175987-108176161;-	MXE	-0.131	0.00149175
ENSMUSG00000074129	RPL13A	chr7:45127208-45127274;45127495-45127568;45126990-45127092;45128699-45128702;-	MXE	0.165	8.61434e-11
ENSMUSG00000052139	BABAM2	chr5:31820477-31820672;31831084-31831159;31785577-31785672;31901054-31901164;+	MXE	0.132	4.12815e-06
ENSMUSG00000028693	NASP	chr4:116611971-116612081;116614329-116614410;116605683-116605763;116618869-116618980;-	MXE	0.188	0.0148692
ENSMUSG00000028886	EYA3	chr4:132661894-132661938;132667154-132667234;132656692-132656788;132670188-132670255;+	MXE	0.135	0.0451337
ENSMUSG00000041757	PLEKHA6	chr1:133274792-133274879;133279372-133279453;133273857-133274374;133280338-133280407;+	MXE	0.231	5.71296e-05
ENSMUSG00000041757	PLEKHA6	chr1:133294562-133294708;133298919-133299043;133293953-133294087;133299708-133301216;+	MXE	-0.106	0.0011416
ENSMUSG00000053332	GAS5	chr1:161035751-161035804;161036207-161036244;161034928-161035194;161036548-161036579;+	MXE	0.152	0.0067448
ENSMUSG00000053332	GAS5	chr1:161035751-161035804;161035982-161036244;161035187-161035194;161036548-161036579;+	MXE	0.111	0.0165497
ENSMUSG00000053332	GAS5	chr1:161035982-161036014;161036548-161036579;161035751-161035804;161036819-161036852;+	MXE	0.106	0.00849171
ENSMUSG00000053332	GAS5	chr1:161036207-161036244;161036548-161036579;161035982-161036014;161036819-161036852;+	MXE	0.153	5.84691e-05
ENSMUSG00000053332	GAS5	chr1:161036207-161036244;161036819-161036852;161035982-161036014;161037287-161037315;+	MXE	0.165	1.48878e-06
ENSMUSG00000053332	GAS5	chr1:161036207-161036244;161037994-161038037;161035982-161036014;161038224-161038246;+	MXE	0.139	0.000173879
ENSMUSG00000053332	GAS5	chr1:161036548-161036579;161037287-161037315;161036207-161036244;161037504-161037546;+	MXE	0.141	5.28876e-05
ENSMUSG00000053332	GAS5	chr1:161036819-161036852;161037504-161038037;161036207-161036244;161038224-161038272;+	MXE	0.108	0.0112268
ENSMUSG00000053332	GAS5	chr1:161037504-161037547;161038224-161038272;161035982-161037315;161038456-161038539;+	MXE	-0.152	0.00127473
ENSMUSG00000037058	PAIP2	chr18:35610870-35611034;35613322-35613502;35598616-35598759;35616198-35617186;+	MXE	0.129	0.00576219
ENSMUSG00000002718	CSE1L	chr2:166915169-166915264;166919612-166919755;166906058-166906177;166921969-166922071;+	MXE	0.192	0.000949432
ENSMUSG00000025495	PTDSS2	chr7:141147080-141147148;141154352-141154467;141143092-141143175;141154556-141154702;+	MXE	-0.183	0.000802193
ENSMUSG00000036327	QSOX2	chr2:26220629-26220759;26220908-26221043;26218608-26218731;26222220-26222366;-	MXE	-0.126	0.0219238
ENSMUSG00000026743	MLLT10	chr2:18071124-18071204;18101457-18101512;18065034-18065194;18109781-18109891;+	MXE	0.107	0.0121339
ENSMUSG00000026743	MLLT10	chr2:18071124-18071204;18109781-18109891;18065034-18065194;18122244-18122348;+	MXE	0.152	0.00980366
ENSMUSG00000026743	MLLT10	chr2:18071124-18071204;18122244-18122348;18065034-18065194;18123718-18123812;+	MXE	0.111	0.0480864
ENSMUSG00000026743	MLLT10	chr2:18082510-18082725;18092783-18092834;18071124-18071204;18109781-18109891;+	MXE	-0.337	0.00569254
ENSMUSG00000026743	MLLT10	chr2:18109781-18109891;18146776-18146872;18101457-18101512;18159455-18159711;+	MXE	0.115	0.018928
ENSMUSG00000031379	PIR	chrX:164358147-164358230;164369045-164369112;164342473-164342518;164372452-164373011;+	MXE	0.105	0.00493208
ENSMUSG00000026737	PIP4K2A	chr2:18866111-18866150;18872283-18872430;18852812-18852926;18889051-18889204;-	MXE	0.22	0.000276637
ENSMUSG00000033486	CATSPER2	chr2:121406328-121406453;121410137-121410206;121400043-121400222;121410376-121410550;-	MXE	0.371	0.0108532
ENSMUSG00000028397	KDM4C	chr4:74271193-74271369;74280896-74281011;74262808-74262969;74298440-74298634;+	MXE	0.165	1.44444e-06
ENSMUSG00000035864	SYT1	chr10:108642213-108642398;108690883-108691063;108636550-108636673;108831105-108831171;-	MXE	0.166	0.0135293
ENSMUSG00000068921	DAP3	chr3:88933564-88933666;88936148-88936253;88930911-88931020;88942774-88942828;-	MXE	-0.119	0.016717
ENSMUSG00000019796	LRP11	chr10:7596103-7596264;7604173-7604383;7589799-7590613;7608543-7608567;+	MXE	0.151	0.0291394
ENSMUSG00000019796	LRP11	chr10:7596103-7596264;7608547-7608639;7589978-7590613;7623629-7625483;+	MXE	0.106	0.0165778
ENSMUSG00000036792	MBD5	chr2:49018253-49018325;49099716-49099809;48949507-48949549;49118651-49118805;+	MXE	-0.11	0.0172891
ENSMUSG00000028248	PNISR	chr4:21857179-21857368;21860877-21860991;21854346-21854445;21861986-21862123;+	MXE	-0.135	0.0457689
ENSMUSG00000039356	EXOSC2	chr2:31672471-31672586;31674514-31674560;31670742-31670861;31674694-31674784;+	MXE	0.178	0.00696598
ENSMUSG00000026825	DNM1	chr2:32309892-32310027;32310450-32310487;32308470-32309064;32312126-32312342;-	MXE	0.182	0.0142799
ENSMUSG00000020181	NAV3	chr10:109760486-109760528;109764517-109765006;109758888-109759049;109766928-109767637;-	MXE	0.113	0.035922
ENSMUSG00000038900	RPL12	chr2:32962573-32962672;32962984-32963066;32962048-32962122;32963496-32963583;+	MXE	0.122	0.016066
ENSMUSG00000028832	STMN1	chr4:134470102-134470175;134470666-134470839;134468319-134468429;134472803-134472995;+	MXE	0.132	2.0092e-05
ENSMUSG00000025964	ADAM23	chr1:63581136-63581227;63585364-63585455;63572886-63572998;63592607-63596276;+	MXE	0.348	1.80903e-09
ENSMUSG00000035392	DENND1A	chr2:37961640-37961742;37983059-37983105;37936618-37936744;38003373-38003474;-	MXE	0.172	0.0481352
ENSMUSG00000035392	DENND1A	chr2:37961640-37961742;38003373-38003474;37936618-37936744;38021355-38021466;-	MXE	0.169	0.0212909
ENSMUSG00000036893	EHMT1	chr2:24847943-24848089;24852664-24852802;24840635-24840779;24856605-24856726;-	MXE	-0.157	0.0123737
ENSMUSG00000027900	DRAM2	chr3:106555163-106555308;106561748-106561816;106552155-106552280;106566044-106566184;+	MXE	-0.121	0.0345952
ENSMUSG00000027900	DRAM2	chr3:106555166-106555308;106561748-106561816;106552155-106552280;106566044-106566414;+	MXE	-0.14	0.0337881
ENSMUSG00000028577	PLAA	chr4:94573981-94574083;94575165-94575234;94571686-94571851;94578386-94578455;-	MXE	0.151	0.00268468
ENSMUSG00000075324	FIGN	chr2:64027909-64027967;64049866-64050017;63980615-63980899;64097841-64098010;-	MXE	-0.168	0.0486152
ENSMUSG00000027010	SLC25A12	chr2:71333604-71333720;71343889-71344032;71323975-71324115;71366526-71366580;-	MXE	0.131	0.0100942
ENSMUSG00000027994	MCUB	chr3:129926364-129926469;129933582-129933753;129918585-129918746;129934624-129934700;-	MXE	0.148	0.0432968
ENSMUSG00000056486	CHN1	chr2:73631745-73631830;73659679-73659757;73624876-73625050;73679614-73679903;-	MXE	-0.102	0.0230868
[truncated: 281 more rows]

## Sheet: Fig.5b
Geneset	OR	OR.lower	OR.upper	Genes (#)	Genes (%)	P	FDR
MSSNG-2017	3.47	1.84	6.26	17	26.9841	8.3e-05	0.00026975
MSSNG-2022	1.65	0.91	2.8	17	15.4545	0.076	0.12887
SFARI	1.84	1.46	2.3	104	15.8779	3.6e-07	3.51e-06
SFARI Score 1	1.87	1.2	2.83	29	16.8605	0.0042	0.0102375
SFARI Score 2	1.58	0.95	2.52	22	14.8649	0.054	0.100286
SFARI Score 3	1.86	1.3	2.6	44	16.1172	0.00052	0.00156

## Sheet: Fig.5c
Dataset	Distance	n	OR	OR.lower	OR.upper	P	FDR
Mbnl cDKO	250 bp	123	1.74964	1.20711	2.48997	0.00232829	0.00232829
Mbnl DKD	250 bp	106	1.83296	1.25259	2.63053	0.00147684	0.00220981
Mbnl2 KO	250 bp	71	2.16795	1.31718	3.45258	0.00165736	0.00220981

## Sheet: Fig.5d
Mbnl cDKO	All SE	miE	SE >33 nt	Percent	OR	OR.lower	OR.upper	P	FDR
All detected SE	29804	1185	28619	3.97598
Mis-spliced SE	1477	147	1330	9.95261	2.9081	2.41734	3.47505	6.11218e-25	2.44487e-24
Mis-spliced SFARI	181	28	153	15.4696	2.95056	1.88001	4.48506	1.10201e-05	2.20403e-05
Mis-spliced MSSNG-2017	27	9	18	33.3333	3.90339	1.55164	9.25503	0.00395768	0.00395768
Mis-spliced MSSNG-2022	26	6	20	23.0769	5.26897	1.77688	13.6948	0.003674	0.00395768
Mbnl DKD	All SE	miE	SE >33 nt	Percent	OR	OR.lower	OR.upper	P	FDR
All detected SE	32327	1149	31178	3.5543
Mis-spliced SE	1372	110	1262	8.01749	2.5127	2.03778	3.06877	1.79037e-15	7.16148e-15
Mis-spliced SFARI	161	19	142	11.8012	2.60285	1.51852	4.23629	0.000760663	0.00152133
Mis-spliced MSSNG-2017	26	6	20	23.0769	3.72088	1.23906	9.85321	0.0174205	0.0232274
Mis-spliced MSSNG-2022	24	3	21	12.5	3.23694	0.701109	10.2677	0.0962763	0.0962763
Mbnl2 KO	All SE	miE	SE >33 nt	Percent	OR	OR.lower	OR.upper	P	FDR
All detected SE	16331	903	15428	5.52936
Mis-spliced SE	586	72	514	12.2867	2.5135	1.93044	3.2267	1.53078e-10	6.12313e-10
Mis-spliced SFARI	88	17	71	19.3182	2.72478	1.51082	4.66463	0.00127344	0.00254687
Mis-spliced MSSNG-2017	16	5	11	31.25	2.61893	0.761388	7.87103	0.14688	0.195841
Mis-spliced MSSNG-2022	16	2	14	12.5	1.93996	0.268468	7.59784	0.338564	0.338564

## Sheet: Fig.5e
Condition	Accession number		AS event	ggsashimi.py (-c)		Gene symbol	AS coordinates	FDR		Ank2 miE (PSI)
Ctrl.	SRR1971700, SRR1971703		Ank2 miE	3:126976844-126981944		Ank2 miE	chr3:126979255-126979267;126976844-126976947;126981799-126981944;-	1.52238e-10		Ctrl.	Mbnl DKD
Ctrl.	SRR1971701, SRR1971704									0.143	0
Ctrl.	SRR1971702, SRR1971705									0.558	0.011
Mbnl DKD	SRR1971706, SRR1971709									0.727	0.034
Mbnl DKD	SRR1971707, SRR1971710
Mbnl DKD	SRR1971708, SRR1971711

## Sheet: Fig.5h
	Endogenous							MBNL2 overexpression
Splicing minigene	WT	D	Ank2	mutAnk2	ANK2	mutANK2		WT	D	Ank2	mutAnk2	ANK2	mutANK2
PSI 1	0.151068	0	0.327163	0	0.04365	0		0.491242	0.15035	0.423342	0.194545	0.352098	0.200443
PSI 2	0.154962	0	0.321681	0	0.038571	0		0.49347	0.151804	0.436165	0.200743	0.348263	0.200411
PSI 3	0.153906	0	0.329909	0	0.038086	0		0.491484	0.15207	0.428446	0.192782	0.357519	0.209522
PSI 4	0.148444	0	0.329429	0	0.038586	0		0.487841	0.152762	0.455482	0.176705	0.340424	0.204682
mean PSI	0.152095	0	0.327045	0	0.0397233	0		0.491009	0.151747	0.435859	0.191194	0.349576	0.203765
SD	0.00293734	0	0.00377149	0	0.00262812	0		0.00233614	0.00101479	0.0141042	0.0102448	0.00718644	0.00433086
Unpaired t test
P value (two-tailed)	<0.0001		<0.0001		<0.0001			<0.0001		<0.0001		<0.0001
t, df	t=103.6, df=6		t=173.4, df=6		t=30.23, df=6			t=266.4, df=6		t=28.07, df=6		t=34.76, df=6
