# Supplementary material for: Autism-related traits in myotonic dystrophy type 1 model mice are due to MBNL sequestration and RNA mis-splicing of autism-risk genes
Source: Nat Neurosci. 2025 Apr 21;28(6):1199–212. doi: 10.1038/s41593-025-01943-0 (PMC12148930; doi:10.1038/s41593-025-01943-0)
Supplement: Supplementary file 8 — Statistical source data file. [file 41593_2025_1943_MOESM8_ESM.xlsx]

## Sheet: Fig.6a
#	Species	Condition	Source	Sex	Age	PMI/RQN	Repository	Accession number	Reference			CTRL	ASD
1	Human	ASD (confirmed by ADI-R)	BA9	Male	38 years	31.5 PMI	Synapse	syn4609124, syn4609210	PMID: 27919067			44	38
2	Human	ASD (confirmed by ADI-R)	BA9	Male	39 years	13.95 PMI	Synapse	syn4610607, syn4610793	PMID: 27919067			41	39
3	Human	ASD (confirmed by ADI-R)	BA9	Female	52 years	39.15 PMI	Synapse	syn4602015, syn4602030	PMID: 27919067			60	52
4	Human	ASD (confirmed by ADI-R)	BA9	Male	60 years	26.5 PMI	Synapse	syn4613273, syn4613346	PMID: 27919067			57	60
5	Human	ASD (confirmed by ADI-R)	BA9	Male	51 years	22.16 PMI	Synapse	syn4649231, syn4616672	PMID: 27919067			56	51
6	Human	ASD (confirmed by ADI-R)	BA9	Male	54 years	28.25 PMI	Synapse	syn4616906, syn4616965	PMID: 27919067			52	54
7	Human	ASD (diagnosis made in childhood)	BA9	Male	46 years	19 PMI	Synapse	syn7115490, syn7115492	PMID: 27919067			53	46
8	Human	ASD (confirmed by ADI-R)	BA9	Male	46 years	29 PMI	Synapse	syn4618286, syn4618341	PMID: 27919067			44	46
9	Human	ASD (supported by records)	BA9	Male	67 years	16 PMI	Synapse	syn7115526, syn7115527	PMID: 27919067			41	67
10	Human	ASD (confirmed by ADI-R)	BA9	Male	53 years	n/a	Synapse	syn4620667, syn4620744	PMID: 27919067			50	53
11	Human	CTRL	BA9	Male	44 years	24.61 PMI	Synapse	syn4641805, syn4641836	PMID: 27919067
12	Human	CTRL	BA9	Male	41 years	27.17 PMI	Synapse	syn4643015, syn4643021	PMID: 27919067		Mean	49.8	50.6
13	Human	CTRL	BA9	Male	60 years	24.23 PMI	Synapse	syn4643165, syn4643166	PMID: 27919067
14	Human	CTRL	BA9	Male	57 years	22.33 PMI	Synapse	syn4643348, syn4643349	PMID: 27919067		Unpaired t test
15	Human	CTRL	BA9	Male	56 years	22.12 PMI	Synapse	syn4643509, syn4643522	PMID: 27919067		P value (two-tailed)	0.825
16	Human	CTRL	BA9	Female	52 years	17.88 PMI	Synapse	syn4636438, syn4636598	PMID: 27919067		t, df	t=0.2244, df=18
17	Human	CTRL	BA9	Male	53 years	17 PMI	Synapse	syn4643754, syn4643759	PMID: 27919067
18	Human	CTRL	BA9	Male	44 years	23.26 PMI	Synapse	syn4649757, syn4643072	PMID: 27919067
19	Human	CTRL	BA9	Female	41 years	14 PMI	Synapse	syn4649481, syn4635996	PMID: 27919067
20	Human	CTRL	BA9	Male	50 years	20.4 PMI	Synapse	syn4643671, syn4643679	PMID: 27919067

## Sheet: Fig.6b
Gene ID	Gene symbol	AS coordinates	AS type	DPSI	FDR		ASD BA9	Total [#]	Mis-spliced [#]	Mis-spliced/Total [%]
ENSG00000159128	IFNGR2	chr21:33411444-33411575;33403426-33403616;33421479-33421685;+	SE	0.247	0.00327757		SE	89389	190	0.212554
ENSG00000224271	AL117329.1	chr22:47704588-47704747;47687140-47687206;47728828-47728995;+	SE	0.17	0.00672859		A3SS	9022	20	0.22168
ENSG00000224271	AL117329.1	chr22:47738433-47738576;47686802-47686938;48013740-48013936;+	SE	-0.284	0.00157195		A5SS	5778	24	0.415369
ENSG00000196357	ZNF565	chr19:36201976-36202050;36194826-36195156;36214621-36214663;-	SE	0.128	0.00257412		MXE	13371	13	0.0972253
ENSG00000198521	ZNF43	chr19:21850937-21851162;21845391-21845506;21851904-21852028;-	SE	-0.11	0.0338789		RI	5728	59	1.03003
ENSG00000130517	PGPEP1	chr19:18357382-18357615;18355894-18356011;18363390-18363998;+	SE	-0.119	0.0286113		ALL	123288	306	0.248199
ENSG00000230051	AL020994.2	chr22:27335157-27335330;27331633-27331938;27336096-27336262;+	SE	0.174	0.000984736
ENSG00000099840	IZUMO4	chr19:2098975-2099029;2098786-2098804;2099254-2099590;+	SE	-0.118	0.0278567
ENSG00000198185	ZNF334	chr20:46506306-46506458;46504613-46504740;46512539-46513559;-	SE	0.255	0.00700954
ENSG00000198185	ZNF334	chr20:46509604-46509751;46504613-46504740;46512539-46513559;-	SE	0.213	0.00726781
ENSG00000198185	ZNF334	chr20:46512081-46512140;46504613-46504740;46512539-46513559;-	SE	0.188	0.0308654
ENSG00000174306	ZHX3	chr20:41213733-41213899;41202056-41205066;41238687-41238796;-	SE	0.26	0.000286539
ENSG00000196756	SNHG17	chr20:38422086-38422241;38421005-38421098;38426418-38426503;-	SE	0.175	0.00813581
ENSG00000196756	SNHG17	chr20:38422091-38422241;38421005-38421098;38426418-38426503;-	SE	0.178	0.00945865
ENSG00000196756	SNHG17	chr20:38422095-38422241;38421005-38421098;38426418-38426503;-	SE	0.188	0.011049
ENSG00000078747	ITCH	chr20:34417116-34417239;34413741-34413879;34438473-34438631;+	SE	0.161	0.00193442
ENSG00000265681	RPL17	chr18:49491735-49491833;49491531-49491584;49492457-49492508;-	SE	0.159	0.0282301
ENSG00000265681	RPL17	chr18:49491745-49491833;49491531-49491584;49492457-49492482;-	SE	0.155	0.0192962
ENSG00000134779	TPGS2	chr18:36781798-36781922;36780023-36780188;36798448-36798609;-	SE	0.242	0.0526546
ENSG00000101639	CEP192	chr18:13038369-13038579;13037236-13037301;13040829-13040956;+	SE	-0.117	0.0123937
ENSG00000101639	CEP192	chr18:13038514-13038579;13037236-13037301;13040829-13040956;+	SE	-0.159	0.0281396
ENSG00000181523	SGSH	chr17:80211868-80211923;80210396-80211011;80212070-80212218;-	SE	0.184	0.0255179
ENSG00000136485	DCAF7	chr17:63590990-63591084;63589063-63589237;63594202-63594259;+	SE	0.177	0.0299614
ENSG00000131095	GFAP	chr17:44903958-44904233;44903240-44903559;44904441-44904554;-	SE	-0.161	0.00206714
ENSG00000108825	PTGES3L-AARSD1	chr17:42979549-42979663;42979377-42979444;42980045-42980275;-	SE	0.133	0.045326
ENSG00000108825	PTGES3L-AARSD1	chr17:42979549-42979773;42979377-42979444;42980045-42980086;-	SE	0.198	0.00279594
ENSG00000073605	GSDMB	chr17:39908957-39909042;39906110-39906271;39909755-39909924;-	SE	-0.228	0.0182403
ENSG00000260537	AC012184.2	chr16:70312608-70312657;70299213-70299354;70314901-70314955;+	SE	-0.153	0.00657739
ENSG00000155666	KDM8	chr16:27211145-27211217;27210092-27210621;27213584-27213642;+	SE	0.277	0.0163102
ENSG00000126214	KLC1	chr14:103693552-103693634;103692358-103692425;103700654-103700727;+	SE	-0.111	0.041564
ENSG00000133943	DGLUCY	chr14:91147780-91147858;91060332-91060704;91157638-91157690;+	SE	0.194	0.00949672
ENSG00000129535	NRL	chr14:24084519-24084745;24082653-24082875;24114721-24115010;-	SE	0.326	4.46588e-10
ENSG00000100461	RBM23	chr14:22905605-22905659;22905335-22905453;22906194-22906368;-	SE	0.126	0.000724849
ENSG00000088387	DOCK9	chr13:98825871-98825940;98824397-98824504;98826829-98826887;-	SE	-0.13	0.00645718
ENSG00000139668	WDFY2	chr13:51675169-51675243;51660595-51660663;51703595-51703650;+	SE	-0.123	0.0282301
ENSG00000198040	ZNF84	chr12:133038874-133039012;133037579-133037969;133041277-133041482;+	SE	-0.149	0.0259997
ENSG00000256193	LINC00507	chr12:127942381-127942980;127915406-127915682;127944717-127944799;+	SE	0.107	0.0586162
ENSG00000051825	MPHOSPH9	chr12:123203249-123203375;123202623-123203084;123210055-123210162;-	SE	0.187	0.0279141
ENSG00000234377	OBI1-AS1	chr13:78363571-78363731;78274252-78274337;78605300-78605444;+	SE	0.147	0.00326498
ENSG00000234377	OBI1-AS1	chr13:78578476-78578663;78274252-78274337;78605300-78605354;+	SE	0.11	0.00743636
ENSG00000259234	ANKRD34C-AS1	chr15:79260224-79260306;79236742-79236928;79260704-79260846;-	SE	-0.266	0.0149464
ENSG00000259234	ANKRD34C-AS1	chr15:79260228-79260306;79236880-79236928;79260704-79260846;-	SE	-0.192	0.047548
ENSG00000141198	TOM1L1	chr17:54906778-54906786;54905488-54905567;54912665-54912815;+	SE	-0.318	0.00781699
ENSG00000108010	GLRX3	chr10:130159745-130159834;130145210-130145319;130159994-130160069;+	SE	-0.103	0.0400983
ENSG00000089169	RPH3A	chr12:112836498-112836502;112828300-112828389;112847695-112847842;+	SE	0.133	0.000371549
ENSG00000156374	PCGF6	chr10:103347237-103347297;103345023-103345132;103348715-103348812;-	SE	0.158	0.00609781
ENSG00000100483	VCPKMT	chr14:50112614-50112719;50108632-50109713;50114284-50114404;-	SE	0.15	0.037366
ENSG00000100483	VCPKMT	chr14:50113369-50113512;50108631-50109713;50114284-50114404;-	SE	0.372	0.0400983
ENSG00000266865	AC138207.8	chr17:31033294-31033365;31032425-31032506;31033923-31034162;+	SE	-0.143	0.0215211
ENSG00000196693	ZNF33B	chr10:42614281-42614358;42594594-42594699;42631928-42632024;-	SE	-0.187	0.00586223
ENSG00000007255	TRAPPC6A	chr19:45165126-45165194;45164724-45164970;45178092-45178211;-	SE	0.147	0.00662782
ENSG00000131242	RAB11FIP4	chr17:31509076-31509481;31488117-31488272;31517650-31517708;+	SE	0.13	0.047548
ENSG00000068831	RASGRP2	chr11:64744332-64744482;64742793-64742937;64744741-64744867;-	SE	0.266	0.00138647
ENSG00000149761	NUDT22	chr11:64227567-64227666;64226634-64227132;64229477-64229539;+	SE	-0.122	0.0142979
ENSG00000070081	NUCB2	chr11:17337347-17337534;17330901-17330983;17349344-17349980;+	SE	-0.103	0.0142979
ENSG00000133104	SPART	chr13:36336286-36336358;36335020-36335832;36370088-36370180;-	SE	0.214	0.00284793
ENSG00000185507	IRF7	chr11:614173-614399;613950-614037;614475-614534;-	SE	0.206	0.0282301
ENSG00000186193	SAPCD2	chr9:137064862-137064979;137062126-137064787;137065077-137065185;-	SE	0.218	0.000752551
ENSG00000136828	RALGPS1	chr9:127210694-127210778;127199014-127199066;127212130-127212236;+	SE	-0.158	0.0278567
ENSG00000186532	SMYD4	chr17:1814565-1814795;1812061-1812115;1827860-1828006;-	SE	-0.151	0.0101466
ENSG00000266338	NBPF15	chr1:144450771-144450870;144448825-144448916;144456536-144456761;-	SE	-0.195	0.0486759
ENSG00000153113	CAST	chr5:96740744-96740783;96740037-96740118;96741265-96741317;+	SE	-0.251	0.0361968
ENSG00000231584	FAHD2CP	chr2:96015108-96015325;96010613-96010732;96019200-96019260;+	SE	-0.165	0.000475622
ENSG00000183666	GUSBP1	chr5:21497021-21497196;21461782-21461866;21501691-21501826;+	SE	0.132	0.0579492
ENSG00000112541	PDE10A	chr6:165949254-165949619;165940588-165940766;165987528-165987914;-	SE	0.101	0.045326
ENSG00000121897	LIAS	chr4:39467517-39468427;39465284-39465342;39470018-39470164;+	SE	0.115	0.00509704
ENSG00000168826	ZBTB49	chr4:4306137-4306184;4301988-4303091;4313040-4313114;+	SE	0.117	0.0298037
ENSG00000226149	AL356124.1	chr6:129526622-129526785;129523966-129524064;129539175-129539375;-	SE	0.221	1.10625e-05
ENSG00000284862	CCDC39	chr3:180614995-180615077;180613813-180613864;180616280-180616363;-	SE	0.11	0.0022054
ENSG00000172667	ZMAT3	chr3:178982368-178982465;178965444-178965496;179004060-179004184;-	SE	0.257	0.00638725
ENSG00000271723	MROH7-TTC4	chr1:54670496-54670576;54668853-54668937;54670799-54670929;+	SE	-0.121	0.0142979
ENSG00000181722	ZBTB20	chr3:114710267-114710313;114693527-114693575;114801100-114801174;-	SE	-0.105	0.0400329
ENSG00000260788	AC009063.2	chr16:83739917-83740021;83735277-83735918;83772808-83772974;-	SE	0.441	1.10625e-05
ENSG00000132670	PTPRA	chr20:2975214-2975241;2964860-2965202;2986764-2986849;+	SE	0.12	0.0169936
ENSG00000266714	MYO15B	chr17:75592427-75592541;75592237-75592301;75592678-75592840;+	SE	-0.277	5.88652e-05
ENSG00000266714	MYO15B	chr17:75592463-75592541;75592237-75592301;75592678-75592840;+	SE	-0.253	0.000371549
ENSG00000178038	ALS2CL	chr3:46683129-46683326;46682028-46682094;46683781-46683848;-	SE	-0.261	0.0175823
ENSG00000178038	ALS2CL	chr3:46683133-46683326;46682028-46682094;46683781-46683848;-	SE	-0.295	0.0345456
ENSG00000145012	LPP	chr3:188341662-188341719;188225404-188225527;188406111-188406313;+	SE	-0.361	0.00423631
ENSG00000105792	CFAP69	chr7:90309262-90309367;90307767-90307854;90310067-90310288;+	SE	-0.188	0.0113363
ENSG00000119509	INVS	chr9:100215400-100215488;100131869-100131954;100226061-100226213;+	SE	0.255	0.0298037
ENSG00000107249	GLIS3	chr9:4125733-4125941;4117767-4118881;4286037-4286523;-	SE	-0.13	0.000724849
ENSG00000136531	SCN2A	chr2:165245329-165245448;165243708-165243824;165295772-165296090;+	SE	0.127	0.0272883
ENSG00000204406	MBD5	chr2:148053932-148054050;148021416-148021684;148054390-148054449;+	SE	0.156	0.045693
ENSG00000189067	LITAF	chr16:11584189-11584332;11556510-11556735;11586885-11586918;-	SE	0.147	0.00887996
ENSG00000145362	ANK2	chr4:113313683-113313695;113311254-113311399;113317706-113317809;+	SE	-0.119	0.0556711
ENSG00000134109	EDEM1	chr3:5210174-5210248;5208092-5208263;5211119-5211216;+	SE	-0.118	0.000338854
ENSG00000172765	TMCC1	chr3:129832773-129832826;129670329-129671264;129880308-129880466;-	SE	0.146	0.00326718
ENSG00000186205	MTARC1	chr1:220798151-220798275;220797873-220798065;220805051-220805113;+	SE	0.262	0.0196703
ENSG00000145063	AC062028.1	chr2:11129326-11129452;11128983-11129098;11131997-11132255;-	SE	0.131	0.00580372
ENSG00000115525	ST3GAL5	chr2:85851263-85851703;85847860-85848381;85861180-85861292;-	SE	0.169	0.0180026
ENSG00000215788	TNFRSF25	chr1:6463071-6463127;6462862-6462970;6464374-6464453;-	SE	0.132	0.0547901
ENSG00000255693	LINC02389	chr12:64900576-64900698;64885193-64885300;64974570-64977522;+	SE	0.202	0.000224116
ENSG00000255693	LINC02389	chr12:64947315-64947462;64885193-64885300;64974570-64974611;+	SE	0.296	0.000287792
ENSG00000163374	YY1AP1	chr1:155674684-155674818;155670396-155670464;155675009-155675096;-	SE	0.163	0.00334935
ENSG00000079974	RABL2B	chr22:50783038-50783286;50782187-50782351;50783500-50783663;-	SE	0.117	0.0576787
ENSG00000273247	AC097376.3	chr4:139452356-139452497;139411926-139414024;139453684-139453955;-	SE	0.163	0.00128073
ENSG00000155744	FAM126B	chr2:201061306-201061424;201023958-201024039;201071453-201071579;-	SE	0.148	0.00407877
ENSG00000144741	SLC25A26	chr3:66304452-66304537;66263331-66263379;66362859-66362929;+	SE	0.291	0.00421172
ENSG00000243970	PPIEL	chr1:39556133-39556201;39554348-39554392;39556598-39556660;-	SE	-0.212	0.0261573
ENSG00000115423	DNAH6	chr2:84577256-84577408;84573466-84573587;84579526-84579679;+	SE	-0.107	0.0224688
ENSG00000181322	NME9	chr3:138318147-138318219;138314331-138314407;138319477-138319580;-	SE	0.136	0.0118984
ENSG00000226476	LINC01748	chr1:60588036-60588162;60540779-60542411;60595537-60595699;-	SE	0.161	0.00700954
ENSG00000248994	AC124852.1	chr5:2103519-2103783;2102902-2103200;2114342-2114537;+	SE	-0.219	0.0106968
ENSG00000188917	TRMT2B	chrX:101051250-101051366;101042041-101042312;101051816-101052054;-	SE	-0.181	0.000667317
ENSG00000188917	TRMT2B	chrX:101051250-101051733;101042041-101042312;101051816-101052111;-	SE	-0.103	0.00564189
ENSG00000217801	AL390719.1	chr1:1063078-1063201;1060279-1060393;1065829-1066456;+	SE	0.269	0.00331286
ENSG00000197140	ADAM32	chr8:39211143-39211324;39186908-39187045;39221609-39221702;+	SE	0.147	7.76134e-06
ENSG00000177628	GBA	chr1:155244094-155244233;155241085-155241180;155244505-155244636;-	SE	-0.155	0.0586162
ENSG00000136270	TBRG4	chr7:45104098-45104256;45103030-45103443;45105440-45105669;-	SE	-0.11	0.0477233
ENSG00000261824	LINC00662	chr19:27778710-27779043;27771663-27771989;27792999-27793232;-	SE	0.158	0.0578735
ENSG00000137944	KYAT3	chr1:88961166-88961287;88955148-88955225;88961380-88961506;-	SE	-0.108	0.00485471
ENSG00000216937	CCDC7	chr10:32567669-32567891;32565557-32565620;32584231-32584304;+	SE	-0.119	2.94348e-06
ENSG00000216937	CCDC7	chr10:32571858-32571893;32565557-32565620;32584231-32584304;+	SE	-0.266	0.00609781
ENSG00000216937	CCDC7	chr10:32583033-32583307;32565557-32565620;32584231-32584304;+	SE	-0.116	1.10844e-05
ENSG00000140650	PMM2	chr16:8804766-8804843;8801798-8801910;8806315-8806407;+	SE	-0.118	0.00530937
ENSG00000258807	AL359237.1	chr14:87741485-87741548;87725954-87726010;87763705-87763810;-	SE	-0.182	0.0250907
ENSG00000118298	CA14	chr1:150263793-150263878;150263658-150263679;150264592-150265049;+	SE	-0.158	0.0278567
ENSG00000175455	CCDC14	chr3:123955842-123955965;123948895-123949132;123961143-123961381;-	SE	0.103	0.000752551
ENSG00000175455	CCDC14	chr3:123956045-123956115;123948895-123949132;123961143-123961225;-	SE	0.167	0.0148947
ENSG00000175455	CCDC14	chr3:123956739-123956795;123948895-123949132;123961143-123961209;-	SE	0.189	0.00149286
ENSG00000054392	HHAT	chr1:210362851-210362919;210348932-210349066;210387467-210387581;+	SE	-0.128	0.00811918
ENSG00000131374	TBC1D5	chr3:17662989-17663110;17518901-17518995;17742480-17742748;-	SE	-0.155	0.0428734
ENSG00000146373	RNF217	chr6:125048151-125048259;125046606-125046661;125057941-125058106;+	SE	0.147	0.00696207
ENSG00000168172	HOOK3	chr8:43000270-43000276;42997589-42997637;43007846-43007929;+	SE	-0.324	0.00748257
ENSG00000117724	CENPF	chr1:214651709-214651886;214648674-214648827;214652827-214652989;+	SE	0.15	0.0102276
ENSG00000168385	SEPTIN2	chr2:241316421-241316540;241315881-241315982;241317498-241317599;+	SE	0.14	0.000116115
ENSG00000168385	SEPTIN2	chr2:241316429-241316540;241315893-241315982;241317498-241317599;+	SE	0.15	0.00022903
ENSG00000233723	LINC01122	chr2:59003948-59004027;58925610-58925909;59014329-59014398;+	SE	-0.132	0.0176833
ENSG00000163596	ICA1L	chr2:202844501-202844587;202828847-202829016;202870529-202870914;-	SE	0.331	0.011477
ENSG00000163596	ICA1L	chr2:202869535-202869605;202828847-202829016;202870529-202870656;-	SE	0.124	0.00530937
ENSG00000101493	ZNF516	chr18:76463027-76463141;76441244-76443211;76495143-76495242;-	SE	-0.35	0.047243
ENSG00000267618	AC004223.3	chr17:35107365-35107447;35106385-35106481;35119110-35119172;-	SE	-0.191	0.00171538
ENSG00000147432	CHRNB3	chr8:42704348-42704481;42697375-42697598;42708716-42708758;+	SE	0.26	0.0262369
ENSG00000092871	RFFL	chr17:35069293-35069658;35026373-35026561;35089104-35089315;-	SE	0.229	0.0129946
ENSG00000185379	RAD51D	chr17:35116858-35117037;35106440-35106481;35119110-35119172;-	SE	-0.357	1.10625e-05
ENSG00000185379	RAD51D	chr17:35118500-35118619;35106440-35106481;35119110-35119157;-	SE	-0.172	0.00326718
ENSG00000104812	GYS1	chr19:48982719-48982837;48982254-48982375;48985460-48985474;-	SE	-0.116	1.98838e-07
ENSG00000128596	CCDC136	chr7:128811261-128811352;128810138-128810366;128811799-128812312;+	SE	-0.353	1.10844e-05
ENSG00000286015	CR589904.2	chr1:248685451-248685566;248681248-248682324;248698846-248698905;-	SE	0.144	0.000984736
ENSG00000185985	SLITRK2	chrX:145822004-145822153;145821347-145821884;145822382-145829856;+	SE	0.121	0.000308933
ENSG00000075413	MARK3	chr14:103490951-103491107;103480386-103480490;103491776-103492034;+	SE	0.114	0.0352435
ENSG00000218739	CEBPZOS	chr2:37197253-37197350;37196507-37196520;37201047-37201092;+	SE	0.31	1.62451e-05
ENSG00000170634	ACYP2	chr2:54222996-54223083;54138638-54138748;54267295-54267365;+	SE	-0.155	0.0370038
ENSG00000118420	UBE3D	chr6:83032241-83032310;83023968-83024038;83038415-83038485;-	SE	0.131	0.0286102
ENSG00000154263	ABCA10	chr17:69196245-69196483;69194384-69194495;69197063-69197122;-	SE	0.268	0.0520507
ENSG00000154263	ABCA10	chr17:69196285-69196483;69194384-69194495;69197063-69197122;-	SE	0.276	0.0341136
ENSG00000115526	CHST10	chr2:100416222-100416525;100415040-100415111;100417257-100417351;-	SE	0.109	0.0338789
ENSG00000125877	ITPA	chr20:3213168-3213226;3209497-3209617;3213984-3214058;+	SE	0.138	0.000287792
ENSG00000125877	ITPA	chr20:3213257-3213383;3209500-3209617;3213984-3214058;+	SE	0.126	2.49413e-05
ENSG00000224897	POT1-AS1	chr7:125080711-125080813;125020332-125020413;125125824-125125977;+	SE	0.196	0.00421172
ENSG00000224897	POT1-AS1	chr7:125099403-125099513;125020332-125020413;125125824-125125977;+	SE	0.319	0.000266597
ENSG00000224897	POT1-AS1	chr7:125116873-125117028;125020332-125020413;125125824-125125907;+	SE	0.281	0.000581403
ENSG00000166333	ILK	chr11:6604852-6604943;6604179-6604360;6608393-6608489;+	SE	0.173	0.0281425
ENSG00000137770	CTDSPL2	chr15:44518653-44518864;44514764-44514844;44519168-44519295;+	SE	0.137	0.0265095
ENSG00000259235	AC066612.1	chr15:48190039-48190157;48189386-48189509;48190932-48191061;-	SE	0.325	0.00121612
ENSG00000259235	AC066612.1	chr15:48190057-48190157;48188152-48189509;48190932-48191061;-	SE	0.332	0.000520681
ENSG00000247950	SEC24B-AS1	chr4:109414257-109414433;109396193-109396279;109431691-109431746;-	SE	0.232	0.00121612
ENSG00000162572	SCNN1D	chr1:1281410-1281610;1280435-1280666;1282241-1282315;+	SE	-0.295	7.64652e-07
ENSG00000163689	CFAP20DC	chr3:58913707-58913864;58884544-58884709;58937647-58937762;-	SE	0.128	0.00113966
ENSG00000241956	AC109466.1	chr5:164486668-164486741;164354139-164354224;164722764-164722807;+	SE	0.115	0.00189366
ENSG00000241956	AC109466.1	chr5:164486673-164486741;164354140-164354224;164722764-164722807;+	SE	0.103	0.00326498
ENSG00000230487	PSMG3-AS1	chr7:1579286-1579404;1575786-1575888;1584383-1584418;+	SE	0.289	1.38358e-05
ENSG00000230487	PSMG3-AS1	chr7:1583161-1583269;1575786-1575888;1584383-1584632;+	SE	0.292	0.000186469
ENSG00000267470	ZNF571-AS1	chr19:37583482-37583834;37569849-37569996;37585338-37587348;+	SE	0.187	7.0991e-05
ENSG00000132780	NASP	chr1:45607320-45608337;45606481-45606591;45613168-45613248;+	SE	0.107	0.0180026
ENSG00000124562	SNRPC	chr6:34757911-34757954;34757504-34757551;34762594-34762703;+	SE	0.167	0.0468177
ENSG00000204852	TCTN1	chr12:110616747-110616904;110614112-110614402;110619835-110619956;+	SE	0.162	0.0187093
ENSG00000071655	MBD3	chr19:1583252-1583380;1581107-1581269;1584539-1584573;-	SE	-0.19	0.000841808
ENSG00000233452	STXBP5-AS1	chr6:146864383-146864602;146851117-146851331;146972044-146972070;-	SE	0.196	0.0320777
ENSG00000109685	NSD2	chr4:1893729-1893909;1871433-1871542;1899220-1899395;+	SE	0.158	1.10625e-05
ENSG00000109685	NSD2	chr4:1893729-1893909;1871433-1871542;1900625-1900766;+	SE	0.122	0.0538634
ENSG00000146576	C7ORF26	chr7:6602663-6602752;6602100-6602140;6607536-6607597;+	SE	0.321	0.00198079
ENSG00000102317	RBM3	chrX:48575814-48576083;48575560-48575667;48576313-48576419;+	SE	0.181	0.021612
ENSG00000102317	RBM3	chrX:48575921-48576083;48575560-48575667;48576313-48576419;+	SE	0.166	0.0296408
ENSG00000198039	ZNF273	chr7:64917029-64917118;64903287-64903419;64917580-64917707;+	SE	-0.189	0.00100556
ENSG00000127948	POR	chr7:75946771-75947244;75915163-75915179;75953988-75954180;+	SE	0.104	0.00754831
ENSG00000165282	PIGO	chr9:35095878-35095976;35095054-35095566;35096560-35096601;-	SE	0.303	0.0127908
ENSG00000146776	ATXN7L1	chr7:105617791-105618097;105613473-105614816;105620199-105620321;-	SE	0.167	0.0599203
ENSG00000214043	LINC02347	chr12:126466548-126466727;126465713-126465989;126468757-126469107;+	SE	0.364	0.039402
ENSG00000162341	TPCN2	chr11:69085209-69085286;69083944-69084016;69135434-69136316;+	SE	0.309	1.38358e-05
ENSG00000068745	IP6K2	chr3:48694458-48694525;48693452-48694240;48694693-48695421;-	SE	0.325	0.000449525
ENSG00000146918	NCAPG2	chr7:158662193-158662367;158658337-158658408;158664183-158664296;-	SE	-0.261	0.00714929
ENSG00000168575	SLC20A2	chr8:42535171-42535335;42472305-42472654;42541537-42541581;-	SE	0.227	0.0180026
ENSG00000285791	AC009879.3	chr8:66474792-66474952;66473785-66473938;66496436-66496492;+	SE	0.24	2.89474e-05
ENSG00000008513	ST3GAL1	chr8:133539636-133539729;133507198-133507321;133545773-133545926;-	SE	0.262	0.000413027
ENSG00000164978	NUDT2	chr9:34336299-34336341;34329505-34329599;34338712-34338847;+	SE	0.13	0.0463493
ENSG00000184428	TOP1MT	chr8:143334107-143334285;143331223-143331339;143334739-143334795;-	SE	-0.15	0.04647
ENSG00000148057	IDNK	chr9:83628006-83628211;83623048-83623221;83628872-83628959;+	SE	0.189	0.000371179
ENSG00000148057	IDNK	chr9:83628180-83628211;83623142-83623221;83628872-83628959;+	SE	0.137	0.00322672
ENSG00000137821	LRRC49	chr15:70894571-70894755;70894571-70894669;70895848-70895936;+	A5SS	0.234	0.000135455
ENSG00000213983	AP1G2	chr14:23567596-23567783;23567738-23567783;23567110-23567319;-	A5SS	0.127	0.00517618
ENSG00000150991	UBC	chr12:124913320-124913774;124913495-124913774;124913034-124913267;-	A5SS	-0.159	0.00960937
ENSG00000111237	VPS29	chr12:110499456-110499546;110499534-110499546;110496011-110496203;-	A5SS	-0.169	0.00310897
ENSG00000122970	IFT81	chr12:110124334-110124861;110124334-110124443;110127359-110127524;+	A5SS	0.114	0.000106716
ENSG00000235823	OLMALINC	chr10:100373567-100374134;100373567-100374012;100381215-100381448;+	A5SS	0.199	0.0564347
ENSG00000136811	ODF2	chr9:128460941-128461067;128460941-128461010;128469182-128469353;+	A5SS	0.111	0.0230932
ENSG00000124523	SIRT5	chr6:13574600-13574744;13574600-13574624;13579450-13579609;+	A5SS	0.283	0.00489466
ENSG00000120029	ARMH3	chr10:102032932-102033172;102033025-102033172;102029447-102029745;-	A5SS	0.123	0.010941
ENSG00000184922	FMNL1	chr17:45232366-45232480;45232366-45232450;45233223-45233297;+	A5SS	-0.11	0.0261343
ENSG00000048342	CC2D2A	chr4:15576603-15577094;15576603-15576624;15579967-15580171;+	A5SS	0.16	2.15563e-05
ENSG00000109339	MAPK10	chr4:86593732-86594062;86593909-86594062;86453029-86453181;-	A5SS	0.203	0.000288832
ENSG00000169255	B3GALNT1	chr3:161089943-161090062;161089959-161090062;161083907-161086788;-	A5SS	0.116	0.0213072
ENSG00000187961	KLHL17	chr1:964106-964180;964106-964167;964348-964530;+	A5SS	-0.119	0.0163531
ENSG00000140264	SERF2	chr15:43792367-43792611;43792367-43792578;43792974-43793083;+	A5SS	0.13	0.0254861
ENSG00000127483	HP1BP3	chr1:20786252-20786652;20786648-20786652;20779811-20779911;-	A5SS	0.144	0.000152779
ENSG00000145819	ARHGAP26	chr5:143207197-143207473;143207197-143207308;143213996-143214088;+	A5SS	-0.19	9.11053e-05
ENSG00000174611	KY	chr3:134629403-134629695;134629620-134629695;134627755-134627818;-	A5SS	0.206	0.0307736
ENSG00000112053	SLC26A8	chr6:36024419-36024639;36024503-36024639;36019519-36019709;-	A5SS	0.14	0.0373678
ENSG00000102317	RBM3	chrX:48575560-48576083;48575560-48575667;48576313-48576419;+	A5SS	0.154	0.0416088
ENSG00000094631	HDAC6	chrX:48805630-48805779;48805630-48805671;48806367-48806464;+	A5SS	0.143	0.0532566
ENSG00000112787	FBRSL1	chr12:132572287-132572344;132572287-132572338;132572526-132572622;+	A5SS	-0.146	0.000545252
ENSG00000214087	ARL16	chr17:81682442-81682675;81682490-81682675;81682033-81682149;-	A5SS	0.345	0.0564347
ENSG00000147862	NFIB	chr9:14116180-14116346;14116207-14116346;14112998-14113081;-	A5SS	0.284	2.48099e-05
ENSG00000100027	YPEL1	chr22:21703838-21704125;21703838-21703882;21710486-21710908;-	A3SS	0.187	0.0162467
ENSG00000250067	YJEFN3	chr19:19533103-19535144;19535033-19535144;19532631-19532740;+	A3SS	0.112	0.0217135
ENSG00000196756	SNHG17	chr20:38421005-38422241;38421005-38421098;38426418-38426503;-	A3SS	0.215	0.00761337
ENSG00000196756	SNHG17	chr20:38421005-38422368;38421005-38421098;38426418-38426503;-	A3SS	0.213	0.00957782
ENSG00000169951	ZNF764	chr16:30553763-30556110;30553763-30556107;30557732-30557846;-	A3SS	-0.177	0.0216805
ENSG00000010295	IFFO1	chr12:6548064-6548545;6548064-6548157;6549755-6549896;-	A3SS	0.103	9.83026e-06
ENSG00000114354	TFG	chr3:100747360-100747454;100747413-100747454;100744832-100744931;+	A3SS	0.137	0.00568482
ENSG00000100109	TFIP11	chr22:26511118-26511195;26511118-26511153;26512098-26512175;-	A3SS	0.126	0.00420349
ENSG00000100109	TFIP11	chr22:26511118-26511317;26511118-26511153;26512098-26512175;-	A3SS	0.138	5.27398e-05
ENSG00000105486	LIG1	chr19:48137521-48137759;48137521-48137688;48139970-48140143;-	A3SS	0.302	9.4869e-05
ENSG00000088035	ALG6	chr1:63415817-63415957;63415872-63415957;63414060-63414146;+	A3SS	-0.109	0.0475476
ENSG00000085276	MECOM	chr3:169121055-169121212;169121055-169121209;169122579-169122727;-	A3SS	-0.183	0.015948
ENSG00000158286	RNF207	chr1:6212217-6212416;6212230-6212416;6211866-6212053;+	A3SS	0.38	0.00293248
ENSG00000106692	FKTN	chr9:105615277-105615407;105615280-105615407;105607818-105607951;+	A3SS	0.126	0.0015763
ENSG00000126768	TIMM17B	chrX:48895351-48895972;48895351-48895501;48896758-48896858;-	A3SS	0.159	0.0350277
ENSG00000204271	SPIN3	chrX:56978291-56978498;56978291-56978421;56978579-56978660;-	A3SS	-0.165	0.0133545
ENSG00000147099	HDAC8	chrX:72462003-72462098;72462003-72462095;72464558-72464731;-	A3SS	0.112	0.0539204
ENSG00000230590	FTX	chrX:74274341-74274457;74274341-74274410;74280393-74280494;-	A3SS	0.132	0.0307461
ENSG00000215374	FAM66B	chr8:7324821-7324977;7324821-7324889;7325136-7325198;-	A3SS	0.152	0.0137612
ENSG00000111653	ING4	chr12:6652661-6652770;6652661-6652767;6652944-6653050;-	A3SS	-0.165	0.00957782
ENSG00000166676	TVP23A	chr16:10800296-10800338;10808536-10808606;10775013-10775096;10818102-10818182;-	MXE	0.126	0.00799423
ENSG00000182899	RPL35A	chr3:197952539-197952625;197953487-197953660;197951158-197951311;197954002-197954147;+	MXE	0.12	0.00569583
ENSG00000093183	SEC22C	chr3:42563764-42563880;42566743-42566836;42563522-42563686;42568864-42569073;-	MXE	0.299	0.0217723
ENSG00000229180	AC006001.3	chr7:66578528-66578727;66588511-66588580;66576754-66576929;66592256-66592397;-	MXE	-0.149	0.0445043
ENSG00000242808	SOX2-OT	chr3:181056696-181056786;181088876-181088917;181003774-181003933;181175513-181175583;+	MXE	-0.197	0.0245385
ENSG00000242808	SOX2-OT	chr3:181056696-181056786;181088876-181088917;181030569-181030689;181175513-181175583;+	MXE	-0.26	0.00799423
ENSG00000249715	FER1L5	chr2:96646400-96646453;96647777-96647886;96642736-96642921;96649622-96649677;+	MXE	0.224	0.0490339
ENSG00000243004	AC005062.1	chr7:20028918-20028959;20045502-20045561;19968136-19968395;20140316-20140374;-	MXE	0.261	1.7976e-06
ENSG00000274944	AL139260.3	chr1:38866879-38866999;38873017-38873090;38864528-38864714;38881431-38881602;-	MXE	0.253	0.00719749
ENSG00000261371	PECAM1	chr17:64348259-64348322;64350379-64350433;64341633-64341690;64352389-64352463;-	MXE	-0.202	0.0522881
ENSG00000091129	NRCAM	chr7:108239958-108240170;108312664-108312731;108237751-108237769;108399435-108399593;-	MXE	0.103	0.0306686
ENSG00000214043	LINC02347	chr12:126457932-126458130;126460882-126461000;126447978-126448061;126462717-126462825;+	MXE	0.184	0.00942968
ENSG00000214043	LINC02347	chr12:126457932-126458541;126460882-126461000;126447978-126448061;126462717-126462825;+	MXE	0.103	0.00911883
ENSG00000160294	MCM3AP	chr21:46246306-46246886;46246306-46246404;46246627-46246886;-	RI	0.184	0.0537989
ENSG00000064545	TMEM161A	chr19:19132351-19132754;19132351-19132508;19132656-19132754;-	RI	0.116	0.0120316
ENSG00000124155	PIGT	chr20:45416516-45418979;45416516-45416694;45418851-45418979;+	RI	0.136	0.0537989
ENSG00000124155	PIGT	chr20:45420527-45421583;45420527-45420693;45421382-45421583;+	RI	0.102	0.0533454
ENSG00000133424	LARGE1	chr22:33162225-33166832;33162225-33164364;33166635-33166832;-	RI	-0.195	0.00136809
ENSG00000232859	LYRM9	chr17:27878357-27880366;27878357-27879490;27880273-27880366;-	RI	0.104	0.000102501
ENSG00000249115	HAUS5	chr19:35619612-35620123;35619612-35619758;35620011-35620123;+	RI	0.308	0.00969463
ENSG00000103723	AP3B2	chr15:82662167-82662922;82662167-82662252;82662693-82662922;-	RI	0.124	0.0252428
ENSG00000140464	PML	chr15:74034477-74036394;74034477-74034530;74035171-74036394;+	RI	-0.326	3.33663e-06
ENSG00000185880	TRIM69	chr15:44756367-44758854;44756367-44756463;44758620-44758854;+	RI	0.218	0.0332555
ENSG00000274602	PI4KAP1	chr22:18536649-18537412;18536649-18536808;18537291-18537412;-	RI	0.187	0.00107447
ENSG00000111344	RASAL1	chr12:113127811-113128178;113127811-113127873;113128064-113128178;-	RI	0.191	0.000210375
ENSG00000258461	AC012651.1	chr15:42402123-42403002;42402123-42402135;42402793-42403002;+	RI	0.243	0.00125586
ENSG00000100934	SEC23A	chr14:39103031-39103233;39103031-39103123;39103197-39103233;-	RI	0.103	0.00582254
ENSG00000108465	CDK5RAP3	chr17:47975513-47976013;47975513-47975653;47975868-47976013;+	RI	0.113	0.036058
ENSG00000221968	FADS3	chr11:61876358-61876963;61876358-61876455;61876865-61876963;-	RI	0.143	0.0082137
ENSG00000214063	TSPAN4	chr11:865512-865825;865512-865614;865693-865825;+	RI	0.231	0.0281779
ENSG00000141503	MINK1	chr17:4889646-4890735;4889646-4889763;4890221-4890735;+	RI	0.113	0.0179997
ENSG00000078814	MYH7B	chr20:35001244-35001526;35001244-35001349;35001430-35001526;+	RI	0.129	0.00119126
ENSG00000114354	TFG	chr3:100744832-100747454;100744832-100744931;100747413-100747454;+	RI	0.117	4.84492e-05
ENSG00000266714	MYO15B	chr17:75590906-75591246;75590906-75591016;75591171-75591246;+	RI	-0.168	0.0210387
ENSG00000266714	MYO15B	chr17:75620466-75621176;75620466-75620636;75621030-75621176;+	RI	0.104	0.00454105
ENSG00000236432	MFF-DT	chr2:227265874-227268769;227265874-227265935;227268627-227268769;-	RI	-0.316	0.000377252
ENSG00000184922	FMNL1	chr17:45246209-45246604;45246209-45246330;45246504-45246604;+	RI	0.114	0.000203533
ENSG00000179583	CIITA	chr16:10906498-10909187;10906498-10908149;10909028-10909187;+	RI	0.181	0.0097462
ENSG00000161526	SAP30BP	chr17:75705610-75706092;75705610-75705693;75706007-75706092;+	RI	0.108	0.000117135
ENSG00000256463	SALL3	chr18:78992073-78995462;78992073-78994905;78995121-78995462;+	RI	0.107	0.0210167
ENSG00000003756	RBM5	chr3:50117073-50117379;50117073-50117171;50117249-50117379;+	RI	0.101	4.88081e-10
ENSG00000084072	PPIE	chr1:39741894-39743297;39741894-39742031;39743215-39743297;+	RI	-0.128	0.000693568
ENSG00000100918	REC8	chr14:24178605-24178916;24178605-24178672;24178776-24178916;+	RI	0.16	0.00145201
ENSG00000169255	B3GALNT1	chr3:161103426-161104406;161103426-161103514;161104318-161104406;-	RI	-0.181	0.0235272
ENSG00000167701	GPT	chr8:144504770-144505131;144504770-144504879;144504997-144505131;+	RI	0.259	0.00063345
ENSG00000213316	LTC4S	chr5:179795583-179795856;179795583-179795683;179795785-179795856;+	RI	0.116	0.0472766
ENSG00000118194	TNNT2	chr1:201365609-201366871;201365609-201365670;201366837-201366871;-	RI	0.109	0.0213545
ENSG00000138002	IFT172	chr2:27453629-27454418;27453629-27453739;27453981-27454418;-	RI	0.132	0.0281025
ENSG00000197530	MIB2	chr1:1628018-1628399;1628018-1628179;1628272-1628399;+	RI	0.126	1.84812e-07
ENSG00000239779	WBP1	chr2:74459437-74459745;74459437-74459552;74459642-74459745;+	RI	0.202	0.0068657
ENSG00000159214	CCDC24	chr1:43995600-43995856;43995600-43995670;43995777-43995856;+	RI	0.183	0.0217878
ENSG00000204396	VWA7	chr6:31766244-31766764;31766244-31766384;31766462-31766764;-	RI	-0.125	0.0230182
ENSG00000198707	CEP290	chr12:88118482-88120276;88118482-88118570;88120113-88120276;-	RI	-0.177	0.0244018
ENSG00000137474	MYO7A	chr11:77211820-77213035;77211820-77211937;77212951-77213035;+	RI	0.198	0.0472766
ENSG00000205250	E2F4	chr16:67192760-67193170;67192760-67192870;67193008-67193170;+	RI	0.107	0.0295513
ENSG00000151694	ADAM17	chr2:9521202-9523338;9521202-9521316;9523248-9523338;-	RI	-0.171	0.0576495
ENSG00000182325	FBXL6	chr8:144356989-144357502;144356989-144357121;144357438-144357502;-	RI	-0.117	0.00328701
ENSG00000075624	ACTB	chr7:5528280-5529400;5528280-5528671;5529160-5529400;-	RI	-0.121	0.0213545
ENSG00000172613	RAD9A	chr11:67395911-67396175;67395911-67396021;67396110-67396175;+	RI	-0.189	6.95285e-05
ENSG00000172432	GTPBP2	chr6:43624887-43625560;43624887-43625062;43625362-43625560;-	RI	0.162	0.0439786
ENSG00000144061	NPHP1	chr2:110143541-110144569;110143541-110143641;110144492-110144569;-	RI	0.104	0.0576495
ENSG00000089820	ARHGAP4	chrX:153913217-153913600;153913217-153913302;153913408-153913600;-	RI	-0.203	7.08348e-05
ENSG00000010270	STARD3NL	chr7:38215027-38217305;38215027-38215105;38217187-38217305;+	RI	0.237	0.00890202
ENSG00000215039	CD27-AS1	chr12:6446960-6448150;6446960-6447087;6448036-6448150;-	RI	0.222	0.00121423
ENSG00000055118	KCNH2	chr7:150950920-150951835;150950920-150951120;150951447-150951835;-	RI	0.128	0.00399503
ENSG00000167393	PPP2R3B	chrX:341306-341931;341306-341396;341882-341931;-	RI	0.294	0.0360612
ENSG00000094631	HDAC6	chrX:48805630-48806464;48805630-48805671;48806367-48806464;+	RI	0.134	0.0354996
ENSG00000204271	SPIN3	chrX:56978291-56978660;56978291-56978421;56978579-56978660;-	RI	-0.194	0.00219735
ENSG00000147099	HDAC8	chrX:72567581-72568030;72567581-72567796;72567888-72568030;-	RI	0.269	0.00111365
ENSG00000102125	TAZ	chrX:154413206-154413567;154413206-154413358;154413481-154413567;+	RI	-0.126	0.00329186
ENSG00000111653	ING4	chr12:6652661-6653050;6652661-6652770;6652944-6653050;-	RI	0.175	1.84812e-07
ENSG00000182208	MOB2	chr11:1480392-1480885;1480392-1480486;1480724-1480885;-	RI	0.11	2.46562e-06

## Sheet: Fig.6c
Condition	Sample ID		AS event	ggsashimi.py (-c)		Gene symbol	AS coordinates	DPSI	FDR		ANK2 miE (PSI)
CTRL	PEC_ASD_UCLA_PFC_mRNA_HiSeq2000_AN00142_ba9_3rd		ANK2 miE	4:113311254-113317809		ANK2 miE	chr4:113313683-113313695;113311254-113311399;113317706-113317809;+	-0.119	0.0556711		CTRL	ASD
CTRL	PEC_ASD_UCLA_PFC_mRNA_HiSeq2000_AN01410_ba9_67										0.331	0.098
CTRL	PEC_ASD_UCLA_PFC_mRNA_HiSeq2000_AN10723_ba9_1st										0.322	0.352
CTRL	PEC_ASD_UCLA_PFC_mRNA_HiSeq2000_AN11864_ba9_3rd										0.291	0.295
CTRL	PEC_ASD_UCLA_PFC_mRNA_HiSeq2000_AN15088_ba9_1st										0.549	0.149
CTRL	PEC_ASD_UCLA_PFC_mRNA_HiSeq2000_UMB1578_ba9_2nd										0.21	0.149
CTRL	PEC_ASD_UCLA_PFC_mRNA_HiSeq2000_AN10679_ba9_1st										0.269	0.237
CTRL	PEC_ASD_UCLA_PFC_mRNA_HiSeq2000_AN19442_ba9_3rd										0.339	0.213
ASD	PEC_ASD_UCLA_PFC_mRNA_HiSeq2000_AN01971_ba9_1st										0.247	0.198
ASD	PEC_ASD_UCLA_PFC_mRNA_HiSeq2000_AN08043_ba9_1st										0.321	0.165
ASD	PEC_ASD_UCLA_PFC_mRNA_HiSeq2000_AN09714_ba9_1st										0.468	0.305
ASD	PEC_ASD_UCLA_PFC_mRNA_HiSeq2000_AN17254_ba9_98
ASD	PEC_ASD_UCLA_PFC_mRNA_HiSeq2000_AN17515_ba9_1st
ASD	PEC_ASD_UCLA_PFC_mRNA_HiSeq2000_UMB5027_ba9_1st
ASD	PEC_ASD_UCLA_PFC_mRNA_HiSeq2000_UMB5115_ba9_2nd
ASD	UMB5303_ba9

## Sheet: Fig.6d
Gene ID	Gene symbol	AS coordinates	AS type	DPSI	FDR		Srrm DKD N2a cells	Total [#]	Mis-spliced [#]	Mis-spliced/Total [%]
ENSMUSG00000035173	CCDC186	chr19:56808060-56808190;56801884-56801989;56821987-56822190;-	SE	0.628	0.0200841		SE	52559	788	1.49927
ENSMUSG00000024985	TCF7L2	chr19:55925976-55926049;55924529-55924580;55931433-55932195;+	SE	0.498	0.0424399		A3SS	4312	87	2.01763
ENSMUSG00000024983	VTI1A	chr19:55387188-55387209;55380941-55381019;55391783-55391868;+	SE	-0.341	7.62774e-13		A5SS	2663	36	1.35186
ENSMUSG00000024983	VTI1A	chr19:55391783-55391868;55380941-55381019;55446177-55446979;+	SE	-0.102	0.0348717		MXE	8626	126	1.4607
ENSMUSG00000025026	ADD3	chr19:53244309-53244405;53242503-53242627;53244997-53246940;+	SE	-0.175	2.03547e-06		RI	3110	40	1.28617
ENSMUSG00000025050	PCGF6	chr19:47042121-47042139;47040043-47040142;47042765-47042793;-	SE	-0.22	1.00431e-08		ALL	71270	1077	1.51115
ENSMUSG00000003559	AS3MT	chr19:46709546-46709683;46707755-46707799;46715188-46715270;+	SE	-0.54	0.00862636
ENSMUSG00000025019	LCOR	chr19:41545874-41546007;41528560-41528640;41555607-41555701;+	SE	-0.119	0.0232705
ENSMUSG00000025006	SORBS1	chr19:40309580-40310333;40299462-40299521;40311668-40311863;-	SE	-0.101	0.00245025
ENSMUSG00000025006	SORBS1	chr19:40382755-40382782;40382520-40382633;40393387-40393516;-	SE	-0.184	6.4288e-07
ENSMUSG00000039652	CPEB3	chr19:37105790-37105814;37088419-37088587;37126331-37126388;-	SE	-0.615	6.56789e-05
ENSMUSG00000040451	SGMS1	chr19:32156569-32156647;32129540-32129694;32159523-32160223;-	SE	-0.56	0.000288359
ENSMUSG00000052387	TRPM3	chr19:22925895-22926070;22918602-22918854;22978291-22978442;+	SE	0.238	0.0242254
ENSMUSG00000052387	TRPM3	chr19:22925895-22926106;22918602-22918854;22978291-22978442;+	SE	0.294	0.0134431
ENSMUSG00000039126	PRUNE2	chr19:17212291-17212330;17211677-17211713;17216325-17216373;+	SE	-0.314	0.0025628
ENSMUSG00000039126	PRUNE2	chr19:17212291-17212330;17211677-17211713;17220783-17221809;+	SE	-0.687	1.01069e-05
ENSMUSG00000039126	PRUNE2	chr19:17216325-17216373;17211677-17211713;17220783-17221809;+	SE	-0.266	0.000101386
ENSMUSG00000024948	MAP4K2	chr19:6343103-6343176;6342743-6342786;6343460-6343523;+	SE	-0.288	0.00222621
ENSMUSG00000024948	MAP4K2	chr19:6343254-6343386;6342743-6342786;6343460-6343521;+	SE	-0.135	0.0153334
ENSMUSG00000024818	SLC25A45	chr19:5878606-5878691;5877825-5878095;5879848-5879892;+	SE	-0.188	0.00953123
ENSMUSG00000024889	RCE1	chr19:4623500-4623576;4622843-4623242;4623825-4623897;-	SE	0.113	0.00480019
ENSMUSG00000041607	MBP	chr18:82575600-82575633;82575171-82575207;82578935-82579058;+	SE	-0.498	0.0030807
ENSMUSG00000025420	KATNAL2	chr18:77011989-77012104;77010040-77011045;77047173-77047243;-	SE	-0.325	0.000924474
ENSMUSG00000044906	4930503L19RIK	chr18:70463961-70464064;70452212-70453388;70467330-70467456;-	SE	-0.199	0.0408623
ENSMUSG00000042439	ZFP532	chr18:65582726-65582809;65581741-65581898;65622983-65623371;+	SE	-0.807	0.000201129
ENSMUSG00000042439	ZFP532	chr18:65651559-65651722;65644192-65644369;65656350-65656632;+	SE	-0.109	0.0399332
ENSMUSG00000024603	DCTN4	chr18:60545356-60545377;60544038-60544146;60545747-60545821;+	SE	-0.371	0
ENSMUSG00000024592	C330018D20RIK	chr18:56967092-56967189;56958522-56958579;56973383-56973484;-	SE	0.49	0.0108599
ENSMUSG00000060450	RNF14	chr18:38297499-38297575;38292566-38292692;38299753-38299926;+	SE	-0.618	7.97989e-05
ENSMUSG00000041225	ARHGAP12	chr18:6111684-6112439;6069830-6070091;6135803-6135888;-	SE	0.128	0.034383
ENSMUSG00000024044	EPB41L3	chr17:69273881-69273917;69270610-69270664;69274100-69274166;+	SE	-0.349	1.27998e-12
ENSMUSG00000024044	EPB41L3	chr17:69273881-69273917;69270610-69270664;69274703-69274895;+	SE	-0.485	0
ENSMUSG00000024044	EPB41L3	chr17:69273881-69273917;69270610-69270664;69284538-69284916;+	SE	-0.437	0
ENSMUSG00000024044	EPB41L3	chr17:69274100-69274166;69270610-69270664;69274703-69274895;+	SE	-0.265	0
ENSMUSG00000023940	SGO1	chr17:53687989-53688120;53687559-53687858;53689179-53689278;-	SE	0.151	0.0259175
ENSMUSG00000012296	TJAP1	chr17:46260879-46260909;46260094-46260202;46261135-46261202;-	SE	-0.455	4.42817e-05
ENSMUSG00000018820	ZFYVE27	chr19:42185619-42185640;42184117-42184189;42185804-42185949;+	SE	-0.341	0
ENSMUSG00000024462	GABBR1	chr17:37049776-37049797;37048420-37048606;37050998-37051159;+	SE	-0.415	1.56101e-12
ENSMUSG00000024462	GABBR1	chr17:37067213-37067364;37064659-37064737;37067775-37067908;+	SE	-0.228	0.000800191
ENSMUSG00000058392	RRP1B	chr17:32048552-32048638;32036099-32036604;32049948-32050078;+	SE	0.882	0.000345323
ENSMUSG00000052712	BC004004	chr17:29277856-29277947;29268787-29269002;29294006-29294016;+	SE	0.138	0.0432496
ENSMUSG00000052712	BC004004	chr17:29282059-29282267;29268824-29269002;29294006-29294161;+	SE	0.116	0.0446718
ENSMUSG00000052712	BC004004	chr17:29282677-29282891;29268787-29269002;29294006-29294016;+	SE	0.112	0.0287849
ENSMUSG00000067629	SYNGAP1	chr17:26944632-26944754;26941252-26941518;26952561-26952653;+	SE	-0.367	0.00103804
ENSMUSG00000067629	SYNGAP1	chr17:26961068-26961110;26960342-26960521;26961435-26962498;+	SE	-0.116	0.000900395
ENSMUSG00000032855	PKD1	chr17:24572617-24576243;24571975-24572109;24576437-24576587;+	SE	-0.214	0.0131416
ENSMUSG00000014767	TBP	chr17:15501311-15501357;15501153-15501202;15502964-15503128;+	SE	-0.143	0.025879
ENSMUSG00000014426	MAP3K4	chr17:12242649-12242805;12239969-12240070;12243499-12243596;-	SE	-0.128	2.4583e-05
ENSMUSG00000035629	RUBCN	chr16:32841536-32841581;32838237-32838353;32842997-32843531;-	SE	-0.183	0.00150934
ENSMUSG00000022770	DLG1	chr16:31771756-31771855;31743105-31743270;31781781-31781835;+	SE	0.107	0.000128208
ENSMUSG00000022770	DLG1	chr16:31847635-31847669;31846836-31846933;31853842-31853884;+	SE	-0.587	0
ENSMUSG00000022770	DLG1	chr16:31854652-31854688;31853842-31853884;31856440-31856491;+	SE	-0.121	0
ENSMUSG00000033653	VPS8	chr16:21531279-21531362;21527465-21527592;21533062-21533161;+	SE	0.124	0.0118066
ENSMUSG00000075704	TXNRD2	chr16:18472793-18472886;18472153-18472249;18474681-18474687;+	SE	-0.143	0.0360011
ENSMUSG00000000325	ARVCF	chr16:18400780-18400798;18400084-18400253;18401566-18401638;+	SE	-0.353	0
ENSMUSG00000000325	ARVCF	chr16:18405101-18405221;18404459-18404545;18405606-18406747;+	SE	-0.129	0.0158177
ENSMUSG00000071073	LRRC73	chr17:46255178-46255339;46253530-46254616;46255658-46255781;+	SE	-0.341	0.000569907
ENSMUSG00000012114	MED15	chr16:17680548-17680761;17674404-17674658;17683158-17683188;-	SE	-0.158	0.0178351
ENSMUSG00000022771	PPIL2	chr16:17109644-17109694;17100255-17100307;17111142-17111213;-	SE	0.177	0.00243572
ENSMUSG00000022789	DNM1L	chr16:16318444-16318477;16316601-16316778;16319451-16319508;-	SE	-0.172	0.000187341
ENSMUSG00000050908	TVP23A	chr16:10446929-10447009;10428658-10428803;10447224-10447327;-	SE	-0.194	0.0416924
ENSMUSG00000016664	PACSIN2	chr15:83383622-83383628;83381761-83381883;83384986-83385091;-	SE	-0.336	0
ENSMUSG00000022420	DNAL4	chr15:79765786-79765853;79764815-79765021;79774358-79774622;-	SE	0.127	0.000984485
ENSMUSG00000022335	ZFAT	chr15:68212613-68212844;68187050-68187236;68224766-68224943;-	SE	-0.186	0.0168616
ENSMUSG00000022377	ASAP1	chr15:64153843-64153852;64152829-64152930;64158881-64159004;-	SE	-0.554	0
ENSMUSG00000022377	ASAP1	chr15:64153843-64153852;64152829-64152930;64158917-64159004;-	SE	-0.64	0
ENSMUSG00000022422	DSCC1	chr15:55083404-55083593;55083045-55083098;55084048-55084187;-	SE	0.271	3.24776e-07
ENSMUSG00000037386	RIMS2	chr15:39586533-39586785;39585184-39585762;39616268-39616300;+	SE	-0.246	1.69886e-12
ENSMUSG00000037386	RIMS2	chr15:39610063-39610141;39586706-39586785;39616268-39616410;+	SE	0.38	8.10579e-06
ENSMUSG00000024381	BIN1	chr18:32414944-32415037;32414182-32414290;32419842-32419928;+	SE	-0.193	5.42068e-06
ENSMUSG00000024381	BIN1	chr18:32429699-32429723;32426223-32426352;32431670-32431742;+	SE	-0.55	0
ENSMUSG00000024381	BIN1	chr18:32429699-32429723;32426223-32426352;32431982-32432093;+	SE	-0.7	6.94053e-07
ENSMUSG00000024381	BIN1	chr18:32430749-32430857;32426223-32426352;32431670-32431742;+	SE	-0.258	0
ENSMUSG00000024078	TTC27	chr17:74835332-74835385;74799183-74799411;74856408-74856606;+	SE	-1	2.04569e-07
ENSMUSG00000021180	RPS6KA5	chr12:100678517-100678589;100654270-100654489;100724780-100725028;-	SE	-0.152	0.0247995
ENSMUSG00000051166	EML5	chr12:98819860-98819869;98817819-98817898;98821599-98821614;-	SE	-0.479	0
ENSMUSG00000051166	EML5	chr12:98819860-98819869;98817819-98817898;98824633-98824760;-	SE	-0.86	0
ENSMUSG00000051166	EML5	chr12:98821599-98821614;98817819-98817898;98824633-98824760;-	SE	-0.365	0
ENSMUSG00000057265	BBOF1	chr12:84426707-84427201;84425135-84425280;84428342-84428444;+	SE	-0.557	0.00540581
ENSMUSG00000057265	BBOF1	chr12:84428342-84428444;84425135-84425280;84430004-84430079;+	SE	0.397	0.0398417
ENSMUSG00000013236	PTPRS	chr17:56427790-56427817;56426386-56426504;56427938-56428132;-	SE	-0.46	0.000277654
ENSMUSG00000021066	ATL1	chr12:69960547-69960562;69959040-69959472;69963227-69966417;+	SE	-0.52	0.00479715
ENSMUSG00000022635	ZCRB1	chr15:93395586-93395615;93387746-93387859;93398162-93398301;-	SE	-0.83	2.60176e-09
ENSMUSG00000022607	PTK2	chr15:73211986-73211995;73210741-73210897;73215978-73216085;-	SE	-0.13	7.39037e-06
ENSMUSG00000022607	PTK2	chr15:73275620-73275641;73274486-73274584;73276856-73276913;-	SE	-0.231	0
ENSMUSG00000022607	PTK2	chr15:73282217-73282235;73276856-73276913;73292034-73292087;-	SE	-0.38	0
ENSMUSG00000022607	PTK2	chr15:73360025-73360337;73330848-73331015;73391758-73391880;-	SE	0.458	0.00225041
ENSMUSG00000022607	PTK2	chr15:73365040-73365195;73330848-73331015;73391758-73391880;-	SE	0.446	0.00236673
ENSMUSG00000022607	PTK2	chr15:73365040-73365195;73330848-73331015;73392343-73392447;-	SE	-0.422	0.00191614
ENSMUSG00000022607	PTK2	chr15:73391758-73391880;73330848-73331015;73392343-73392447;-	SE	-0.252	0.0256185
ENSMUSG00000022607	PTK2	chr15:73391758-73391880;73330848-73331015;73423008-73423078;-	SE	-0.516	0.0167795
ENSMUSG00000020954	STRN3	chr12:51633578-51633719;51629373-51629507;51647993-51648135;-	SE	-0.112	0.0348586
ENSMUSG00000020598	NRCAM	chr12:44535056-44535074;44532427-44532659;44537250-44537346;+	SE	-0.727	2.30051e-09
ENSMUSG00000022892	APP	chr16:85040250-85040307;85030231-85030365;85043575-85043743;-	SE	0.113	0.00139057
ENSMUSG00000035954	DOCK4	chr12:40794596-40794623;40790075-40790161;40794767-40794863;+	SE	-0.696	0
ENSMUSG00000055762	EEF1D	chr15:75902678-75903808;75901131-75901255;75905885-75905900;-	SE	-0.205	4.6647e-11
ENSMUSG00000055762	EEF1D	chr15:75902678-75903818;75901131-75901252;75909244-75909340;-	SE	-0.615	0
ENSMUSG00000055762	EEF1D	chr15:75902678-75903818;75901131-75901255;75909244-75909340;-	SE	-0.282	0
ENSMUSG00000055762	EEF1D	chr15:75905885-75905900;75901131-75901252;75909244-75909335;-	SE	-0.173	0
ENSMUSG00000055762	EEF1D	chr15:75905885-75905900;75901131-75901252;75909459-75909547;-	SE	-0.559	8.66605e-05
ENSMUSG00000055762	EEF1D	chr15:75905885-75905900;75901131-75901255;75909244-75909335;-	SE	-0.231	0
ENSMUSG00000055762	EEF1D	chr15:75905885-75905900;75901131-75901255;75909459-75909547;-	SE	-0.472	0
ENSMUSG00000066643	WDR35	chr12:8995639-8995672;8989904-8990090;8996068-8996129;+	SE	-0.375	0
ENSMUSG00000020658	EFR3B	chr12:3975335-3975467;3973607-3973675;3977118-3977194;-	SE	0.218	0.0200243
ENSMUSG00000020658	EFR3B	chr12:3976714-3976876;3973607-3973675;3977118-3977194;-	SE	0.146	0.0181232
ENSMUSG00000032999	NLRP4F	chr13:65187440-65187608;65184962-65185133;65190224-65190265;-	SE	0.239	0.00931383
ENSMUSG00000021458	AOPEP	chr13:63273225-63273349;63272500-63272656;63282141-63282258;+	SE	0.219	0.0274403
ENSMUSG00000021481	ZFP346	chr13:55113677-55113770;55105310-55105518;55130533-55130627;+	SE	0.621	0.00274852
ENSMUSG00000025871	4833439L19RIK	chr13:54561692-54561871;54556193-54556651;54564514-54564621;-	SE	0.103	0.0085685
ENSMUSG00000025871	4833439L19RIK	chr13:54564184-54564272;54559197-54559324;54565181-54565356;-	SE	0.545	0.0463142
ENSMUSG00000021375	KIF13A	chr13:46780625-46780664;46778893-46778993;46785245-46785392;-	SE	0.121	0.0357676
ENSMUSG00000021420	FARS2	chr13:36148360-36148444;36117874-36118005;36232121-36232281;+	SE	0.254	0.0198831
ENSMUSG00000101892	9130401M01RIK	chr15:58031983-58032148;58028811-58029044;58034083-58034190;-	SE	0.385	0.000162258
ENSMUSG00000051510	MAFG	chr11:120629985-120630016;120629817-120629881;120630487-120630636;-	SE	-0.28	6.07077e-09
ENSMUSG00000049957	CCDC137	chr11:120459709-120459855;120458611-120458745;120459953-120460004;+	SE	-0.397	0.0214961
ENSMUSG00000061306	SLC38A10	chr11:120108466-120108490;120106433-120106610;120109431-120109536;-	SE	-0.36	3.133e-13
ENSMUSG00000061306	SLC38A10	chr11:120132676-120132859;120116864-120117021;120150979-120151312;-	SE	0.191	0.0412844
ENSMUSG00000050312	NSUN3	chr16:62771698-62771736;62770691-62770812;62776287-62776383;-	SE	0.152	0.00707051
ENSMUSG00000018861	FDXR	chr11:115270014-115270099;115269696-115269896;115270322-115270430;-	SE	-0.104	0.0318775
ENSMUSG00000041592	SDK2	chr11:113823370-113823427;113821575-113821677;113825014-113825150;-	SE	-0.117	0.0279813
ENSMUSG00000020717	PECAM1	chr11:106662001-106662024;106654217-106655162;106679548-106679611;-	SE	0.389	0.0238274
ENSMUSG00000069631	STRADA	chr11:106180954-106180983;106173678-106173781;106184561-106184619;-	SE	-0.377	0
ENSMUSG00000069631	STRADA	chr11:106180954-106180983;106173678-106173781;106187100-106187180;-	SE	-0.173	0.0481543
ENSMUSG00000069631	STRADA	chr11:106180954-106180983;106173678-106173781;106187124-106187180;-	SE	-0.147	0.00244648
ENSMUSG00000040838	GM11639	chr11:105038312-105038417;105037838-105037892;105040933-105040987;+	SE	-0.552	0.000311178
ENSMUSG00000040838	GM11639	chr11:105044884-105044989;105043335-105043389;105046504-105046558;+	SE	-0.275	0.0162209
ENSMUSG00000018411	MAPT	chr11:104287122-104287209;104282367-104282480;104302360-104302410;+	SE	0.203	5.4941e-07
ENSMUSG00000018411	MAPT	chr11:104289907-104289994;104287122-104287209;104294858-104294924;+	SE	0.137	0.00167669
ENSMUSG00000018411	MAPT	chr11:104318156-104318249;104310268-104310534;104321350-104321432;+	SE	0.207	2.98793e-07
ENSMUSG00000019302	ATP6V0A1	chr11:101049458-101049476;101048417-101048525;101055025-101055143;+	SE	-0.526	0
ENSMUSG00000020866	CACNA1G	chr11:94416625-94416704;94416405-94416527;94417154-94417288;-	SE	-0.257	0.028248
ENSMUSG00000020866	CACNA1G	chr11:94416840-94416911;94416405-94416527;94417154-94417187;-	SE	-0.535	0.000992173
ENSMUSG00000020866	CACNA1G	chr11:94439708-94439777;94438104-94438189;94442729-94442885;-	SE	-0.255	0.0153334
ENSMUSG00000018068	INTS2	chr11:86257203-86257415;86256442-86256497;86257517-86257575;-	SE	0.141	0.00462566
ENSMUSG00000020527	MYO19	chr11:84895267-84895364;84894549-84894652;84897120-84897211;+	SE	0.279	0.000467608
ENSMUSG00000020527	MYO19	chr11:84895477-84895554;84894549-84894652;84897120-84897211;+	SE	0.508	2.98014e-05
ENSMUSG00000020532	ACACA	chr11:84290287-84290311;84280391-84280510;84292890-84293034;+	SE	-0.208	1.93156e-05
ENSMUSG00000064043	TRERF1	chr17:47141131-47141184;47140941-47140965;47141823-47141909;+	SE	0.343	0.0489628
ENSMUSG00000000632	SEZ6	chr11:77977244-77977283;77976743-77976941;77977536-77977654;+	SE	0.262	0.00629863
ENSMUSG00000000631	MYO18A	chr11:77815855-77815891;77777292-77778314;77817618-77817706;+	SE	-0.251	0.00862887
ENSMUSG00000000631	MYO18A	chr11:77815855-77815999;77777292-77778314;77817618-77817706;+	SE	-0.274	4.75013e-05
ENSMUSG00000000631	MYO18A	chr11:77822662-77822674;77821041-77821186;77823275-77823446;+	SE	-0.413	1.11653e-09
ENSMUSG00000000631	MYO18A	chr11:77822665-77822674;77821041-77821186;77823275-77823446;+	SE	-0.957	8.53296e-09
ENSMUSG00000011877	GIT1	chr11:77502828-77502855;77500987-77501114;77503017-77503066;+	SE	-0.547	0
ENSMUSG00000020849	YWHAE	chr11:75755573-75755652;75732912-75733091;75759291-75759428;+	SE	0.617	0.00212566
ENSMUSG00000001323	SRR	chr11:74912961-74913132;74911268-74911395;74925618-74925703;-	SE	0.177	0.0242254
ENSMUSG00000040712	CAMTA2	chr11:70670890-70670911;70670548-70670736;70671007-70671079;-	SE	-0.694	1.35958e-09
ENSMUSG00000020831	0610010K14RIK	chr11:70235695-70235760;70235205-70235464;70236023-70236211;-	SE	0.262	0.0228945
ENSMUSG00000020776	FBF1	chr11:116167132-116167228;116165831-116165912;116167561-116168148;-	SE	-0.133	0.0292014
ENSMUSG00000020898	CTC1	chr11:69020509-69020665;69015953-69016114;69021029-69021193;+	SE	-0.721	0.00045954
ENSMUSG00000023007	PRPF40B	chr15:99301786-99301984;99295240-99295273;99303282-99303363;+	SE	0.322	0.00369115
ENSMUSG00000023007	PRPF40B	chr15:99301786-99301984;99295270-99295428;99304040-99304184;+	SE	0.39	0.00755448
ENSMUSG00000036860	MRPL55	chr11:59204171-59204255;59202488-59202659;59205648-59205888;+	SE	-0.13	0.0154459
ENSMUSG00000018583	G3BP1	chr11:55487478-55487560;55469684-55469801;55491963-55492054;+	SE	0.503	0.00166131
ENSMUSG00000004018	FANCL	chr11:26407547-26407648;26386134-26387310;26422407-26422460;+	SE	0.302	0.0278021
ENSMUSG00000042302	EHBP1	chr11:22151787-22151892;22151066-22151189;22169034-22169174;-	SE	-0.311	0.00013347
ENSMUSG00000009079	EWSR1	chr11:5091459-5091477;5087959-5088146;5091858-5091982;-	SE	-0.106	0
ENSMUSG00000009073	NF2	chr11:4780577-4780622;4767664-4768273;4782186-4782352;-	SE	0.18	0.0251628
ENSMUSG00000009073	NF2	chr11:4780577-4780622;4772333-4772638;4782186-4782352;-	SE	-0.149	0.0416924
ENSMUSG00000038145	SNRK	chr9:122131892-122131942;122117265-122117407;122136905-122137601;+	SE	0.216	0.008508
ENSMUSG00000044712	SLC38A6	chr12:73343668-73343748;73341706-73341760;73344792-73344893;+	SE	0.186	0.0063988
ENSMUSG00000024766	LIPO3	chr19:33558264-33558336;33557106-33557178;33583046-33583164;-	SE	-0.15	0.0380257
ENSMUSG00000023473	CELSR3	chr9:108838759-108838774;108838463-108838565;108839999-108840094;+	SE	-0.219	0.000261479
ENSMUSG00000032570	ATP2C1	chr9:105493542-105493554;105469106-105470147;105494414-105494482;-	SE	-0.159	0.000809837
ENSMUSG00000032463	FAIM	chr9:98990914-98990971;98986373-98986512;98992100-98992233;+	SE	-0.203	0
ENSMUSG00000040433	ZBTB38	chr9:96732247-96732313;96682769-96689029;96751301-96751383;-	SE	-0.272	0.00990489
ENSMUSG00000032411	TFDP2	chr9:96223093-96223198;96202130-96202188;96273838-96273942;+	SE	0.168	0.0303164
ENSMUSG00000032411	TFDP2	chr9:96247049-96247088;96223093-96223198;96273838-96273942;+	SE	-0.292	0.000918483
ENSMUSG00000032411	TFDP2	chr9:96247049-96247088;96232681-96232748;96287600-96287722;+	SE	0.518	0.00124014
ENSMUSG00000033419	SNAP91	chr9:86790055-86790139;86783299-86783434;86791953-86792025;-	SE	-0.583	0.000221732
ENSMUSG00000033419	SNAP91	chr9:86790055-86790139;86783299-86783434;86804454-86804567;-	SE	-0.181	0
ENSMUSG00000033419	SNAP91	chr9:86798537-86798699;86793356-86793464;86804454-86804567;-	SE	-0.101	0.0161553
ENSMUSG00000033419	SNAP91	chr9:86798829-86798844;86783299-86783434;86804454-86804567;-	SE	-0.104	0.000783928
ENSMUSG00000033419	SNAP91	chr9:86798829-86798844;86798537-86798699;86804454-86804567;-	SE	-0.268	0
ENSMUSG00000032258	LCA5	chr9:83428879-83428948;83426748-83426961;83441040-83441116;-	SE	-0.129	0.0167081
ENSMUSG00000021504	B4GALT7	chr13:55604119-55604382;55600064-55600192;55608697-55608802;+	SE	-0.244	0.00817437
ENSMUSG00000020387	JADE2	chr11:51854879-51854967;51848993-51849051;51857031-51857125;-	SE	0.152	0.0494477
ENSMUSG00000032350	GCLC	chr9:77766166-77766299;77763982-77764161;77775078-77775191;+	SE	-0.613	0.00242414
ENSMUSG00000062151	UNC13C	chr9:73699100-73699270;73694870-73694986;73734403-73734545;-	SE	-0.5	0.00722864
ENSMUSG00000049659	AFTPH	chr11:20696750-20696831;20692464-20692588;20698312-20698373;-	SE	-0.176	0.000233015
ENSMUSG00000025237	PARP6	chr9:59641023-59641810;59640039-59640149;59648829-59648909;+	SE	-0.365	0.0046946
ENSMUSG00000025237	PARP6	chr9:59641740-59641810;59640039-59640149;59648829-59648909;+	SE	-0.385	0.000317994
ENSMUSG00000025237	PARP6	chr9:59641740-59641810;59641023-59641096;59648829-59648909;+	SE	-0.415	1.19902e-13
ENSMUSG00000032340	NEO1	chr9:58902082-58902115;58899164-58899233;58902913-58903108;-	SE	-0.195	0
ENSMUSG00000032336	NPTN	chr9:58627833-58627928;58582406-58582526;58650496-58650518;+	SE	-0.185	0.0250549
ENSMUSG00000032336	NPTN	chr9:58640668-58640802;58582435-58582526;58650496-58650518;+	SE	-0.183	0.0301436
ENSMUSG00000037716	CCDC33	chr9:58098514-58098678;58086323-58086676;58114296-58114360;-	SE	-0.448	0.000305403
ENSMUSG00000060594	LAYN	chr9:51076321-51076345;51073847-51074145;51076885-51077047;-	SE	-0.298	0.000118729
ENSMUSG00000032076	CADM1	chr9:47829376-47829409;47818733-47818817;47848166-47848298;+	SE	-0.179	0.00341035
ENSMUSG00000034908	SIDT2	chr9:45947540-45947552;45946983-45947055;45947835-45947888;-	SE	-0.312	0.0130161
ENSMUSG00000017119	NBR1	chr11:101560432-101560451;101556057-101556291;101562296-101562319;+	SE	-0.143	0.020588
ENSMUSG00000097870	GM26868	chr9:56608941-56609085;56606692-56606746;56612016-56614473;+	SE	-0.32	0.000330599
ENSMUSG00000035919	BBS9	chr9:22648019-22648034;22645963-22646068;22655224-22655365;+	SE	-0.729	0
ENSMUSG00000073468	SFT2D1	chr17:8317849-8317871;8311138-8311285;8318843-8318930;+	SE	-0.244	0
ENSMUSG00000073468	SFT2D1	chr17:8317849-8317871;8311138-8311285;8320599-8320681;+	SE	-0.621	4.80028e-08
ENSMUSG00000073468	SFT2D1	chr17:8318843-8318930;8311101-8311285;8319418-8319501;+	SE	-0.232	0.0110034
ENSMUSG00000073468	SFT2D1	chr17:8319418-8319501;8311101-8311285;8320599-8320681;+	SE	-0.233	0.00345556
ENSMUSG00000032185	CARM1	chr9:21587850-21587919;21587507-21587585;21588048-21588200;+	SE	-0.119	1.70784e-09
ENSMUSG00000045519	ZFP560	chr9:20349580-20349663;20345135-20349159;20350531-20350612;-	SE	-0.249	0.0121862
ENSMUSG00000031925	MAML2	chr9:13697173-13697377;13619989-13621675;13702243-13702355;+	SE	-0.27	0.0160266
ENSMUSG00000025558	DOCK9	chr14:121544575-121544583;121542045-121543625;121545965-121546104;-	SE	-0.566	0
ENSMUSG00000025558	DOCK9	chr14:121592393-121592427;121591811-121591948;121594335-121594383;-	SE	-0.541	0.0180666
ENSMUSG00000022124	FBXL3	chr14:103095192-103095541;103092303-103092426;103099355-103099566;-	SE	-0.143	2.39205e-09
ENSMUSG00000041831	SYTL3	chr17:6705893-6706018;6702879-6702958;6709096-6709231;+	SE	-0.336	0.016514
ENSMUSG00000042590	IPO11	chr13:106891615-106891768;106886666-106886757;106895804-106895875;-	SE	0.162	0.0277433
ENSMUSG00000097589	DLEU2	chr14:61643963-61644059;61643415-61643455;61648617-61648822;-	SE	0.182	0.00541099
ENSMUSG00000021969	ZDHHC20	chr14:57850144-57850180;57846920-57847062;57856609-57856730;-	SE	-0.539	0
ENSMUSG00000079197	PSME2	chr14:55589480-55589705;55588443-55588512;55590032-55590095;-	SE	-0.128	4.88516e-05
ENSMUSG00000022641	BBX	chr16:50210444-50210534;50209084-50209144;50220444-50220593;-	SE	0.277	5.85346e-10
ENSMUSG00000049807	ARHGAP23	chr11:97491643-97491666;97491133-97491230;97493050-97493082;+	SE	-0.21	0.0238274
ENSMUSG00000113986	GM31333	chr12:29164760-29164910;29163801-29163847;29166191-29166316;+	SE	0.662	0.0349208
ENSMUSG00000094151	GM7233	chr14:43182718-43182900;43181903-43182035;43186860-43187988;+	SE	1	2.4078e-07
ENSMUSG00000034940	SYNRG	chr11:83985248-83985551;83982195-83982307;83987912-83987990;+	SE	0.387	0.0195761
ENSMUSG00000021936	MAPK8	chr14:33402864-33402923;33390937-33393107;33447014-33447142;-	SE	-0.336	0.0378529
ENSMUSG00000025290	RPS24	chr14:24495429-24495449;24493382-24493493;24495774-24495823;+	SE	-0.103	0
ENSMUSG00000039367	SEC24C	chr14:20685211-20685280;20683884-20684021;20686508-20686610;+	SE	-0.102	0.0028606
ENSMUSG00000007035	MSH5	chr17:35045113-35045176;35044316-35044438;35045293-35045374;-	SE	0.485	0.0141923
ENSMUSG00000090691	GM3667	chr14:6875025-6875160;6874129-6874292;6889819-6889962;-	SE	-0.132	0.0160382
ENSMUSG00000020594	PUM2	chr12:8678169-8678231;8677533-8677596;8698090-8698159;+	SE	0.504	0.0159243
ENSMUSG00000031824	6430548M08RIK	chr8:120157467-120157497;120156296-120156374;120159958-120160039;+	SE	-0.26	0.00236448
ENSMUSG00000046844	VAT1L	chr8:114228285-114228322;114205633-114205947;114230205-114230319;+	SE	-0.491	0.0445401
ENSMUSG00000031730	DHODH	chr8:109602150-109602214;109601644-109601738;109603302-109603502;-	SE	0.789	0.000225633
ENSMUSG00000014782	PLEKHG4	chr8:105374752-105374899;105373818-105373862;105375463-105375855;+	SE	-0.452	0.000428237
ENSMUSG00000055932	FTO	chr8:91441662-91441806;91313524-91313620;91522771-91522896;+	SE	-0.588	0.00493441
ENSMUSG00000059811	ATL2	chr17:79850886-79850901;79849318-79850793;79852524-79852956;-	SE	-0.224	4.66818e-13
ENSMUSG00000033335	DNM2	chr9:21478898-21479037;21478280-21478348;21480406-21480545;+	SE	0.21	8.56814e-05
ENSMUSG00000033335	DNM2	chr9:21480406-21480545;21478898-21479037;21481332-21481419;+	SE	-0.134	2.17439e-05
ENSMUSG00000038250	USP38	chr8:81000396-81000512;80998212-80999125;81001052-81001154;-	SE	-0.605	0.00256511
ENSMUSG00000028923	NECAP2	chr4:141071580-141071695;141070081-141070233;141072528-141072637;-	SE	-0.14	0.00191614
ENSMUSG00000028923	NECAP2	chr4:141071580-141071717;141070055-141070233;141072528-141072637;-	SE	-0.14	0.00011023
ENSMUSG00000027012	DYNC1I2	chr2:71233648-71233708;71228599-71228690;71235914-71236030;+	SE	-0.351	0
ENSMUSG00000028906	EPB41	chr4:131963928-131963970;131962923-131962986;131964130-131964187;-	SE	-0.182	0.0271555
ENSMUSG00000043872	ZMYM1	chr4:127058792-127059031;127051274-127051425;127060995-127061124;-	SE	-0.243	0.00212566
ENSMUSG00000045659	PLEKHA7	chr7:116148252-116148333;116145169-116145238;116154632-116154686;-	SE	0.14	0.00323603
ENSMUSG00000028863	MEAF6	chr4:125107516-125107546;125102838-125103031;125107651-125107709;+	SE	-0.658	0
ENSMUSG00000028863	MEAF6	chr4:125107516-125107546;125102838-125103031;125108322-125108356;+	SE	-0.66	8.10447e-14
ENSMUSG00000028863	MEAF6	chr4:125107651-125107709;125102838-125103031;125108322-125108356;+	SE	-0.314	0.00832031
ENSMUSG00000028863	MEAF6	chr4:125107651-125107709;125107516-125107546;125108322-125108356;+	SE	0.242	0.00256978
ENSMUSG00000015702	ANXA9	chr3:95302665-95302779;95302334-95302425;95302985-95303080;-	SE	0.332	0.0471243
ENSMUSG00000070806	ZMYND12	chr4:119448081-119448193;119444759-119444882;119450254-119450321;+	SE	0.737	0.0070749
ENSMUSG00000033295	PTPRF	chr4:118227818-118227845;118226453-118226571;118230694-118230888;-	SE	-0.397	0
ENSMUSG00000003810	MAST2	chr4:116333412-116333433;116330390-116330469;116337421-116337497;-	SE	-0.343	4.13845e-14
ENSMUSG00000031561	TENM3	chr8:48287132-48287153;48278957-48279190;48287790-48288040;-	SE	-0.178	0
ENSMUSG00000031561	TENM3	chr8:48313237-48313264;48310622-48310769;48335588-48335774;-	SE	-0.215	0
ENSMUSG00000031561	TENM3	chr8:48313237-48313264;48310622-48310769;48367310-48367433;-	SE	-0.272	0.0076756
ENSMUSG00000028601	ECHDC2	chr4:108172738-108172972;108172088-108172175;108173794-108173851;+	SE	-0.181	0.035636
ENSMUSG00000028601	ECHDC2	chr4:108172750-108172972;108172088-108172175;108173794-108173851;+	SE	-0.177	0.0399101
ENSMUSG00000028556	DOCK7	chr4:98993646-98993736;98992368-98992458;99001032-99001202;-	SE	-0.13	6.76982e-06
ENSMUSG00000032652	CREBL2	chr6:134851079-134851224;134849102-134849300;134852277-134852314;+	SE	-0.426	0.00180151
ENSMUSG00000036817	SUN1	chr5:139229752-139229944;139226705-139226885;139230772-139230838;+	SE	0.14	0.00339082
ENSMUSG00000057230	AAK1	chr6:86986263-86986374;86983811-86983922;86995839-86997622;+	SE	0.275	0.00333685
ENSMUSG00000021271	ZFP839	chr12:110866239-110866368;110864855-110865005;110866707-110866825;+	SE	-0.504	0.000152746
ENSMUSG00000037697	DDHD1	chr14:45628853-45628874;45620711-45620840;45629579-45629750;-	SE	-0.37	6.0487e-12
ENSMUSG00000037697	DDHD1	chr14:45628853-45628874;45622840-45622942;45629579-45629750;-	SE	-0.656	8.56814e-05
ENSMUSG00000026927	ENTR1	chr2:26385497-26386063;26384681-26384821;26387555-26387581;-	SE	-0.134	0.0149568
ENSMUSG00000026927	ENTR1	chr2:26385989-26386063;26384681-26384821;26387555-26387671;-	SE	-0.658	5.24415e-05
ENSMUSG00000040828	CATSPERD	chr17:56652456-56652539;56651781-56651890;56653579-56653756;+	SE	-0.722	0.00282681
ENSMUSG00000014030	PAX5	chr4:44697521-44697687;44691834-44692032;44703370-44703413;-	SE	0.398	0.00102363
ENSMUSG00000036002	FAM214B	chr4:43039814-43039899;43037062-43037206;43040273-43040291;-	SE	-0.296	0.030437
ENSMUSG00000036002	FAM214B	chr4:43039814-43039918;43037062-43037206;43040273-43040295;-	SE	-0.264	0.0205992
ENSMUSG00000040687	MADD	chr2:91140808-91140817;91140556-91140626;91142755-91142862;-	SE	-0.104	0.0452526
ENSMUSG00000040687	MADD	chr2:91155012-91155075;91154644-91154765;91155545-91155648;-	SE	-0.533	0
ENSMUSG00000040687	MADD	chr2:91160316-91160370;91159204-91159305;91162027-91162234;-	SE	-0.232	0.0416773
ENSMUSG00000021427	SSR1	chr13:37983094-37983109;37979742-37979806;37983392-37983486;-	SE	-0.113	0
ENSMUSG00000049488	TMEM67	chr4:12085911-12086000;12078587-12079968;12087714-12087927;-	SE	-0.153	0.0276744
ENSMUSG00000050373	SNX21	chr2:164791557-164791568;164786697-164786848;164791712-164792487;+	SE	-1	3.10683e-10
ENSMUSG00000050373	SNX21	chr2:164791557-164791568;164786697-164786855;164791712-164792487;+	SE	-0.546	9.40696e-10
ENSMUSG00000028207	ASPH	chr4:9637658-9637703;9635900-9635969;9639197-9639347;-	SE	-0.654	0
ENSMUSG00000067916	ZFP991	chr4:147165340-147165386;147140037-147140119;147175846-147175904;+	SE	-1	1.65696e-07
ENSMUSG00000028180	ZRANB2	chr3:157540632-157540709;157534159-157534474;157541699-157541869;+	SE	-0.769	3.4042e-06
ENSMUSG00000023015	RACGAP1	chr15:99624237-99624343;99622218-99622324;99626461-99626557;-	SE	-0.267	0.017653
ENSMUSG00000039233	TBCE	chr13:14008614-14008691;14006441-14006537;14019701-14019887;-	SE	-0.13	0.0448168
ENSMUSG00000036825	SSX2IP	chr3:146417606-146417790;146404641-146404784;146419134-146419325;+	SE	0.135	0.0205642
ENSMUSG00000037062	SH3GLB1	chr3:144699853-144699877;144697377-144697467;144705512-144705605;-	SE	-0.428	0
ENSMUSG00000023235	CCL25	chr8:4327756-4327850;4325235-4325288;4353882-4354000;+	SE	0.164	0.0355729
ENSMUSG00000023235	CCL25	chr8:4347713-4348340;4327756-4327893;4348502-4348788;+	SE	-0.506	3.93297e-05
ENSMUSG00000050549	FAM241A	chr3:127887954-127887985;127869679-127871000;127896033-127896288;-	SE	-0.309	0.0162358
ENSMUSG00000034593	MYO5A	chr9:75187521-75187530;75185894-75186122;75189899-75190000;+	SE	-0.75	0
ENSMUSG00000029328	HNRNPDL	chr5:100035634-100035739;100034726-100034984;100036480-100036651;-	SE	0.194	0.00169535
ENSMUSG00000025173	WDR45B	chr11:121341113-121341215;121335383-121335574;121354226-121354341;-	SE	-0.365	0.00256511
ENSMUSG00000031565	FGFR1	chr8:25555468-25555774;25532249-25532428;25557730-25557814;+	SE	-0.249	0
ENSMUSG00000031565	FGFR1	chr8:25555507-25555774;25532249-25532428;25557730-25557814;+	SE	-0.197	0
ENSMUSG00000061136	PRPF40A	chr2:53175143-53175235;53160775-53160886;53176385-53176416;-	SE	-0.493	0.0041213
ENSMUSG00000035047	KRI1	chr9:21281661-21281739;21280163-21280259;21282048-21282098;-	SE	0.5	0.0160382
ENSMUSG00000027506	TPD52	chr3:8936438-8936480;8934991-8935040;8944610-8944712;-	SE	-0.605	0
ENSMUSG00000001418	GLMP	chr3:88326114-88326312;88325081-88325201;88327856-88328113;+	SE	0.237	0.0333114
ENSMUSG00000027522	STX16	chr2:174084645-174084657;174076921-174077189;174090620-174090728;+	SE	-0.11	6.75555e-07
ENSMUSG00000074513	ARFIP1	chr3:84529169-84529265;84527685-84527798;84534586-84534695;-	SE	0.192	1.72488e-12
ENSMUSG00000028524	SGIP1	chr4:102905564-102905576;102870548-102870724;102908807-102908832;+	SE	-0.344	0.00500626
ENSMUSG00000018417	MYO1B	chr1:51768649-51768736;51766821-51766908;51769003-51769090;-	SE	-0.129	0.0416924
ENSMUSG00000026657	FRMD4A	chr2:4607998-4608070;4605969-4606066;4610966-4614041;+	SE	-0.244	0
ENSMUSG00000029722	AGFG2	chr5:137660161-137660194;137655607-137655728;137661363-137661489;-	SE	-0.471	0
ENSMUSG00000051331	CACNA1C	chr6:118742264-118742368;118734850-118735023;118751368-118751565;-	SE	0.311	0.0153052
ENSMUSG00000035722	ABCA7	chr10:80011712-80011842;80011274-80011398;80011914-80012035;+	SE	0.193	1.18268e-06
ENSMUSG00000027673	NDUFB5	chr3:32747596-32747789;32746447-32746514;32751028-32751246;+	SE	-0.5	0.0365665
ENSMUSG00000027601	MTFR1	chr3:19208490-19208527;19206451-19206550;19211467-19211583;+	SE	-0.22	2.01539e-08
ENSMUSG00000063524	ENO1	chr4:150241766-150241825;150241044-150241140;150244004-150244074;+	SE	0.315	0.0238635
ENSMUSG00000010721	LMBR1	chr5:29323801-29323905;29292822-29292949;29346766-29346906;-	SE	-0.108	0.0344892
ENSMUSG00000010721	LMBR1	chr5:29346766-29346906;29323801-29323905;29361047-29361087;-	SE	-0.106	0.0338692
ENSMUSG00000041658	RRAGB	chrX:153148451-153148535;153143975-153144075;153150361-153150428;+	SE	-0.139	0.0236988
ENSMUSG00000051048	P4HA3	chr7:100314607-100314670;100310786-100310851;100317041-100317110;+	SE	0.704	0.0394695
ENSMUSG00000026782	ABI2	chr1:60438941-60438959;60437055-60437232;60443984-60444082;+	SE	-0.123	1.96939e-12
ENSMUSG00000038369	NCOA6	chr2:155405474-155408450;155402671-155402740;155411524-155411646;-	SE	0.116	0.0187319
ENSMUSG00000028797	TMEM234	chr4:129601406-129601625;129600982-129601243;129607086-129607179;+	SE	0.444	0.0115225
ENSMUSG00000064302	CLASP1	chr1:118512174-118512222;118510205-118510376;118512704-118512728;+	SE	0.301	0.005209
ENSMUSG00000064302	CLASP1	chr1:118512704-118512728;118512174-118512222;118521826-118521934;+	SE	-0.399	0.000155687
ENSMUSG00000064302	CLASP1	chr1:118523320-118523347;118521826-118521934;118525296-118525455;+	SE	-0.301	5.76362e-12
ENSMUSG00000064302	CLASP1	chr1:118531977-118532085;118525296-118525455;118539265-118539369;+	SE	-0.25	0
ENSMUSG00000064302	CLASP1	chr1:118536134-118536197;118525296-118525455;118539265-118539369;+	SE	-0.102	0.0386862
ENSMUSG00000064302	CLASP1	chr1:118541674-118541698;118539265-118539369;118543101-118543346;+	SE	-0.401	1.19902e-13
ENSMUSG00000037536	FBXO34	chr14:47507264-47507446;47472623-47472717;47529174-47531900;+	SE	-0.148	0.0216872
ENSMUSG00000037536	FBXO34	chr14:47507264-47507446;47504985-47505132;47529174-47531900;+	SE	-0.451	0.0294449
ENSMUSG00000037536	FBXO34	chr14:47526204-47526314;47500793-47500870;47529174-47529270;+	SE	-0.121	0.000470382
ENSMUSG00000025261	HUWE1	chrX:151804445-151804540;151803657-151803802;151806271-151806407;+	SE	-0.247	0.0421999
ENSMUSG00000028078	DCLK2	chr3:86788621-86788634;86786152-86787412;86791994-86792315;-	SE	-0.113	0.0015137
ENSMUSG00000097571	JPX	chrX:103502859-103503192;103496437-103496530;103518310-103518357;+	SE	0.591	0.0082795
ENSMUSG00000037533	RAPGEF6	chr11:54651748-54651763;54649181-54649339;54657245-54657486;+	SE	-0.126	0.00333014
ENSMUSG00000028072	NTRK1	chr3:87783286-87783304;87783073-87783129;87783669-87783999;-	SE	-0.356	8.39522e-06
ENSMUSG00000026860	SH3GLB2	chr2:30346058-30346073;30345698-30345939;30346352-30346453;-	SE	-0.55	0
ENSMUSG00000026860	SH3GLB2	chr2:30348554-30348617;30347080-30347104;30350287-30350380;-	SE	0.132	0.0131423
ENSMUSG00000026860	SH3GLB2	chr2:30349225-30349237;30348067-30348617;30350287-30350380;-	SE	-0.122	8.39876e-06
ENSMUSG00000073771	BTBD19	chr4:117123938-117124140;117123728-117123782;117125328-117125618;-	SE	0.327	0.0455488
ENSMUSG00000048439	NUPL2	chr5:24177999-24178086;24169295-24169390;24181080-24181165;+	SE	0.105	0.0235329
ENSMUSG00000026074	MAP4K4	chr1:40003756-40003987;40000530-40000749;40004806-40004913;+	SE	-0.111	0.0072367
ENSMUSG00000026074	MAP4K4	chr1:40003762-40003987;40000530-40000749;40004806-40004910;+	SE	-0.114	0.00297165
ENSMUSG00000058046	4933430I17RIK	chr4:62543454-62543501;62542635-62542783;62543696-62543739;+	SE	0.846	1.8275e-05
ENSMUSG00000031391	L1CAM	chrX:73855651-73855663;73853954-73855266;73855758-73855831;-	SE	-0.355	0
ENSMUSG00000031391	L1CAM	chrX:73867021-73867036;73866054-73866160;73869728-73869905;-	SE	-0.539	0
ENSMUSG00000027692	TNIK	chr3:28594906-28594993;28594021-28594132;28596071-28596260;+	SE	-0.29	0
ENSMUSG00000027692	TNIK	chr3:28625198-28625222;28623010-28623108;28630430-28630615;+	SE	-0.238	2.04061e-07
ENSMUSG00000022800	FYTTD1	chr16:32898877-32898939;32891280-32891413;32905531-32905779;+	SE	-0.795	2.14647e-07
ENSMUSG00000022973	SYNJ1	chr16:90947014-90947053;90946791-90946862;90950350-90950485;-	SE	-0.162	0.00135848
ENSMUSG00000022973	SYNJ1	chr16:90949698-90949737;90947014-90947053;90950350-90950419;-	SE	-0.203	0.0375409
ENSMUSG00000022973	SYNJ1	chr16:90971563-90971587;90969182-90969374;90973909-90974066;-	SE	-0.645	0
ENSMUSG00000021816	PPP3CB	chr14:20503246-20503276;20499363-20501662;20508623-20508721;-	SE	-0.23	0
ENSMUSG00000022701	CCDC191	chr16:43931193-43931384;43915449-43915603;43938913-43939163;+	SE	-0.101	0.00396732
ENSMUSG00000032567	ASTE1	chr9:105402717-105402776;105401474-105401686;105403395-105403591;+	SE	0.452	0.0406579
ENSMUSG00000085396	FIRRE	chrX:50612704-50612850;50608686-50608814;50615360-50615515;-	SE	-0.36	0.0377002
ENSMUSG00000031109	ENOX2	chrX:49168640-49168784;49080616-49080751;49286844-49286904;-	SE	0.233	0.0104217
ENSMUSG00000053617	SH3PXD2A	chr19:47320275-47320320;47314034-47314166;47343439-47343468;-	SE	-0.377	2.83621e-06
ENSMUSG00000036959	BCORL1	chrX:48367418-48367509;48361532-48361662;48375022-48375188;+	SE	-0.677	0.00017552
ENSMUSG00000037032	APBB1	chr7:105565945-105565951;105565532-105565647;105566050-105566178;-	SE	-0.514	0
ENSMUSG00000048078	TENM4	chr7:96496243-96496340;96436759-96436858;96550011-96550299;+	SE	-0.57	0.00893496
ENSMUSG00000023044	CSAD	chr15:102178526-102178616;102176998-102177786;102178960-102179019;-	SE	-0.667	0.00154088
ENSMUSG00000033392	CLASP2	chr9:113858580-113858604;113854172-113854346;113862185-113862287;+	SE	-0.247	0
ENSMUSG00000033392	CLASP2	chr9:113860119-113860137;113858580-113858604;113862185-113862287;+	SE	0.377	0.00978643
ENSMUSG00000033392	CLASP2	chr9:113878749-113878773;113876243-113876350;113879941-113880186;+	SE	-0.787	0
ENSMUSG00000033392	CLASP2	chr9:113887044-113887047;113881687-113881751;113889957-113890121;+	SE	-0.101	0.00755448
ENSMUSG00000022307	OXR1	chr15:41838251-41838279;41830956-41831129;41848669-41848750;+	SE	0.387	0.0138077
ENSMUSG00000022307	OXR1	chr15:41848669-41848750;41825889-41826052;41850458-41850584;+	SE	-0.149	0.000228939
ENSMUSG00000022307	OXR1	chr15:41848669-41848750;41830957-41831129;41850458-41850584;+	SE	-0.107	1.12716e-08
ENSMUSG00000022307	OXR1	chr15:41848669-41848750;41838251-41838279;41850458-41850584;+	SE	-0.324	2.77234e-05
ENSMUSG00000027282	MTCH2	chr2:90852815-90852866;90849597-90849704;90853050-90853113;+	SE	-0.109	0.018086
ENSMUSG00000001419	MEF2D	chr3:88161780-88161801;88161190-88161381;88162957-88163087;+	SE	-0.519	0
ENSMUSG00000028653	TRIT1	chr4:123046874-123047017;123044490-123044636;123049476-123049554;+	SE	-0.239	0.0373491
ENSMUSG00000021288	KLC1	chr12:111795547-111795678;111789324-111789459;111806007-111806074;+	SE	0.153	0.0365665
ENSMUSG00000028909	PTPRU	chr4:131794960-131794990;131793517-131793675;131797852-131797991;-	SE	-0.431	5.32894e-09
ENSMUSG00000028896	RCC1	chr4:132339202-132339241;132337730-132337910;132339924-132340006;-	SE	-0.259	0.00499411
ENSMUSG00000106361	GM35066	chr3:144980430-144980735;144972123-144972182;144980850-144982560;+	SE	0.616	0.000106176
ENSMUSG00000034071	ZFP551	chr7:12418542-12418666;12415152-12417218;12421807-12421846;-	SE	0.394	0.0413534
ENSMUSG00000027695	PLD1	chr3:28079188-28079302;28078203-28078417;28085785-28085914;+	SE	0.347	0.0063403
ENSMUSG00000074643	CPNE1	chr2:156098229-156098372;156079338-156079464;156111785-156111965;-	SE	0.341	1.01107e-05
ENSMUSG00000044835	ANKRD45	chr1:161150964-161151317;161142711-161142840;161155245-161155413;+	SE	-0.14	0.000783928
ENSMUSG00000044835	ANKRD45	chr1:161155245-161155413;161142739-161142840;161160666-161160761;+	SE	-0.146	0.0315125
ENSMUSG00000028641	P3H1	chr4:119239705-119239761;119238645-119238785;119241116-119241206;+	SE	-0.102	6.8954e-05
ENSMUSG00000027111	ITGA6	chr2:71853533-71853663;71849380-71849506;71855853-71856758;+	SE	0.143	7.72745e-10
ENSMUSG00000032294	PKM	chr9:59663039-59663156;59658998-59659153;59665199-59665366;+	SE	0.294	7.75293e-09
ENSMUSG00000034252	SENP6	chr9:80093536-80093641;80066902-80067572;80103693-80103764;+	SE	0.628	6.8954e-10
ENSMUSG00000034252	SENP6	chr9:80098885-80098906;80093536-80093641;80103693-80103764;+	SE	-0.388	0
ENSMUSG00000034252	SENP6	chr9:80111310-80111453;80103171-80103764;80116531-80116764;+	SE	-0.128	0.00829402
ENSMUSG00000036104	RAB3GAP1	chr1:127941593-127941614;127939045-127939148;127942373-127942610;+	SE	-0.179	8.71494e-13
ENSMUSG00000028344	INVS	chr4:48391304-48391414;48389958-48390139;48392583-48392693;+	SE	-0.127	0.0286115
ENSMUSG00000020319	WDPCP	chr11:21691834-21691903;21689567-21689682;21695113-21697568;+	SE	-0.422	0.0459994
ENSMUSG00000009621	VAV2	chr2:27284838-27284853;27283308-27283418;27285632-27285765;-	SE	-0.732	0
ENSMUSG00000009621	VAV2	chr2:27300429-27300444;27299373-27299472;27302007-27302110;-	SE	-0.787	0
ENSMUSG00000049680	URGCP	chr11:5726830-5726857;5723110-5723161;5761880-5762371;-	SE	0.457	0.0310858
ENSMUSG00000021809	NUDT13	chr14:20297514-20297631;20295087-20295266;20303952-20304092;+	SE	0.893	0.000218598
ENSMUSG00000004631	SGCE	chr6:4677162-4677197;4674353-4674632;4678066-4678110;-	SE	-0.438	0
ENSMUSG00000004631	SGCE	chr6:4677162-4677233;4674417-4674632;4678066-4678110;-	SE	-0.127	2.23287e-05
ENSMUSG00000009418	NAV1	chr1:135463914-135463938;135463721-135463799;135464705-135464758;-	SE	-0.394	1.81015e-08
ENSMUSG00000049571	CFAP46	chr7:139613508-139613588;139611976-139612129;139614406-139614504;-	SE	-0.237	0.00673187
ENSMUSG00000049571	CFAP46	chr7:139655805-139655930;139654562-139654696;139656541-139656672;-	SE	0.584	0.0131528
ENSMUSG00000028232	TMEM68	chr4:3569363-3569752;3564092-3564257;3574703-3574809;-	SE	0.109	0.0464024
ENSMUSG00000010554	METTL16	chr11:74787554-74787695;74773521-74773649;74795981-74796124;+	SE	0.301	0.0466763
ENSMUSG00000038777	SEMA6C	chr3:95167412-95167476;95167005-95167120;95167623-95167680;+	SE	-0.543	0.00907728
ENSMUSG00000046169	ADAMTS6	chr13:104429789-104429870;104426934-104427068;104444052-104444216;+	SE	-0.15	0.0200646
ENSMUSG00000026781	ACBD5	chr2:23080667-23080700;23080338-23080453;23087484-23087619;+	SE	-0.657	0
ENSMUSG00000028637	CCDC30	chr4:119367809-119368017;119359557-119359737;119393541-119393657;-	SE	-1	1.79747e-07
ENSMUSG00000066235	POMGNT2	chr9:121984099-121984156;121981605-121983823;121994844-121994950;-	SE	0.409	0.00355063
ENSMUSG00000041570	CAMSAP2	chr1:136297283-136297316;136293279-136293421;136297741-136297825;-	SE	-0.234	0
ENSMUSG00000028184	ADGRL2	chr3:148820972-148821025;148818633-148818686;148822954-148822979;-	SE	0.338	0.0418833
ENSMUSG00000028184	ADGRL2	chr3:148860426-148860438;148858732-148859533;148865599-148865709;-	SE	-0.251	0
ENSMUSG00000047045	TMEM164	chrX:142752039-142752089;142682290-142682949;142805989-142806068;+	SE	0.207	0.0394695
ENSMUSG00000026767	MINDY3	chr2:12382102-12382183;12364446-12364519;12419158-12419288;-	SE	0.139	0.000479629
ENSMUSG00000026767	MINDY3	chr2:12403997-12404168;12364446-12364519;12419158-12419391;-	SE	0.375	0.030437
ENSMUSG00000050619	ZSCAN29	chr2:121169198-121169403;121166043-121166718;121169809-121170268;-	SE	-0.125	0.0394695
ENSMUSG00000020882	CACNB1	chr11:98010626-98010646;98010295-98010376;98011342-98011497;-	SE	-0.631	7.57725e-07
ENSMUSG00000026131	DST	chr1:34177795-34180498;34174696-34174795;34181134-34183904;+	SE	-0.528	1.38716e-05
ENSMUSG00000026131	DST	chr1:34296741-34296759;34295461-34295536;34299720-34299838;+	SE	-0.255	3.63125e-08
ENSMUSG00000026490	CDC42BPA	chr1:180123923-180123962;180117666-180117743;180134296-180134380;+	SE	-0.103	1.17825e-07
ENSMUSG00000026490	CDC42BPA	chr1:180123923-180123962;180118735-180118783;180134296-180134380;+	SE	0.172	0.0416924
ENSMUSG00000020782	LLGL2	chr11:115854811-115854859;115854546-115854575;115855062-115855105;+	SE	-0.845	1.763e-06
ENSMUSG00000048000	GIGYF2	chr1:87364103-87364233;87334269-87334334;87403666-87403846;+	SE	-0.756	8.56825e-06
ENSMUSG00000000827	TPD52L2	chr2:181510503-181510530;181508165-181508267;181513038-181513056;+	SE	-0.365	1.73861e-07
ENSMUSG00000000827	TPD52L2	chr2:181511573-181511615;181508165-181508267;181513038-181513056;+	SE	-0.313	0
ENSMUSG00000090839	GM17094	chr4:39425059-39425250;39420601-39420718;39441774-39441920;-	SE	-0.436	0.0208219
ENSMUSG00000090336	CFAP97D2	chr8:13738327-13738488;13735902-13736021;13742653-13743414;+	SE	0.465	0.00621515
ENSMUSG00000097039	PVT1	chr15:62149238-62149352;62107147-62107465;62242173-62242301;+	SE	0.823	0.000248738
ENSMUSG00000097039	PVT1	chr15:62159996-62160128;62038046-62038201;62175466-62175548;+	SE	0.182	0.0481317
ENSMUSG00000034621	GPATCH8	chr11:102510216-102510261;102508172-102508211;102538281-102538356;-	SE	0.3	0.0484806
ENSMUSG00000006476	NSMF	chr2:25057964-25057970;25057100-25057176;25058252-25058321;+	SE	-0.393	5.55987e-06
ENSMUSG00000006476	NSMF	chr2:25057964-25057970;25057100-25057176;25059020-25059056;+	SE	-0.351	1.37089e-06
ENSMUSG00000006476	NSMF	chr2:25058228-25058321;25057146-25057176;25059020-25059073;+	SE	-0.189	0.0040142
ENSMUSG00000006476	NSMF	chr2:25058252-25058321;25057100-25057176;25059020-25059045;+	SE	-0.135	0.0117668
ENSMUSG00000006476	NSMF	chr2:25058252-25058321;25057964-25057970;25059020-25059045;+	SE	0.301	0.000794412
ENSMUSG00000026082	REV1	chr1:38074898-38075023;38074314-38074443;38079289-38079398;-	SE	0.173	0.000263241
ENSMUSG00000075569	RSPH10B	chr5:143961146-143961261;143959679-143959869;143963248-143963328;+	SE	-0.325	0.00493085
ENSMUSG00000030166	RAD52	chr6:119911047-119911141;119902702-119902835;119918586-119918786;+	SE	0.113	0.0100203
ENSMUSG00000030166	RAD52	chr6:119915966-119916042;119902733-119902835;119918586-119918786;+	SE	0.278	0.0260531
ENSMUSG00000003341	ATP8B3	chr10:80522010-80522149;80521769-80521897;80523651-80523891;-	SE	-0.619	0.00305445
ENSMUSG00000026219	TRIP12	chr1:84782826-84782963;84768582-84768731;84814822-84814969;-	SE	0.392	0.000605471
ENSMUSG00000028649	MACF1	chr4:123364056-123364074;123360909-123361027;123365272-123365347;-	SE	-0.321	0.000186696
ENSMUSG00000024566	ATP9B	chr18:80836354-80836431;80795289-80795432;80844526-80844602;-	SE	0.183	0.0237144
ENSMUSG00000087396	4933407K13RIK	chrX:75709243-75710703;75706931-75708459;75727457-75727518;-	SE	-0.5	0.0167447
ENSMUSG00000087177	E130307A14RIK	chr10:39681472-39681549;39655839-39655929;39722808-39722938;-	SE	0.437	0.00624374
ENSMUSG00000026788	ZBTB43	chr2:33464913-33464974;33450286-33455123;33468432-33468505;-	SE	0.147	0.0250549
ENSMUSG00000058388	PHTF1	chr3:103982945-103983104;103969753-103969810;103991037-103991127;+	SE	0.446	0.00883781
ENSMUSG00000008226	SCRN3	chr2:73315436-73315592;73312658-73312713;73329762-73329802;+	SE	-0.346	0.000961129
ENSMUSG00000017210	MED24	chr11:98717708-98717765;98716413-98716525;98717909-98718142;-	SE	-0.523	0
ENSMUSG00000031367	AP1S2	chrX:163931362-163931371;163917705-163917843;163932132-163933666;+	SE	-0.427	0
ENSMUSG00000072946	PTGR2	chr12:84310902-84310958;84308344-84308432;84313936-84314102;+	SE	-0.184	0.012691
ENSMUSG00000041439	MFSD6	chr1:52658698-52658723;52656526-52658545;52660806-52661087;-	SE	-0.373	0
ENSMUSG00000051285	PCMTD1	chr1:7120193-7120615;7088919-7089216;7147636-7147739;+	SE	0.136	0.0436736
ENSMUSG00000037936	SCARB1	chr5:125281104-125281233;125277086-125277865;125283898-125284045;-	SE	0.157	4.91809e-05
ENSMUSG00000068250	AMN1	chr6:149184991-149185124;149170832-149171050;149188605-149188712;-	SE	0.121	0.0150244
ENSMUSG00000035284	VPS13C	chr9:67870852-67870918;67860783-67860885;67871175-67871285;+	SE	-0.103	0.0025578
ENSMUSG00000020516	RPS6KB1	chr11:86516743-86516987;86513546-86513637;86517582-86517640;-	SE	-0.736	0.000114477
ENSMUSG00000033287	KCTD17	chr15:78437157-78437232;78435584-78435710;78437583-78437671;+	SE	0.273	0.0153334
ENSMUSG00000001482	DEF8	chr8:123446097-123446184;123442985-123443051;123447316-123447363;+	SE	0.185	0.029808
ENSMUSG00000049606	ZFP644	chr5:106666784-106666845;106619539-106619642;106696531-106696597;-	SE	-0.4	0.0169125
ENSMUSG00000049606	ZFP644	chr5:106681903-106682013;106666784-106666845;106695797-106696166;-	SE	0.399	0.0475262
ENSMUSG00000040297	SUCO	chr1:161845559-161845580;161845302-161845358;161847204-161847310;-	SE	-0.211	4.13845e-14
ENSMUSG00000029291	RUFY3	chr5:88584129-88584317;88565039-88565476;88598435-88598489;+	SE	0.172	0.0178247
ENSMUSG00000022639	DUBR	chr16:50726873-50726998;50719293-50720546;50727891-50728209;-	SE	-0.307	0.03695
ENSMUSG00000055013	AGAP1	chr1:89823856-89823934;89743727-89743896;89834433-89834588;+	SE	-0.123	0.0120481
ENSMUSG00000055013	AGAP1	chr1:89823856-89823934;89766305-89766464;89834433-89834588;+	SE	-0.18	0.00620291
ENSMUSG00000058729	LIN9	chr1:180650741-180650836;180641149-180641397;180659062-180659196;+	SE	0.852	4.66645e-07
ENSMUSG00000032826	ANK2	chr3:126963382-126963481;126962250-126962405;126964937-126965162;-	SE	-0.147	2.36398e-05
ENSMUSG00000032826	ANK2	chr3:126979255-126979267;126976844-126976932;126981799-126981944;-	SE	0.304	0.00294227
ENSMUSG00000032826	ANK2	chr3:126979255-126979267;126976844-126976947;126981799-126981944;-	SE	-0.22	1.36592e-06
ENSMUSG00000032826	ANK2	chr3:127052225-127052249;127048181-127048280;127052687-127052873;-	SE	-0.476	0
ENSMUSG00000032422	SNX14	chr9:88400722-88400749;88398238-88398371;88401919-88401978;-	SE	-0.49	0
ENSMUSG00000013033	ADGRL1	chr8:83926261-83926276;83922998-83923108;83929463-83930264;+	SE	-0.245	2.4973e-07
ENSMUSG00000057110	CNTRL	chr2:35160520-35160661;35160247-35160378;35161928-35162093;+	SE	-0.182	0.00223116
ENSMUSG00000028033	KCNQ5	chr1:21466382-21466409;21457403-21457624;21469469-21469564;-	SE	-0.443	7.61481e-07
ENSMUSG00000036932	AIFM1	chrX:48503582-48503713;48499771-48499871;48513235-48513559;-	SE	-0.313	0.0419878
ENSMUSG00000001143	LMAN2L	chr1:36429422-36429455;36428299-36428461;36438749-36438832;-	SE	-0.162	0.000259469
ENSMUSG00000066036	UBR4	chr4:139432481-139432514;139431544-139431761;139433619-139433683;+	SE	-0.178	0.000106092
ENSMUSG00000033004	MYCBP2	chr14:103177255-103177330;103174765-103174990;103182353-103182494;-	SE	-0.147	0.000678765
ENSMUSG00000026207	SPEG	chr1:75384033-75384068;75383136-75383179;75384655-75384745;+	SE	-0.235	3.6688e-05
ENSMUSG00000026207	SPEG	chr1:75384038-75384068;75383136-75383179;75384655-75384745;+	SE	-0.28	1.17984e-06
ENSMUSG00000026103	GLS	chr1:52200617-52200651;52199854-52199887;52204345-52204516;-	SE	0.916	2.80245e-09
ENSMUSG00000061723	TNNT3	chr7:142505515-142505530;142504022-142504065;142507749-142507788;+	SE	-0.557	0.0164437
ENSMUSG00000044702	PALB2	chr7:122128922-122129016;122125581-122128443;122129673-122129733;-	SE	0.162	0.00107255
ENSMUSG00000004317	CLCN5	chrX:7318383-7318488;7316658-7316823;7319105-7319170;-	SE	-0.246	0.0055674
ENSMUSG00000028772	ZCCHC17	chr4:130354135-130354256;130338483-130338584;130359875-130359943;-	SE	0.104	0.00140971
ENSMUSG00000020547	BZW2	chr12:36140694-36140842;36139129-36139245;36156667-36156786;-	SE	-0.572	2.20138e-05
ENSMUSG00000027575	ARFGAP1	chr2:180978411-180978441;180977319-180977352;180979170-180979227;+	SE	-0.551	0
ENSMUSG00000027575	ARFGAP1	chr2:180979660-180979720;180979170-180979227;180980403-180980474;+	SE	0.32	0
ENSMUSG00000070047	FAT1	chr8:45045732-45045785;45045030-45045168;45049841-45049877;+	SE	-0.155	0.00759696
ENSMUSG00000070047	FAT1	chr8:45047649-45047709;45045030-45045168;45049841-45049877;+	SE	-0.167	0.00565739
ENSMUSG00000026150	MFF	chr1:82741817-82741976;82735418-82735507;82747082-82747142;+	SE	-0.117	0.0190394
ENSMUSG00000026150	MFF	chr1:82747082-82747142;82735415-82735507;82750519-82750604;+	SE	0.158	0.0291015
ENSMUSG00000015222	MAP2	chr1:66193118-66193181;66175470-66175698;66251661-66251712;+	SE	0.191	0.0235449
ENSMUSG00000015222	MAP2	chr1:66431526-66431619;66425196-66425528;66433513-66433595;+	SE	0.207	0.000588008
ENSMUSG00000053510	NRD1	chr4:109016651-109016785;109013509-109013840;109017626-109017696;+	SE	-0.36	0.0146736
ENSMUSG00000031310	ZMYM3	chrX:101418272-101418952;101417286-101417330;101419697-101419798;-	SE	-0.161	0.0183777
ENSMUSG00000031310	ZMYM3	chrX:101418794-101418952;101417286-101417330;101419697-101419860;-	SE	-0.16	0.0174965
ENSMUSG00000026014	RAPH1	chr1:60510416-60510491;60503517-60503595;60518979-60519060;-	SE	-0.357	0.0484806
ENSMUSG00000026014	RAPH1	chr1:60510416-60510491;60503517-60503595;60525591-60526100;-	SE	-0.112	0.0420245
ENSMUSG00000029207	APBB2	chr5:66323601-66323607;66313314-66313429;66362717-66362845;-	SE	-0.239	1.73718e-10
ENSMUSG00000050071	BEX1	chrX:136214945-136214980;136214012-136214583;136215336-136215484;-	SE	0.193	0.0121862
ENSMUSG00000058835	ABI1	chr2:22962400-22962501;22957017-22957118;22994522-22994690;-	SE	0.581	0.0197605
ENSMUSG00000058835	ABI1	chr2:22963213-22963228;22962400-22962501;22971082-22971259;-	SE	-0.444	0
ENSMUSG00000026414	TNNT2	chr1:135843784-135843814;135841900-135841911;135845554-135845644;+	SE	-0.246	0.0162209
ENSMUSG00000032827	PPP1R9A	chr6:5157003-5157027;5156120-5156240;5158088-5158271;+	SE	-0.296	8.10447e-14
ENSMUSG00000073791	EFCAB7	chr4:99897401-99897511;99878706-99878825;99900536-99900694;+	SE	0.124	0.00821263
ENSMUSG00000048652	SAMD13	chr3:146684932-146685129;146662670-146662782;146685435-146685475;-	SE	0.854	0.0113469
ENSMUSG00000039842	MCPH1	chr8:18627117-18627240;18622606-18622694;18641564-18641665;+	SE	-0.952	4.05296e-09
ENSMUSG00000039842	MCPH1	chr8:18629545-18629635;18622606-18622694;18641564-18641665;+	SE	-0.44	0.000261792
ENSMUSG00000041757	PLEKHA6	chr1:133275811-133275865;133274792-133274879;133279372-133279453;+	SE	0.119	0.0420205
ENSMUSG00000046711	HMGA1	chr17:27556951-27557066;27556667-27556749;27559532-27559670;+	SE	-0.115	0.00335414
ENSMUSG00000062590	ARMC9	chr1:86252276-86252392;86244565-86244670;86257225-86257362;+	SE	0.178	0.00683699
ENSMUSG00000027624	EPB41L1	chr2:156511784-156511820;156510732-156510881;156514027-156514210;+	SE	-0.501	0
ENSMUSG00000057738	SPTAN1	chr2:30014157-30014172;30013675-30013838;30015588-30015720;+	SE	-0.433	0
ENSMUSG00000078607	1810010H24RIK	chr11:107027809-107028268;107025870-107025969;107029584-107030438;+	SE	-0.486	0.00064571
ENSMUSG00000039782	CPEB2	chr5:43268868-43268892;43261733-43261784;43277430-43277601;+	SE	-0.522	0
ENSMUSG00000038816	CTNNAL1	chr4:56838004-56838047;56837731-56837902;56838965-56839055;-	SE	-0.149	0.012678
ENSMUSG00000055897	PPP4R1L-PS	chr2:173615482-173615576;173594975-173597187;173659322-173659367;-	SE	0.36	0.00227546
ENSMUSG00000055897	PPP4R1L-PS	chr2:173615482-173616423;173597039-173597187;173659322-173659367;-	SE	0.421	0.000840043
ENSMUSG00000055897	PPP4R1L-PS	chr2:173645456-173645558;173615482-173615576;173649169-173649367;-	SE	-0.888	0.000268553
ENSMUSG00000055897	PPP4R1L-PS	chr2:173649169-173649367;173597146-173597187;173659322-173659535;-	SE	0.714	7.97741e-06
ENSMUSG00000026743	MLLT10	chr2:18082510-18082725;18071124-18071204;18122244-18122348;+	SE	0.162	0.012651
ENSMUSG00000036591	ARHGAP21	chr2:20883199-20883229;20879960-20881851;20887105-20887160;-	SE	-0.246	0
ENSMUSG00000033486	CATSPER2	chr2:121399736-121399836;121399445-121399469;121410137-121410206;-	SE	-0.23	0.0095512
ENSMUSG00000033486	CATSPER2	chr2:121400043-121400222;121399445-121399469;121410137-121410206;-	SE	-0.665	0.00134888
ENSMUSG00000068921	DAP3	chr3:88933564-88933666;88929395-88929526;88942774-88942828;-	SE	-0.437	0.0169664
ENSMUSG00000040549	CKAP5	chr2:91599603-91599627;91599205-91599378;91600640-91600693;+	SE	-0.444	0
ENSMUSG00000040549	CKAP5	chr2:91599603-91599627;91599205-91599378;91601005-91601126;+	SE	-0.529	0.000314019
ENSMUSG00000030291	MED21	chr6:146648255-146648279;146642580-146642652;146649149-146649250;+	SE	0.108	0.0282592
ENSMUSG00000027082	TFPI	chr2:84452556-84452595;84444739-84444916;84458022-84458110;-	SE	-0.219	0.0097962
ENSMUSG00000056310	TYW1	chr5:130258932-130259054;130255618-130255645;130266982-130267084;+	SE	-0.2	0.0464024
ENSMUSG00000043535	SETX	chr2:29125851-29125963;29124768-29124836;29130179-29130245;+	SE	-0.319	0.0249622
ENSMUSG00000020827	MINK1	chr11:70609407-70609431;70609165-70609254;70609553-70609717;+	SE	-0.373	0
ENSMUSG00000029027	DFFB	chr4:153972607-153972678;153971580-153971660;153972779-153972968;-	SE	0.103	0.0236988
ENSMUSG00000048537	PHLDB1	chr9:44700945-44701086;44699346-44699449;44703802-44703892;-	SE	-0.306	0.00646903
ENSMUSG00000048537	PHLDB1	chr9:44700945-44701086;44699555-44699696;44703802-44703892;-	SE	-0.111	0.000389217
ENSMUSG00000048537	PHLDB1	chr9:44708393-44708522;44707884-44708040;44710922-44710946;-	SE	-0.239	0.000210902
ENSMUSG00000031256	CSTF2	chrX:134072414-134072474;134069844-134069907;134073135-134073277;+	SE	-0.328	0
ENSMUSG00000031256	CSTF2	chrX:134072414-134072474;134069844-134069907;134073213-134073277;+	SE	-0.414	0
ENSMUSG00000002546	GOLGA2	chr2:32293314-32293395;32292092-32292215;32296625-32296721;+	SE	0.14	0.00721506
ENSMUSG00000026825	DNM1	chr2:32323178-32323190;32320503-32320617;32323421-32323473;-	SE	-0.226	0
ENSMUSG00000039671	ZMYND8	chr2:165852867-165852879;165851999-165852148;165875704-165875775;-	SE	-0.177	2.35115e-10
ENSMUSG00000025964	ADAM23	chr1:63585364-63585455;63581136-63581227;63592607-63596276;+	SE	0.402	0.00239053
ENSMUSG00000017664	SLC35C2	chr2:165280616-165280700;165278240-165278416;165282080-165282144;-	SE	-0.121	2.26951e-05
ENSMUSG00000017664	SLC35C2	chr2:165280785-165280891;165278353-165278416;165282080-165282144;-	SE	-1	4.92101e-09
ENSMUSG00000000600	KRIT1	chr5:3836777-3836894;3832019-3832226;3840873-3841284;+	SE	-0.109	0.0132938
ENSMUSG00000034813	GRIP1	chr10:120038290-120038430;120019960-120020106;120049350-120049507;+	SE	0.493	0.0170717
ENSMUSG00000034813	GRIP1	chr10:120077227-120077387;120075289-120075479;120086951-120087260;+	SE	-0.522	0.0309398
ENSMUSG00000036893	EHMT1	chr2:24886996-24887069;24877454-24877626;24919553-24919598;-	SE	0.254	0.00350578
ENSMUSG00000036893	EHMT1	chr2:24887002-24887066;24877454-24877626;24919553-24919579;-	SE	0.282	0.00225442
ENSMUSG00000036893	EHMT1	chr2:24887002-24887069;24877454-24877626;24919553-24919574;-	SE	0.172	0.0125527
ENSMUSG00000022634	YAF2	chr15:93317538-93317608;93286409-93286562;93336339-93336465;-	SE	0.102	0.0104217
ENSMUSG00000033788	DYSF	chr6:84157138-84157201;84152332-84152409;84179671-84179770;+	SE	-0.25	0.000243647
ENSMUSG00000036890	GTDC1	chr2:44788376-44789043;44785489-44786920;44825350-44825543;-	SE	-0.853	3.516e-06
ENSMUSG00000009863	SDHB	chr4:140971136-140971222;140961202-140961476;140976114-140976216;+	SE	-0.338	0.0160382
ENSMUSG00000008496	POU2F2	chr7:25115470-25115749;25100137-25100243;25116037-25116220;-	SE	-0.393	8.60376e-07
ENSMUSG00000027035	CERS6	chr2:69105742-69105766;69105002-69105159;69108441-69108644;+	SE	-0.453	0
ENSMUSG00000066571	4931406P16RIK	chr7:34312088-34312176;34285476-34285953;34313486-34313522;-	SE	0.177	0.00180151
ENSMUSG00000027002	NCKAP1	chr2:80571212-80571230;80570118-80570229;80580857-80581380;-	SE	-0.484	0
ENSMUSG00000097451	RIAN	chr12:109634193-109634354;109627047-109627153;109635393-109635457;+	SE	-0.74	0.000905637
ENSMUSG00000097451	RIAN	chr12:109652700-109652715;109651858-109651938;109654285-109654432;+	SE	-0.235	0.0025628
ENSMUSG00000097451	RIAN	chr12:109652700-109652715;109651858-109651938;109655848-109655890;+	SE	-0.594	9.85678e-05
ENSMUSG00000097451	RIAN	chr12:109654285-109654432;109652700-109652715;109655848-109655869;+	SE	0.204	0.0106505
ENSMUSG00000097451	RIAN	chr12:109654301-109654432;109652700-109652715;109655848-109655890;+	SE	0.264	0.00348291
ENSMUSG00000063077	KIF1B	chr4:149261159-149261201;149257869-149258003;149262135-149262278;-	SE	-0.24	6.18302e-13
ENSMUSG00000063077	KIF1B	chr4:149265344-149265362;149263614-149263690;149266251-149266317;-	SE	-0.721	0
ENSMUSG00000030257	SRGAP3	chr6:112727212-112727540;112717970-112723201;112729648-112729798;-	SE	-0.178	0.0114667
ENSMUSG00000027677	TTC14	chr3:33803449-33803605;33803074-33803204;33803999-33804071;+	SE	0.227	8.3225e-07
ENSMUSG00000028104	POLR3GL	chr3:96581643-96581773;96580834-96580903;96594083-96594159;-	SE	-0.181	0.0377691
ENSMUSG00000073792	ALG6	chr4:99738123-99738213;99726862-99726947;99739213-99739302;+	SE	-0.162	0.00191614
ENSMUSG00000029761	CALD1	chr6:34662127-34662216;34598499-34598665;34685962-34686074;+	SE	0.145	0.026888
ENSMUSG00000029761	CALD1	chr6:34747891-34747969;34745618-34746639;34753442-34753588;+	SE	0.147	0.0415853
ENSMUSG00000024104	WASHC2	chr6:116256226-116256289;116254089-116255168;116258641-116258982;+	SE	0.257	0.000763527
ENSMUSG00000027201	MYEF2	chr2:125098449-125098518;125097562-125097634;125100318-125100420;-	SE	-0.124	4.583e-05
ENSMUSG00000037428	VGF	chr5:137028599-137028677;137026391-137026462;137030259-137030461;+	SE	0.151	0.0205169
ENSMUSG00000037428	VGF	chr5:137029622-137029719;137026391-137026462;137030259-137030461;+	SE	0.918	1.34909e-08
ENSMUSG00000014599	CSF1	chr3:107756988-107757128;107756616-107756739;107760024-107760221;-	SE	-0.205	0.0114667
ENSMUSG00000027257	PACSIN3	chr2:91259863-91259927;91256812-91256926;91260170-91260229;+	SE	0.353	0.0385566
ENSMUSG00000026918	BRD3	chr2:27472575-27472614;27463888-27464193;27475141-27475398;-	SE	0.359	0.0300421
ENSMUSG00000031093	DOCK11	chrX:36075916-36075934;36069847-36069986;36076098-36076227;+	SE	-0.602	6.52623e-13
ENSMUSG00000018809	SMYD4	chr11:75382249-75382394;75349668-75349814;75387410-75387500;+	SE	-0.151	0.00195813
ENSMUSG00000020100	SLC29A3	chr10:60730569-60730675;60723763-60723990;60750385-60750684;-	SE	0.36	0.01562
ENSMUSG00000056602	FRY	chr5:150461388-150461397;150457744-150457915;150466243-150466441;+	SE	-0.431	0
ENSMUSG00000056602	FRY	chr5:150488960-150488978;150481492-150481576;150491077-150491188;+	SE	-0.148	0.00369115
ENSMUSG00000034032	RPAP1	chr2:119770319-119770429;119769579-119769732;119770889-119771091;-	SE	-0.137	0.00841907
ENSMUSG00000001998	AP4E1	chr2:127028171-127028293;127014169-127014293;127056180-127056304;+	SE	-0.52	0.0304512
ENSMUSG00000059921	UNC5C	chr3:141786856-141786913;141771017-141771182;141788870-141789062;+	SE	0.102	0.00921558
ENSMUSG00000044348	SLC25A53	chrX:137027989-137028154;137016248-137016335;137038165-137038272;-	SE	1	7.47381e-07
ENSMUSG00000044348	SLC25A53	chrX:137030025-137030099;137027989-137028154;137038223-137038300;-	SE	-0.375	0.0137717
ENSMUSG00000044348	SLC25A53	chrX:137032350-137032500;137027989-137028154;137038223-137038300;-	SE	-0.284	0.0169125
ENSMUSG00000027438	NAPB	chr2:148707158-148707205;148706945-148707023;148709316-148709433;-	SE	-0.356	0
ENSMUSG00000037143	CFAP61	chr2:145939814-145939991;145934813-145934840;145947045-145947196;+	SE	0.936	6.1936e-07
ENSMUSG00000037143	CFAP61	chr2:145939834-145939991;145934807-145934840;145947045-145947196;+	SE	0.932	8.16724e-07
ENSMUSG00000037143	CFAP61	chr2:145939839-145939991;145934783-145934840;145947045-145947196;+	SE	0.756	0.00774337
ENSMUSG00000027460	ANGPT4	chr2:151936666-151936768;151929379-151929618;151938904-151939071;+	SE	0.231	0.0142171
ENSMUSG00000035469	RCBTB1	chr14:59209742-59209810;59205624-59205722;59209927-59210067;+	SE	0.786	0.00149167
ENSMUSG00000004789	DLST	chr12:85118781-85118837;85118059-85118414;85121986-85122139;+	SE	0.662	0.000669064
ENSMUSG00000026914	PSMD14	chr2:61763836-61763907;61760635-61760707;61776672-61776780;+	SE	-0.567	0.00826742
ENSMUSG00000005881	ERGIC3	chr2:156015376-156015391;156011348-156011406;156015988-156016020;+	SE	-0.336	0
ENSMUSG00000027646	SRC	chr2:157458842-157458860;157458533-157458633;157462709-157462808;+	SE	-0.251	6.73529e-06
ENSMUSG00000027273	SNAP25	chr2:136769742-136769860;136763572-136763621;136770056-136770174;+	SE	0.262	5.74171e-09
ENSMUSG00000068758	IL3RA	chr14:14348820-14348944;14346439-14346512;14349242-14349372;+	SE	-0.827	6.50764e-05
ENSMUSG00000068758	IL3RA	chr14:14348820-14348944;14346591-14347188;14349242-14349372;+	SE	-0.633	0.00137054
ENSMUSG00000075318	SCN2A	chr2:65681996-65682125;65620770-65621015;65683670-65683943;+	SE	0.294	0.012318
ENSMUSG00000030344	AKAP3	chr6:126856053-126856154;126853143-126853169;126860254-126860350;+	SE	0.499	0.0207648
ENSMUSG00000027799	NBEA	chr3:55994047-55994056;55992333-55992514;56000486-56000640;-	SE	-0.553	0
ENSMUSG00000017670	ELMO2	chr2:165303665-165303701;165301940-165301991;165304899-165304978;-	SE	-0.416	0
ENSMUSG00000027523	GNAS	chr2:174328107-174328131;174327698-174327941;174328366-174329386;+	SE	-0.26	4.67702e-08
ENSMUSG00000027523	GNAS	chr2:174328107-174328131;174327698-174327941;174334211-174334284;+	SE	-0.256	0
ENSMUSG00000027523	GNAS	chr2:174328107-174330434;174327767-174327941;174334211-174334284;+	SE	-0.14	3.44326e-05
ENSMUSG00000016257	PRELID3B	chr2:174468297-174468399;174465693-174465936;174472831-174472934;-	SE	-0.255	0.0436004
ENSMUSG00000013973	DEDD	chr1:171331233-171331285;171329398-171329526;171338251-171338640;+	SE	-0.306	2.73204e-10
ENSMUSG00000013973	DEDD	chr1:171331252-171331285;171329144-171329526;171338251-171338339;+	SE	-0.337	0
ENSMUSG00000013973	DEDD	chr1:171331252-171331285;171329568-171329692;171338251-171338339;+	SE	-0.249	5.23623e-05
ENSMUSG00000074529	ZFP972	chr2:177921434-177921495;177903339-177903727;177925558-177925613;-	SE	-0.806	6.5247e-06
ENSMUSG00000029148	NRBP1	chr5:31246321-31246345;31245750-31245845;31247341-31247425;+	SE	-0.144	0
ENSMUSG00000026566	MPZL1	chr1:165601749-165601855;165592239-165593677;165604609-165604742;-	SE	0.2	1.3074e-08
ENSMUSG00000026566	MPZL1	chr1:165601749-165601864;165593653-165593677;165604609-165604742;-	SE	0.2	5.64578e-06
ENSMUSG00000031153	GRIPAP1	chrX:7794259-7794286;7792069-7792136;7799289-7799428;+	SE	-1	1.65696e-07
ENSMUSG00000074282	ZFP94	chr7:24311464-24311503;24308870-24309197;24312381-24312495;-	SE	-0.308	0.00212566
ENSMUSG00000040363	BCOR	chrX:12137384-12137470;12134323-12134869;12160288-12160346;-	SE	-0.601	9.84668e-05
ENSMUSG00000031012	CASK	chrX:13550946-13550982;13549164-13549361;13554877-13554946;-	SE	-0.106	0.00640527
ENSMUSG00000031012	CASK	chrX:13596685-13596703;13586843-13586965;13600356-13600456;-	SE	-0.409	0
ENSMUSG00000033961	ZFP446	chr7:12979450-12979646;12977892-12979378;12979884-12979979;+	SE	-0.136	0.0286613
ENSMUSG00000030172	ERC1	chr6:119618845-119618912;119594784-119594973;119620310-119620409;-	SE	-0.48	0
ENSMUSG00000030172	ERC1	chr6:119734080-119734092;119722172-119722308;119743287-119743481;-	SE	-0.316	2.62945e-12
ENSMUSG00000028931	KCNAB2	chr4:152434781-152434823;152412816-152412860;152435804-152435937;-	SE	-0.283	3.45453e-06
ENSMUSG00000052374	ACTN2	chr13:12296474-12296560;12294309-12294402;12300934-12301016;-	SE	-0.142	0.0361925
ENSMUSG00000057541	PUS7	chr5:23763333-23763351;23762362-23762474;23768767-23768912;-	SE	-0.149	0
ENSMUSG00000117819	GM50253	chr17:27028832-27029946;27025336-27025459;27030675-27030800;+	SE	0.707	0.00198454
ENSMUSG00000106918	MRPL33	chr5:31616380-31616487;31613971-31614022;31629615-31629720;+	SE	0.254	0.00713933
ENSMUSG00000054252	FGFR3	chr5:33732116-33732261;33731280-33731431;33732721-33732912;+	SE	-0.465	0.0155842
ENSMUSG00000029106	ADD1	chr5:34629135-34629172;34628414-34628513;34630469-34632305;+	SE	-0.375	0
ENSMUSG00000029106	ADD1	chr5:34629138-34629172;34628414-34628513;34630469-34630816;+	SE	-0.159	9.61433e-10
ENSMUSG00000029127	ZBTB49	chr5:38210617-38210664;38205888-38205962;38216446-38216613;-	SE	0.53	0.0426718
ENSMUSG00000029127	ZBTB49	chr5:38213307-38214383;38210617-38210664;38216446-38216613;-	SE	-0.161	0.0181031
ENSMUSG00000029086	PROM1	chr5:44058625-44058652;44055877-44056083;44063125-44063184;-	SE	-0.23	0.000407865
ENSMUSG00000098950	GM28036	chr2:156096417-156098372;156079338-156079464;156111785-156111901;-	SE	0.106	1.47626e-05
ENSMUSG00000098950	GM28036	chr2:156098184-156098372;156079338-156079464;156111785-156111926;-	SE	0.292	0.000478399
ENSMUSG00000031558	SLIT2	chr5:48191002-48191014;48189428-48189592;48192192-48192331;+	SE	-0.463	0
ENSMUSG00000031558	SLIT2	chr5:48220966-48220990;48219916-48220080;48224652-48224803;+	SE	-0.125	1.65515e-05
ENSMUSG00000070733	FRYL	chr5:73024770-73024788;73023887-73023998;73027315-73027384;-	SE	-0.553	2.50081e-12
ENSMUSG00000038371	SBF2	chr7:110341289-110341364;110339889-110340074;110348854-110348995;-	SE	-0.2	5.73243e-09
ENSMUSG00000034574	DAAM1	chr12:71958746-71958773;71952451-71952559;71959805-71959912;+	SE	-0.616	0
ENSMUSG00000059475	ZFP426	chr9:20486329-20486437;20478132-20478279;20492385-20492451;-	SE	-0.199	0.0390847
ENSMUSG00000051113	FAM71E1	chr7:44497405-44497633;44496914-44497033;44500149-44500366;+	SE	-0.533	7.87478e-05
ENSMUSG00000051113	FAM71E1	chr7:44497502-44497633;44496914-44497033;44500149-44500438;+	SE	-0.481	0.000479629
ENSMUSG00000118346	TMEM179B	chr19:8773504-8773692;8773027-8773106;8774334-8774467;-	SE	-0.101	0.0286793
ENSMUSG00000106631	GM42669	chr5:107578513-107578670;107539129-107539223;107578904-107580596;+	SE	0.178	0.0223669
ENSMUSG00000052707	TNRC6A	chr7:123143749-123143837;123124176-123124332;123162493-123162877;+	SE	0.539	3.73525e-05
ENSMUSG00000047193	DYNC2H1	chr9:7045348-7045369;7044329-7044428;7049082-7049192;-	SE	-0.491	3.71974e-06
ENSMUSG00000034799	UNC13A	chr8:71636537-71636567;71635169-71635226;71639699-71639792;-	SE	-0.205	0.00203348
ENSMUSG00000034799	UNC13A	chr8:71637771-71637810;71635169-71635226;71639216-71639222;-	SE	-0.292	0.0369781
ENSMUSG00000034799	UNC13A	chr8:71639216-71639222;71635169-71635226;71639699-71639792;-	SE	-0.36	1.56567e-09
ENSMUSG00000034799	UNC13A	chr8:71639216-71639222;71636537-71636567;71639699-71639792;-	SE	-0.744	5.68593e-06
ENSMUSG00000034799	UNC13A	chr8:71639216-71639222;71637771-71637810;71639699-71639792;-	SE	-0.493	0
ENSMUSG00000031502	COL4A1	chr8:11204535-11204552;11202893-11203008;11206225-11206403;-	SE	-0.19	0
ENSMUSG00000111375	BTBD8	chr5:107461437-107461555;107451988-107452185;107470707-107470797;+	SE	-0.28	0.0228945
ENSMUSG00000029505	EP400	chr5:110740181-110740289;110737671-110739681;110741969-110742060;-	SE	-0.113	0.000526686
ENSMUSG00000029577	UBE3B	chr5:114393076-114393159;114390389-114390486;114398407-114398513;+	SE	0.134	0.0349773
ENSMUSG00000022199	SLC22A17	chr14:54907885-54908366;54907518-54907630;54908501-54908647;-	SE	0.572	8.60531e-05
ENSMUSG00000022199	SLC22A17	chr14:54908260-54908366;54907518-54907630;54908501-54908647;-	SE	0.472	0.00135848
ENSMUSG00000049550	CLIP1	chr5:123581591-123581597;123579999-123580124;123582719-123582769;-	SE	-0.627	0
ENSMUSG00000049971	GLT1D1	chr5:127650682-127650788;127632261-127632351;127657086-127657138;+	SE	0.107	0.0195344
ENSMUSG00000031078	CTTN	chr7:144450977-144451088;144449559-144449615;144452026-144452137;-	SE	-0.124	0.00203019
ENSMUSG00000018909	ARRB1	chr7:99597035-99597059;99596022-99596106;99598490-99598561;+	SE	-0.237	0.000155325
ENSMUSG00000029636	WASF3	chr5:146460964-146461140;146455543-146455661;146465849-146466019;+	SE	-0.409	0
ENSMUSG00000029636	WASF3	chr5:146465849-146466019;146460964-146461140;146466797-146467064;+	SE	0.47	0
ENSMUSG00000024163	MAPK8IP3	chr17:24908410-24908428;24907328-24907386;24909149-24909161;-	SE	-0.222	6.35644e-10
ENSMUSG00000024163	MAPK8IP3	chr17:24920471-24920495;24917994-24918139;24923815-24923868;-	SE	-0.21	8.594e-11
ENSMUSG00000024969	MARK2	chr19:7279985-7280012;7279110-7279278;7280997-7281255;-	SE	0.593	0.0399332
ENSMUSG00000024969	MARK2	chr19:7281797-7281959;7280997-7281255;7282725-7282818;-	SE	-0.24	8.77696e-09
ENSMUSG00000029534	ST7	chr6:17905706-17905842;17904896-17904969;17906407-17906492;+	SE	-0.118	0.0231785
ENSMUSG00000056698	ELMOD3	chr6:72597623-72597645;72596435-72596466;72598321-72598361;-	SE	-0.205	0.0211284
ENSMUSG00000029676	POT1A	chr6:25798008-25798055;25778838-25778969;25805874-25805941;-	SE	-0.316	0.0178247
ENSMUSG00000029676	POT1A	chr6:25798008-25798055;25794559-25794674;25805874-25805941;-	SE	0.169	0.0409746
ENSMUSG00000053768	CHCHD3	chr6:32893391-32893406;32892291-32892375;32968200-32968318;-	SE	-0.454	0
ENSMUSG00000029924	SLC37A3	chr6:39372078-39372137;39367643-39367766;39377234-39377639;-	SE	0.633	0.0286904
ENSMUSG00000062866	PHACTR2	chr10:13257576-13257816;13253341-13253879;13261765-13261924;-	SE	-0.415	0.012333
ENSMUSG00000052632	ASAP2	chr12:21214361-21214370;21213138-21213225;21217974-21218078;+	SE	-0.706	0
ENSMUSG00000033216	EEFSEC	chr6:88355482-88355647;88257333-88258391;88376203-88376411;-	SE	0.426	0.000783928
ENSMUSG00000045983	EIF4G1	chr16:20674785-20674806;20672722-20672876;20675343-20675520;+	SE	-0.664	0
ENSMUSG00000045983	EIF4G1	chr16:20674785-20674806;20674227-20674314;20675343-20675520;+	SE	-0.443	0
ENSMUSG00000034343	UBE2F	chr1:91254214-91254393;91250303-91250437;91275249-91275317;+	SE	-0.109	0.0303337
ENSMUSG00000034343	UBE2F	chr1:91254262-91254393;91250336-91250437;91275249-91275317;+	SE	-0.109	0.0211284
ENSMUSG00000067713	PRKAG1	chr15:98815496-98815555;98815182-98815237;98815875-98815985;-	SE	0.5	0.0194607
ENSMUSG00000031659	ADCY7	chr8:88312199-88312311;88310533-88310683;88314088-88314216;+	SE	-0.248	0.0425987
ENSMUSG00000031865	DCTN1	chr6:83183935-83183956;83183298-83183333;83189076-83189153;+	SE	-0.117	0
ENSMUSG00000031865	DCTN1	chr6:83197318-83197333;83195940-83196107;83197490-83197624;+	SE	-0.461	0
ENSMUSG00000030689	INO80E	chr7:126857675-126857787;126852579-126852991;126861239-126861271;-	SE	-0.503	0.0319487
ENSMUSG00000045100	SLC25A26	chr6:94564931-94565023;94564621-94564705;94576333-94576378;+	SE	-0.63	0.0332265
ENSMUSG00000030061	UBA3	chr6:97205305-97205347;97196836-97196917;97205532-97205647;-	SE	-0.25	0.0128106
ENSMUSG00000030102	ITPR1	chr6:108431460-108431496;108417888-108418000;108432645-108432696;+	SE	-0.513	0.000603424
ENSMUSG00000030102	ITPR1	chr6:108431460-108431496;108417888-108418000;108432648-108432696;+	SE	-0.351	0.00881496
ENSMUSG00000100510	HAND2OS1	chr8:57318405-57318447;57314514-57314611;57320183-57320288;-	SE	-0.191	0.00934075
ENSMUSG00000005882	UQCC1	chr2:155910356-155910464;155901297-155901355;155921634-155921727;-	SE	0.735	1.02003e-06
ENSMUSG00000020300	CPEB4	chr11:31908824-31908875;31889857-31889939;31918800-31918824;+	SE	0.288	3.00269e-05
ENSMUSG00000020300	CPEB4	chr11:31918800-31918824;31889857-31889939;31920408-31920582;+	SE	-0.25	2.54852e-11
ENSMUSG00000020300	CPEB4	chr11:31918800-31918824;31908824-31908875;31920408-31920582;+	SE	-0.431	1.58782e-13
ENSMUSG00000042097	ZFP239	chr6:117867135-117867324;117866820-117867039;117869217-117869273;+	SE	-0.534	0.000225633
ENSMUSG00000030177	CCDC77	chr6:120331811-120332031;120329333-120329459;120334768-120334917;-	SE	0.124	4.2019e-07
ENSMUSG00000041890	GIT2	chr5:114737347-114737437;114733860-114733943;114739032-114739281;-	SE	0.286	2.4583e-05
ENSMUSG00000041890	GIT2	chr5:114753147-114753153;114752278-114752327;114753278-114753324;-	SE	-0.742	0
ENSMUSG00000041890	GIT2	chr5:114753147-114753153;114752278-114752330;114753278-114753324;-	SE	-0.724	8.10447e-14
ENSMUSG00000109061	GM49320	chr8:4240687-4240735;4238864-4239033;4243303-4243445;+	SE	0.104	0.00431872
ENSMUSG00000002963	PNKP	chr7:44858101-44858209;44857378-44857554;44858452-44858749;+	SE	-0.38	0.00629863
ENSMUSG00000002963	PNKP	chr7:44859722-44859945;44857339-44857554;44860988-44861059;+	SE	-0.532	0.00707051
ENSMUSG00000038271	IFFO1	chr6:125151794-125151803;125151384-125151525;125152613-125152771;+	SE	0.288	0.00566582
ENSMUSG00000038271	IFFO1	chr6:125151794-125151803;125151384-125151525;125153409-125153502;+	SE	0.605	0.0272985
ENSMUSG00000038774	ASCC3	chr10:50607919-50608070;50592668-50592897;50637907-50638028;+	SE	0.469	0.0130205
ENSMUSG00000020859	SPAG9	chr11:94079198-94079210;94071564-94071686;94080739-94080754;+	SE	-0.232	0.00989273
ENSMUSG00000020859	SPAG9	chr11:94080739-94080754;94071564-94071686;94081339-94081397;+	SE	-0.112	0
ENSMUSG00000028464	TPM2	chr4:43518643-43518719;43518401-43518464;43519002-43519078;-	SE	-0.2	0.00921558
ENSMUSG00000025702	MARCHF8	chr6:116338385-116338490;116338023-116338215;116392523-116392574;+	SE	0.161	0.0407579
ENSMUSG00000057363	UXS1	chr1:43780064-43780169;43764889-43765009;43827614-43827750;-	SE	0.494	0.0162209
ENSMUSG00000039210	GPATCH2	chr1:187316523-187316563;187304329-187304397;187322283-187322354;+	SE	-0.12	0.0424791
ENSMUSG00000033083	TBC1D4	chr14:101460698-101460701;101458734-101458893;101462874-101463084;-	SE	-0.268	0
ENSMUSG00000019927	UBE2D1	chr10:71259741-71262115;71257704-71258306;71262198-71262262;-	SE	0.127	0.0116333
ENSMUSG00000022487	GTSF1	chr15:103425430-103425531;103421189-103421316;103428339-103428384;-	SE	-0.177	0.0115476
ENSMUSG00000040112	MRPS35	chr6:147055851-147055991;147048133-147048301;147061422-147061492;+	SE	0.617	0.000115355
ENSMUSG00000023805	SYNJ2	chr17:6029699-6029834;6028418-6028586;6032696-6032809;+	SE	0.272	0.0159836
ENSMUSG00000022801	LRCH3	chr16:33009188-33009436;33005663-33005741;33012340-33012699;+	SE	-0.181	1.82223e-08
ENSMUSG00000021071	TRIM9	chr12:70267233-70267263;70252442-70252484;70268061-70268200;-	SE	-0.247	0.032116
ENSMUSG00000021071	TRIM9	chr12:70267233-70267266;70252442-70252484;70268061-70268200;-	SE	-0.396	0.000166071
ENSMUSG00000021071	TRIM9	chr12:70267233-70267266;70255037-70255226;70268061-70268200;-	SE	-0.526	0.000472449
ENSMUSG00000009035	TMEM184B	chr15:79363657-79363678;79360703-79362885;79365284-79365479;-	SE	-0.148	0
ENSMUSG00000028809	SRRM1	chr4:135329003-135329045;135327091-135327223;135329372-135329517;-	SE	-0.184	1.55707e-09
ENSMUSG00000044709	GEMIN7	chr7:19571428-19571581;19569737-19569882;19573308-19573544;-	SE	-0.661	0.000331803
ENSMUSG00000078779	ZFP59	chr7:27844284-27844411;27842834-27842887;27846403-27846502;+	SE	0.129	0.00948205
ENSMUSG00000025531	CHM	chrX:113159503-113159570;113116015-113116430;113185440-113185509;-	SE	0.302	0.0100122
ENSMUSG00000031774	FAM192A	chr8:94597050-94597108;94591172-94591288;94601634-94601713;-	SE	-0.459	0.000327551
ENSMUSG00000034602	MON2	chr10:123009912-123009930;123009502-123009631;123010493-123010637;-	SE	-0.359	0
ENSMUSG00000034602	MON2	chr10:123023085-123023088;123022833-123022944;123023909-123024011;-	SE	-0.321	0
ENSMUSG00000001248	GRAMD1A	chr7:31133219-31133231;31132757-31132865;31133990-31134078;-	SE	-0.124	6.5158e-09
ENSMUSG00000015882	LCORL	chr5:45722973-45727742;45697180-45701997;45735730-45735824;-	SE	0.221	1.77777e-06
ENSMUSG00000015882	LCORL	chr5:45722973-45727742;45697180-45701997;45775391-45775521;-	SE	0.191	0.0437611
ENSMUSG00000035504	REEP6	chr10:80334712-80334793;80333965-80334134;80335109-80336440;+	SE	-0.589	1.56101e-12
ENSMUSG00000002781	TMEM143	chr7:45899631-45899736;45896940-45897101;45906917-45907112;+	SE	0.129	0.003768
ENSMUSG00000048200	CRACR2B	chr7:141465765-141465837;141465518-141465685;141466045-141466363;+	SE	0.573	0.00171309
ENSMUSG00000109394	A230057D06RIK	chr7:61710898-61710986;61705847-61706852;61714645-61714744;-	SE	-0.271	0.0276797
ENSMUSG00000031497	TNFSF13B	chr8:10021372-10021487;10007249-10007334;10031309-10031422;+	SE	0.378	0.0421323
ENSMUSG00000053091	LINS1	chr7:66708638-66708743;66708039-66708553;66709293-66709435;+	SE	-0.219	0.0214961
ENSMUSG00000043831	LYSMD4	chr7:67224375-67224401;67223608-67223891;67225863-67228463;+	SE	-0.166	0.00480019
ENSMUSG00000030557	MEF2A	chr7:67244520-67244544;67240313-67240440;67251656-67251742;-	SE	-0.126	0
ENSMUSG00000045482	TRRAP	chr5:144810331-144810352;144810150-144810204;144811894-144812014;+	SE	-0.251	0.0355095
ENSMUSG00000053158	FES	chr7:80381600-80381810;80381164-80381287;80382312-80382390;-	SE	-0.184	0.00583027
ENSMUSG00000069806	CACNG7	chr7:3336555-3336780;3332954-3333036;3338444-3338531;+	SE	-0.135	0.0448168
ENSMUSG00000013787	EHMT2	chr17:34905609-34905711;34905341-34905456;34905909-34906058;+	SE	-0.118	5.04774e-05
ENSMUSG00000029267	MTF2	chr5:108078865-108078974;108065756-108065965;108080921-108081023;+	SE	0.599	0.0040105
ENSMUSG00000023010	TMBIM6	chr15:99399656-99399871;99393218-99393383;99401579-99401663;+	SE	0.149	0.000909461
ENSMUSG00000039361	PICALM	chr7:90194272-90194296;90191653-90191753;90195654-90195714;+	SE	-0.232	0
ENSMUSG00000030882	DNHD1	chr7:105685940-105686139;105685716-105685844;105686493-105686588;+	SE	0.582	0.0346819
ENSMUSG00000097075	CDIPTOS	chr7:126974678-126974712;126974452-126974510;126974939-126975084;-	SE	-0.381	0.00279376
ENSMUSG00000004562	ARHGEF40	chr14:52004878-52004899;52004611-52004742;52004988-52005035;+	SE	-0.182	0.0283865
ENSMUSG00000057789	BAK1	chr17:27021662-27021682;27021166-27021347;27022438-27022582;-	SE	-0.396	2.00575e-08
ENSMUSG00000020261	SLC36A1	chr11:55219007-55219098;55204349-55204488;55221996-55222074;+	SE	-0.844	2.24385e-06
ENSMUSG00000055320	TEAD1	chr7:112841887-112841950;112839415-112839480;112842039-112842102;+	SE	0.203	0.0412844
ENSMUSG00000051900	ABCA16	chr7:120475420-120475575;120465684-120465802;120477213-120477369;+	SE	0.732	0.000168146
ENSMUSG00000034780	B3GALT1	chr2:67981742-67981790;67877827-67877892;68073448-68073573;+	SE	0.366	0.00183799
ENSMUSG00000019978	EPB41L2	chr10:25493566-25493629;25488950-25489093;25501823-25502387;+	SE	0.124	2.19997e-07
ENSMUSG00000078580	E430018J23RIK	chr7:127393000-127393111;127392418-127392515;127393252-127393620;-	SE	-0.322	0.0480416
ENSMUSG00000078580	E430018J23RIK	chr7:127393000-127393114;127389672-127392515;127393252-127393619;-	SE	-0.304	0.0428065
ENSMUSG00000018395	KIF3A	chr11:53590716-53590725;53586834-53586930;53593373-53593530;+	SE	-0.323	0
ENSMUSG00000015980	LRRC27	chr7:139216748-139216890;139214674-139214959;139218227-139218358;+	SE	0.179	0.0319917
ENSMUSG00000025497	CDHR5	chr7:141271516-141271720;141269857-141270017;141272100-141272185;-	SE	0.632	0.0422079
ENSMUSG00000059119	NAP1L4	chr7:143541747-143541778;143538216-143538316;143549041-143549092;-	SE	0.279	0.0010573
ENSMUSG00000031090	NADSYN1	chr7:143799040-143799110;143798454-143798583;143799790-143799922;-	SE	0.167	0.030068
ENSMUSG00000037541	SHANK2	chr7:144396637-144396646;144396350-144396431;144405329-144405460;+	SE	-0.432	0.00724827
ENSMUSG00000037519	PPFIA1	chr7:144489196-144489259;144488690-144488717;144491451-144491652;-	SE	-0.259	0.000233502
ENSMUSG00000037519	PPFIA1	chr7:144502866-144502896;144500251-144500403;144504902-144505134;-	SE	-0.336	0
ENSMUSG00000029478	NCOR2	chr5:125019818-125020046;125018810-125018990;125022870-125022924;-	SE	-0.11	0.0432496
ENSMUSG00000102202	GM33280	chr1:36134665-36134863;36132886-36133413;36135411-36138746;+	SE	0.264	0.0159836
ENSMUSG00000036617	ETL4	chr2:20801541-20801661;20798615-20798783;20807901-20808024;+	SE	0.7	6.94053e-07
ENSMUSG00000019813	CEP57L1	chr10:41781483-41781550;41745770-41745921;41809787-41809868;-	SE	0.184	0.0042182
ENSMUSG00000071324	ARMC2	chr10:42008652-42008725;42000329-42000498;42011767-42012023;-	SE	0.81	3.45185e-05
ENSMUSG00000019861	GOPC	chr10:52357341-52357365;52354571-52354747;52358772-52358937;-	SE	-0.6	0
ENSMUSG00000004207	PSAP	chr10:60297536-60297545;60295945-60296002;60299097-60299229;+	SE	-0.315	0
ENSMUSG00000020064	HERC4	chr10:63291179-63291283;63290503-63290676;63306347-63306446;+	SE	-0.567	0.000675015
ENSMUSG00000020064	HERC4	chr10:63303844-63303868;63290503-63290676;63306347-63306446;+	SE	-0.341	0.0028606
ENSMUSG00000020064	HERC4	chr10:63303844-63303868;63299119-63299239;63306347-63306446;+	SE	-0.569	0
ENSMUSG00000069601	ANK3	chr10:69953439-69953472;69950951-69951058;69955925-69956150;+	SE	-0.216	2.05073e-09
ENSMUSG00000069601	ANK3	chr10:69980823-69980850;69980271-69980394;69982115-69982197;+	SE	-0.175	0
ENSMUSG00000001120	PCBP3	chr10:76847735-76847812;76825859-76825992;76961747-76961887;-	SE	0.204	0.0489278
ENSMUSG00000060002	CHPT1	chr10:88481352-88481379;88480814-88480946;88482230-88482315;-	SE	-0.651	0.000322393
ENSMUSG00000041241	MUL1	chr4:138438241-138438408;138434722-138434879;138438950-138439011;+	SE	0.282	0.0002049
ENSMUSG00000020027	SOCS2	chr10:95392413-95392936;95390564-95390645;95414830-95415283;-	SE	0.913	0.00174866
ENSMUSG00000028539	ARTN	chr4:117929018-117929252;117927623-117928142;117929385-117929763;-	SE	-0.244	0.0126092
ENSMUSG00000013523	BCAS1	chr2:170370449-170370491;170349181-170349463;170378722-170378929;-	SE	0.146	0.00905066
ENSMUSG00000032712	RESF1	chr6:149324731-149324800;149310321-149310377;149325404-149325489;+	SE	0.133	0.0310858
ENSMUSG00000032712	RESF1	chr6:149324731-149324800;149317634-149317708;149325404-149325489;+	SE	0.238	0.00576545
ENSMUSG00000029095	ABLIM2	chr5:35849515-35849569;35848775-35848905;35857127-35857180;+	SE	1	9.74252e-08
ENSMUSG00000015806	QDPR	chr5:45443436-45443577;45437842-45437926;45447575-45447668;-	SE	-0.298	0.0295889
ENSMUSG00000025353	ORMDL2	chr10:128820260-128820435;128819953-128820105;128821541-128821645;-	SE	-0.111	0.00176254
ENSMUSG00000025353	ORMDL2	chr10:128820260-128820560;128819953-128820105;128821541-128821606;-	SE	-0.129	0.00104612
ENSMUSG00000034973	DOP1A	chr9:86506870-86506900;86506383-86506519;86507503-86507737;+	SE	-0.164	0.000709554
ENSMUSG00000038365	FBXO25	chr8:13938921-13938948;13935145-13935289;13939562-13940521;+	SE	-0.271	0
ENSMUSG00000062232	RAPGEF2	chr3:79082623-79082647;79081061-79081285;79083198-79083322;-	SE	-0.142	6.47664e-09
ENSMUSG00000062232	RAPGEF2	chr3:79169738-79169756;79112170-79112302;79172907-79173075;-	SE	-0.344	2.7599e-13
ENSMUSG00000047030	SPATA2	chr2:167489168-167489368;167486431-167486492;167492758-167492845;-	SE	0.715	0.0002049
ENSMUSG00000004677	MYO9B	chr8:71336875-71336965;71334312-71334394;71338906-71339008;+	SE	-0.168	0.000704052
ENSMUSG00000004677	MYO9B	chr8:71336875-71336965;71334312-71334394;71340759-71340799;+	SE	0.131	0.0270109
ENSMUSG00000004677	MYO9B	chr8:71338906-71339020;71334312-71334394;71342761-71342884;+	SE	0.523	0.00821263
ENSMUSG00000031791	TMEM38A	chr8:72579562-72579719;72572054-72572227;72584699-72584817;+	SE	-0.123	0.0455488
ENSMUSG00000022760	THAP7	chr16:17530229-17530385;17528185-17528740;17530677-17530752;-	SE	0.167	0.0114233
ENSMUSG00000048148	NWD1	chr8:72688066-72688189;72681790-72682121;72692919-72693110;+	SE	-0.435	0.0166173
ENSMUSG00000079011	GM11033	chr8:74828266-74828420;74827921-74828056;74833851-74833947;-	SE	0.166	0.0211295
ENSMUSG00000079011	GM11033	chr8:74833450-74833523;74827921-74828056;74833851-74833947;-	SE	0.217	0.0286793
ENSMUSG00000094936	RBM4	chr19:4793671-4793880;4793826-4793880;4792397-4792820;-	A5SS	-0.112	0.0194234
ENSMUSG00000014767	TBP	chr17:15501153-15501357;15501153-15501202;15502964-15503128;+	A5SS	-0.153	0.0278634
ENSMUSG00000057858	FAM204A	chr19:60226231-60226697;60226643-60226697;60221053-60221304;-	A5SS	-0.105	0.0228865
ENSMUSG00000020598	NRCAM	chr12:44576603-44576789;44576603-44576780;44590107-44590239;+	A5SS	0.612	0.0462308
ENSMUSG00000097333	ZFP87	chr13:67521147-67521319;67521192-67521319;67520625-67520721;-	A5SS	0.273	4.15642e-05
ENSMUSG00000069631	STRADA	chr11:106187100-106187180;106187124-106187180;106173678-106173781;-	A5SS	-0.139	0.00780965
ENSMUSG00000083161	GM11427	chr11:83225533-83225846;83225533-83225685;83241534-83241751;+	A5SS	0.185	1.62229e-06
ENSMUSG00000083161	GM11427	chr11:83225533-83225846;83225533-83225685;83243817-83243996;+	A5SS	0.202	1.77379e-05
ENSMUSG00000057054	INCA1	chr11:70699919-70700155;70700057-70700155;70695863-70695948;-	A5SS	0.336	0.00380588
ENSMUSG00000057054	INCA1	chr11:70699948-70700155;70700057-70700155;70695863-70695948;-	A5SS	0.316	0.00555833
ENSMUSG00000025237	PARP6	chr9:59641023-59641810;59641023-59641096;59648829-59648909;+	A5SS	-0.642	1.47826e-13
ENSMUSG00000032519	SLC25A38	chr9:120119882-120120005;120119882-120119955;120120256-120120436;+	A5SS	-0.326	0.00711403
ENSMUSG00000028601	ECHDC2	chr4:108169860-108170226;108169860-108169948;108172088-108172175;+	A5SS	-0.26	0.00286038
ENSMUSG00000067367	LYAR	chr5:38223133-38223231;38223133-38223227;38224717-38224797;+	A5SS	0.331	0.00555833
ENSMUSG00000042228	LYN	chr4:3738724-3738861;3738724-3738798;3742441-3742487;+	A5SS	0.321	0.00174495
ENSMUSG00000028107	TARS2	chr3:95748486-95750417;95750338-95750417;95748041-95748140;-	A5SS	-0.168	0.0484693
ENSMUSG00000036097	SLF2	chr19:44941458-44942939;44941458-44942426;44943448-44943519;+	A5SS	-0.129	0
ENSMUSG00000040918	SLC19A2	chr1:164256746-164257349;164256746-164257235;164260791-164261017;+	A5SS	0.144	0.0140893
ENSMUSG00000097039	PVT1	chr15:62107147-62107511;62107147-62107465;62175466-62175548;+	A5SS	0.292	0.00249824
ENSMUSG00000025962	FASTKD2	chr1:63735462-63735968;63735462-63735571;63745841-63746005;+	A5SS	0.615	0.00174495
ENSMUSG00000033460	ARMCX1	chrX:134718919-134719108;134718919-134718992;134719626-134719725;+	A5SS	-0.569	3.66399e-05
ENSMUSG00000034248	SLC25A37	chr14:69248882-69249622;69249393-69249622;69247580-69247637;-	A5SS	0.196	0.000128234
ENSMUSG00000028467	GBA2	chr4:43569488-43569955;43569829-43569955;43569180-43569285;-	A5SS	-0.161	0.0221402
ENSMUSG00000027523	GNAS	chr2:174328107-174330434;174328107-174328131;174334211-174334284;+	A5SS	0.128	1.77379e-05
ENSMUSG00000026107	NABP1	chr1:51478300-51478399;51478371-51478399;51477477-51477616;-	A5SS	-0.121	0.0354559
ENSMUSG00000023286	UBE2J2	chr4:155943830-155944150;155943830-155944013;155949006-155949137;+	A5SS	-0.107	0.0121309
ENSMUSG00000079484	PHYHD1	chr2:30277622-30277829;30277622-30277644;30279954-30280083;+	A5SS	-0.546	0.0194234
ENSMUSG00000024163	MAPK8IP3	chr17:24917994-24918136;24918087-24918136;24914458-24914705;-	A5SS	0.126	1.62229e-06
ENSMUSG00000038836	AGBL3	chr6:34798193-34798332;34798193-34798321;34799132-34799909;+	A5SS	-0.451	0.000756373
ENSMUSG00000115149	9330188P03RIK	chr14:105592691-105593120;105592691-105592972;105593580-105593907;+	A5SS	0.338	0.0109714
ENSMUSG00000115149	9330188P03RIK	chr14:105592691-105593299;105592691-105592972;105593580-105593907;+	A5SS	0.269	0.0484693
ENSMUSG00000026958	DPP7	chr2:25355809-25355953;25355813-25355953;25355557-25355721;-	A5SS	-0.166	0.0484693
ENSMUSG00000053964	LGALS4	chr7:28840580-28840691;28840580-28840610;28840863-28840952;+	A5SS	-0.47	0.0129008
ENSMUSG00000003420	FCGRT	chr7:45102401-45102671;45102413-45102671;45101909-45102185;-	A5SS	0.404	0.00219626
ENSMUSG00000097585	E230029C05RIK	chr7:90037948-90038074;90037948-90038070;90048662-90049069;+	A5SS	-0.624	0.00319906
ENSMUSG00000005682	PAN2	chr10:128313140-128313743;128313140-128313260;128313841-128314041;+	A5SS	-0.12	0.000980871
ENSMUSG00000024985	TCF7L2	chr19:55917338-55917479;55917353-55917479;55912558-55912645;+	A3SS	0.198	0.048867
ENSMUSG00000024462	GABBR1	chr17:37049652-37049797;37049776-37049797;37047453-37047657;+	A3SS	0.318	7.07761e-05
ENSMUSG00000067629	SYNGAP1	chr17:26966869-26966972;26966882-26966972;26964826-26965038;+	A3SS	-0.511	0.0116591
ENSMUSG00000040247	TBC1D10C	chr19:4188245-4188724;4188245-4188311;4188943-4189058;-	A3SS	0.679	0.0260564
ENSMUSG00000021275	TECPR2	chr12:110926163-110926476;110926195-110926476;110918868-110919026;+	A3SS	0.244	0.017473
ENSMUSG00000061306	SLC38A10	chr11:120108466-120108553;120108466-120108490;120109431-120109536;-	A3SS	0.32	0.00337365
ENSMUSG00000050312	NSUN3	chr16:62776287-62776631;62776287-62776383;62786670-62786777;-	A3SS	-0.127	0.0202536
ENSMUSG00000002058	UNC119	chr11:78347796-78348259;78348086-78348259;78347217-78347331;+	A3SS	-0.108	0.0495964
ENSMUSG00000018501	NCOR1	chr11:62338858-62339068;62338858-62339065;62342996-62343351;-	A3SS	-0.302	0.00504887
ENSMUSG00000020400	TNIP1	chr11:54910786-54911571;54910786-54911497;54915496-54915587;-	A3SS	0.276	0.017473
ENSMUSG00000018906	P4HA2	chr11:54101482-54101647;54101519-54101647;54100094-54100168;+	A3SS	-0.166	0.00929728
ENSMUSG00000003299	MRPL4	chr9:21007327-21007540;21007433-21007540;21006826-21006856;+	A3SS	-0.305	0.0187617
ENSMUSG00000003299	MRPL4	chr9:21007363-21007540;21007433-21007540;21006826-21006856;+	A3SS	-0.314	0.017809
ENSMUSG00000053253	NDFIP2	chr14:105298002-105304836;105304730-105304836;105294798-105294892;+	A3SS	0.283	0.0483836
ENSMUSG00000036138	ACAA1A	chr9:119344465-119346568;119346469-119346568;119344172-119344252;+	A3SS	0.387	0.00119282
ENSMUSG00000020836	CORO6	chr11:77469375-77469601;77469378-77469601;77469056-77469287;+	A3SS	0.544	0.0148666
ENSMUSG00000054752	FSD1L	chr4:53693983-53694084;53693986-53694084;53686387-53686517;+	A3SS	0.659	0
ENSMUSG00000054752	FSD1L	chr4:53693983-53694084;53693986-53694084;53687206-53687239;+	A3SS	0.579	9.36892e-05
ENSMUSG00000041679	LRRC29	chr8:105315075-105316068;105315075-105316022;105323264-105323366;-	A3SS	0.4	0.0262489
ENSMUSG00000078517	EMC1	chr4:139365185-139365394;139365194-139365394;139363656-139363779;+	A3SS	-0.941	5.62675e-07
ENSMUSG00000041718	ALG13	chrX:144319898-144320061;144320002-144320061;144317803-144318121;+	A3SS	0.115	0.026204
ENSMUSG00000044258	CTLA2A	chr13:60935546-60936075;60935546-60935669;60936490-60936571;-	A3SS	0.101	0.00015938
ENSMUSG00000031399	FAM3A	chrX:74387033-74387105;74387033-74387084;74387437-74387496;-	A3SS	0.138	0.0425873
ENSMUSG00000022973	SYNJ1	chr16:90973909-90974075;90973909-90974066;90976598-90976751;-	A3SS	0.24	1.9666e-05
ENSMUSG00000037032	APBB1	chr7:105565532-105565653;105565532-105565647;105566050-105566178;-	A3SS	-0.378	0.00033248
ENSMUSG00000037032	APBB1	chr7:105565532-105565951;105565532-105565647;105566050-105566178;-	A3SS	-0.577	0
ENSMUSG00000054737	ZFP182	chrX:21060502-21060552;21060502-21060528;21061937-21062052;-	A3SS	-0.873	7.97168e-07
ENSMUSG00000087385	FRG2F1	chr4:119533312-119533549;119533312-119533497;119533740-119533809;-	A3SS	-0.484	0.000729914
ENSMUSG00000038712	MINDY1	chr3:95295272-95295425;95295299-95295425;95294794-95294986;+	A3SS	-0.14	0.0387137
ENSMUSG00000004631	SGCE	chr6:4677162-4677233;4677162-4677197;4678066-4678110;-	A3SS	0.322	0.0187617
ENSMUSG00000025165	SECTM1A	chr11:121068683-121068846;121068683-121068737;121069034-121069088;-	A3SS	-0.245	0.0435998
ENSMUSG00000016346	KCNQ2	chr2:181087574-181087683;181087574-181087680;181088346-181088534;-	A3SS	-0.234	0.0363948
ENSMUSG00000031278	ACSL4	chrX:142351378-142351908;142351378-142351615;142360386-142360436;-	A3SS	-0.146	0.000492332
ENSMUSG00000026082	REV1	chr1:38074314-38075023;38074314-38074443;38079289-38079398;-	A3SS	0.17	0.017473
ENSMUSG00000058254	TSPAN7	chrX:10590135-10595354;10595278-10595354;10585496-10585652;+	A3SS	0.254	0.00759624
ENSMUSG00000024193	PHF1	chr17:26936511-26936680;26936522-26936680;26936286-26936391;+	A3SS	0.518	0.0202536
ENSMUSG00000039840	EPG5	chr18:77964900-77965055;77964949-77965055;77962380-77962538;+	A3SS	0.228	0.00660306
ENSMUSG00000037266	RSRP1	chr4:134926025-134926818;134926734-134926818;134925292-134925432;+	A3SS	0.119	0.045834
ENSMUSG00000038685	RTEL1	chr2:181356345-181356616;181356357-181356616;181356157-181356258;+	A3SS	-0.629	0.0188576
ENSMUSG00000032826	ANK2	chr3:126976844-126976947;126976844-126976932;126981799-126981944;-	A3SS	0.135	0.00512445
ENSMUSG00000060206	ZFP462	chr4:55016813-55017100;55016996-55017100;55014682-55014847;+	A3SS	-0.187	0.00660306
ENSMUSG00000060206	ZFP462	chr4:55016816-55017100;55016996-55017100;55014682-55014847;+	A3SS	-0.183	0.0031464
ENSMUSG00000052373	MPP3	chr11:102023701-102025154;102023701-102023782;102025380-102025499;-	A3SS	0.24	0.0396919
ENSMUSG00000052373	MPP3	chr11:102023701-102025154;102023701-102023782;102025731-102025856;-	A3SS	0.734	6.11017e-07
ENSMUSG00000033460	ARMCX1	chrX:134718655-134718818;134718725-134718818;134718369-134718461;+	A3SS	0.29	0.0202536
ENSMUSG00000027575	ARFGAP1	chr2:180980397-180980474;180980403-180980474;180979660-180979720;+	A3SS	0.573	3.4478e-09
ENSMUSG00000026017	CARF	chr1:60109221-60109449;60109326-60109449;60108082-60108200;+	A3SS	-0.163	0.045834
ENSMUSG00000118504	4933434E20RIK	chr3:90060361-90061932;90061637-90061932;90056528-90056582;+	A3SS	0.293	0.0428978
ENSMUSG00000062590	ARMC9	chr1:86262038-86262165;86262041-86262165;86257225-86257362;+	A3SS	-0.5	0.0396919
ENSMUSG00000055897	PPP4R1L-PS	chr2:173615482-173616423;173615482-173615576;173645456-173645558;-	A3SS	0.419	0.0173985
ENSMUSG00000047617	PAXX	chr2:25459774-25459915;25459774-25459859;25460008-25460074;-	A3SS	0.222	0.0136852
ENSMUSG00000029416	SLC15A4	chr5:127603780-127603851;127603780-127603798;127604110-127604188;-	A3SS	-0.127	0.00929728
ENSMUSG00000015790	SURF1	chr2:26915595-26915784;26915595-26915769;26915954-26916006;-	A3SS	-0.155	0.012308
ENSMUSG00000033147	SLC22A15	chr3:101880008-101880224;101880008-101880187;101883459-101883589;-	A3SS	0.261	0.0342692
ENSMUSG00000031256	CSTF2	chrX:134073135-134073277;134073213-134073277;134072414-134072474;+	A3SS	0.167	0
ENSMUSG00000034813	GRIP1	chr10:119985473-119986484;119986331-119986484;119978437-119978607;+	A3SS	0.118	0.012308
ENSMUSG00000035673	SBNO2	chr10:80058636-80058732;80058636-80058729;80058804-80058899;-	A3SS	-0.119	0.0394072
ENSMUSG00000026766	MMADHC	chr2:50292808-50292913;50292808-50292898;50296251-50296309;-	A3SS	0.226	0.0170271
ENSMUSG00000026135	ZFP142	chr1:74579324-74579618;74579324-74579449;74585383-74585697;-	A3SS	-0.122	0.00660306
ENSMUSG00000026135	ZFP142	chr1:74579324-74579927;74579324-74579449;74585383-74585697;-	A3SS	-0.102	0.00807049
ENSMUSG00000026988	WDSUB1	chr2:59861560-59861740;59861560-59861737;59862619-59862726;-	A3SS	0.282	0.0173985
ENSMUSG00000026153	FAM135A	chr1:24028199-24030528;24028199-24029940;24030741-24030896;-	A3SS	-0.16	0.0136852
ENSMUSG00000028975	PEX14	chr4:148967523-148970635;148967523-148967626;148984036-148984165;-	A3SS	-0.205	0.0185268
ENSMUSG00000020220	VPS13D	chr4:145099964-145100070;145099964-145100067;145103613-145103688;-	A3SS	-0.472	0.000550036
ENSMUSG00000014592	CAMTA1	chr4:151083676-151084200;151083676-151083861;151084562-151084878;-	A3SS	-0.919	5.20428e-06
ENSMUSG00000056004	9330182L06RIK	chr5:9440692-9440983;9440724-9440983;9437705-9437843;+	A3SS	-0.33	0.0059199
ENSMUSG00000004642	SLBP	chr5:33645499-33646069;33645499-33645637;33651962-33652079;-	A3SS	-0.228	0.0181166
ENSMUSG00000047193	DYNC2H1	chr9:7111424-7111592;7111424-7111571;7112047-7112150;-	A3SS	0.71	9.57456e-14
ENSMUSG00000022199	SLC22A17	chr14:54907518-54908366;54907518-54907630;54908501-54908647;-	A3SS	0.551	0.000260118
ENSMUSG00000068551	ZFP467	chr6:48436612-48439454;48436612-48439357;48441946-48442060;-	A3SS	-0.122	0.0478142
ENSMUSG00000034343	UBE2F	chr1:91254214-91254393;91254262-91254393;91253759-91253827;+	A3SS	0.25	0.0187617
ENSMUSG00000000693	LOXL3	chr6:83035454-83035797;83035579-83035797;83034172-83034289;+	A3SS	-0.151	0.0367741
ENSMUSG00000030276	TTLL3	chr6:113399663-113399771;113399666-113399771;113398769-113398884;+	A3SS	0.28	0.008766
ENSMUSG00000038271	IFFO1	chr6:125151794-125152771;125152613-125152771;125151384-125151525;+	A3SS	0.253	0.000555348
ENSMUSG00000038271	IFFO1	chr6:125152443-125152771;125152613-125152771;125151384-125151525;+	A3SS	0.228	0.00505753
ENSMUSG00000038271	IFFO1	chr6:125153406-125153502;125153409-125153502;125151384-125151525;+	A3SS	0.601	0.0287424
ENSMUSG00000040029	IPO8	chr6:148770682-148775093;148770682-148772809;148777202-148777403;-	A3SS	-0.137	0.0181166
ENSMUSG00000042831	ALKBH6	chr7:30312505-30312707;30312590-30312707;30312236-30312388;+	A3SS	0.224	0.00599589
ENSMUSG00000060601	NR1H2	chr7:44551954-44552343;44551954-44552245;44552506-44552620;-	A3SS	-0.102	0.0419212
ENSMUSG00000053158	FES	chr7:80381164-80381810;80381164-80381287;80382312-80382431;-	A3SS	-0.418	0.000174078
ENSMUSG00000040272	ACCS	chr2:93847916-93848189;93847916-93848186;93849544-93849799;-	A3SS	-0.445	0.00660306
ENSMUSG00000042138	MSANTD2	chr9:37517216-37517472;37517372-37517472;37513613-37513703;+	A3SS	-0.146	0.0189272
ENSMUSG00000029478	NCOR2	chr5:125037273-125037379;125037273-125037376;125037860-125037997;-	A3SS	-0.175	0.0181166
ENSMUSG00000020131	PCSK4	chr10:80321286-80321951;80321286-80321921;80322080-80322209;-	A3SS	0.629	0.00644121
ENSMUSG00000034973	DOP1A	chr9:86501873-86501983;86501900-86501983;86500795-86500895;+	A3SS	0.638	0
ENSMUSG00000020288	AHSA2	chr11:23490668-23491077;23490668-23490720;23491474-23491582;-	A3SS	0.361	0.00651573
ENSMUSG00000029699	SSC4D	chr5:135963355-135963448;135963355-135963430;135964618-135964696;-	A3SS	-0.434	0.012308
ENSMUSG00000039126	PRUNE2	chr19:17211677-17211713;17212291-17212330;17208230-17208329;17216325-17216373;+	MXE	0.276	0.0374379
ENSMUSG00000024044	EPB41L3	chr17:69273881-69273917;69274100-69274166;69270610-69270664;69274703-69274895;+	MXE	-0.26	5.83971e-10
ENSMUSG00000024044	EPB41L3	chr17:69273881-69273917;69274703-69274895;69270610-69270664;69284538-69284916;+	MXE	-0.201	0
ENSMUSG00000024044	EPB41L3	chr17:69273881-69273917;69283884-69284007;69270610-69270664;69284538-69284916;+	MXE	-0.44	0
ENSMUSG00000024462	GABBR1	chr17:37048420-37048606;37049776-37049797;37047453-37047657;37050998-37051159;+	MXE	0.282	0.0038478
ENSMUSG00000022770	DLG1	chr16:31846833-31846933;31847635-31847669;31842769-31842839;31853842-31853884;+	MXE	0.248	0
ENSMUSG00000022770	DLG1	chr16:31846833-31846933;31853842-31853884;31842769-31842839;31856440-31856491;+	MXE	0.266	6.3613e-06
ENSMUSG00000022770	DLG1	chr16:31846833-31846933;31847635-31847669;31842769-31842839;31857546-31857648;+	MXE	0.327	3.36536e-06
ENSMUSG00000022770	DLG1	chr16:31846833-31846933;31856440-31856491;31842769-31842839;31857546-31857648;+	MXE	0.175	1.13975e-06
ENSMUSG00000022770	DLG1	chr16:31846836-31846933;31853842-31853884;31842769-31842839;31856440-31856491;+	MXE	0.233	9.01859e-10
ENSMUSG00000022770	DLG1	chr16:31846836-31846933;31847635-31847669;31842769-31842839;31857546-31857648;+	MXE	0.299	1.40321e-11
ENSMUSG00000022770	DLG1	chr16:31846836-31846933;31856440-31856491;31842769-31842839;31857546-31857648;+	MXE	0.139	3.08041e-10
ENSMUSG00000022770	DLG1	chr16:31847635-31847669;31853842-31853884;31842769-31842839;31854667-31854688;+	MXE	0.131	0.000669706
ENSMUSG00000022770	DLG1	chr16:31853842-31853884;31856440-31856491;31846833-31846933;31857546-31857648;+	MXE	0.105	3.17494e-05
ENSMUSG00000022771	PPIL2	chr16:17107178-17107224;17109644-17109694;17105992-17106055;17111142-17111213;-	MXE	0.117	0.0265858
ENSMUSG00000053469	TG	chr15:66679111-66679297;66681815-66682913;66678770-66678914;66683636-66684224;+	MXE	0.36	0.0145675
ENSMUSG00000024381	BIN1	chr18:32426223-32426352;32431670-32431742;32424819-32424967;32431982-32432093;+	MXE	-0.111	0.0283745
ENSMUSG00000040247	TBC1D10C	chr19:4187941-4188131;4188245-4188311;4185351-4185506;4188943-4189054;-	MXE	-1	6.70112e-07
ENSMUSG00000085793	LIN52	chr12:84457948-84457986;84459618-84459685;84456240-84456315;84462368-84462452;+	MXE	-0.142	0.00642198
ENSMUSG00000040356	SKIV2L	chr17:34841067-34841218;34841441-34841546;34840857-34840984;34841670-34841808;-	MXE	0.18	0.0322949
ENSMUSG00000020717	PECAM1	chr11:106662001-106662024;106671741-106671798;106654217-106655162;106679548-106679611;-	MXE	-0.427	0.0181817
ENSMUSG00000018411	MAPT	chr11:104287122-104287209;104294858-104294924;104282367-104282480;104302360-104302410;+	MXE	0.108	0.00067949
ENSMUSG00000020946	GOSR2	chr11:103683791-103683932;103687524-103687633;103678932-103679397;103697629-103697698;-	MXE	-0.121	0.0113805
ENSMUSG00000020680	TAF15	chr11:83481933-83481973;83502759-83502852;83473091-83473206;83504245-83504327;+	MXE	0.112	0.0270659
ENSMUSG00000011877	GIT1	chr11:77501071-77501114;77502828-77502855;77500347-77500565;77503017-77503066;+	MXE	0.488	0
ENSMUSG00000032411	TFDP2	chr9:96223093-96223198;96247049-96247088;96202130-96202188;96273838-96273942;+	MXE	0.167	0.000390157
ENSMUSG00000032411	TFDP2	chr9:96232681-96232748;96247049-96247088;96202130-96202188;96273838-96273942;+	MXE	0.109	0.00144147
ENSMUSG00000033419	SNAP91	chr9:86790055-86790139;86791484-86791568;86783299-86783434;86791953-86792025;-	MXE	0.28	0.000345866
ENSMUSG00000033419	SNAP91	chr9:86790055-86790139;86798537-86798699;86783299-86783434;86804454-86804567;-	MXE	0.563	1.3645e-10
ENSMUSG00000033419	SNAP91	chr9:86792163-86792241;86798537-86798699;86791953-86792025;86798829-86798844;-	MXE	-0.133	0.0339639
ENSMUSG00000033419	SNAP91	chr9:86792163-86792241;86798537-86798699;86791953-86792025;86804454-86804567;-	MXE	0.322	2.33564e-06
ENSMUSG00000033419	SNAP91	chr9:86792466-86792736;86798537-86798699;86792163-86792241;86804454-86804567;-	MXE	0.175	1.14009e-12
ENSMUSG00000033419	SNAP91	chr9:86798537-86798699;86798829-86798844;86783299-86783434;86804454-86804567;-	MXE	-0.384	0.00193038
ENSMUSG00000033419	SNAP91	chr9:86798537-86798699;86798829-86798844;86792163-86792241;86804454-86804567;-	MXE	-0.436	0.0021573
ENSMUSG00000025237	PARP6	chr9:59641023-59641096;59641740-59641810;59640039-59640149;59648829-59648909;+	MXE	0.226	0.0038478
ENSMUSG00000034303	CCDC15	chr9:37311317-37311428;37313376-37313499;37304309-37304405;37314286-37314352;-	MXE	-0.297	0.00747665
ENSMUSG00000073468	SFT2D1	chr17:8317849-8317871;8319418-8319501;8311138-8311285;8320599-8320681;+	MXE	-0.486	7.09377e-05
ENSMUSG00000073468	SFT2D1	chr17:8318843-8318930;8319418-8319501;8311101-8311285;8320599-8320681;+	MXE	0.306	0.000174427
ENSMUSG00000021936	MAPK8	chr14:33390241-33390313;33390672-33390744;33388799-33388982;33392941-33393107;-	MXE	-0.269	0
ENSMUSG00000033335	DNM2	chr9:21478898-21479037;21480406-21480545;21478280-21478348;21481332-21481419;+	MXE	0.184	2.52335e-07
ENSMUSG00000034656	CACNA1A	chr8:84614694-84614791;84615573-84615670;84612284-84612412;84617791-84617897;+	MXE	-0.639	0.0119661
ENSMUSG00000028863	MEAF6	chr4:125107516-125107546;125107651-125107709;125102838-125103031;125108322-125108356;+	MXE	-0.361	3.59208e-06
ENSMUSG00000031561	TENM3	chr8:48313237-48313264;48335588-48335774;48310622-48310769;48367310-48367433;-	MXE	0.126	3.74418e-08
ENSMUSG00000028559	OSBPL9	chr4:109133743-109133820;109156654-109156733;109102496-109102592;109202104-109202217;-	MXE	-0.245	0.0014757
ENSMUSG00000037697	DDHD1	chr14:45622840-45622942;45628853-45628874;45620711-45620840;45629579-45629753;-	MXE	-0.472	9.29789e-05
ENSMUSG00000028478	CLTA	chr4:44030214-44030268;44031399-44031435;44025448-44025560;44032400-44032846;+	MXE	-0.355	0.0103631
ENSMUSG00000061887	SSBP3	chr4:107027216-107027297;107028192-107028252;107009678-107009768;107030861-107030928;+	MXE	-0.12	0.0162572
ENSMUSG00000028207	ASPH	chr4:9610842-9610938;9635900-9635969;9604515-9604629;9639197-9639347;-	MXE	0.199	0.0270959
ENSMUSG00000028207	ASPH	chr4:9610842-9610938;9635900-9635969;9607796-9607871;9639197-9639347;-	MXE	0.141	0.000195055
ENSMUSG00000042613	PBXIP1	chr3:89446279-89446411;89447045-89448265;89446090-89446173;89448672-89450952;+	MXE	0.134	0.0399802
ENSMUSG00000048581	E130311K13RIK	chr3:63925333-63925481;63927263-63927323;63920200-63920361;63929256-63929472;-	MXE	-0.291	0.0119661
ENSMUSG00000029722	AGFG2	chr5:137661363-137661489;137663435-137663604;137660161-137660194;137664215-137664372;-	MXE	0.156	0.0162572
ENSMUSG00000010721	LMBR1	chr5:29346766-29346906;29361047-29361087;29323801-29323905;29363882-29363955;-	MXE	0.185	0.0378685
ENSMUSG00000025262	FAM120C	chrX:151399674-151399803;151428916-151429016;151381910-151381993;151429836-151429913;+	MXE	-0.157	0.0194657
ENSMUSG00000038369	NCOA6	chr2:155402671-155402740;155405474-155408450;155399654-155399691;155411524-155411646;-	MXE	0.101	0.0399802
ENSMUSG00000064302	CLASP1	chr1:118512174-118512222;118512704-118512728;118510205-118510376;118521826-118521934;+	MXE	0.277	0.00405402
ENSMUSG00000064302	CLASP1	chr1:118531977-118532085;118536134-118536197;118525296-118525455;118539265-118539369;+	MXE	-0.425	0.0380006
ENSMUSG00000029797	SSPO	chr6:48496135-48496263;48497374-48497583;48495107-48495310;48498110-48498206;+	MXE	-0.355	0.0374379
ENSMUSG00000026074	MAP4K4	chr1:40000623-40000749;40003756-40003987;39997020-39997182;40004806-40004913;+	MXE	0.113	0.00753412
ENSMUSG00000031391	L1CAM	chrX:73855758-73855831;73856631-73856793;73853777-73855266;73856902-73857022;-	MXE	-0.129	0.00387603
ENSMUSG00000034252	SENP6	chr9:80093536-80093641;80098885-80098906;80087429-80087523;80103693-80103764;+	MXE	0.561	0
ENSMUSG00000034252	SENP6	chr9:80093536-80093641;80098885-80098906;80092266-80092412;80103693-80103764;+	MXE	0.168	1.92142e-08
ENSMUSG00000049571	CFAP46	chr7:139615060-139615155;139615573-139615650;139614406-139614504;139616175-139616273;-	MXE	-0.286	0.0499576
ENSMUSG00000026767	MINDY3	chr2:12382102-12382183;12386608-12386679;12364505-12364519;12419158-12419449;-	MXE	-0.131	0.0419354
ENSMUSG00000006476	NSMF	chr2:25057964-25057970;25058252-25058321;25057100-25057176;25059020-25059073;+	MXE	-0.413	3.2699e-08
ENSMUSG00000040998	NPNT	chr3:132909895-132910015;132917460-132917553;132908342-132908462;132948046-132948147;-	MXE	-0.408	0.0250794
ENSMUSG00000020547	BZW2	chr12:36139129-36139245;36140694-36140842;36134890-36134955;36156667-36156786;-	MXE	-0.56	0.000174709
ENSMUSG00000027287	SNAP23	chr2:120590662-120590695;120590821-120590914;120586158-120586276;120594800-120594956;+	MXE	0.652	0.0105206
ENSMUSG00000058835	ABI1	chr2:22960706-22960847;22962400-22962501;22957017-22957118;22971082-22971259;-	MXE	0.36	0
ENSMUSG00000058835	ABI1	chr2:22971082-22971259;22994522-22994690;22962400-22962501;23039948-23040185;-	MXE	-0.31	0
ENSMUSG00000029554	MAD1L1	chr5:140117236-140117325;140132768-140132825;140088629-140088837;140143919-140144060;-	MXE	0.107	0.0441102
ENSMUSG00000002546	GOLGA2	chr2:32293314-32293395;32296625-32296721;32292092-32292215;32296964-32297008;+	MXE	0.12	0.00387603
ENSMUSG00000028760	EIF4G3	chr4:138084256-138084370;138095908-138095929;138082892-138082988;138096751-138096931;+	MXE	0.146	0.00304757
ENSMUSG00000027284	CDAN1	chr2:120730298-120730505;120730701-120731192;120729688-120730099;120731411-120731743;-	MXE	-0.12	0.0441102
ENSMUSG00000027002	NCKAP1	chr2:80553136-80553227;80570118-80570229;80548829-80548967;80571212-80571230;-	MXE	-0.193	5.03223e-05
ENSMUSG00000097451	RIAN	chr12:109652700-109652715;109654285-109654432;109651858-109651938;109655848-109655934;+	MXE	-0.156	0.0162572
ENSMUSG00000030257	SRGAP3	chr6:112750380-112750411;112754570-112754673;112749361-112749422;112759748-112759776;-	MXE	0.141	0.0441723
ENSMUSG00000027273	SNAP25	chr2:136769742-136769860;136770056-136770174;136763572-136763621;136773894-136774020;+	MXE	0.124	4.39845e-09
ENSMUSG00000075318	SCN2A	chr2:65682502-65682594;65682689-65682781;65681996-65682125;65683670-65683943;+	MXE	-0.401	0.0150095
ENSMUSG00000058318	PHF21A	chr2:92351608-92351631;92351700-92351864;92349387-92349448;92356863-92357019;+	MXE	-0.523	0
ENSMUSG00000029127	ZBTB49	chr5:38210617-38210664;38213307-38214064;38205888-38205962;38216446-38216613;-	MXE	-0.256	0.0284241
ENSMUSG00000029127	ZBTB49	chr5:38210617-38210664;38213307-38214383;38205888-38205962;38216446-38216613;-	MXE	-0.185	0.0334272
ENSMUSG00000098950	GM28036	chr2:156079338-156079464;156098229-156098372;156079062-156079242;156103348-156103429;-	MXE	0.123	1.79894e-07
ENSMUSG00000098950	GM28036	chr2:156079338-156079464;156103348-156103397;156079062-156079242;156111785-156111901;-	MXE	0.224	0.0378978
ENSMUSG00000098950	GM28036	chr2:156079338-156079464;156103348-156103429;156079090-156079242;156111785-156111926;-	MXE	0.144	6.18926e-05
ENSMUSG00000034164	EMID1	chr11:5109543-5109634;5110689-5110774;5106264-5106969;5116879-5116924;-	MXE	-0.368	0.000870241
ENSMUSG00000034574	DAAM1	chr12:71959805-71959912;71971093-71971178;71952451-71952559;71975189-71975296;+	MXE	0.232	0.000651482
ENSMUSG00000034799	UNC13A	chr8:71636537-71636567;71637771-71637810;71635169-71635226;71639216-71639222;-	MXE	-0.351	0.0299049
ENSMUSG00000034799	UNC13A	chr8:71637771-71637810;71639216-71639222;71636537-71636567;71639699-71639792;-	MXE	-0.113	0.000197728
ENSMUSG00000033249	HSF4	chr8:105272459-105272584;105272809-105272933;105272105-105272208;105274645-105274751;+	MXE	0.75	0.0021347
ENSMUSG00000001827	FOLR1	chr7:101863924-101864094;101869156-101869317;101859365-101859554;101870608-101870786;-	MXE	-0.102	0.0405969
ENSMUSG00000053768	CHCHD3	chr6:32803889-32804025;32892291-32892375;32792216-32792926;32968200-32968318;-	MXE	0.12	0
ENSMUSG00000053768	CHCHD3	chr6:32852144-32852215;32892291-32892375;32803889-32804025;32968200-32968266;-	MXE	0.307	0
ENSMUSG00000053768	CHCHD3	chr6:32893391-32893406;32968200-32968266;32892291-32892375;33008482-33008564;-	MXE	0.76	0
ENSMUSG00000053768	CHCHD3	chr6:32893391-32893406;32968200-32968318;32892291-32892375;33049336-33049424;-	MXE	0.589	0
ENSMUSG00000053768	CHCHD3	chr6:32968200-32968318;33008482-33008564;32892291-32892375;33049336-33049424;-	MXE	-0.33	0
ENSMUSG00000053768	CHCHD3	chr6:32968200-32968318;33008482-33008564;32893391-32893406;33049336-33049424;-	MXE	0.218	5.53458e-11
ENSMUSG00000053768	CHCHD3	chr6:32968200-32968318;33049336-33049424;32893391-32893406;33059999-33060237;-	MXE	0.225	6.3555e-12
ENSMUSG00000045983	EIF4G1	chr16:20673867-20673961;20674785-20674806;20672722-20672876;20675343-20675520;+	MXE	0.367	0
ENSMUSG00000024862	KLC2	chr19:5113940-5114171;5117193-5117469;5113780-5113850;5118121-5118300;-	MXE	-0.12	0.0335486
ENSMUSG00000031865	DCTN1	chr6:83183935-83183956;83187763-83187784;83183298-83183333;83189076-83189153;+	MXE	-0.573	0.0002026
ENSMUSG00000020300	CPEB4	chr11:31908824-31908875;31918800-31918824;31889857-31889939;31920408-31920582;+	MXE	0.342	0
ENSMUSG00000016624	PHF21B	chr15:84791782-84791941;84793895-84793918;84791353-84791429;84795079-84795134;-	MXE	-0.159	0.00753412
ENSMUSG00000022487	GTSF1	chr15:103425430-103425531;103428339-103428384;103421189-103421316;103430355-103430470;-	MXE	0.364	0.00100584
ENSMUSG00000061462	OBSCN	chr11:59055376-59055640;59055960-59056224;59054773-59055037;59060843-59061107;-	MXE	-0.7	2.11508e-05
ENSMUSG00000022801	LRCH3	chr16:32950291-32950436;32952056-32952183;32914099-32914403;32955299-32955405;+	MXE	-0.206	0.00439171
ENSMUSG00000021071	TRIM9	chr12:70255037-70255226;70267233-70267263;70252442-70252484;70268061-70268200;-	MXE	-0.643	5.03223e-05
ENSMUSG00000021071	TRIM9	chr12:70255037-70255226;70267233-70267266;70252442-70252484;70268061-70268200;-	MXE	-0.776	2.52335e-07
ENSMUSG00000028809	SRRM1	chr4:135327091-135327223;135329003-135329045;135324818-135325280;135329372-135329517;-	MXE	-0.121	0.039637
ENSMUSG00000042729	WDR74	chr19:8736175-8736297;8738152-8738254;8735881-8735905;8739265-8739366;+	MXE	0.12	0.0105206
ENSMUSG00000069806	CACNG7	chr7:3336555-3336780;3338444-3338531;3332954-3333036;3338885-3339026;+	MXE	-0.102	0.011483
ENSMUSG00000055320	TEAD1	chr7:112841887-112841950;112842039-112842102;112839415-112839480;112856052-112856064;+	MXE	0.108	0.000174427
ENSMUSG00000042873	LHFPL4	chr6:113176445-113176682;113193817-113194303;113168089-113171958;113195214-113195384;-	MXE	-0.125	0.0177022
ENSMUSG00000037772	MRPL23	chr7:142535004-142535127;142536069-142536152;142533011-142533194;142537266-142537340;+	MXE	0.108	0.0441102
ENSMUSG00000038481	CDK19	chr10:40454014-40454072;40466637-40466769;40436071-40436212;40469578-40469722;+	MXE	0.154	0.0453085
ENSMUSG00000020064	HERC4	chr10:63287897-63288009;63299119-63299239;63287518-63287578;63303844-63303868;+	MXE	0.176	0.000249753
ENSMUSG00000020064	HERC4	chr10:63290503-63290676;63299119-63299239;63289051-63289241;63303844-63303868;+	MXE	0.206	2.03698e-05
ENSMUSG00000020064	HERC4	chr10:63290503-63290676;63299119-63299239;63289051-63289241;63306347-63306446;+	MXE	-0.181	5.98171e-05
ENSMUSG00000020064	HERC4	chr10:63299119-63299239;63303844-63303868;63287897-63288009;63306347-63306446;+	MXE	0.579	8.14027e-13
ENSMUSG00000020064	HERC4	chr10:63299119-63299239;63303844-63303868;63290503-63290676;63306347-63306446;+	MXE	0.144	2.13702e-05
ENSMUSG00000020121	SRGAP1	chr10:121828728-121828762;121829226-121829329;121825633-121825694;121831884-121831912;-	MXE	0.565	0.0012669
ENSMUSG00000040287	STAC3	chr10:127503855-127503916;127504857-127504955;127503567-127503665;127507225-127507292;+	MXE	-0.686	0.0399802
ENSMUSG00000008892	VDAC3	chr8:22582082-22582135;22583583-22583736;22580339-22580567;22587552-22587602;-	MXE	0.385	0
ENSMUSG00000008892	VDAC3	chr8:22587552-22587602;22588725-22588794;22583583-22583736;22593683-22593711;-	MXE	-0.47	0
ENSMUSG00000004677	MYO9B	chr8:71338906-71339020;71340759-71340799;71334312-71334394;71342761-71342884;+	MXE	0.164	1.01378e-05
ENSMUSG00000079011	GM11033	chr8:74827921-74828056;74833450-74833523;74776371-74776424;74833851-74833947;-	MXE	0.135	0.0378978
ENSMUSG00000044595	DND1	chr18:36765095-36766010;36765095-36765557;36765892-36766010;-	RI	-0.521	0.000613065
ENSMUSG00000024403	ATP6V1G2	chr17:35237116-35238767;35237116-35237217;35237624-35238767;+	RI	-0.388	0.0381529
ENSMUSG00000094724	RNASET2B	chr17:6984138-6985113;6984138-6984191;6985055-6985113;+	RI	0.763	0.00117368
ENSMUSG00000015377	DENND6B	chr15:89186955-89187243;89186955-89187050;89187147-89187243;-	RI	0.126	0.0290838
ENSMUSG00000010086	RNF112	chr11:61450827-61451034;61450827-61450902;61450977-61451034;-	RI	0.593	0.00343361
ENSMUSG00000066456	HMGN3	chr9:83109947-83111106;83109947-83110429;83110992-83111106;-	RI	0.14	0.000709462
ENSMUSG00000015656	HSPA8	chr9:40802417-40802891;40802417-40802623;40802738-40802891;+	RI	-0.256	0.000318819
ENSMUSG00000033545	ZNRF1	chr8:111621595-111626030;111621595-111621687;111622798-111626030;+	RI	0.128	0.0227499
ENSMUSG00000014786	SLC9A5	chr8:105356530-105357173;105356530-105356751;105356970-105357173;+	RI	0.192	0.0375206
ENSMUSG00000026782	ABI2	chr1:60437055-60438959;60437055-60437232;60438941-60438959;+	RI	0.128	6.60452e-05
ENSMUSG00000066621	TECPR1	chr5:144216902-144217408;144216902-144217025;144217225-144217408;-	RI	0.127	0.0113381
ENSMUSG00000026860	SH3GLB2	chr2:30345698-30346453;30345698-30345939;30346352-30346453;-	RI	-0.772	0
ENSMUSG00000000787	DDX3X	chrX:13288278-13288671;13288278-13288364;13288572-13288671;+	RI	0.113	5.26553e-05
ENSMUSG00000004891	NES	chr3:87975420-87980451;87975420-87976580;87976712-87980451;+	RI	0.177	0.000709462
ENSMUSG00000024193	PHF1	chr17:26936286-26936680;26936286-26936391;26936522-26936680;+	RI	0.335	0.0135071
ENSMUSG00000017210	MED24	chr11:98716413-98718142;98716413-98716525;98717909-98718142;-	RI	-0.111	1.03736e-06
ENSMUSG00000037266	RSRP1	chr4:134925292-134926818;134925292-134925432;134926734-134926818;+	RI	0.108	0.0421164
ENSMUSG00000028999	RINT1	chr5:23809783-23810194;23809783-23809894;23809968-23810194;+	RI	-0.306	0.00203324
ENSMUSG00000033460	ARMCX1	chrX:134718369-134718818;134718369-134718461;134718725-134718818;+	RI	0.386	0.0344474
ENSMUSG00000040859	BSDC1	chr4:129465229-129466990;129465229-129465346;129466913-129466990;+	RI	-0.189	0.00962978
ENSMUSG00000031389	ARHGAP4	chrX:73900098-73900469;73900098-73900183;73900277-73900469;-	RI	-0.296	0.00207071
ENSMUSG00000034248	SLC25A37	chr14:69247580-69249622;69247580-69247637;69249393-69249622;-	RI	0.181	0.00251969
ENSMUSG00000028467	GBA2	chr4:43569180-43569955;43569180-43569285;43569829-43569955;-	RI	-0.358	0.00156876
ENSMUSG00000041936	AGRN	chr4:156173002-156173680;156173002-156173130;156173542-156173680;-	RI	-0.108	0.00251969
ENSMUSG00000053198	PRX	chr7:27515250-27520214;27515250-27515447;27516039-27520214;+	RI	0.273	0.034178
ENSMUSG00000027937	JTB	chr3:90232194-90232511;90232194-90232232;90232428-90232511;+	RI	0.145	0.00602508
ENSMUSG00000007610	GTPBP3	chr8:71490334-71491590;71490334-71490537;71491424-71491590;+	RI	0.24	0.0213086
ENSMUSG00000025498	IRF7	chr7:141264492-141264783;141264492-141264655;141264724-141264783;-	RI	-1	1.48091e-06
ENSMUSG00000030281	IL17RC	chr6:113478863-113479301;113478863-113478918;113479250-113479301;+	RI	-0.232	0.037347
ENSMUSG00000038271	IFFO1	chr6:125153041-125153502;125153041-125153162;125153409-125153502;+	RI	0.123	0.0290952
ENSMUSG00000028464	TPM2	chr4:43518401-43519078;43518401-43518464;43519002-43519078;-	RI	-0.358	0.0407289
ENSMUSG00000053205	STYX	chr14:45367681-45368471;45367681-45367718;45368420-45368471;+	RI	-0.483	0.00207071
ENSMUSG00000042831	ALKBH6	chr7:30312236-30312707;30312236-30312388;30312590-30312707;+	RI	0.177	0.0104361
ENSMUSG00000053964	LGALS4	chr7:28840580-28840952;28840580-28840610;28840863-28840952;+	RI	-0.323	0.00955431
ENSMUSG00000042289	HSD3B7	chr7:127801074-127801616;127801074-127801246;127801391-127801616;+	RI	0.215	0.0228293
ENSMUSG00000097075	CDIPTOS	chr7:126974678-126975084;126974678-126974712;126974939-126975084;-	RI	0.45	0.00207071
ENSMUSG00000040272	ACCS	chr2:93839147-93841386;93839147-93839237;93841308-93841386;-	RI	-0.601	0.00202249
ENSMUSG00000019082	SLC25A22	chr7:141432020-141432753;141432020-141432139;141432613-141432753;-	RI	-0.173	0.034178
ENSMUSG00000020260	POFUT2	chr10:77265835-77267093;77265835-77266032;77266912-77267093;+	RI	-0.351	0.0113381
ENSMUSG00000090841	MYL6	chr10:128490860-128492136;128490860-128491033;128492058-128492136;-	RI	-0.117	0.00207071

## Sheet: Fig.6e
Condition	Accession number		AS event	ggsashimi.py (-c)		Gene symbol	AS coordinates	DPSI	FDR		Ank2 miE
Ctrl	SRR6927123		Ank2 miE	3:126976844-126981905		Ank2 miE	chr3:126979255-126979267;126976844-126976947;126981799-126981944;-	-0.22	1.36592e-06		Ctrl	Srrm DKD
Ctrl	SRR6927126										0.225	0
Srrm DKD	SRR6927124										0.214	0
Srrm DKD	SRR6927127

## Sheet: Fig.6f
Gene symbol	AS coordinates	miE length (bp)	Mbnl DKD CAD (|DPSI|)	Srrm DKD N2a (|DPSI|)
CLASP1	chr1:118523320-118523347;118521826-118521934;118525296-118525455;+	27	0.455	-0.301
CLASP1	chr1:118541674-118541698;118539265-118539369;118543101-118543346;+	24	0.374	-0.401
DST	chr1:34296741-34296759;34295461-34295536;34299720-34299838;+	18	-0.815	-0.255
KIF3A	chr11:53590716-53590725;53586834-53586930;53593373-53593530;+	9	0.256	-0.323
URGCP	chr11:5726830-5726857;5723110-5723161;5761880-5762371;-	27	-0.164	0.457
MINK1	chr11:70609407-70609431;70609165-70609254;70609553-70609717;+	24	0.119	-0.373
CAMTA2	chr11:70670890-70670911;70670548-70670736;70671007-70671079;-	21	0.102	-0.694
SPAG9	chr11:94079198-94079210;94071564-94071686;94080739-94080754;+	12	-0.22	-0.232
EML5	chr12:98821599-98821614;98817819-98817898;98824633-98824760;-	15	-0.123	-0.365
TMEM184B	chr15:79363657-79363678;79360703-79362885;79365284-79365479;-	21	0.182	-0.148
MAPK8IP3	chr17:24908410-24908428;24907328-24907386;24909149-24909161;-	18	0.378	-0.222
TJAP1	chr17:46260879-46260909;46260094-46260202;46261135-46261202;-	30	0.22	-0.455
PTPRS	chr17:56427790-56427817;56426386-56426504;56427938-56428132;-	27	0.103	-0.46
DCTN4	chr18:60545356-60545377;60544038-60544146;60545747-60545821;+	21	0.223	-0.371
SORBS1	chr19:40382755-40382782;40382520-40382633;40393387-40393516;-	27	-0.121	-0.184
ARFGAP1	chr2:180978411-180978441;180977319-180977352;180979170-180979227;+	30	-0.287	-0.551
ABI1	chr2:22963213-22963228;22962400-22962501;22971082-22971259;-	15	-0.174	-0.444
SH3GLB2	chr2:30349225-30349237;30348067-30348617;30350287-30350380;-	12	0.191	-0.122
CERS6	chr2:69105742-69105766;69105002-69105159;69108441-69108644;+	24	-0.271	-0.453
NCKAP1	chr2:80571212-80571230;80570118-80570229;80580857-80581380;-	18	-0.383	-0.484
CKAP5	chr2:91599603-91599627;91599205-91599378;91600640-91600693;+	24	0.118	-0.444
ANK2	chr3:126979255-126979267;126976844-126976932;126981799-126981944;-	12	-0.399	0.304
ANK2	chr3:126979255-126979267;126976844-126976947;126981799-126981944;-	12	-0.461	-0.22
DCLK2	chr3:86788621-86788634;86786152-86787412;86791994-86792315;-	13	0.431	-0.113
MAST2	chr4:116333412-116333433;116330390-116330469;116337421-116337497;-	21	0.167	-0.343
UBR4	chr4:139432481-139432514;139431544-139431761;139433619-139433683;+	33	-0.298	-0.178
SLIT2	chr5:48220966-48220990;48219916-48220080;48224652-48224803;+	24	-0.139	-0.125
IFFO1	chr6:125151794-125151803;125151384-125151525;125152613-125152771;+	9	-0.275	0.288
PICALM	chr7:90194272-90194296;90191653-90191753;90195654-90195714;+	24	-0.422	-0.232
ARRB1	chr7:99597035-99597059;99596022-99596106;99598490-99598561;+	24	0.171	-0.237
FBXO25	chr8:13938921-13938948;13935145-13935289;13939562-13940521;+	27	0.202	-0.271
CELSR3	chr9:108838759-108838774;108838463-108838565;108839999-108840094;+	15	-0.625	-0.219
CADM1	chr9:47829376-47829409;47818733-47818817;47848166-47848298;+	33	0.442	-0.179
CASK	chrX:13596685-13596703;13586843-13586965;13600356-13600456;-	18	-0.197	-0.409

## Sheet: Fig.6g
Arfgap miE	Ctrl. (PSI)	Mbnl DKD (PSI)	Srrm DKD (PSI)	Mbnl;Srrm QKD		Mbnl DKD (DPSI)	Srrm DKD (DPSI)	Mbnl; Srrm QKD (DPSI)		Tukey's multiple comparisons test	Adjusted P Value
1	0.647866	0.509585	0.465648	0.237143		-0.140951	-0.184888	-0.413393		Ctrl. vs. Mbnl DKD	<0.0001
2	0.649406	0.472271	0.484096	0.252469		-0.178265	-0.16644	-0.398067		Ctrl. vs. Srrm DKD	<0.0001
3	0.646611	0.512083	0.452178	0.251072		-0.138453	-0.198357	-0.399464		Ctrl. vs. Mbnl; Srrm QKD	<0.0001
4	0.658259	0.495643	0.469031	0.224831		-0.154893	-0.181505	-0.425705		Mbnl DKD vs. Srrm DKD	0.0355
Mean	0.650536	0.497395	0.467738	0.241379		-0.15314	-0.182797	-0.409157		Mbnl DKD vs. Mbnl; Srrm QKD	<0.0001
SD	0.00527419	0.0182449	0.0131114	0.013022		0.0182449	0.0131114	0.013022		Srrm DKD vs. Mbnl; Srrm QKD	<0.0001
Arrab miE	Ctrl. (PSI)	Mbnl DKD (PSI)	Srrm DKD (PSI)	Mbnl;Srrm QKD		Mbnl DKD (DPSI)	Srrm DKD (DPSI)	Mbnl; Srrm QKD (DPSI)		Tukey's multiple comparisons test	Adjusted P Value
1	0.885617	0.936597	0.826892	0.902331		0.0522301	-0.0574747	0.0179635		Ctrl. vs. Mbnl DKD	<0.0001
2	0.882091	0.92915	0.833295	0.907084		0.0447828	-0.0510717	0.0227166		Ctrl. vs. Srrm DKD	<0.0001
3	0.877949	0.933651	0.837505	0.90641		0.0492834	-0.0468623	0.0220424		Ctrl. vs. Mbnl; Srrm QKD	0.0139
4	0.891811	0.915082	0.830955	0.893122		0.0307148	-0.0534118	0.00875469		Mbnl DKD vs. Srrm DKD	<0.0001
Mean	0.884367	0.92862	0.832162	0.902236		0.0442528	-0.0522051	0.0178693		Mbnl DKD vs. Mbnl; Srrm QKD	0.0007
SD	0.00586943	0.00953069	0.00443678	0.00642901		0.00953069	0.00443678	0.00642901		Srrm DKD vs. Mbnl; Srrm QKD	<0.0001
Cers6 miE	Ctrl. (PSI)	Mbnl DKD (PSI)	Srrm DKD (PSI)	Mbnl;Srrm QKD		Mbnl DKD (DPSI)	Srrm DKD (DPSI)	Mbnl; Srrm QKD (DPSI)		Tukey's multiple comparisons test	Adjusted P Value
1	0.677448	0.629947	0.445882	0.327714		-0.0451909	-0.229255	-0.347424		Ctrl. vs. Mbnl DKD	0.0024
2	0.680299	0.624078	0.44847	0.33393		-0.0510592	-0.226667	-0.341207		Ctrl. vs. Srrm DKD	<0.0001
3	0.667255	0.610959	0.438165	0.333662		-0.0641783	-0.236973	-0.341476		Ctrl. vs. Mbnl; Srrm QKD	<0.0001
4	0.675548	0.663664	0.429028	0.31854		-0.0114733	-0.246109	-0.356598		Mbnl DKD vs. Srrm DKD	<0.0001
Mean	0.675138	0.632162	0.440387	0.328461		-0.0429754	-0.234751	-0.346676		Mbnl DKD vs. Mbnl; Srrm QKD	<0.0001
SD	0.0056059	0.0224515	0.00874649	0.00720989		0.0224515	0.00874649	0.00720989		Srrm DKD vs. Mbnl; Srrm QKD	<0.0001
Clasp1 miE	Ctrl. (PSI)	Mbnl DKD (PSI)	Srrm DKD (PSI)	Mbnl;Srrm QKD		Mbnl DKD (DPSI)	Srrm DKD (DPSI)	Mbnl; Srrm QKD (DPSI)		Tukey's multiple comparisons test	Adjusted P Value
1	0.750644	0.829712	0.647625	0.745774		0.0820903	-0.0999964	-0.00184748		Ctrl. vs. Mbnl DKD	<0.0001
2	0.744922	0.825402	0.66452	0.751519		0.0777801	-0.0831014	0.00389715		Ctrl. vs. Srrm DKD	<0.0001
3	0.749486	0.837334	0.649321	0.745308		0.0897129	-0.0983004	-0.00231348		Ctrl. vs. Mbnl; Srrm QKD	0.9801
4	0.745434	0.835018	0.640893	0.741163		0.0873966	-0.106729	-0.00645876		Mbnl DKD vs. Srrm DKD	<0.0001
Mean	0.747622	0.831867	0.65059	0.745941		0.084245	-0.0970317	-0.00168064		Mbnl DKD vs. Mbnl; Srrm QKD	<0.0001
SD	0.00286819	0.00536245	0.00997472	0.00425717		0.00536245	0.00997472	0.00425717		Srrm DKD vs. Mbnl; Srrm QKD	<0.0001
Tjap1 miE	Ctrl. (PSI)	Mbnl DKD (PSI)	Srrm DKD (PSI)	Mbnl;Srrm QKD		Mbnl DKD (DPSI)	Srrm DKD (DPSI)	Mbnl; Srrm QKD (DPSI)		Tukey's multiple comparisons test	Adjusted P Value
1	0.734362	0.846893	0.538398	0.658485		0.11191	-0.196585	-0.0764981		Ctrl. vs. Mbnl DKD	0.0002
2	0.774321	0.84386	0.548317	0.690101		0.108878	-0.186666	-0.0448817		Ctrl. vs. Srrm DKD	<0.0001
3	0.728329	0.820677	0.51437	0.687718		0.0856945	-0.220613	-0.0472643		Ctrl. vs. Mbnl; Srrm QKD	0.0127
4	0.70292	0.8388	0.484005	0.656931		0.103817	-0.250978	-0.0780514		Mbnl DKD vs. Srrm DKD	<0.0001
Mean	0.734983	0.837558	0.521272	0.673309		0.102575	-0.21371	-0.0616739		Mbnl DKD vs. Mbnl; Srrm QKD	<0.0001
SD	0.0295532	0.0117383	0.0286427	0.0180517		0.0117383	0.0286427	0.0180517		Srrm DKD vs. Mbnl; Srrm QKD	<0.0001
Fxbo25 miE	Ctrl. (PSI)	Mbnl DKD (PSI)	Srrm DKD (PSI)	Mbnl;Srrm QKD		Mbnl DKD (DPSI)	Srrm DKD (DPSI)	Mbnl; Srrm QKD (DPSI)		Tukey's multiple comparisons test	Adjusted P Value
1	0.617959	0.709393	0.40527	0.395157		0.0892995	-0.214824	-0.224937		Ctrl. vs. Mbnl DKD	0.004
2	0.62976	0.727742	0.412547	0.362149		0.107648	-0.207547	-0.257945		Ctrl. vs. Srrm DKD	<0.0001
3	0.616496	0.652672	0.422922	0.397018		0.0325777	-0.197172	-0.223076		Ctrl. vs. Mbnl; Srrm QKD	<0.0001
4	0.61616	0.658875	0.394797	0.395893		0.0387811	-0.225297	-0.224201		Mbnl DKD vs. Srrm DKD	<0.0001
Mean	0.620094	0.687171	0.408884	0.387554		0.0670766	-0.21121	-0.23254		Mbnl DKD vs. Mbnl; Srrm QKD	<0.0001
SD	0.00649119	0.0371066	0.01186	0.0169541		0.0371066	0.01186	0.0169541		Srrm DKD vs. Mbnl; Srrm QKD	0.5205
Picalm miE	Ctrl. (PSI)	Mbnl DKD (PSI)	Srrm DKD (PSI)	Mbnl;Srrm QKD		Mbnl DKD (DPSI)	Srrm DKD (DPSI)	Mbnl; Srrm QKD (DPSI)		Tukey's multiple comparisons test	Adjusted P Value
1	0.708803	0.469164	0.531075	0.229994		-0.230113	-0.168202	-0.469282		Ctrl. vs. Mbnl DKD	<0.0001
2	0.704194	0.472559	0.495188	0.225621		-0.226718	-0.204089	-0.473655		Ctrl. vs. Srrm DKD	<0.0001
3	0.69328	0.512358	0.512707	0.234143		-0.186919	-0.18657	-0.465133		Ctrl. vs. Mbnl; Srrm QKD	<0.0001
4	0.69083	0.453203	0.482148	0.273017		-0.246073	-0.217129	-0.42626		Mbnl DKD vs. Srrm DKD	0.2446
Mean	0.699277	0.476821	0.505279	0.240694		-0.222456	-0.193997	-0.458583		Mbnl DKD vs. Mbnl; Srrm QKD	<0.0001
SD	0.00860692	0.0251494	0.021272	0.0218276		0.0251494	0.021272	0.0218276		Srrm DKD vs. Mbnl; Srrm QKD	<0.0001
Dst miE	Ctrl. (PSI)	Mbnl DKD (PSI)	Srrm DKD (PSI)	Mbnl;Srrm QKD		Mbnl DKD (DPSI)	Srrm DKD (DPSI)	Mbnl; Srrm QKD (DPSI)		Tukey's multiple comparisons test	Adjusted P Value
1	0.867347	0.440553	0.771913	0.347862		-0.402906	-0.0715471	-0.495598		Ctrl. vs. Mbnl DKD	<0.0001
2	0.865518	0.590331	0.776386	0.312173		-0.253129	-0.0670737	-0.531287		Ctrl. vs. Srrm DKD	0.1037
3	0.818521	0.412594	0.762784	0.324266		-0.430865	-0.0806755	-0.519194		Ctrl. vs. Mbnl; Srrm QKD	<0.0001
4	0.822453	0.419691	0.73391	0.311875		-0.423769	-0.10955	-0.531585		Mbnl DKD vs. Srrm DKD	<0.0001
Mean	0.84346	0.465792	0.761248	0.324044		-0.377667	-0.0822115	-0.519416		Mbnl DKD vs. Mbnl; Srrm QKD	0.0043
SD	0.0265855	0.0838693	0.0190842	0.0168951		0.0838693	0.0190842	0.0168951		Srrm DKD vs. Mbnl; Srrm QKD	<0.0001

## Sheet: Fig.6h
Ctrl.	Expected size	Isoform	Capillary size:	Sample 1	Sample 2	Sample 3	Sample 4		Sample	Ctrl. (116bp + 131bp)	Mbnl DKD (116bp + 131bp)	Srrm DKD (116bp + 131bp)	Mbnl; Srrm QKD (116bp + 131bp)		Sample	Mbnl DKD (DPSI)	Srrm DKD (DPSI)	Mbnl; Srrm QKD (DPSI)		Tukey's multiple comparisons test	Adjusted P Value
	104bp	distalA3SS - miE	~100	0	0	0	0		1	0.717707	0.351824	0.599474	0.263849		1	-0.36605	-0.1184	-0.45402		Ctrl. vs. Mbnl DKD	<0.0001
	116bp	distalA3SS + miE	112.604	1399	1538	1348	1018		2	0.718489	0.371084	0.600042	0.258099		2	-0.34679	-0.11783	-0.45977		Ctrl. vs. Srrm DKD	<0.0001
	119bp	proximalA3SS - miE	115.904	719	775	688	517		3	0.718264	0.370615	0.5973	0.265565		3	-0.34726	-0.12057	-0.45231		Ctrl. vs. Mbnl; Srrm QKD	<0.0001
	131bp	proximalA3SS + miE	127.533	429	440	406	292		4	0.717022	0.356159	0.591988	0.247118		4	-0.36171	-0.12588	-0.47075		Mbnl DKD vs. Srrm DKD	<0.0001
Mbnl DKD	Expected size	Isoform	Capillary size:	Sample 1	Sample 2	Sample 3	Sample 4													Mbnl DKD vs. Mbnl; Srrm QKD	<0.0001
	104bp	distalA3SS - miE	100.551	105	90	63	93		Mean	0.717871	0.362421	0.597201	0.258658		Mean	-0.355452	-0.12067	-0.459212		Srrm DKD vs. Mbnl; Srrm QKD	<0.0001
	116bp	distalA3SS + miE	112.588	891	706	556	779		SD	0.000653962	0.00989446	0.00367077	0.00832958		SD	0.00989308	0.00366845	0.00832729
	119bp	proximalA3SS - miE	115.938	2045	1476	1175	1731
	131bp	proximalA3SS + miE	127.594	276	218	173	230
Srrm DKD	Expected size	Isoform	Capillary size:	Sample 1	Sample 2	Sample 3	Sample 4
	104bp	distalA3SS - miE	100.541	0	76	0	123
	116bp	distalA3SS + miE	112.61	926	2366	863	3472
	119bp	proximalA3SS - miE	115.977	761	1837	716	2800
	131bp	proximalA3SS + miE	127.472	213	504	199	769
Mbnl; Srrm QKD	Expected size	Isoform	Capillary size:	Sample 1	Sample 2	Sample 3	Sample 4
	104bp	distalA3SS - miE	100.548	128	147	106	171
	116bp	distalA3SS + miE	112.603	523	604	509	683
	119bp	proximalA3SS - miE	116.01	1666	1960	1628	2376
	131bp	proximalA3SS + miE	127.606	120	129	118	153
