# Supplementary material for: Autism-related traits in myotonic dystrophy type 1 model mice are due to MBNL sequestration and RNA mis-splicing of autism-risk genes
Source: Nat Neurosci. 2025 Apr 21;28(6):1199–212. doi: 10.1038/s41593-025-01943-0 (PMC12148930; doi:10.1038/s41593-025-01943-0)
Supplement: Supplementary file 9 — Statistical source data file. [file 41593_2025_1943_MOESM9_ESM.xlsx]

## Sheet: Fig.7e
WT	EGFP	SRRM4	MBNL2	MBNL2; SRRM4		Tukey's multiple comparisons test	Adjusted P Value
1	0.0925265	0.927652	0.882159	0.987521		EGFP vs. SRRM4	<0.0001
2	0.0888517	0.932907	0.884579	0.986013		EGFP vs. MBNL2	<0.0001
3	0.117982	0.936929	0.887415	0.987974		EGFP vs. MBNL2; SRRM4	<0.0001
						SRRM4 vs. MBNL2	0.0177
Mean	0.0997868	0.932496	0.884718	0.987169		SRRM4 vs. MBNL2; SRRM4	0.0037
SD	0.0158644	0.00465215	0.00263068	0.00102687		MBNL2 vs. MBNL2; SRRM4	<0.0001
mut.A	EGFP	SRRM4	MBNL2	MBNL2; SRRM4		Tukey's multiple comparisons test	Adjusted P Value
1	0	0.907911	0.106689	0.957742		EGFP vs. SRRM4	<0.0001
2	0	0.89549	0.139809	0.953633		EGFP vs. MBNL2	<0.0001
3	0	0.905243	0.126538	0.959595		EGFP vs. MBNL2; SRRM4	<0.0001
						SRRM4 vs. MBNL2	<0.0001
Mean	0	0.902881	0.124345	0.95699		SRRM4 vs. MBNL2; SRRM4	0.0042
SD	0	0.00653894	0.0166685	0.00305119		MBNL2 vs. MBNL2; SRRM4	<0.0001
mut.B	EGFP	SRRM4	MBNL2	MBNL2; SRRM4		Tukey's multiple comparisons test	Adjusted P Value
1	0	0.341007	0.596277	0.943934		EGFP vs. SRRM4	<0.0001
2	0	0.304386	0.572525	0.949539		EGFP vs. MBNL2	<0.0001
3	0	0.362007	0.599744	0.949218		EGFP vs. MBNL2; SRRM4	<0.0001
						SRRM4 vs. MBNL2	<0.0001
Mean	0	0.3358	0.589515	0.947564		SRRM4 vs. MBNL2; SRRM4	<0.0001
SD	0	0.0291611	0.0148158	0.00314761		MBNL2 vs. MBNL2; SRRM4	<0.0001
mut.C	EGFP	SRRM4	MBNL2	MBNL2; SRRM4		Tukey's multiple comparisons test	Adjusted P Value
1	0	0.133524	0	0.545794		EGFP vs. SRRM4	<0.0001
2	0	0.163018	0	0.585273		EGFP vs. MBNL2	>0.9999
3	0	0.18818	0	0.599274		EGFP vs. MBNL2; SRRM4	<0.0001
						SRRM4 vs. MBNL2	<0.0001
Mean	0	0.161574	0	0.57678		SRRM4 vs. MBNL2; SRRM4	<0.0001
SD	0	0.0273566	0	0.027733		MBNL2 vs. MBNL2; SRRM4	<0.0001
