# Supplementary material for: Autism-related traits in myotonic dystrophy type 1 model mice are due to MBNL sequestration and RNA mis-splicing of autism-risk genes
Source: Nat Neurosci. 2025 Apr 21;28(6):1199–212. doi: 10.1038/s41593-025-01943-0 (PMC12148930; doi:10.1038/s41593-025-01943-0)
Supplement: Supplementary file 10 — Statistical source data file. [file 41593_2025_1943_MOESM10_ESM.xlsx]

## Sheet: Fig.8b
BL6-WT/WT					BL6-Dmpk(CTG)480/WT					BL6-Dmpk(CTG)480/480
#	Sex	Ratio of time in chamber			#	Sex	Ratio of time in chamber			#	Sex	Ratio of time in chamber
		Stranger	Object				Stranger	Object				Stranger	Object
1	Male	0.725263	0.274737		1	Female	0.515536	0.484464		1	Male	0.547861	0.452139
2	Female	0.585541	0.414459		2	Female	0.608616	0.391384		2	Male	0.778703	0.221297
3	Female	0.433187	0.566813		3	Female	0.644072	0.355928		3	Female	0.53744	0.46256
4	Female	0.675284	0.324716		4	Male	0.783201	0.216799		4	Male	0.376556	0.623444
5	Female	0.623194	0.376806		5	Female	0.674428	0.325572		5	Female	0.343236	0.656764
6	Female	0.80893	0.19107		6	Female	0.413999	0.586001		6	Female	0.545564	0.454436
7	Male	0.651088	0.348912		7	Male	0.478022	0.521978		7	Female	0.47881	0.52119
8	Male	0.709504	0.290496		8	Male	0.717985	0.282015		8	Female	0.490752	0.509248
9	Male	0.586117	0.413883		9	Female	0.544869	0.455131		9	Male	0.800622	0.199378
10	Female	0.475185	0.524815		10	Female	0.596894	0.403106		10	Female	0.49545	0.50455
11	Female	0.763696	0.236304		11	Male	0.587044	0.412956		11	Female	0.531968	0.468032
	Paired t test					Paired t test					Paired t test
	P value (two-tailed)	0.0025				P value (two-tailed)	0.0134				P value (two-tailed)	0.3825
	t, df	t=4.012, df=10				t, df	t=2.997, df=10				t, df	t=0.9134, df=10

## Sheet: Fig.8d
#	Sex	B6.129-WT		#	Sex	B6.129-Mbnl2 KO		Unpaired t test
1	Female	1		1	Male	0.895972		P value (two-tailed)	0.8333
2	Male	1.28707		2	Female	0.965019		t, df	t=0.2131, df=21
3	Female	0.915265		3	Female	0.999643
4	Female	1.03095		4	Female	0.835305
5	Female	0.944445		5	Male	1.04852
6	Female	0.802029		6	Male	0.760062
7	Female	0.744668		7	Female	0.82104
8	Male	0.911954		8	Female	0.801967
9	Male	0.99479		9	Female	0.896253
10	Female	1.07732		10	Female	0.798569
11	Female	0.854929		11	Female	1.22365
				12	Female	1.30567

## Sheet: Fig.8e
BL6.129-WT					BL6.129-Mbnl2KO
#	Sex	Ratio of time in chamber			#	Sex	Ratio of time in chamber
		Stranger	Object				Stranger	Object
1	Male	0.674224	0.325776		1	Male	0.6757	0.3243
2	Male	0.591282	0.408718		2	Male	0.689667	0.310333
3	Male	0.574265	0.425735		3	Male	0.574872	0.425128
4	Female	0.803499	0.196501		4	Female	0.364284	0.635716
5	Female	0.509607	0.490393		5	Female	0.933264	0.0667355
6	Female	0.71796	0.28204		6	Female	0.417283	0.582717
7	Female	0.688782	0.311218		7	Female	0.659194	0.340806
8	Female	0.517198	0.482802		8	Female	0.563596	0.436404
9	Female	0.512683	0.487317		9	Female	0.31557	0.68443
10	Female	0.365034	0.634966		10	Female	0.0257495	0.97425
11	Female	0.558705	0.441295		11	Female	0.782462	0.217538
12	Female	0.553759	0.446241		12	Female	0.687653	0.312347
	Paired t test					Paired t test
	P value (two-tailed)	0.023				P value (two-tailed)	0.43
	t, df	t=2.641, df=11				t, df	t=0.8193, df=11

## Sheet: Fig.8h
		Interaction Time (seconds)					Average length (seconds)					Brief interactions (%)
#	Sex	FVB-WT	FVB-Mbnl2 KO		#	Sex	FVB-WT	FVB-Mbnl2 KO		#	Sex	FVB-WT	FVB-Mbnl2 KO
1	Male	249	238		1	Male	5	6		1	Male	6.52	21.62
2	Male	265	135		2	Male	9	3		2	Male	14.29	18.18
3	Male	430	170		3	Male	11	2		3	Male	10.53	47.06
4	Male	250	176		4	Male	6	2		4	Male	5.26	28.33
5	Male	422	159		5	Male	14	2		5	Male	3.45	41.54
6	Male	241	90		6	Male	6	1		6	Male	12.2	40
7	Female	271	216		7	Female	8	3		7	Female	0	36.62
8	Female	202	89		8	Female	5	1		8	Female	17.65	56.79
9	Female	308	255		9	Female	6	3		9	Female	12	41.54
10	Female	414	325		10	Female	12	3		10	Female	9.38	36.14
11	Female	316	71		11	Female	7	1		11	Female	8.89	52.11
12	Female	481	303		12	Female	17	4		12	Female	7.14	33.33
13	Female	280	397		13	Female	6	5		13	Female	7.14	48.65
14	Female	306	141		14	Female	9	1		14	Female	6.25	45.57
15	Female	396			15	Female	9			15	Female	9.52
	Unpaired t test					Mann Whitney test					Unpaired t test
	P value (two-tailed)	0.001				P value (two-tailed)	<0.0001				P value (two-tailed)	<0.0001
	t, df	t=3.696, df=27				Mann-Whitney U	5				t, df	t=9.842, df=27

## Sheet: Fig.8i
BL6.129-WT					BL6.129-Mbnl2KO
#	Sex	Ratio of interactions (#)			#	Sex	Ratio of interactions (#)
		Stranger 1	Stranger 2				Stranger 1	Stranger 2
1	Male	0.444444	0.555556		1	Male	0.418605	0.581395
2	Male	0.166667	0.833333		2	Male	0.5	0.5
3	Male	0.3125	0.6875		3	Male	0.4	0.6
4	Female	0.470588	0.529412		4	Female	0.227273	0.772727
5	Female	0.545455	0.454545		5	Female	0.409091	0.590909
6	Female	0.325	0.675		6	Female	0.117647	0.882353
7	Female	0.6	0.4		7	Female	0.4	0.6
8	Female	0.5	0.5		8	Female	0.5	0.5
9	Female	0.384615	0.615385		9	Female	0.5625	0.4375
10	Female	0.52381	0.47619		10	Female	0.416667	0.583333
11	Female	0.222222	0.777778		11	Female	0.423077	0.576923
12	Female	0.225806	0.774194		12	Female	0.666667	0.333333
	Paired t test					Paired t test
	P value (two-tailed)	0.025				P value (two-tailed)	0.0783
	t, df	t=2.594, df=11				t, df	t=1.941, df=11

## Sheet: Fig.8j
#	Sex	FVB-WT		#	Sex	FVB-Mbnl2 KO		Mann Whitney test
1	Female	23.4		1	Female	2.13		P value (two-tailed)	<0.0001
2	Female	11.11		2	Female	4.35		Mann-Whitney U	4
3	Female	12.86		3	Female	6.96
4	Female	20.87		4	Female	13.18
5	Female	20.87		5	Female	0.91
6	Female	12.92		6	Female	0
7	Female	26.82		7	Female	0.42
8	Female	38.57		8	Male	3.59
9	Female	29.09		9	Male	1.3
10	Female	19.17		10	Male	0
11	Female	61.67		11	Male	2.08
12	Male	17.92		12	Male	5.71
13	Male	19.91		13	Male	0.95
14	Male	26.67		14	Male	0.48
15	Male	42.38		15	Male	3.81
16	Male	12.86		16	Male	6.09
17	Male	40.43
