# Supplementary material for: Autism-related traits in myotonic dystrophy type 1 model mice are due to MBNL sequestration and RNA mis-splicing of autism-risk genes
Source: Nat Neurosci. 2025 Apr 21;28(6):1199–212. doi: 10.1038/s41593-025-01943-0 (PMC12148930; doi:10.1038/s41593-025-01943-0)
Supplement: Supplementary file 12 — Statistical source data file. [file 41593_2025_1943_MOESM12_ESM.xlsx]

## Sheet: ExtendedDataFig.2a
Gene ID	Gene symbol	AS coordinates	AS type	DPSI	FDR			Unchanged	Changed
ENSMUSG00000035173	CCDC186	chr19:56810238-56810365;56809192-56809321;56821987-56822190;-	SE	0.119	0.00231031		AS events	40089	2109
ENSMUSG00000024983	VTI1A	chr19:55387188-55387209;55380941-55381019;55391783-55391868;+	SE	0.112	0.0447756		Genes	9296	1426
ENSMUSG00000024982	ZDHHC6	chr19:55298694-55298888;55289585-55289684;55302690-55302836;-	SE	-0.161	0.000806436
ENSMUSG00000024982	ZDHHC6	chr19:55302557-55302604;55289585-55289684;55302690-55302836;-	SE	-0.222	0.000246182
ENSMUSG00000024976	SHOC2	chr19:53949818-53949943;53944884-53945013;53987453-53987642;+	SE	-0.148	0.00569546
ENSMUSG00000025026	ADD3	chr19:53244309-53244405;53242503-53242627;53244997-53246940;+	SE	0.542	0
ENSMUSG00000064105	CNNM2	chr19:46871655-46871721;46868537-46868631;46877207-46877392;+	SE	0.104	0.000478144
ENSMUSG00000100417	GM28578	chr19:45337754-45337848;45311485-45311674;45337930-45338121;-	SE	-0.431	3.7028e-05
ENSMUSG00000025189	CNNM1	chr19:43476179-43476242;43472376-43472424;43484844-43485008;+	SE	-0.701	0
ENSMUSG00000025006	SORBS1	chr19:40300242-40300302;40299462-40299521;40309580-40310333;-	SE	0.652	7.40734e-11
ENSMUSG00000025006	SORBS1	chr19:40300242-40300302;40299462-40299521;40311668-40311748;-	SE	0.318	0
ENSMUSG00000025006	SORBS1	chr19:40300242-40300302;40299462-40299653;40309580-40310333;-	SE	0.346	8.15517e-06
ENSMUSG00000025006	SORBS1	chr19:40300242-40300302;40299462-40299653;40311668-40311748;-	SE	0.255	0.0112364
ENSMUSG00000025006	SORBS1	chr19:40309580-40310333;40300242-40300302;40311668-40311863;-	SE	-0.391	1.51798e-05
ENSMUSG00000025006	SORBS1	chr19:40321792-40321960;40318021-40318068;40324746-40324832;-	SE	-0.457	0
ENSMUSG00000025006	SORBS1	chr19:40340044-40340146;40336985-40337035;40344355-40344439;-	SE	0.236	0.0317967
ENSMUSG00000025006	SORBS1	chr19:40340044-40340146;40336985-40337035;40349898-40350013;-	SE	-0.315	0
ENSMUSG00000025006	SORBS1	chr19:40344355-40344439;40336985-40337035;40349898-40350013;-	SE	-0.403	0
ENSMUSG00000025006	SORBS1	chr19:40344355-40344439;40340044-40340146;40349898-40350013;-	SE	-0.348	0.000153532
ENSMUSG00000025006	SORBS1	chr19:40344355-40344439;40340684-40340750;40349898-40350013;-	SE	-0.217	0.012765
ENSMUSG00000025006	SORBS1	chr19:40395678-40395768;40393387-40393516;40398541-40398610;-	SE	-0.141	9.53632e-09
ENSMUSG00000024817	UHRF2	chr19:30056234-30056494;30039063-30039297;30071242-30071461;+	SE	-0.21	0.000440882
ENSMUSG00000052387	TRPM3	chr19:22889393-22889444;22885347-22885482;22897669-22897810;+	SE	-0.325	7.15894e-09
ENSMUSG00000052387	TRPM3	chr19:22897483-22897519;22889393-22889444;22897669-22897810;+	SE	-0.434	0.000401209
ENSMUSG00000094732	1500015L24RIK	chr19:20422258-20422506;20421075-20421263;20422629-20422721;+	SE	-0.32	0.000125521
ENSMUSG00000036098	MYRF	chr19:10215273-10215354;10215016-10215105;10215741-10215810;-	SE	-0.103	0.0255361
ENSMUSG00000036098	MYRF	chr19:10228652-10228916;10225448-10225510;10229019-10229107;-	SE	0.208	0.00832701
ENSMUSG00000117763	9830166K06RIK	chr19:8659097-8660312;8651798-8652730;8662740-8663335;-	SE	0.479	1.58854e-05
ENSMUSG00000024758	RTN3	chr19:7456299-7457460;7434930-7435138;7467810-7467867;-	SE	-0.243	0
ENSMUSG00000024758	RTN3	chr19:7456299-7457460;7434930-7435138;7482938-7483267;-	SE	-0.147	0
ENSMUSG00000024758	RTN3	chr19:7456299-7458423;7434930-7435138;7467810-7467867;-	SE	-0.242	0
ENSMUSG00000024758	RTN3	chr19:7456299-7458423;7434930-7435138;7482938-7483272;-	SE	-0.142	0
ENSMUSG00000024958	GPR137	chr19:6940351-6940401;6939528-6939686;6940482-6940839;-	SE	-0.143	0.00893494
ENSMUSG00000024940	LTBP3	chr19:5753632-5753755;5752018-5752141;5755545-5755674;+	SE	-0.132	0.00257429
ENSMUSG00000024940	LTBP3	chr19:5755545-5755674;5753632-5753755;5755931-5756099;+	SE	-0.121	0.00866057
ENSMUSG00000045903	NPAS4	chr19:4987777-4987887;4987314-4987450;4988074-4988348;-	SE	0.151	0.0325069
ENSMUSG00000045098	KMT5B	chr19:3786388-3786627;3768021-3768340;3793067-3793167;+	SE	0.124	0.00043355
ENSMUSG00000041607	MBP	chr18:82575534-82575633;82575171-82575207;82578935-82579058;+	SE	-0.89	0
ENSMUSG00000041607	MBP	chr18:82575534-82575633;82575171-82575207;82584111-82584156;+	SE	-0.954	0
ENSMUSG00000041607	MBP	chr18:82575600-82575633;82575171-82575207;82578935-82579058;+	SE	-0.861	0
ENSMUSG00000041607	MBP	chr18:82575600-82575633;82575171-82575207;82584111-82585627;+	SE	-0.841	0
ENSMUSG00000041607	MBP	chr18:82578935-82579058;82575171-82575207;82584111-82584156;+	SE	-0.422	0
ENSMUSG00000041607	MBP	chr18:82578935-82579058;82575534-82575633;82584111-82584156;+	SE	0.631	0
ENSMUSG00000024610	CD74	chr18:60811293-60811485;60810327-60810418;60811858-60811921;+	SE	-0.172	0.00806963
ENSMUSG00000073563	CSNK1G3	chr18:53948644-53948668;53948047-53948154;53953244-53955548;+	SE	-0.112	0.000781066
ENSMUSG00000024505	DTWD2	chr18:49724112-49724207;49700258-49700387;49728368-49728459;-	SE	-0.441	0.00221196
ENSMUSG00000024480	AP3S1	chr18:46757381-46757435;46754370-46754462;46758002-46758114;+	SE	-0.111	0
ENSMUSG00000036452	ARHGAP26	chr18:39357552-39357663;39306701-39306852;39363116-39363208;+	SE	0.525	0
ENSMUSG00000036452	ARHGAP26	chr18:39357552-39357828;39306701-39306852;39363116-39363208;+	SE	0.657	0
ENSMUSG00000019143	HARS2	chr18:36789366-36789609;36789156-36789284;36790133-36790250;+	SE	0.15	1.9279e-05
ENSMUSG00000035984	NME5	chr18:34571455-34571661;34567035-34567154;34578557-34578767;-	SE	-0.19	0.0448215
ENSMUSG00000024268	CELF4	chr18:25481769-25481854;25479487-25479711;25486793-25486897;-	SE	0.135	0
ENSMUSG00000033632	AW554918	chr18:25339713-25340384;25289938-25290066;25399925-25400107;+	SE	0.258	2.46728e-05
ENSMUSG00000033632	AW554918	chr18:25344863-25344962;25289938-25290066;25399925-25400107;+	SE	0.409	2.97943e-06
ENSMUSG00000033632	AW554918	chr18:25344863-25344962;25339713-25340384;25399925-25400107;+	SE	-0.387	0.00673608
ENSMUSG00000034295	FHOD3	chr18:25020661-25020757;25001790-25002032;25022621-25022978;+	SE	0.117	0.0465979
ENSMUSG00000024302	DTNA	chr18:23497478-23497703;23475115-23475242;23535161-23535229;+	SE	0.159	0.0136328
ENSMUSG00000024302	DTNA	chr18:23497481-23497703;23475115-23475242;23535161-23535229;+	SE	0.158	0.0166625
ENSMUSG00000041923	NOL4	chr18:22769743-22769935;22751926-22752040;22770680-22770860;-	SE	0.188	0.00137361
ENSMUSG00000037013	SS18	chr18:14637391-14637484;14636495-14636618;14640256-14640361;-	SE	-0.305	0.0106523
ENSMUSG00000037013	SS18	chr18:14637391-14637484;14636495-14636618;14640955-14641123;-	SE	-0.497	0.0338826
ENSMUSG00000041225	ARHGAP12	chr18:6111684-6112439;6069830-6070091;6115813-6115850;-	SE	-0.121	0.000638014
ENSMUSG00000024109	NRXN1	chr17:90561801-90561828;90560740-90560860;90565304-90565478;-	SE	0.272	3.30168e-10
ENSMUSG00000024109	NRXN1	chr17:90991366-90991378;90704065-90704367;90992114-90992144;-	SE	-0.251	3.39614e-05
ENSMUSG00000032624	EML4	chr17:83427222-83427351;83421605-83421735;83427999-83428025;+	SE	0.142	0.00131739
ENSMUSG00000054640	SLC8A1	chr17:81441651-81441666;81437744-81437813;81441772-81441790;-	SE	-0.259	3.77712e-05
ENSMUSG00000024246	THUMPD2	chr17:81030623-81031014;81026331-81026970;81032631-81032740;-	SE	0.15	5.97522e-05
ENSMUSG00000002017	FAM98A	chr17:75541195-75541380;75540110-75540191;75544747-75544882;-	SE	-0.126	0.0166714
ENSMUSG00000058704	MEMO1	chr17:74217026-74217103;74202260-74202365;74225431-74225574;-	SE	-0.104	0.00267005
ENSMUSG00000058704	MEMO1	chr17:74217026-74217103;74202260-74202365;74241904-74242016;-	SE	-0.187	0.000369535
ENSMUSG00000058704	MEMO1	chr17:74220487-74220540;74202260-74202365;74225431-74225574;-	SE	0.178	0.00115823
ENSMUSG00000058704	MEMO1	chr17:74225431-74225574;74202260-74202365;74255227-74255296;-	SE	-0.186	0.0177885
ENSMUSG00000058704	MEMO1	chr17:74241904-74242016;74202260-74202365;74255227-74255296;-	SE	-0.318	0.00723697
ENSMUSG00000003279	DLGAP1	chr17:70718195-70718225;70662568-70662809;70761074-70761445;+	SE	-0.452	0
ENSMUSG00000003279	DLGAP1	chr17:70718195-70718225;70662568-70662809;70761158-70761445;+	SE	-0.479	0
ENSMUSG00000024044	EPB41L3	chr17:69281032-69281107;69274703-69274895;69284538-69284916;+	SE	-0.304	5.07917e-12
ENSMUSG00000024044	EPB41L3	chr17:69283884-69284007;69270610-69270664;69284538-69284890;+	SE	-0.117	5.26522e-09
ENSMUSG00000024044	EPB41L3	chr17:69283884-69284007;69274703-69274895;69284538-69284890;+	SE	-0.184	1.29547e-08
ENSMUSG00000024044	EPB41L3	chr17:69287611-69287728;69287256-69287337;69288850-69289324;+	SE	-0.239	1.9103e-12
ENSMUSG00000002372	RANBP3	chr17:56691744-56691882;56686005-56686061;56692520-56692721;+	SE	0.17	0.0059866
ENSMUSG00000023927	SATB1	chr17:51742046-51742142;51739475-51740410;51742645-51742849;-	SE	-0.347	0.0352858
ENSMUSG00000012296	TJAP1	chr17:46280415-46280544;46271799-46271929;46282345-46282439;-	SE	0.137	0.0220741
ENSMUSG00000036026	TMEM63B	chr17:45678962-45679001;45677925-45678016;45679236-45679316;-	SE	-0.237	0
ENSMUSG00000024457	TRIM26	chr17:36837464-36837572;36837140-36837264;36850655-36851128;+	SE	0.132	0.00597737
ENSMUSG00000024457	TRIM26	chr17:36837496-36837572;36837140-36837264;36850655-36851128;+	SE	0.184	0.00233917
ENSMUSG00000024446	RPP21	chr17:36257441-36257524;36255943-36256069;36257782-36257856;-	SE	-0.123	5.5376e-05
ENSMUSG00000024446	RPP21	chr17:36257441-36257706;36255943-36256069;36257782-36257855;-	SE	-0.136	4.61606e-05
ENSMUSG00000024330	COL11A2	chr17:34045770-34045848;34044818-34045010;34049618-34049678;+	SE	0.273	0.00101438
ENSMUSG00000024330	COL11A2	chr17:34047097-34047277;34045770-34045848;34049618-34049678;+	SE	-0.27	0.00562849
ENSMUSG00000048440	CYP4F16	chr17:32540270-32540415;32536994-32537196;32542876-32543004;+	SE	-0.206	0.0493936
ENSMUSG00000048440	CYP4F16	chr17:32547465-32547517;32546629-32546759;32550252-32550386;+	SE	-0.173	0.00379627
ENSMUSG00000058392	RRP1B	chr17:32047673-32047731;32045928-32046011;32048552-32048638;+	SE	0.163	0.00717766
ENSMUSG00000042203	TBC1D22B	chr17:29564431-29564488;29549784-29549994;29568391-29568699;+	SE	-0.147	0.0254323
ENSMUSG00000036196	SLC26A8	chr17:28644548-28644926;28637782-28638692;28647896-28648028;-	SE	0.263	0.0194029
ENSMUSG00000007570	FANCE	chr17:28323570-28323665;28322645-28322771;28326151-28326568;+	SE	-0.223	0.00136971
ENSMUSG00000024180	TMEM8	chr17:26120538-26120685;26120283-26120462;26121539-26121656;+	SE	-0.273	0.0361981
ENSMUSG00000073434	WDR90	chr17:25859388-25859492;25859099-25859318;25859857-25859925;-	SE	-0.152	0.0471383
ENSMUSG00000024112	CACNA1H	chr17:25384266-25384451;25383961-25384088;25384545-25384614;-	SE	-0.117	0.039813
ENSMUSG00000032855	PKD1	chr17:24564578-24564748;24564335-24564407;24565010-24565682;+	SE	0.34	6.77856e-05
ENSMUSG00000079657	RAB26	chr17:24529913-24529970;24529740-24529817;24530390-24530443;-	SE	-0.109	0.00328756
ENSMUSG00000036473	TBC1D24	chr17:24184380-24184398;24183693-24183852;24185203-24186201;-	SE	-0.822	0
ENSMUSG00000071267	ZFP942	chr17:21932992-21933113;21930365-21930492;21953887-21954053;-	SE	-0.454	0.00779754
ENSMUSG00000014767	TBP	chr17:15501153-15501202;15499887-15500024;15502961-15503128;+	SE	0.324	0.0249317
ENSMUSG00000014767	TBP	chr17:15501153-15501202;15499887-15500024;15502964-15503128;+	SE	0.17	0.0231001
ENSMUSG00000014767	TBP	chr17:15501153-15501357;15499927-15500024;15502964-15503128;+	SE	0.108	0.0218642
ENSMUSG00000014767	TBP	chr17:15501311-15501357;15499900-15500024;15502964-15503128;+	SE	0.124	0.00025712
ENSMUSG00000014767	TBP	chr17:15501311-15501357;15501153-15501202;15502964-15503128;+	SE	0.202	0.00265097
ENSMUSG00000023832	ACAT2	chr17:12948513-12948657;12947356-12947479;12952251-12952369;-	SE	-0.162	0.00215461
ENSMUSG00000087478	4930506C21RIK	chr17:8297028-8297243;8293944-8294076;8298479-8298637;-	SE	-0.184	0.00150479
ENSMUSG00000022865	CXADR	chr16:78332925-78333002;78329024-78329158;78333361-78333517;+	SE	-0.104	0.00261293
ENSMUSG00000052516	ROBO2	chr16:73933045-73933171;73928023-73928177;73933586-73933868;-	SE	0.217	0.0407142
ENSMUSG00000052516	ROBO2	chr16:74008774-74008786;73985587-73985712;74015870-74015998;-	SE	-0.499	0
ENSMUSG00000035258	ABI3BP	chr16:56629855-56629939;56629095-56629155;56631861-56631945;+	SE	0.25	0.000631899
ENSMUSG00000052917	SENP7	chr16:56111605-56111803;56097339-56097431;56123778-56123936;+	SE	0.192	0.00408857
ENSMUSG00000068284	USF3	chr16:44199118-44199167;44198903-44199021;44200613-44200678;+	SE	0.487	0.000374409
ENSMUSG00000061751	KALRN	chr16:34049829-34049922;34039878-34040009;34053559-34053664;-	SE	0.564	0
ENSMUSG00000032702	KANK1	chr19:25424137-25424383;25422918-25423027;25425896-25425984;+	SE	0.264	0.0400838
ENSMUSG00000049076	ACAP2	chr16:31122620-31122641;31119395-31119447;31127320-31127433;-	SE	0.225	0.00429373
ENSMUSG00000022538	LSG1	chr16:30585553-30585680;30582252-30582651;30587437-30587539;-	SE	-0.196	0.00234238
ENSMUSG00000071266	ZFP946	chr17:22444167-22444291;22428480-22428565;22446796-22446893;+	SE	-0.127	0.0146365
ENSMUSG00000022853	EHHADH	chr16:21777798-21777902;21775344-21775511;21787706-21787807;-	SE	0.243	0.0314232
ENSMUSG00000021018	POLR2H	chr16:20718990-20719084;20718823-20718907;20720518-20720602;+	SE	-0.112	0.00771806
ENSMUSG00000024212	MLLT1	chr17:56902562-56902688;56899768-56900296;56905711-56905855;-	SE	-0.109	0.0451568
ENSMUSG00000000325	ARVCF	chr16:18400780-18400798;18400084-18400253;18401566-18401638;+	SE	-0.185	0.0442826
ENSMUSG00000022758	P2RX6	chr16:17568260-17568370;17568032-17568174;17570357-17570451;+	SE	-0.139	0.0135469
ENSMUSG00000022771	PPIL2	chr16:17109644-17109694;17107178-17107224;17111142-17111213;-	SE	-0.155	0.0316869
ENSMUSG00000022789	DNM1L	chr16:16318444-16318477;16316601-16316778;16319451-16319508;-	SE	0.185	1.63899e-05
ENSMUSG00000022789	DNM1L	chr16:16318763-16318841;16316601-16316778;16319451-16319508;-	SE	0.106	8.34241e-07
ENSMUSG00000022789	DNM1L	chr16:16342696-16342735;16341421-16341468;16345997-16346145;-	SE	-0.281	8.59667e-12
ENSMUSG00000038055	DEXI	chr16:10514884-10515036;10502530-10503914;10519076-10519167;-	SE	0.21	0.000547108
ENSMUSG00000039473	UBN1	chr16:5081893-5081983;5081417-5081661;5084055-5086285;+	SE	-0.234	0.000279222
ENSMUSG00000022519	SRL	chr16:4496404-4497715;4493778-4493880;4522992-4523075;-	SE	-0.333	0.0193707
ENSMUSG00000023008	FMNL3	chr15:99329279-99329432;99328057-99328166;99331986-99332070;-	SE	0.577	1.4379e-12
ENSMUSG00000011960	CCNT1	chr15:98546523-98546594;98538688-98544608;98548665-98548711;-	SE	-0.197	0.0448215
ENSMUSG00000011960	CCNT1	chr15:98546744-98546908;98538688-98544608;98548665-98548711;-	SE	-0.103	0.00334519
ENSMUSG00000033228	SCAF11	chr15:96415776-96415947;96415031-96415151;96416848-96417189;-	SE	-0.109	0.00486967
ENSMUSG00000036167	PPHLN1	chr15:93410671-93410783;93398431-93398461;93424013-93424075;+	SE	-0.142	0.0309132
ENSMUSG00000036197	GXYLT1	chr15:93265870-93265963;93261746-93261918;93274875-93275151;-	SE	0.357	0.0034732
ENSMUSG00000022623	SHANK3	chr15:89556720-89556748;89547625-89549882;89557734-89560261;+	SE	0.442	0
ENSMUSG00000015377	DENND6B	chr15:89192934-89193118;89190989-89191028;89196218-89196444;-	SE	-0.121	0.00851853
ENSMUSG00000016664	PACSIN2	chr15:83379683-83379806;83378998-83379195;83381761-83381883;-	SE	0.258	0.000586736
ENSMUSG00000024236	SVIL	chr18:4971089-4971197;4920566-4920874;5037107-5037165;+	SE	0.618	1.92686e-08
ENSMUSG00000024236	SVIL	chr18:5060514-5060610;5059229-5059369;5062161-5062405;+	SE	0.474	0.00597583
ENSMUSG00000032940	RBM11	chr16:75598774-75598871;75598169-75598242;75600612-75601213;+	SE	0.165	0.0396447
ENSMUSG00000033029	1700088E04RIK	chr15:79136306-79136489;79135636-79135765;79139237-79139300;-	SE	0.219	0.00857475
ENSMUSG00000022568	SCRIB	chr15:76049456-76049540;76049202-76049301;76050049-76050112;-	SE	0.197	0.0243757
ENSMUSG00000022335	ZFAT	chr15:68146502-68146591;68118935-68119074;68165752-68165926;-	SE	0.446	0.000130294
ENSMUSG00000013846	ST3GAL1	chr15:67128552-67128607;67113506-67114357;67153042-67153170;-	SE	0.116	0.0233813
ENSMUSG00000022378	FAM49B	chr15:63956599-63956682;63950005-63950127;63957584-63957667;-	SE	0.254	1.89033e-09
ENSMUSG00000022425	ENPP2	chr15:54851347-54851422;54849990-54850127;54860042-54860094;-	SE	-0.149	0
ENSMUSG00000024381	BIN1	chr18:32414944-32415037;32414182-32414290;32419842-32419928;+	SE	0.153	0
ENSMUSG00000021144	MTA1	chr12:113133540-113133576;113133184-113133337;113135796-113135828;+	SE	-0.501	0
ENSMUSG00000037679	INF2	chr12:112612547-112612604;112611409-112612036;112614894-112614957;+	SE	-0.109	3.52838e-12
ENSMUSG00000037686	ASPG	chr12:112112980-112113092;112112191-112112300;112115566-112115650;+	SE	-0.667	9.88276e-07
ENSMUSG00000007411	MARK3	chr12:111646689-111646848;111639936-111640040;111647470-111647728;+	SE	-0.297	0
ENSMUSG00000007411	MARK3	chr12:111651957-111651984;111647470-111647728;111653389-111653434;+	SE	-0.137	0.00635951
ENSMUSG00000007411	MARK3	chr12:111651957-111651984;111647470-111647728;111655269-111656160;+	SE	0.118	0.0254323
ENSMUSG00000097121	D130020L05RIK	chr12:101084283-101084499;101083677-101084025;101088041-101088183;+	SE	0.18	0.00426453
ENSMUSG00000097121	D130020L05RIK	chr12:101086187-101086352;101083741-101084025;101088041-101088179;+	SE	0.137	0.0300031
ENSMUSG00000021182	CCDC88C	chr12:100925211-100925650;100923179-100923368;100928826-100929065;-	SE	-0.208	3.82533e-14
ENSMUSG00000066392	NRXN3	chr12:89517905-89517932;89512938-89513112;89532890-89533010;+	SE	0.128	0.00362991
ENSMUSG00000057265	BBOF1	chr12:84426707-84427201;84425135-84425280;84428342-84428444;+	SE	0.424	2.83671e-06
ENSMUSG00000021224	NUMB	chr12:83797196-83797343;83794035-83796154;83799507-83799523;-	SE	0.27	0
ENSMUSG00000013236	PTPRS	chr17:56429098-56429157;56428851-56428966;56434452-56434597;-	SE	-0.185	0.00162596
ENSMUSG00000015143	ACTN1	chr12:80170685-80170766;80170182-80170248;80171728-80171875;-	SE	0.375	0
ENSMUSG00000057858	FAM204A	chr19:60224864-60224899;60221053-60221304;60226231-60226697;-	SE	0.276	0.033644
ENSMUSG00000057858	FAM204A	chr19:60224864-60224899;60221053-60221304;60226309-60226669;-	SE	0.236	0.0178891
ENSMUSG00000057858	FAM204A	chr19:60224864-60224899;60221053-60221304;60226643-60226701;-	SE	0.511	0.000285386
ENSMUSG00000047454	GPHN	chr12:78522897-78522954;78504616-78504751;78532656-78532698;+	SE	0.217	0.00043355
ENSMUSG00000063450	SYNE2	chr12:76100027-76100096;76099229-76099512;76100991-76101131;+	SE	-0.227	0.000228926
ENSMUSG00000021113	SNAPC1	chr12:73969526-73969631;73968238-73968379;73970180-73970339;+	SE	0.117	1.48596e-06
ENSMUSG00000034761	MAP4K5	chr12:69820939-69820942;69818383-69818498;69822802-69822863;-	SE	0.169	0.000561206
ENSMUSG00000022253	NADK2	chr15:9098808-9098874;9096013-9096092;9100105-9100145;+	SE	-0.233	3.01635e-07
ENSMUSG00000021000	MIA2	chr12:59144698-59144770;59137697-59137786;59146335-59146362;+	SE	0.386	0.00277576
ENSMUSG00000021000	MIA2	chr12:59146335-59146362;59137697-59137786;59146846-59146872;+	SE	-0.157	0.00058314
ENSMUSG00000075289	CARNS1	chr19:4169527-4169808;4164323-4166564;4169898-4170071;-	SE	0.32	0.00240389
ENSMUSG00000022607	PTK2	chr15:73283266-73283350;73282217-73282235;73292034-73292087;-	SE	-0.159	0
ENSMUSG00000022607	PTK2	chr15:73391758-73391880;73343132-73343359;73394647-73394744;-	SE	0.118	0.0116649
ENSMUSG00000022607	PTK2	chr15:73391758-73391880;73365040-73365195;73394647-73394744;-	SE	0.299	0.0434027
ENSMUSG00000022607	PTK2	chr15:73392343-73392447;73391758-73391880;73394647-73394744;-	SE	-0.252	0.00899145
ENSMUSG00000021010	NPAS3	chr12:53501389-53501440;53501033-53501278;53640453-53640536;+	SE	0.614	0.00629069
ENSMUSG00000035181	HEATR5A	chr12:51912204-51912231;51909957-51910093;51914973-51915143;-	SE	-0.338	1.51798e-05
ENSMUSG00000035181	HEATR5A	chr12:51958852-51959064;51957078-51957187;51961432-51961644;-	SE	0.179	0.00531146
ENSMUSG00000020954	STRN3	chr12:51643103-51643214;51629373-51629507;51647993-51648135;-	SE	0.229	0.0274895
ENSMUSG00000020598	NRCAM	chr12:44535056-44535074;44532427-44532659;44537250-44537346;+	SE	-0.143	0.00871463
ENSMUSG00000020598	NRCAM	chr12:44594139-44594201;44590980-44591059;44597781-44597793;+	SE	0.506	0
ENSMUSG00000020598	NRCAM	chr12:44597781-44597793;44590980-44591059;44598349-44599667;+	SE	-0.332	0
ENSMUSG00000020598	NRCAM	chr12:44597781-44597793;44594139-44594201;44598349-44599667;+	SE	-0.276	0.00771482
ENSMUSG00000035954	DOCK4	chr12:40838440-40838554;40836629-40836702;40841236-40841298;+	SE	-0.259	2.05505e-06
ENSMUSG00000033530	TTC7B	chr12:100340496-100340547;100332578-100332719;100347935-100348033;-	SE	-0.443	0
ENSMUSG00000059336	SLC14A1	chr18:78120147-78120352;78116372-78116529;78123241-78123331;-	SE	0.139	0.0287879
ENSMUSG00000055762	EEF1D	chr15:75897225-75897282;75896819-75896919;75900690-75900762;-	SE	-0.142	6.01081e-06
ENSMUSG00000055762	EEF1D	chr15:75900690-75900762;75896675-75896919;75901131-75901252;-	SE	0.11	1.55104e-05
ENSMUSG00000036820	AMDHD2	chr17:24158639-24158694;24158309-24158522;24162975-24163115;-	SE	-0.129	0.0207184
ENSMUSG00000050545	FAM228B	chr12:4741061-4741207;4739891-4740043;4745651-4745730;-	SE	0.229	0.0139339
ENSMUSG00000021759	PLPP1	chr13:112834858-112835013;112800791-112801266;112851402-112851554;+	SE	0.329	0.00197053
ENSMUSG00000021694	ERCC8	chr13:108175804-108175906;108175553-108175620;108177616-108177717;+	SE	-0.182	0.0143809
ENSMUSG00000050623	CATSPERZ	chr19:6923300-6923367;6922422-6922660;6924793-6924889;-	SE	0.267	5.96254e-05
ENSMUSG00000050623	CATSPERZ	chr19:6923300-6923599;6922423-6922660;6924793-6925321;-	SE	0.3	1.20876e-05
ENSMUSG00000021646	MCCC2	chr13:99958804-99958871;99954614-99954771;99960899-99960976;-	SE	-0.11	2.73652e-05
ENSMUSG00000048603	GM9828	chr13:98319073-98319145;98317068-98317609;98321202-98321458;+	SE	-0.38	0.0167875
ENSMUSG00000054944	5330416C01RIK	chr13:97734300-97734403;97733497-97733716;97734699-97735675;-	SE	0.553	0.00852407
ENSMUSG00000058070	EML1	chr12:108503182-108503233;108502389-108502418;108506478-108506608;+	SE	-0.248	0.00914783
ENSMUSG00000050334	C130071C03RIK	chr13:83730236-83730314;83721380-83721655;83732702-83732832;+	SE	-0.157	0.0166558
ENSMUSG00000113204	GM46430	chr13:74611263-74611321;74610199-74610326;74617201-74617287;-	SE	0.371	0.01167
ENSMUSG00000058246	GM10037	chr13:67833231-67833358;67831105-67831153;67833794-67833871;+	SE	-0.501	0.000310538
ENSMUSG00000039153	RUNX2	chr17:44638512-44638705;44495986-44497243;44639664-44639826;-	SE	-0.23	0.00035207
ENSMUSG00000021458	AOPEP	chr13:63170940-63171047;63068114-63068285;63190478-63190551;+	SE	0.405	0.00337078
ENSMUSG00000035248	TUT7	chr13:59779136-59779201;59778751-59778815;59782017-59782343;-	SE	-0.113	0.00296876
ENSMUSG00000015937	MACROH2A1	chr13:56088251-56088342;56084195-56084285;56089757-56090058;-	SE	-0.152	1.96959e-14
ENSMUSG00000021493	PDLIM7	chr13:55508207-55508326;55507863-55507880;55508779-55508810;-	SE	0.198	0.0155988
ENSMUSG00000034675	DBN1	chr13:55476635-55476773;55476145-55476316;55477550-55477680;-	SE	-0.302	2.65551e-10
ENSMUSG00000025871	4833439L19RIK	chr13:54564184-54564272;54561570-54561871;54564514-54564621;-	SE	0.105	0.000228926
ENSMUSG00000025871	4833439L19RIK	chr13:54564184-54564272;54561570-54561871;54565181-54565356;-	SE	0.2	0.0222414
ENSMUSG00000037989	WNK2	chr13:49044373-49044418;49042627-49042866;49051356-49051527;-	SE	-0.213	1.33349e-08
ENSMUSG00000037989	WNK2	chr13:49044373-49044418;49042627-49042866;49052558-49052773;-	SE	-0.215	9.70185e-12
ENSMUSG00000037989	WNK2	chr13:49050483-49050582;49042627-49042866;49051356-49051527;-	SE	-0.237	0.000656686
ENSMUSG00000037989	WNK2	chr13:49050483-49050582;49044373-49044418;49051356-49051527;-	SE	0.207	5.15339e-06
ENSMUSG00000037989	WNK2	chr13:49050483-49050582;49044373-49044418;49052558-49052773;-	SE	0.367	0.00034865
ENSMUSG00000037989	WNK2	chr13:49051356-49051527;49042627-49042866;49052558-49052773;-	SE	-0.188	9.8927e-08
ENSMUSG00000037989	WNK2	chr13:49051356-49051527;49044373-49044418;49052558-49052773;-	SE	0.19	0.0340483
ENSMUSG00000021375	KIF13A	chr13:46760662-46760767;46752080-46752872;46761272-46761424;-	SE	0.177	0.00256368
ENSMUSG00000021375	KIF13A	chr13:46780625-46780664;46778893-46778993;46785245-46785392;-	SE	-0.285	5.6674e-05
ENSMUSG00000021375	KIF13A	chr13:46864818-46864831;46848325-46848386;46929215-46929306;-	SE	0.141	0.000629661
ENSMUSG00000038267	SLC22A23	chr13:34193248-34193272;34192155-34192279;34193393-34193426;-	SE	-0.423	1.38997e-08
ENSMUSG00000021338	CARMIL1	chr13:24019563-24019710;24012483-24013460;24022495-24022556;-	SE	-0.444	7.99172e-07
ENSMUSG00000021338	CARMIL1	chr13:24019563-24019713;24012343-24013460;24022495-24022636;-	SE	-0.438	9.41617e-07
ENSMUSG00000021338	CARMIL1	chr13:24020046-24020071;24019563-24019713;24022495-24022636;-	SE	0.457	0.00043355
ENSMUSG00000021338	CARMIL1	chr13:24102071-24102083;24099581-24099663;24106308-24106378;-	SE	-0.205	0.0344311
ENSMUSG00000063894	ZKSCAN8	chr13:21521785-21521909;21513221-21520962;21522223-21522315;-	SE	-0.219	0.00463612
ENSMUSG00000021301	HECW1	chr13:14311688-14311790;14306782-14306933;14316016-14317360;-	SE	-0.228	0.000742393
ENSMUSG00000021302	GGPS1	chr13:14059318-14059450;14055149-14055220;14063205-14063413;-	SE	0.357	0.0167875
ENSMUSG00000021302	GGPS1	chr13:14059318-14059453;14055149-14055220;14063205-14063373;-	SE	0.364	0.0151747
ENSMUSG00000021313	RYR2	chr13:11903217-11903238;11890833-11890848;11918310-11918415;-	SE	-0.265	2.88814e-07
ENSMUSG00000021156	ZMYND11	chr13:9710145-9710307;9698627-9698705;9720772-9720928;-	SE	-0.107	0.00412184
ENSMUSG00000021196	PFKP	chr13:6593100-6593253;6588488-6588653;6597858-6598011;-	SE	0.476	0
ENSMUSG00000021196	PFKP	chr13:6597858-6598011;6588488-6588653;6598738-6598760;-	SE	-0.17	1.78304e-12
ENSMUSG00000021196	PFKP	chr13:6597858-6598011;6593100-6593253;6598738-6598760;-	SE	-0.289	0
ENSMUSG00000049882	VCPKMT	chr12:69579833-69580010;69577681-69577940;69581117-69581237;-	SE	-0.116	0.030588
ENSMUSG00000025162	CSNK1D	chr11:120964947-120965010;120961748-120963906;120967994-120968134;-	SE	-0.323	0
ENSMUSG00000051510	MAFG	chr11:120629985-120630016;120629817-120629881;120633361-120633600;-	SE	0.554	0.000195389
ENSMUSG00000025137	PCYT2	chr11:120612845-120613083;120612204-120612601;120613378-120613423;-	SE	0.278	0.019055
ENSMUSG00000025137	PCYT2	chr11:120613029-120613083;120612462-120612601;120613378-120613423;-	SE	0.141	0.0333105
ENSMUSG00000061306	SLC38A10	chr11:120141599-120141645;120140592-120140686;120147720-120147838;-	SE	-0.114	0.0309132
ENSMUSG00000061306	SLC38A10	chr11:120147720-120147838;120141599-120141645;120150979-120151287;-	SE	-0.169	0.0353655
ENSMUSG00000021171	ESYT2	chr12:116353826-116353889;116348218-116348314;116357111-116357186;+	SE	-0.139	0.000329018
ENSMUSG00000021171	ESYT2	chr12:116370170-116370227;116370011-116370061;116389433-116391050;+	SE	0.115	0.00190484
ENSMUSG00000020758	ITGB4	chr11:116005896-116006055;116005530-116005767;116006460-116006610;+	SE	-0.227	1.80709e-07
ENSMUSG00000020781	TSEN54	chr11:115820124-115820223;115817052-115817105;115820378-115820507;+	SE	0.176	0.00273659
ENSMUSG00000041592	SDK2	chr11:113823370-113823427;113821575-113821677;113825014-113825150;-	SE	-0.103	0.017953
ENSMUSG00000041674	BC006965	chr11:112722296-112722405;112691291-112691435;112774298-112774431;-	SE	-0.583	0.00333889
ENSMUSG00000020728	CEP112	chr11:108664495-108664726;108606212-108606395;108752577-108752640;+	SE	0.269	0.00816624
ENSMUSG00000018433	NOL11	chr11:107183572-107183630;107181738-107181883;107186634-107186691;-	SE	0.23	0.000173866
ENSMUSG00000040481	BPTF	chr11:107086711-107086897;107082512-107082700;107095715-107095925;-	SE	-0.205	0.00888635
ENSMUSG00000040481	BPTF	chr11:107095001-107095190;107082512-107082700;107095715-107095925;-	SE	-0.163	0.000291894
ENSMUSG00000024533	SPIRE1	chr18:67501067-67501241;67497176-67497314;67503430-67503573;-	SE	-0.119	1.46022e-07
ENSMUSG00000024533	SPIRE1	chr18:67512840-67512879;67506553-67506726;67519290-67519420;-	SE	-0.115	0.00858734
ENSMUSG00000020717	PECAM1	chr11:106681031-106681085;106679548-106679611;106682879-106682953;-	SE	0.178	0.00103512
ENSMUSG00000053580	TANC2	chr11:105914040-105914070;105913356-105913489;105914891-105914983;+	SE	0.434	1.56071e-09
ENSMUSG00000018411	MAPT	chr11:104318156-104318249;104310268-104310534;104321350-104321432;+	SE	-0.493	0
ENSMUSG00000037935	SMARCE1	chr11:99228274-99228318;99220654-99220735;99228496-99228548;-	SE	0.226	0.00923248
ENSMUSG00000018537	PCGF2	chr11:97699205-97699300;97693415-97693568;97699535-97699581;-	SE	0.304	0.0103847
ENSMUSG00000038453	SRCIN1	chr11:97542533-97542557;97537043-97537239;97551676-97551978;-	SE	-0.289	3.05954e-10
ENSMUSG00000038453	SRCIN1	chr11:97548879-97548978;97542533-97542557;97551676-97551978;-	SE	0.142	0.00202241
ENSMUSG00000021090	LRRC9	chr12:72508970-72509042;72506285-72506426;72510335-72510565;+	SE	0.416	7.18822e-05
ENSMUSG00000020866	CACNA1G	chr11:94414930-94415074;94413089-94413224;94415742-94416099;-	SE	-0.401	0.0300545
ENSMUSG00000020866	CACNA1G	chr11:94423670-94423724;94418818-94418970;94425763-94425977;-	SE	0.441	9.99067e-12
ENSMUSG00000086003	B230206L02RIK	chr11:94151337-94151412;94138486-94138663;94155455-94155497;+	SE	0.195	0.0220741
ENSMUSG00000034156	TSPOAP1	chr11:87777766-87778606;87777046-87777235;87779228-87779328;+	SE	-0.833	0
ENSMUSG00000020930	CCDC103	chr11:102882351-102882431;102881203-102881315;102882544-102882696;+	SE	-0.209	0.0499525
ENSMUSG00000020527	MYO19	chr11:84895267-84895364;84894549-84894652;84897120-84897211;+	SE	0.29	0.0431406
ENSMUSG00000017677	WSB1	chr11:79243399-79243575;79241983-79242156;79244462-79244563;-	SE	0.144	0.0116665
ENSMUSG00000022537	TMEM44	chr16:30518299-30518332;30511854-30514822;30529411-30529570;-	SE	-0.413	3.70811e-09
ENSMUSG00000000631	MYO18A	chr11:77812008-77812719;77809805-77809858;77815855-77815891;+	SE	0.433	0.000173866
ENSMUSG00000000631	MYO18A	chr11:77821529-77821550;77821041-77821186;77822662-77822674;+	SE	-0.165	1.6792e-10
ENSMUSG00000000631	MYO18A	chr11:77822665-77822674;77821041-77821186;77823275-77823446;+	SE	0.207	0.0220756
ENSMUSG00000022610	MAPK12	chr15:89135576-89135688;89135122-89135170;89137400-89137459;-	SE	-0.486	0.000385904
ENSMUSG00000020807	4933427D14RIK	chr11:72202411-72202554;72198362-72198963;72207195-72207267;-	SE	0.162	0.0490653
ENSMUSG00000040620	DHX33	chr11:70993609-70993698;70992107-70992311;70993856-70993980;-	SE	0.196	0.00024902
ENSMUSG00000025221	KCNIP2	chr19:45796278-45796332;45795579-45795704;45797090-45797186;-	SE	-0.339	1.48212e-12
ENSMUSG00000025221	KCNIP2	chr19:45796278-45797186;45795579-45795704;45815730-45816022;-	SE	-0.26	0.00225451
ENSMUSG00000032782	CNTROB	chr11:69302851-69302966;69300242-69300315;69303093-69303264;-	SE	0.115	0.00598726
ENSMUSG00000020900	MYH10	chr11:68775364-68775427;68771871-68771986;68783105-68783299;+	SE	-0.107	0
ENSMUSG00000033352	MAP2K4	chr11:65775732-65775765;65756268-65756371;65788135-65788285;-	SE	0.225	0.000527859
ENSMUSG00000033389	ARHGAP44	chr11:65012906-65012924;65011870-65012098;65021940-65022121;-	SE	-0.306	1.35329e-09
ENSMUSG00000010086	RNF112	chr11:61453427-61453496;61452627-61452913;61453618-61453659;-	SE	-0.142	0.00470998
ENSMUSG00000010025	ALDH3A2	chr11:61247928-61248041;61244852-61246321;61248861-61249097;-	SE	0.138	0.0421004
ENSMUSG00000000538	TOM1L2	chr11:60232897-60232957;60231100-60231137;60241817-60241893;-	SE	0.546	0
ENSMUSG00000000538	TOM1L2	chr11:60239009-60239072;60232897-60232957;60241817-60241893;-	SE	-0.203	0
ENSMUSG00000005417	MPRIP	chr11:59757523-59761327;59754992-59755109;59764379-59764527;+	SE	-0.105	0.0253597
ENSMUSG00000036860	MRPL55	chr11:59204174-59204255;59202485-59202659;59204555-59204757;+	SE	0.114	0.00390886
ENSMUSG00000018387	SHROOM1	chr11:53465119-53465308;53464274-53464330;53465495-53466044;+	SE	-0.183	0.00522032
ENSMUSG00000020376	RNF130	chr11:50099245-50099339;50095775-50095980;50104548-50104753;+	SE	-0.272	0.00835152
ENSMUSG00000020376	RNF130	chr11:50099245-50099339;50095775-50095980;50119044-50125719;+	SE	-0.103	1.08009e-05
ENSMUSG00000020436	GABRG2	chr11:41913969-41913993;41911708-41912591;41916283-41916489;-	SE	-0.303	0
ENSMUSG00000032735	ABLIM3	chr18:61816921-61816969;61814197-61814332;61818988-61819087;-	SE	-0.147	1.94665e-05
ENSMUSG00000032735	ABLIM3	chr18:61816921-61816969;61814197-61814332;61819790-61819917;-	SE	0.151	0.000143195
ENSMUSG00000032735	ABLIM3	chr18:61818988-61819087;61814197-61814332;61819790-61819917;-	SE	0.223	9.07348e-06
ENSMUSG00000022940	PIGP	chr16:94365354-94365473;94358762-94359174;94370088-94370192;-	SE	-0.169	0.000212389
ENSMUSG00000047656	TRPT1	chr19:6997932-6998102;6996695-6996777;6998191-6998366;+	SE	-0.119	0.00220216
ENSMUSG00000047656	TRPT1	chr19:6998191-6998366;6996695-6996777;6998508-6998565;+	SE	-0.161	2.88829e-06
ENSMUSG00000018654	IKZF1	chr11:11761218-11761353;11758194-11758317;11768880-11769798;+	SE	-0.258	0.0414207
ENSMUSG00000020456	OGDH	chr11:6324877-6324922;6316764-6316855;6334532-6334648;+	SE	-0.14	0.00487217
ENSMUSG00000034354	MTMR3	chr11:4546188-4546268;4531221-4531305;4594602-4594863;-	SE	0.153	0.000219484
ENSMUSG00000025245	LZTFL1	chr9:123715299-123715420;123712429-123712624;123717525-123717553;-	SE	-0.154	0.00472311
ENSMUSG00000025245	LZTFL1	chr9:123715299-123715424;123712429-123712624;123717525-123717528;-	SE	-0.133	0.00684467
ENSMUSG00000044712	SLC38A6	chr12:73293698-73293799;73292159-73292233;73310144-73310197;+	SE	0.354	0.000174205
ENSMUSG00000044712	SLC38A6	chr12:73310989-73312524;73310144-73310197;73318976-73319016;+	SE	0.665	3.33411e-10
ENSMUSG00000035769	XYLB	chr9:119361113-119361183;119359231-119359314;119364496-119364577;+	SE	-0.448	0.00271774
ENSMUSG00000039607	RBMS3	chr9:116627889-116627937;116586017-116586095;116636368-116636479;-	SE	0.149	0.035861
ENSMUSG00000039607	RBMS3	chr9:116678646-116678697;116636368-116636479;116681130-116681227;-	SE	0.226	1.61952e-06
ENSMUSG00000032507	FBXL2	chr9:113989119-113989194;113986405-113986536;113989309-113989436;-	SE	-0.151	7.78539e-05
ENSMUSG00000032503	ARPP21	chr9:112126434-112126539;112124739-112125000;112127278-112127460;-	SE	-0.411	0
ENSMUSG00000044037	ALS2CL	chr9:110894295-110894392;110893986-110894160;110894565-110894723;+	SE	0.144	0.0173465
ENSMUSG00000032480	DHX30	chr9:110115035-110115211;110112970-110113090;110115490-110115582;-	SE	0.164	0.00771806
ENSMUSG00000032478	NME6	chr9:109835317-109835414;109833029-109833295;109839607-109839710;+	SE	-0.274	0.0217337
ENSMUSG00000023473	CELSR3	chr9:108838759-108838774;108838463-108838565;108839999-108840094;+	SE	-0.175	0.0102681
ENSMUSG00000032599	IP6K2	chr9:108796540-108796572;108796063-108796396;108797206-108797442;+	SE	-0.177	0.00463055
ENSMUSG00000032599	IP6K2	chr9:108796654-108796783;108796063-108796396;108797206-108797345;+	SE	-0.314	0.0290742
ENSMUSG00000032599	IP6K2	chr9:108796654-108796783;108796540-108796572;108797206-108797345;+	SE	0.242	6.77856e-05
ENSMUSG00000032599	IP6K2	chr9:108796670-108796783;108796540-108796572;108797206-108797994;+	SE	0.291	4.70156e-05
ENSMUSG00000022961	SON	chr16:91674694-91674774;91671348-91671465;91675400-91675548;+	SE	0.102	0.0122329
ENSMUSG00000032579	HEMK1	chr9:107330772-107330822;107329323-107329432;107336571-107336663;-	SE	0.682	5.23499e-12
ENSMUSG00000032579	HEMK1	chr9:107336178-107336272;107329323-107329432;107336571-107336663;-	SE	0.49	2.29373e-06
ENSMUSG00000042210	ABHD14A	chr9:106445525-106445829;106444089-106444306;106447530-106447620;-	SE	0.148	0.0185355
ENSMUSG00000023345	POC1A	chr9:106301332-106301436;106295140-106295274;106305264-106305333;+	SE	-0.242	0.0359798
ENSMUSG00000032560	DNAJC13	chr9:104209868-104209883;104209304-104209387;104212760-104212904;-	SE	-0.339	0.000163981
ENSMUSG00000032560	DNAJC13	chr9:104238464-104238540;104237135-104237177;104246759-104246827;-	SE	-0.185	0.0253124
ENSMUSG00000032463	FAIM	chr9:98990914-98990971;98986373-98986512;98992100-98992233;+	SE	0.166	0.0458254
ENSMUSG00000061981	FLOT2	chr11:78053362-78053453;78049477-78049559;78055756-78055880;+	SE	-0.15	0.0292608
ENSMUSG00000023868	PDE10A	chr17:8758144-8758267;8756961-8757093;8898860-8898989;+	SE	0.287	0.00438861
ENSMUSG00000049493	PLS1	chr9:95795761-95795866;95786932-95787096;95845170-95845286;-	SE	-0.273	0.0149329
ENSMUSG00000020268	LYRM7	chr11:54848578-54849396;54839812-54841202;54850344-54850415;-	SE	-0.321	0.00254092
ENSMUSG00000033419	SNAP91	chr9:86838030-86838133;86822887-86825077;86879421-86879581;-	SE	-0.163	0.00195451
ENSMUSG00000024050	WIZ	chr17:32381055-32381156;32378839-32379118;32387572-32387817;-	SE	0.311	0.00370836
ENSMUSG00000024050	WIZ	chr17:32381083-32381156;32378839-32379118;32387572-32387759;-	SE	0.226	0.00234467
ENSMUSG00000097466	D430036J16RIK	chr9:81636834-81636937;81631929-81632279;81639160-81639183;+	SE	-0.226	0.0133308
ENSMUSG00000032186	TMOD2	chr9:75610100-75610313;75597209-75597402;75610528-75610679;-	SE	-0.547	0.00615094
ENSMUSG00000018661	COG1	chr11:113661658-113661693;113661139-113661218;113662206-113662400;+	SE	-0.198	3.82533e-14
ENSMUSG00000089865	GM44503	chr9:72965168-72965278;72964090-72964236;72969031-72969185;+	SE	-0.349	4.29141e-05
ENSMUSG00000032212	SLTM	chr9:70543969-70544057;70542753-70543081;70559036-70559101;+	SE	-0.116	0.00046414
ENSMUSG00000032212	SLTM	chr9:70562813-70562861;70559036-70559101;70572148-70572176;+	SE	0.147	0.00170945
ENSMUSG00000032217	RNF111	chr9:70450285-70450538;70443401-70443750;70453500-70453817;-	SE	-0.105	0.0048528
ENSMUSG00000032384	CSNK1G1	chr9:65950015-65950064;65921003-65921068;65958328-65958721;+	SE	-0.398	1.71069e-05
ENSMUSG00000032336	NPTN	chr9:58618662-58619010;58582239-58582526;58623686-58623855;+	SE	-0.245	0
ENSMUSG00000037716	CCDC33	chr9:58031160-58031262;58030333-58030420;58031614-58031763;-	SE	-0.556	0.010497
ENSMUSG00000032323	CYP11A1	chr9:58018193-58018393;58016273-58016429;58019292-58019496;+	SE	-0.25	0.00660525
ENSMUSG00000005871	APC	chr18:34261004-34261157;34220983-34221276;34266057-34266222;+	SE	-0.307	0.00184108
ENSMUSG00000005871	APC	chr18:34266057-34266222;34221251-34221276;34268297-34268379;+	SE	0.119	0.00916296
ENSMUSG00000005871	APC	chr18:34266057-34266222;34247697-34247734;34268297-34268379;+	SE	0.154	9.37774e-05
ENSMUSG00000005871	APC	chr18:34266057-34266222;34261004-34261157;34268297-34268379;+	SE	0.18	0.000164534
ENSMUSG00000032076	CADM1	chr9:47818733-47818817;47813772-47813945;47829376-47829409;+	SE	-0.175	5.69407e-06
ENSMUSG00000032076	CADM1	chr9:47818733-47818817;47813772-47813945;47848166-47848298;+	SE	0.204	0.0224765
ENSMUSG00000032076	CADM1	chr9:47829376-47829409;47813772-47813945;47848166-47848298;+	SE	0.402	1.15292e-10
ENSMUSG00000032076	CADM1	chr9:47829376-47829409;47818733-47818817;47848166-47848298;+	SE	0.129	5.49873e-09
ENSMUSG00000032076	CADM1	chr9:47836716-47836770;47813772-47813945;47848166-47848298;+	SE	0.349	0
ENSMUSG00000032076	CADM1	chr9:47836716-47836770;47829376-47829409;47848166-47848298;+	SE	0.105	0.00718541
ENSMUSG00000042790	RNF214	chr9:45904769-45904919;45899745-45900256;45906737-45906861;-	SE	-0.14	0.026448
ENSMUSG00000043987	CEP164	chr9:45805985-45807644;45803172-45803328;45809703-45809908;-	SE	-0.164	0.0189574
ENSMUSG00000032123	DPAGT1	chr9:44327551-44327672;44326550-44327205;44327952-44328166;+	SE	0.124	0.0138751
ENSMUSG00000032135	MCAM	chr9:44140597-44140693;44140361-44140503;44140844-44140992;+	SE	0.361	6.20238e-06
ENSMUSG00000079055	SLC8A3	chr12:81209453-81209471;81204891-81205016;81214065-81214169;-	SE	-0.155	4.03927e-06
ENSMUSG00000059495	ARHGEF12	chr9:43040539-43040596;43027196-43027295;43042590-43042676;-	SE	-0.51	0
ENSMUSG00000032878	CCDC85A	chr11:28399375-28399510;28387151-28388948;28434080-28434157;-	SE	-0.239	0.00435027
ENSMUSG00000074415	MIR100HG	chr9:41586885-41586995;41581338-41581402;41589973-41592487;+	SE	0.257	0.0075487
ENSMUSG00000032386	TRIP4	chr9:65896696-65896930;65884927-65885247;65908438-65908794;-	SE	-0.476	0.00317014
ENSMUSG00000001948	SPA17	chr9:37611835-37612018;37607616-37607687;37613555-37613722;-	SE	-0.177	0.0197525
ENSMUSG00000031996	APLP2	chr9:31156189-31156225;31153413-31153499;31157694-31157847;-	SE	-0.137	0
ENSMUSG00000031996	APLP2	chr9:31167560-31167728;31164542-31164673;31168707-31168916;-	SE	-0.123	2.63631e-09
ENSMUSG00000059974	NTM	chr9:29000704-29000737;28996230-28996634;29006253-29006289;-	SE	-0.581	0
ENSMUSG00000059974	NTM	chr9:29000704-29000737;28996230-28996634;29009225-29009377;-	SE	-0.139	0
ENSMUSG00000057982	ZFP809	chr9:22237674-22237784;22235019-22235146;22238541-22239253;+	SE	-0.232	0.0260649
ENSMUSG00000032198	DOCK6	chr9:21829473-21829578;21825782-21825875;21830213-21830377;-	SE	-0.544	2.21811e-05
ENSMUSG00000058192	ZFP846	chr9:20591338-20591421;20590812-20590884;20593160-20594471;+	SE	0.252	0.00235888
ENSMUSG00000045519	ZFP560	chr9:20349580-20349663;20345135-20349159;20350531-20350612;-	SE	-0.31	0.00274345
ENSMUSG00000022359	WDYHV1	chr15:58150605-58150656;58148332-58148433;58157901-58157999;+	SE	-0.115	0.0175662
ENSMUSG00000031932	GPR83	chr9:14864771-14864897;14860209-14860920;14866848-14866982;+	SE	0.239	1.45563e-06
ENSMUSG00000032006	PDGFD	chr9:6359702-6359917;6337242-6337441;6376894-6377519;+	SE	-0.156	0.0136328
ENSMUSG00000090386	MIR99AHG	chr16:77596898-77596959;77555921-77555967;77679976-77680023;+	SE	0.108	0.011271
ENSMUSG00000058571	GPC6	chr14:117892341-117892371;117888521-117888665;117951137-117951274;+	SE	0.424	0.0121246
ENSMUSG00000072294	KLF12	chr14:100149731-100149795;100109770-100109860;100284256-100284484;-	SE	0.146	0.0357546
ENSMUSG00000033166	DIS3	chr14:99085873-99085958;99084026-99084154;99086046-99086111;-	SE	-0.184	5.96254e-05
ENSMUSG00000031870	PGR	chr9:8922598-8922715;8903595-8903747;8946644-8946950;+	SE	0.116	0.0189876
ENSMUSG00000040785	TTC3	chr16:94387336-94387390;94385335-94385423;94388264-94388385;+	SE	0.138	0.0105102
ENSMUSG00000034795	CCDC122	chr14:77091667-77092066;77068836-77068949;77092769-77092886;+	SE	-0.166	0.00297017
ENSMUSG00000049811	FAM161A	chr11:23021493-23021661;23019999-23021133;23023429-23023529;+	SE	0.644	1.10673e-08
ENSMUSG00000068015	LRCH1	chr14:74794910-74794991;74786280-74786390;74795296-74795369;-	SE	-0.116	0.019682
ENSMUSG00000022089	BIN3	chr14:70123840-70124042;70118603-70118652;70124182-70124244;+	SE	0.388	0.00147983
ENSMUSG00000097589	DLEU2	chr14:61624432-61624482;61614165-61614271;61625219-61625362;-	SE	0.726	2.80885e-05
ENSMUSG00000021952	XPO4	chr14:57643334-57643489;57641799-57643223;57648418-57648524;-	SE	-0.222	0.0222761
ENSMUSG00000022641	BBX	chr16:50209084-50209144;50202377-50202575;50220444-50220593;-	SE	-0.206	0.00130341
ENSMUSG00000022641	BBX	chr16:50210444-50210534;50209084-50209144;50220444-50220593;-	SE	-0.309	4.15171e-07
ENSMUSG00000097431	GM26782	chr14:50871750-50871826;50870363-50870556;50874913-50874962;+	SE	0.347	0.00501634
ENSMUSG00000097431	GM26782	chr14:50874913-50874962;50870362-50870556;50876671-50876820;+	SE	-0.106	0.00122822
ENSMUSG00000021843	KTN1	chr14:47704419-47704488;47704186-47704277;47705762-47705800;+	SE	-0.138	0.00133495
ENSMUSG00000015759	CNIH1	chr14:46783825-46783873;46780112-46780225;46784111-46784180;-	SE	-0.186	5.54466e-13
ENSMUSG00000037712	FERMT2	chr14:45476417-45476450;45475897-45476113;45482431-45482566;-	SE	-0.317	0
ENSMUSG00000034940	SYNRG	chr11:84039655-84039691;84039210-84039321;84040796-84040928;+	SE	-0.158	0.0235168
ENSMUSG00000040640	ERC2	chr14:27776158-27776182;27652686-27653483;27776825-27777242;+	SE	0.684	0
ENSMUSG00000040640	ERC2	chr14:28046474-28046486;28040342-28040536;28080131-28080267;+	SE	0.265	0
ENSMUSG00000025429	PSTPIP2	chr18:77874272-77874369;77873360-77873459;77875837-77875919;+	SE	-0.139	0.00413041
ENSMUSG00000039367	SEC24C	chr14:20675730-20675859;20674428-20674737;20675957-20676157;+	SE	0.241	0.00202179
ENSMUSG00000034235	USP54	chr14:20565942-20566062;20560845-20562242;20570247-20570415;-	SE	0.322	4.75314e-07
ENSMUSG00000039599	FAM149B	chr14:20358023-20358140;20352703-20352839;20374329-20374390;+	SE	-0.21	0.000151536
ENSMUSG00000053453	THOC7	chr14:13957553-13957631;13957061-13957180;13961184-13961212;-	SE	-0.326	0.00827135
ENSMUSG00000024613	TCOF1	chr18:60831512-60831680;60829013-60829115;60831773-60831995;-	SE	-0.125	0.0140578
ENSMUSG00000020594	PUM2	chr12:8699063-8699188;8698090-8698159;8700148-8700222;+	SE	0.113	0.000670166
ENSMUSG00000020594	PUM2	chr12:8700148-8700222;8698090-8698159;8705932-8706041;+	SE	-0.122	0.0100877
ENSMUSG00000001995	SIPA1L2	chr8:125433177-125433309;125423192-125423246;125439263-125439483;-	SE	-0.126	0.000331344
ENSMUSG00000031819	EMC8	chr8:120658551-120658622;120658023-120658248;120659004-120659074;-	SE	-0.132	0.000703461
ENSMUSG00000033577	MYO6	chr9:80303272-80303299;80300534-80300666;80306959-80307178;+	SE	0.134	0.00610114
ENSMUSG00000014786	SLC9A5	chr8:105357580-105357651;105357393-105357483;105358373-105358503;+	SE	-0.118	0.041738
ENSMUSG00000036564	NDRG4	chr8:95712324-95712363;95711092-95711144;95713177-95713918;+	SE	-0.679	0
ENSMUSG00000031788	KIFC3	chr8:95100646-95100673;95099827-95100452;95101408-95101517;-	SE	-0.59	0
ENSMUSG00000020836	CORO6	chr11:77467223-77467343;77466417-77466599;77468265-77468370;+	SE	0.178	0.00353559
ENSMUSG00000020836	CORO6	chr11:77467749-77467869;77466417-77466599;77468265-77468370;+	SE	0.494	0.00477059
ENSMUSG00000036712	CYLD	chr8:88718289-88718298;88709890-88709996;88719297-88719396;+	SE	0.14	0.0491445
ENSMUSG00000033335	DNM2	chr9:21480318-21480545;21478898-21479037;21481332-21481419;+	SE	0.42	0
ENSMUSG00000033335	DNM2	chr9:21480406-21480545;21478898-21479037;21481332-21481419;+	SE	0.354	0
ENSMUSG00000031697	ORC6	chr8:85301108-85301238;85299631-85299992;85303361-85303451;+	SE	0.172	0.042095
ENSMUSG00000034656	CACNA1A	chr8:84635548-84635584;84633649-84633763;84636511-84636698;+	SE	-0.644	0
ENSMUSG00000002885	ADGRE5	chr8:83730110-83730257;83729381-83729525;83733413-83733566;-	SE	0.258	0.0402728
ENSMUSG00000005481	DDX39	chr8:83721465-83721524;83720956-83721140;83721733-83721852;+	SE	0.202	0.0388192
ENSMUSG00000028923	NECAP2	chr4:141070854-141070940;141070055-141070233;141071580-141071839;-	SE	0.407	0.0100877
ENSMUSG00000028923	NECAP2	chr4:141070854-141070940;141070055-141070233;141072528-141072637;-	SE	0.232	0.0018392
ENSMUSG00000028745	CAPZB	chr4:139288860-139288973;139287755-139287832;139291002-139291758;+	SE	-0.129	0
ENSMUSG00000027012	DYNC1I2	chr2:71227826-71227844;71219300-71219418;71228599-71228690;+	SE	-0.14	3.63985e-05
ENSMUSG00000035649	ZCCHC7	chr4:44929580-44929645;44929117-44929235;44931035-44931362;+	SE	-0.104	0.0301534
ENSMUSG00000036940	KDM1A	chr4:136563437-136563449;136561017-136561160;136568572-136568667;-	SE	0.16	0.00709153
ENSMUSG00000097248	GM2694	chr8:87513808-87513896;87472843-87472960;87521735-87521813;+	SE	-0.392	3.44544e-06
ENSMUSG00000039953	CLSTN1	chr4:149626086-149626116;149614049-149614172;149627211-149627325;+	SE	-0.232	0
ENSMUSG00000012126	UBXN11	chr4:134116030-134116157;134109559-134109658;134123391-134123603;+	SE	-0.276	0.0351466
ENSMUSG00000006586	RUNX1T1	chr4:13771375-13771545;13743435-13743729;13835632-13835770;+	SE	-0.445	0.00365169
ENSMUSG00000006586	RUNX1T1	chr4:13771375-13771545;13751296-13751748;13835632-13835770;+	SE	-0.645	0.000396322
ENSMUSG00000045659	PLEKHA7	chr7:116126935-116127041;116123492-116124820;116128553-116128693;-	SE	-0.609	8.99223e-08
ENSMUSG00000045659	PLEKHA7	chr7:116126935-116127046;116123492-116124820;116128553-116128693;-	SE	-0.539	3.46336e-08
ENSMUSG00000045659	PLEKHA7	chr7:116148252-116148333;116145169-116145238;116154632-116154686;-	SE	-0.311	7.09083e-06
ENSMUSG00000045659	PLEKHA7	chr7:116156855-116156975;116154632-116154686;116157481-116157568;-	SE	-0.451	0.000858364
ENSMUSG00000026458	PPFIA4	chr1:134299025-134299136;134296782-134298828;134299290-134299468;-	SE	-0.171	2.04229e-05
ENSMUSG00000028863	MEAF6	chr4:125107651-125107709;125102838-125103031;125108322-125108356;+	SE	-0.37	0.0188295
ENSMUSG00000040964	ARHGEF10L	chr4:140568755-140568770;140568338-140568520;140570256-140570402;-	SE	-0.187	2.82467e-09
ENSMUSG00000040964	ARHGEF10L	chr4:140586783-140586900;140583823-140583932;140591817-140591987;-	SE	0.411	0
ENSMUSG00000028894	INPP5B	chr4:124743635-124743733;124742812-124743030;124743873-124743903;+	SE	-0.105	0.027088
ENSMUSG00000048899	RIMKLA	chr4:119480991-119481052;119477790-119478021;119492296-119492509;-	SE	-0.749	2.21883e-10
ENSMUSG00000059474	MBTD1	chr11:93918830-93918947;93912413-93912458;93921366-93921484;+	SE	-0.168	0.016486
ENSMUSG00000026656	FCGR2B	chr1:170963324-170963465;170961195-170961233;170965701-170965824;-	SE	-0.183	3.77095e-05
ENSMUSG00000087698	GM13031	chr4:140949840-140949989;140948356-140948464;140957663-140957902;-	SE	0.115	0.0499894
ENSMUSG00000031561	TENM3	chr8:48646257-48646536;48417007-48417245;48674409-48674684;-	SE	0.385	0.00101206
ENSMUSG00000022498	TXNDC11	chr16:11093815-11093928;11091585-11091786;11104565-11104659;-	SE	-0.208	0.0177501
ENSMUSG00000029673	AUTS2	chr5:131466031-131466127;131461281-131461353;131472258-131472479;-	SE	0.105	0.0104299
ENSMUSG00000029673	AUTS2	chr5:131470413-131470458;131461281-131461353;131472258-131472479;-	SE	0.167	0.00271792
ENSMUSG00000043456	ZFP536	chr7:37716572-37716642;37649685-37649797;37769595-37769962;-	SE	-0.109	0.00566254
ENSMUSG00000001247	LSR	chr7:30962810-30962867;30962097-30962244;30965968-30966088;-	SE	-0.456	4.77405e-07
ENSMUSG00000036817	SUN1	chr5:139229752-139229944;139226705-139226885;139233470-139233569;+	SE	-0.338	0.030635
ENSMUSG00000036817	SUN1	chr5:139229752-139229944;139226705-139226885;139233900-139233994;+	SE	-0.306	0.000215776
ENSMUSG00000036817	SUN1	chr5:139230772-139230838;139226705-139226885;139233470-139233569;+	SE	-0.346	0.000553666
ENSMUSG00000057230	AAK1	chr6:86970990-86971086;86967268-86967373;86981295-86981397;+	SE	-0.109	0.000466464
ENSMUSG00000039735	FNBP1L	chr3:122552135-122552150;122549155-122549265;122556411-122556570;-	SE	-0.292	1.47607e-08
ENSMUSG00000028402	MPDZ	chr4:81317593-81317704;81310156-81310319;81320345-81320523;-	SE	0.469	1.21907e-12
ENSMUSG00000028402	MPDZ	chr4:81332976-81333018;81329426-81329531;81335675-81335874;-	SE	-0.403	5.30736e-12
ENSMUSG00000028391	WDR31	chr4:62455810-62455973;62452631-62453937;62457439-62457581;-	SE	-0.125	0.00687391
ENSMUSG00000030138	BMS1	chr6:118416462-118416542;118413078-118413919;118418408-118418617;-	SE	0.203	0.000800994
ENSMUSG00000037697	DDHD1	chr14:45622840-45622942;45620711-45620840;45629579-45629753;-	SE	-0.546	9.10994e-07
ENSMUSG00000026927	ENTR1	chr2:26388491-26388560;26386654-26387671;26388915-26389065;-	SE	-0.221	0.0415104
ENSMUSG00000026927	ENTR1	chr2:26388491-26388560;26386654-26387671;26389148-26389283;-	SE	-0.238	0.00912571
ENSMUSG00000035601	TRMT10B	chr4:45299746-45299897;45297154-45297195;45300416-45300627;+	SE	-0.112	0.00122395
ENSMUSG00000035601	TRMT10B	chr4:45304263-45304388;45301235-45301350;45305743-45305896;+	SE	0.184	0.000182102
ENSMUSG00000028478	CLTA	chr4:44031399-44031435;44025448-44025560;44032400-44032846;+	SE	-0.3	0
ENSMUSG00000028478	CLTA	chr4:44031399-44031435;44030214-44030268;44032400-44032846;+	SE	-0.589	0
ENSMUSG00000097960	A330074K22RIK	chr8:120224524-120224655;120204433-120206485;120227924-120228230;-	SE	0.145	0.0420158
ENSMUSG00000040687	MADD	chr2:91163962-91164022;91163498-91163601;91165365-91165467;-	SE	0.336	3.82533e-14
ENSMUSG00000028441	1110017D15RIK	chr4:41507098-41507269;41505567-41505654;41507520-41507754;-	SE	0.188	0.0453035
ENSMUSG00000050891	TATDN1	chr15:58916276-58916362;58916151-58916192;58921139-58921182;-	SE	-0.136	0.0162139
ENSMUSG00000058006	MDN1	chr4:32767081-32767171;32765661-32765825;32767941-32768057;+	SE	0.134	0.00597737
ENSMUSG00000027281	SLX4IP	chr2:137046716-137046805;137043999-137044077;137066129-137066230;+	SE	-0.195	0.0127315
ENSMUSG00000028207	ASPH	chr4:9607796-9607871;9604515-9604629;9610842-9610938;-	SE	-0.226	0.000419843
ENSMUSG00000030854	PTPN5	chr7:47133037-47133106;47132277-47132659;47133255-47133576;-	SE	-0.756	3.60031e-07
ENSMUSG00000039233	TBCE	chr13:14027697-14027782;14019274-14019887;14029275-14029406;-	SE	-0.141	0.00272776
ENSMUSG00000040612	ILDR2	chr1:166295751-166295928;166294590-166294737;166303501-166303615;+	SE	-0.292	2.1508e-08
ENSMUSG00000021193	PITRM1	chr13:6567349-6567482;6564990-6565107;6568663-6568784;+	SE	0.109	4.11398e-05
ENSMUSG00000018995	NARS2	chr7:97039898-97040036;97035230-97035297;97057447-97057545;+	SE	0.107	0.0217337
ENSMUSG00000059857	NTNG1	chr3:109827626-109827761;109782681-109782911;109839119-109839179;-	SE	-0.327	1.78287e-10
ENSMUSG00000096916	ZFP850	chr7:28012335-28012450;28008383-28008436;28014015-28014115;-	SE	-0.186	0.00251003
ENSMUSG00000027883	GPSM2	chr3:108711276-108711580;108702864-108703086;108722040-108722309;-	SE	0.151	0.00256731
ENSMUSG00000039585	MYO9A	chr9:59790035-59790092;59788414-59788514;59801913-59802011;+	SE	0.117	9.17139e-05
ENSMUSG00000040412	5330417C22RIK	chr3:108481263-108481369;108480975-108481125;108481781-108481862;-	SE	0.111	0.0059866
ENSMUSG00000060988	GALNT13	chr2:54477647-54477718;54436490-54436830;54516441-54516681;+	SE	-0.354	0.00100536
ENSMUSG00000040351	ANKIB1	chr5:3747020-3747138;3733679-3734184;3755593-3755776;-	SE	-0.112	0.00562849
ENSMUSG00000008730	HIPK1	chr3:103753379-103753514;103750775-103750918;103754200-103754322;-	SE	-0.116	3.45297e-07
ENSMUSG00000066037	HNRNPR	chr4:136314086-136314255;136310967-136311089;136316360-136316479;+	SE	-0.158	0.00604064
ENSMUSG00000066037	HNRNPR	chr4:136314089-136314255;136310967-136311089;136316360-136316423;+	SE	-0.146	0.00835152
ENSMUSG00000028107	TARS2	chr3:95754371-95754515;95753006-95753130;95754757-95754817;-	SE	-0.108	0.0491445
ENSMUSG00000002799	JAG2	chr12:112915604-112915718;112915470-112915517;112915879-112915993;-	SE	0.356	3.37308e-05
ENSMUSG00000060261	GTF2I	chr5:134306531-134306727;134295509-134295613;134311672-134311727;-	SE	-0.213	0.0136328
ENSMUSG00000060261	GTF2I	chr5:134306531-134306731;134295509-134295613;134311672-134312022;-	SE	-0.197	0.0381892
ENSMUSG00000028399	PTPRD	chr4:76039879-76039921;76039280-76039378;76050326-76050439;-	SE	-0.113	1.51218e-07
ENSMUSG00000028399	PTPRD	chr4:76138555-76138573;76136810-76136921;76139293-76139302;-	SE	0.209	0.00109871
ENSMUSG00000028399	PTPRD	chr4:76138555-76138573;76136810-76136921;76140513-76140702;-	SE	0.395	0.0030581
ENSMUSG00000028226	MMP16	chr4:18101006-18101136;18093329-18093468;18110427-18110578;+	SE	0.208	0.000119057
ENSMUSG00000037736	LIMCH1	chr5:66993142-66993178;66974409-66974662;66997119-66997246;+	SE	-0.321	7.99642e-06
ENSMUSG00000063698	SFXN4	chr19:60858663-60858738;60857349-60857376;60860028-60860094;-	SE	-0.738	0
ENSMUSG00000063849	PPCDC	chr9:57415085-57415472;57412667-57414726;57420162-57420291;-	SE	0.131	0.00510825
ENSMUSG00000032479	MAP4	chr9:110064227-110064449;110062590-110063123;110067484-110067668;+	SE	0.396	0
ENSMUSG00000033981	GRIA2	chr3:80690403-80690518;80689102-80689351;80691319-80691434;-	SE	0.154	4.34491e-09
ENSMUSG00000073102	DRC1	chr5:30345490-30345674;30342667-30342780;30347055-30347193;+	SE	0.239	0.0230429
ENSMUSG00000035401	EMSY	chr7:98645166-98645208;98641492-98641668;98646448-98646523;-	SE	-0.268	0.0305785
ENSMUSG00000028524	SGIP1	chr4:102861855-102861939;102860769-102860794;102863661-102863716;+	SE	-0.309	5.67241e-14
ENSMUSG00000028524	SGIP1	chr4:102861855-102861939;102860769-102860794;102863664-102863733;+	SE	-0.364	0.000559117
ENSMUSG00000028524	SGIP1	chr4:102861855-102861939;102860769-102860794;102867639-102867696;+	SE	-0.294	1.46057e-05
ENSMUSG00000028524	SGIP1	chr4:102921021-102921519;102918780-102918855;102927460-102927585;+	SE	-0.567	0
ENSMUSG00000020088	SAR1A	chr10:61682098-61682148;61680366-61680413;61684060-61684187;+	SE	-0.31	0.00020053
ENSMUSG00000021820	CAMK2G	chr14:20745791-20745860;20744603-20744648;20747818-20747851;-	SE	-0.183	2.97059e-07
ENSMUSG00000021820	CAMK2G	chr14:20745791-20745860;20744603-20744648;20755658-20755702;-	SE	-0.332	1.12473e-08
ENSMUSG00000021820	CAMK2G	chr14:20747818-20747851;20744603-20744648;20755658-20755702;-	SE	-0.164	0.00127237
ENSMUSG00000091509	GM17066	chr14:105112318-105112402;105109389-105109802;105113468-105113527;-	SE	-0.162	0.0023607
ENSMUSG00000032497	LRRFIP2	chr9:111207796-111207889;111205754-111205847;111213812-111213914;+	SE	-0.345	1.34121e-05
ENSMUSG00000032497	LRRFIP2	chr9:111207796-111207889;111205754-111205847;111214140-111214273;+	SE	-0.2	0.0132421
ENSMUSG00000027763	MBNL1	chr3:60500980-60501094;60473076-60473173;60528755-60531622;+	SE	0.519	0.0347232
ENSMUSG00000027763	MBNL1	chr3:60500980-60501094;60473076-60473173;60595593-60595749;+	SE	0.36	0.0244268
ENSMUSG00000027763	MBNL1	chr3:60528755-60528978;60501219-60501423;60595593-60598100;+	SE	-0.778	0
ENSMUSG00000027763	MBNL1	chr3:60528755-60529804;60473041-60473173;60595593-60595764;+	SE	-0.577	4.22408e-06
ENSMUSG00000027763	MBNL1	chr3:60528755-60529804;60501178-60501423;60595593-60595764;+	SE	-0.884	0
ENSMUSG00000027763	MBNL1	chr3:60614682-60614736;60613262-60613520;60615619-60615772;+	SE	0.534	0
ENSMUSG00000027763	MBNL1	chr3:60622145-60622240;60615619-60615773;60625123-60625198;+	SE	0.101	0.0116251
ENSMUSG00000026657	FRMD4A	chr2:4018460-4018582;4017743-4018019;4166801-4171425;+	SE	0.554	3.74658e-05
ENSMUSG00000027797	DCLK1	chr3:55521849-55521923;55516872-55516986;55533569-55535135;+	SE	-0.366	0
ENSMUSG00000026172	BCS1L	chr1:74589485-74589878;74588288-74588393;74589959-74590099;+	SE	-0.17	0.00399052
ENSMUSG00000025766	D3ERTD751E	chr3:41753588-41753640;41748582-41748733;41756048-41756331;+	SE	0.529	0.0029557
ENSMUSG00000025766	D3ERTD751E	chr3:41753723-41753923;41748582-41748733;41756048-41756129;+	SE	0.227	0.000377903
ENSMUSG00000033526	PPIP5K1	chr2:121326851-121326914;121321654-121321792;121327644-121327770;-	SE	0.387	0
ENSMUSG00000033526	PPIP5K1	chr2:121326851-121326914;121323193-121323376;121327644-121327770;-	SE	0.157	0.000151536
ENSMUSG00000105265	SOX2OT	chr3:34615587-34615711;34611698-34611883;34638357-34638446;+	SE	-0.173	0.00169723
ENSMUSG00000105265	SOX2OT	chr3:34615587-34615711;34611698-34611892;34638357-34638446;+	SE	-0.417	0.0117128
ENSMUSG00000001166	OAS1C	chr5:120807959-120808248;120805403-120805600;120812433-120812514;-	SE	-0.258	0.00327941
ENSMUSG00000001166	OAS1C	chr5:120808580-120809044;120807959-120808248;120812433-120812514;-	SE	0.455	0.000796185
ENSMUSG00000046111	CEP295	chr9:15330504-15330648;15327795-15327951;15330753-15330910;-	SE	0.345	0.00666027
ENSMUSG00000027615	HPS3	chr3:20030558-20030805;20030313-20030409;20035048-20035302;-	SE	0.237	0.000114753
ENSMUSG00000069094	PDE7A	chr3:19241145-19241209;19236443-19236539;19256777-19256861;-	SE	-0.212	0.0230893
ENSMUSG00000069094	PDE7A	chr3:19256777-19256861;19243049-19243201;19260231-19260241;-	SE	-0.124	0.0344311
ENSMUSG00000062949	ATP11C	chrX:60229147-60229252;60223289-60225793;60236556-60236710;-	SE	0.353	0.00124264
ENSMUSG00000027940	TPM3	chr3:90088400-90088476;90087673-90087744;90089047-90089123;+	SE	0.141	4.81888e-05
ENSMUSG00000027940	TPM3	chr3:90089047-90089123;90088400-90088476;90089796-90089859;+	SE	-0.236	6.60253e-09
ENSMUSG00000027940	TPM3	chr3:90091012-90091091;90090009-90090079;90098374-90098783;+	SE	-0.359	1.48715e-13
ENSMUSG00000028085	GATB	chr3:85601859-85601973;85575863-85576014;85611351-85611465;+	SE	0.14	0.0075487
ENSMUSG00000031342	GPM6B	chrX:166385390-166385481;166383934-166384000;166386951-166388988;+	SE	-0.241	4.09834e-12
ENSMUSG00000034480	DIAPH2	chrX:129825926-129825947;129821238-129821343;129902899-129903039;+	SE	-0.313	0.0175201
ENSMUSG00000027550	LRRCC1	chr3:14535998-14536204;14533787-14534022;14536473-14536539;+	SE	-0.141	0.00871463
ENSMUSG00000004558	NDRG2	chr14:51911085-51911127;51910505-51910785;51911465-51911546;-	SE	-0.112	0
ENSMUSG00000026782	ABI2	chr1:60450169-60450253;60448077-60448202;60453603-60453762;+	SE	0.168	7.41223e-07
ENSMUSG00000037652	PHC3	chr3:30948701-30948800;30942408-30942652;30950875-30951031;-	SE	0.362	0.00257497
ENSMUSG00000033233	TRIM45	chr3:100930025-100930078;100929816-100929943;100931430-100932057;+	SE	-0.137	0.00379964
ENSMUSG00000031284	PAK3	chrX:143712277-143712340;143709647-143709748;143713893-143713938;+	SE	-0.128	0.0023314
ENSMUSG00000031284	PAK3	chrX:143713893-143713938;143709647-143709748;143715135-143715289;+	SE	-0.134	0.0317705
ENSMUSG00000046613	VWA5B2	chr16:20590469-20590531;20590145-20590281;20590652-20590898;+	SE	0.296	0.00049339
ENSMUSG00000040896	KCND3	chr3:105666961-105667018;105665456-105665546;105668079-105668327;+	SE	-0.202	0.0207037
ENSMUSG00000033434	GTPBP6	chr5:110106869-110106940;110106652-110106783;110107059-110107197;-	SE	0.111	0.0454857
ENSMUSG00000063063	CTNNA2	chr6:76902286-76902430;76881636-76882837;76915733-76915868;-	SE	0.481	0
ENSMUSG00000030314	ATG7	chr6:114646936-114647057;114643126-114643150;114672973-114673140;+	SE	-0.106	0.00686468
ENSMUSG00000027676	CCDC39	chr3:33821376-33821514;33819807-33820016;33825390-33825555;-	SE	-0.183	0.00104955
ENSMUSG00000054690	EMCN	chr3:137403983-137404022;137391592-137391706;137416720-137416810;+	SE	-0.12	0.00225309
ENSMUSG00000061689	DLGAP4	chr2:156748022-156748102;156745834-156746196;156748331-156748420;+	SE	-0.243	1.36502e-06
ENSMUSG00000061689	DLGAP4	chr2:156748022-156748102;156745834-156746196;156748943-156749356;+	SE	-0.146	0
ENSMUSG00000061689	DLGAP4	chr2:156748022-156748420;156745834-156746196;156748943-156749332;+	SE	-0.207	5.43053e-08
ENSMUSG00000061689	DLGAP4	chr2:156748331-156748403;156745834-156746196;156748943-156749356;+	SE	-0.266	0.000642095
ENSMUSG00000061689	DLGAP4	chr2:156748331-156748420;156745834-156746196;156748943-156749020;+	SE	-0.15	2.50399e-06
ENSMUSG00000061689	DLGAP4	chr2:156748331-156748420;156748022-156748102;156748943-156749020;+	SE	0.15	4.62895e-06
ENSMUSG00000096433	ZFP994	chr17:22224010-22224094;22205304-22205352;22225538-22225616;-	SE	0.237	0.0495405
ENSMUSG00000064302	CLASP1	chr1:118531977-118532085;118525296-118525455;118536134-118536197;+	SE	-0.579	7.15984e-10
ENSMUSG00000064302	CLASP1	chr1:118531977-118532085;118525296-118525455;118539265-118539369;+	SE	-0.263	1.23009e-08
ENSMUSG00000110444	GM10033	chr8:69376485-69376595;69375305-69375432;69395440-69395522;-	SE	-0.281	0.00862042
ENSMUSG00000037536	FBXO34	chr14:47504985-47505132;47500793-47500870;47529174-47529305;+	SE	-0.431	0.00271774
ENSMUSG00000037536	FBXO34	chr14:47509056-47509229;47507264-47507446;47526204-47526314;+	SE	0.456	0.0106299
ENSMUSG00000037536	FBXO34	chr14:47526204-47526314;47500793-47500870;47529174-47529270;+	SE	-0.108	0.00176417
ENSMUSG00000042500	AGO4	chr4:126511399-126511533;126509950-126510135;126511725-126511854;-	SE	0.273	0.000120932
ENSMUSG00000028078	DCLK2	chr3:86788621-86788634;86786152-86787412;86791994-86792315;-	SE	0.564	1.96959e-14
ENSMUSG00000028078	DCLK2	chr3:86788621-86788634;86786152-86787412;86792068-86793913;-	SE	0.568	0.000230227
ENSMUSG00000028078	DCLK2	chr3:86830823-86830871;86824635-86824730;86831732-86831834;-	SE	-0.263	4.77953e-12
ENSMUSG00000097571	JPX	chrX:103524866-103524996;103496437-103496530;103564966-103565696;+	SE	0.403	0.00876083
ENSMUSG00000026489	COQ8A	chr1:180179499-180179592;180179195-180179284;180182061-180182247;-	SE	0.762	0
ENSMUSG00000026489	COQ8A	chr1:180180898-180180997;180179141-180179284;180182061-180182247;-	SE	0.628	0
ENSMUSG00000031302	NLGN3	chrX:101307074-101307134;101301784-101302431;101308756-101308906;+	SE	-0.219	0.00368548
ENSMUSG00000104117	GM20743	chr1:164870137-164870266;164864526-164864643;164870553-164871438;+	SE	0.184	0.034989
ENSMUSG00000057421	LAS1L	chrX:95947397-95947448;95946866-95947073;95947769-95947855;-	SE	0.325	1.21401e-05
ENSMUSG00000027674	PEX5L	chr3:33024695-33024800;33014964-33015076;33080464-33080536;-	SE	0.108	0.0270835
ENSMUSG00000027674	PEX5L	chr3:33024695-33024800;33014964-33015076;33142848-33143247;-	SE	0.13	0.00759468
ENSMUSG00000019889	PTPRK	chr10:28554769-28554799;28551617-28551756;28560004-28560165;+	SE	0.645	0
ENSMUSG00000025059	GK	chrX:85706237-85706324;85701936-85704396;85711050-85711131;-	SE	0.306	8.56274e-10
ENSMUSG00000025059	GK	chrX:85749611-85749695;85746224-85746301;85754331-85754409;-	SE	-0.188	7.74925e-11
ENSMUSG00000025059	GK	chrX:85760574-85760681;85754331-85754409;85776425-85776624;-	SE	-0.25	0.00279601
ENSMUSG00000045349	SH2D5	chr4:138253611-138253689;138250422-138250508;138254272-138254353;+	SE	-0.435	1.97572e-06
ENSMUSG00000045349	SH2D5	chr4:138253830-138253958;138250402-138250508;138254272-138254353;+	SE	-0.184	0.000857459
ENSMUSG00000045349	SH2D5	chr4:138253830-138253958;138253611-138253689;138254272-138254353;+	SE	0.177	0.0191403
ENSMUSG00000071723	GSPT2	chrX:94639092-94639234;94638245-94638380;94640925-94641588;+	SE	0.46	4.36576e-05
ENSMUSG00000048439	NUPL2	chr5:24175453-24175530;24169295-24169390;24177999-24178086;+	SE	0.185	0.00367655
ENSMUSG00000032806	SLC10A3	chrX:74372613-74372682;74369216-74371011;74373190-74373349;-	SE	-0.466	0.00871463
ENSMUSG00000026074	MAP4K4	chr1:40001429-40001591;40000530-40000749;40003756-40003987;+	SE	-0.148	0.025536
ENSMUSG00000026074	MAP4K4	chr1:40001429-40001591;40000530-40000749;40004806-40004913;+	SE	0.251	0.000734907
ENSMUSG00000026074	MAP4K4	chr1:40003756-40003987;40000530-40000749;40004806-40004913;+	SE	0.235	9.86649e-09
ENSMUSG00000026074	MAP4K4	chr1:40003762-40003987;40000530-40000749;40004806-40004910;+	SE	0.244	6.81631e-07
ENSMUSG00000026074	MAP4K4	chr1:40011649-40011841;40010556-40010677;40014105-40014223;+	SE	-0.118	0.0170806
ENSMUSG00000031392	IRAK1	chrX:74022184-74022249;74020942-74021061;74022848-74022952;-	SE	-0.525	0.00505614
ENSMUSG00000038116	PHF20	chr2:156264280-156264360;156251775-156251947;156267154-156267542;+	SE	-0.149	0.000162511
ENSMUSG00000027985	LEF1	chr3:131191022-131191106;131189334-131189425;131193128-131193251;+	SE	-0.715	6.61163e-11
ENSMUSG00000022973	SYNJ1	chr16:90948065-90948113;90946791-90946862;90950350-90950485;-	SE	-0.139	0.0107606
ENSMUSG00000041199	RPUSD1	chr17:25728180-25728391;25727716-25727847;25728522-25728646;+	SE	-0.136	0.0161055
ENSMUSG00000041199	RPUSD1	chr17:25728251-25728391;25727669-25727847;25728522-25728646;+	SE	-0.162	0.00454956
ENSMUSG00000004947	DTX2	chr5:136026469-136026607;136021754-136021858;136028498-136028572;+	SE	-0.183	0.00231865
ENSMUSG00000028796	PHC2	chr4:128741915-128742084;128723547-128723713;128743353-128743471;+	SE	0.156	0.0121246
ENSMUSG00000110080	GM6145	chr14:105626306-105626606;105624674-105624721;105627377-105627493;-	SE	0.27	0.00147789
ENSMUSG00000041115	IQSEC2	chrX:152180996-152181092;152144271-152145179;152202907-152203169;+	SE	-0.552	0.000488644
ENSMUSG00000085396	FIRRE	chrX:50608477-50608604;50603438-50603525;50608686-50608814;-	SE	0.414	0.0066725
ENSMUSG00000031109	ENOX2	chrX:49168640-49168784;49080616-49080751;49286844-49286904;-	SE	0.259	0.00266182
ENSMUSG00000026049	TEX30	chr1:44091182-44091212;44088513-44088527;44091360-44091591;-	SE	0.279	0.00484878
ENSMUSG00000068036	AFDN	chr17:13848354-13848375;13846433-13846639;13849107-13849253;+	SE	-0.117	0.000851588
ENSMUSG00000048078	TENM4	chr7:96702641-96702740;96694769-96695025;96703925-96704161;+	SE	0.325	0.000517887
ENSMUSG00000060961	SLC4A4	chr5:89057948-89058044;89046212-89046365;89084641-89084718;+	SE	0.273	0.0203039
ENSMUSG00000036641	CCDC148	chr2:59003981-59004064;59003322-59003471;59017515-59017637;-	SE	-0.17	0.0204428
ENSMUSG00000019826	ZBTB24	chr10:41455027-41455195;41451088-41452068;41455672-41455756;+	SE	0.2	0.000298043
ENSMUSG00000028657	PPT1	chr4:122854379-122854478;122848432-122848535;122857509-122859078;+	SE	-0.31	0.00231865
ENSMUSG00000023044	CSAD	chr15:102178526-102178616;102176998-102177786;102178780-102178832;-	SE	-0.327	7.25026e-05
ENSMUSG00000023044	CSAD	chr15:102202443-102202574;102188886-102188962;102204138-102204201;-	SE	0.156	0.0307618
ENSMUSG00000033392	CLASP2	chr9:113862435-113862462;113862185-113862287;113868547-113868718;+	SE	0.285	0
ENSMUSG00000033392	CLASP2	chr9:113865085-113865112;113862185-113862287;113868547-113868718;+	SE	0.21	0
ENSMUSG00000033392	CLASP2	chr9:113865085-113865112;113862435-113862462;113868547-113868718;+	SE	0.311	1.96959e-14
ENSMUSG00000033392	CLASP2	chr9:113887044-113887047;113881687-113881751;113889957-113890121;+	SE	-0.342	2.01405e-05
ENSMUSG00000052949	RNF157	chr11:116340337-116340378;116338338-116338830;116345906-116345955;-	SE	-0.13	0.00032758
ENSMUSG00000018740	SLC25A35	chr11:68971183-68971336;68970723-68970789;68971668-68971782;+	SE	-0.282	0.00151453
ENSMUSG00000018740	SLC25A35	chr11:68971195-68971336;68970723-68970789;68971668-68971803;+	SE	-0.345	0.00035032
ENSMUSG00000028759	HP1BP3	chr4:138221525-138221723;138216295-138216740;138222088-138222188;+	SE	-0.17	9.06459e-11
ENSMUSG00000053111	FANK1	chr7:133869277-133869352;133868117-133868199;133870021-133870087;+	SE	-0.171	0.00597737
ENSMUSG00000109321	A330076H08RIK	chr7:61981676-61981768;61974995-61975090;61981995-61982303;-	SE	0.309	0.00029601
ENSMUSG00000019984	MED23	chr10:24883203-24883221;24882553-24882649;24888399-24888600;+	SE	-0.276	0.00291833
ENSMUSG00000028519	DAB1	chr4:104732069-104732180;104731624-104731752;104741512-104741797;+	SE	0.222	7.64495e-08
ENSMUSG00000022307	OXR1	chr15:41848669-41848750;41830957-41831129;41850458-41850584;+	SE	-0.142	0.0215759
ENSMUSG00000024201	KDM4B	chr17:56389258-56389342;56386082-56386279;56389484-56389672;+	SE	0.186	0.00079437
ENSMUSG00000026643	NMT2	chr2:3305396-3305439;3304811-3304947;3309466-3309611;+	SE	-0.198	0.00130658
ENSMUSG00000026643	NMT2	chr2:3306982-3307032;3305396-3305439;3309466-3309611;+	SE	0.431	9.77685e-06
ENSMUSG00000028653	TRIT1	chr4:123046874-123047017;123044490-123044636;123048768-123048880;+	SE	0.239	0.0107944
ENSMUSG00000037400	ATP11B	chr3:35841029-35841115;35839048-35839214;35843570-35843696;+	SE	-0.321	3.97873e-07
ENSMUSG00000086822	5330413P13RIK	chr2:131845103-131845171;131836435-131836482;131847571-131847674;-	SE	-0.37	0.00689608
ENSMUSG00000027936	CRTC2	chr3:90260696-90261103;90260125-90260370;90262450-90262714;+	SE	-0.316	0.000501324
ENSMUSG00000027936	CRTC2	chr3:90262913-90262980;90262450-90262714;90263170-90263357;+	SE	0.47	9.17139e-05
ENSMUSG00000030768	DISP1	chr1:183173495-183173623;183135354-183135876;183221322-183221490;-	SE	0.352	0.0167875
ENSMUSG00000030768	DISP1	chr1:183202951-183203039;183135457-183135876;183221322-183221485;-	SE	0.468	0.00264577
ENSMUSG00000027971	NDST4	chr3:125437546-125438761;125404075-125404507;125561422-125561510;+	SE	0.124	0.00421781
ENSMUSG00000026585	KIFAP3	chr1:163912071-163912137;163888205-163888305;163915724-163917109;+	SE	-0.122	9.48953e-11
ENSMUSG00000031626	SORBS2	chr8:45741486-45741579;45736152-45736202;45745419-45745446;+	SE	0.138	1.62618e-05
ENSMUSG00000031626	SORBS2	chr8:45770545-45770590;45769828-45769895;45772533-45772653;+	SE	0.286	2.42622e-05
ENSMUSG00000031626	SORBS2	chr8:45783542-45783626;45782801-45782960;45785268-45785325;+	SE	-0.245	0.00723697
ENSMUSG00000074519	ZFP971	chr2:178031254-178031381;178023283-178023381;178031589-178031650;+	SE	-0.118	0.0483921
ENSMUSG00000044816	D630023F18RIK	chr1:65119538-65119621;65117121-65117209;65121356-65121438;-	SE	0.104	0.0481667
ENSMUSG00000021767	KAT6B	chr14:21621954-21622087;21619217-21619299;21626718-21626840;+	SE	0.238	9.68816e-06
ENSMUSG00000021767	KAT6B	chr14:21624832-21624888;21619217-21619299;21626718-21626840;+	SE	0.286	0.000190403
ENSMUSG00000021767	KAT6B	chr14:21624832-21625215;21619217-21619299;21626718-21626840;+	SE	0.35	1.02742e-05
ENSMUSG00000021767	KAT6B	chr14:21624832-21625215;21621954-21622087;21626718-21626840;+	SE	0.178	0.00170945
ENSMUSG00000021767	KAT6B	chr14:21624832-21625761;21619217-21619299;21626718-21626840;+	SE	0.307	1.50454e-05
ENSMUSG00000021767	KAT6B	chr14:21624832-21625761;21621954-21622087;21626718-21626840;+	SE	0.187	0.00129297
ENSMUSG00000012535	TNPO3	chr6:29599539-29599698;29589028-29589229;29601957-29602023;-	SE	0.161	0.0259985
ENSMUSG00000021288	KLC1	chr12:111793648-111793699;111789324-111789459;111794336-111794895;+	SE	0.403	0
ENSMUSG00000021288	KLC1	chr12:111793648-111793699;111789324-111789486;111794336-111794895;+	SE	0.181	0
ENSMUSG00000021288	KLC1	chr12:111795547-111795678;111789324-111789459;111806007-111806074;+	SE	-0.155	0.000150257
ENSMUSG00000021288	KLC1	chr12:111795547-111795678;111789324-111789486;111806007-111806074;+	SE	0.131	0.00112692
ENSMUSG00000063659	ZBTB18	chr1:177443984-177444092;177443223-177443341;177444738-177444822;+	SE	-0.447	0.00685167
ENSMUSG00000097080	1700086O06RIK	chr18:38240838-38240953;38239057-38239189;38250177-38250207;-	SE	0.275	0.0488208
ENSMUSG00000035778	GGTA1	chr2:35422179-35422268;35416471-35416507;35423231-35423327;-	SE	-0.146	0.0299338
ENSMUSG00000014602	KIF1A	chr1:93026831-93026855;93025620-93025735;93034545-93034572;-	SE	0.298	1.96959e-14
ENSMUSG00000014602	KIF1A	chr1:93026831-93026855;93025620-93025735;93036845-93036951;-	SE	0.274	0
ENSMUSG00000014602	KIF1A	chr1:93065551-93065578;93064148-93064282;93066046-93066189;-	SE	-0.206	9.60333e-05
ENSMUSG00000027695	PLD1	chr3:28079188-28079302;28078203-28078417;28085785-28085914;+	SE	-0.4	4.30083e-05
ENSMUSG00000028538	ST3GAL3	chr4:118054649-118054697;118031839-118031882;118107548-118107693;-	SE	-0.271	6.16344e-06
ENSMUSG00000019961	TMPO	chr10:91153277-91153397;91153084-91153180;91158747-91158845;-	SE	0.334	0.00385189
ENSMUSG00000026096	OSGEPL1	chr1:53323166-53323270;53321079-53321210;53326003-53326167;+	SE	-0.156	0.00901506
ENSMUSG00000026222	SP100	chr1:85681085-85681139;85679058-85679109;85691974-85692049;+	SE	0.464	0.00147983
ENSMUSG00000026189	PECR	chr1:72276165-72276331;72274885-72274967;72277286-72277420;-	SE	-0.193	0.000722827
ENSMUSG00000027111	ITGA6	chr2:71853533-71853663;71849380-71849506;71855853-71856758;+	SE	-0.693	0
ENSMUSG00000032294	PKM	chr9:59663039-59663156;59658242-59658549;59665199-59665366;+	SE	0.333	0.00983892
ENSMUSG00000036104	RAB3GAP1	chr1:127941593-127941614;127939045-127939148;127942373-127942610;+	SE	-0.395	0
ENSMUSG00000007888	CRLF1	chr8:70503596-70503639;70503304-70503492;70503820-70504081;+	SE	-0.159	0.0301472
ENSMUSG00000028176	LRRC7	chr3:158175102-158175351;158170555-158170756;158177208-158177333;-	SE	-0.109	0.0112232
ENSMUSG00000070425	XNTRPC	chr7:102075796-102075952;102073174-102073316;102077748-102077927;+	SE	-0.309	3.40885e-05
ENSMUSG00000020319	WDPCP	chr11:21652225-21652310;21572234-21572370;21659994-21660042;+	SE	-0.167	0.0421779
ENSMUSG00000020319	WDPCP	chr11:21691769-21691903;21689567-21689682;21695113-21695305;+	SE	-0.152	0.0121931
ENSMUSG00000020319	WDPCP	chr11:21691834-21691903;21689567-21689682;21695113-21697568;+	SE	-0.255	0.00432655
ENSMUSG00000021809	NUDT13	chr14:20310621-20310733;20309671-20309797;20311470-20311625;+	SE	0.358	0.000179469
ENSMUSG00000029712	ACTL6B	chr5:137554063-137554140;137553519-137553659;137554512-137554677;+	SE	-0.104	0.0362663
ENSMUSG00000048874	PHF3	chr1:30829842-30831559;30824209-30824519;30837104-30837266;-	SE	0.105	0.0181563
ENSMUSG00000052726	KCNT2	chr1:140484124-140484233;140450195-140450304;140507699-140507849;+	SE	-0.103	0.0431406
ENSMUSG00000052726	KCNT2	chr1:140570381-140570483;140552959-140553071;140573594-140573678;+	SE	0.116	0.00771858
ENSMUSG00000052151	PLPP2	chr10:79530876-79530981;79530497-79530772;79533623-79533760;-	SE	0.248	0.0104704
ENSMUSG00000052151	PLPP2	chr10:79530876-79531028;79530497-79530772;79533623-79533796;-	SE	0.191	0.0207307
ENSMUSG00000004631	SGCE	chr6:4677162-4677197;4674353-4674632;4678066-4678110;-	SE	0.169	0.0105205
ENSMUSG00000004631	SGCE	chr6:4690468-4690495;4688611-4689767;4691428-4691640;-	SE	-0.209	0.0146042
ENSMUSG00000004631	SGCE	chr6:4730005-4730113;4719373-4719496;4746979-4747157;-	SE	-0.111	0.00134487
ENSMUSG00000002365	SNX9	chr17:5870667-5870953;5841351-5841546;5886996-5887083;+	SE	-0.18	0.0106526
ENSMUSG00000039033	TASP1	chr2:139910532-139910643;139883771-139883882;139947156-139947235;-	SE	0.116	0.00187087
ENSMUSG00000085271	E130006D01RIK	chr5:111739126-111739213;111734302-111734629;111739835-111739909;-	SE	-0.23	0.0442457
ENSMUSG00000051985	IGFN1	chr1:135954569-135954896;135953577-135954037;135955557-135955857;-	SE	0.136	0.00745247
ENSMUSG00000051985	IGFN1	chr1:135981831-135981954;135979864-135980004;135982366-135982482;-	SE	0.213	0.0380038
ENSMUSG00000026031	CFLAR	chr1:58729055-58729161;58726305-58726732;58731151-58731287;+	SE	-0.14	0.0274923
ENSMUSG00000070644	ETNK2	chr1:133374526-133374610;133373134-133373277;133376905-133376979;+	SE	0.203	0.000432996
ENSMUSG00000024055	CYP4F13	chr17:32932628-32932682;32930540-32930662;32941055-32941200;-	SE	0.5	0.0164636
ENSMUSG00000053819	CAMK2D	chr3:126805856-126805916;126801716-126801761;126808207-126808249;+	SE	-0.576	0
ENSMUSG00000053819	CAMK2D	chr3:126805856-126805916;126801716-126801761;126810638-126810687;+	SE	-0.212	0.0160741
ENSMUSG00000053819	CAMK2D	chr3:126808207-126808249;126801723-126801761;126810638-126810687;+	SE	0.17	0.000825964
ENSMUSG00000053819	CAMK2D	chr3:126808207-126808249;126805856-126805916;126810638-126810687;+	SE	0.208	4.31729e-09
ENSMUSG00000026442	NFASC	chr1:132588073-132588310;132576285-132576417;132593350-132593365;-	SE	0.267	6.98594e-06
ENSMUSG00000026442	NFASC	chr1:132593350-132593365;132576285-132576417;132595483-132595657;-	SE	-0.425	3.33474e-09
ENSMUSG00000026442	NFASC	chr1:132627871-132627922;132621511-132621623;132631684-132631855;-	SE	0.195	0.00101027
ENSMUSG00000027806	TSC22D2	chr3:58428227-58428299;58414714-58417613;58437316-58437475;+	SE	-0.37	0.000179469
ENSMUSG00000097487	PTGES3L	chr11:101419674-101419728;101418811-101419186;101421864-101421954;-	SE	0.39	5.91967e-06
ENSMUSG00000028453	FANCG	chr4:43007048-43007114;43006749-43006896;43007267-43007403;-	SE	0.255	0.0242264
ENSMUSG00000025007	ALDH18A1	chr19:40569032-40569177;40568321-40568395;40570467-40570592;-	SE	-0.101	0.00898676
ENSMUSG00000028911	SRSF4	chr4:131884275-131884482;131873815-131873870;131885308-131885492;+	SE	0.127	0.00492614
ENSMUSG00000026869	PSMD5	chr2:34866892-34867037;34865526-34866095;34870749-34870933;-	SE	-0.127	0.0317705
ENSMUSG00000028637	CCDC30	chr4:119356637-119356847;119353069-119353224;119359557-119359737;-	SE	-0.15	0.000771217
ENSMUSG00000025885	MYO5B	chr18:74728870-74728948;74723756-74723857;74731644-74731843;+	SE	-0.678	0
ENSMUSG00000066235	POMGNT2	chr9:121984099-121984156;121981605-121983823;121995875-121996013;-	SE	-0.124	2.85776e-05
ENSMUSG00000025978	RFTN2	chr1:55211149-55211261;55206335-55206615;55226120-55226782;-	SE	-0.12	0.0161694
ENSMUSG00000025978	RFTN2	chr1:55214119-55214303;55211149-55211261;55226120-55226782;-	SE	0.105	7.69702e-07
ENSMUSG00000040648	PPIP5K2	chr1:97756843-97756934;97755885-97755971;97759168-97759364;-	SE	0.153	0.0197211
ENSMUSG00000028184	ADGRL2	chr3:148820972-148821054;148820450-148820468;148821279-148821408;-	SE	0.46	0.00108818
ENSMUSG00000041351	RAP1GAP	chr4:137723745-137723823;137721825-137721957;137724691-137724801;+	SE	-0.25	7.07806e-09
ENSMUSG00000026767	MINDY3	chr2:12400022-12400137;12397492-12397566;12405859-12405920;-	SE	0.347	1.61555e-05
ENSMUSG00000026767	MINDY3	chr2:12401024-12401076;12399658-12400137;12403997-12404166;-	SE	0.169	5.76546e-06
ENSMUSG00000026767	MINDY3	chr2:12405859-12405920;12397492-12397566;12419158-12419249;-	SE	-0.266	7.21805e-05
ENSMUSG00000097040	2610316D01RIK	chr3:45377867-45378010;45366304-45366348;45378141-45378205;-	SE	0.138	0.0363118
ENSMUSG00000041058	WWP1	chr4:19661965-19662032;19659562-19659747;19672418-19672543;-	SE	0.13	0.0013578
ENSMUSG00000026131	DST	chr1:34296741-34296759;34295461-34295536;34299720-34299838;+	SE	-0.894	0
ENSMUSG00000026131	DST	chr1:34301860-34301932;34299720-34299838;34302829-34303032;+	SE	-0.545	0
ENSMUSG00000026490	CDC42BPA	chr1:180024644-180024802;179999361-179999453;180031504-180031588;+	SE	0.226	2.4054e-08
ENSMUSG00000026490	CDC42BPA	chr1:180118735-180118783;180117666-180117743;180123923-180123962;+	SE	-0.2	0.0224984
ENSMUSG00000026490	CDC42BPA	chr1:180118735-180118783;180117666-180117743;180134296-180134380;+	SE	-0.188	0.000547108
ENSMUSG00000073436	EME2	chr17:24893304-24893398;24888485-24892944;24893550-24893642;-	SE	0.135	0.0153256
ENSMUSG00000010453	KANSL3	chr1:36347216-36347294;36345837-36346029;36348524-36348681;-	SE	-0.101	0.0121908
ENSMUSG00000026791	SLC2A8	chr2:32975919-32976028;32975313-32975484;32976136-32976280;-	SE	0.14	2.42622e-05
ENSMUSG00000022749	TBC1D23	chr16:57181491-57181536;57177931-57178020;57182850-57182990;-	SE	-0.188	0.00158183
ENSMUSG00000028161	PPP3CA	chr3:136839953-136840099;136834692-136834776;136868601-136868726;+	SE	-0.154	0.0136785
ENSMUSG00000026004	KANSL1L	chr1:66807524-66807604;66801048-66802168;66817373-66817562;-	SE	-0.457	0.00154915
ENSMUSG00000021068	NIN	chr12:70042131-70044252;70040754-70040880;70045146-70045637;-	SE	-0.327	0.00111005
ENSMUSG00000021068	NIN	chr12:70111435-70111482;70102650-70102854;70111853-70111920;-	SE	-0.394	0.00769097
ENSMUSG00000043257	PIGV	chr4:133664657-133665779;133660386-133662791;133669737-133669860;-	SE	-0.235	0.0462967
ENSMUSG00000052688	RAB7B	chr1:131698415-131698631;131697828-131697955;131705595-131705699;+	SE	-0.159	0.00846655
ENSMUSG00000038302	AFG1L	chr10:42438353-42438405;42426485-42426587;42454306-42454530;-	SE	-0.24	0.00180534
ENSMUSG00000079834	TMLHE	chrGL456233.1:272713-272993;258246-258423;285395-285515;+	SE	0.14	0.00448271
ENSMUSG00000040177	2310057M21RIK	chr7:131357459-131357666;131348691-131351102;131361732-131361936;-	SE	-0.133	0.0210487
ENSMUSG00000030761	MYO7A	chr7:98099473-98099491;98098186-98098371;98102549-98102702;-	SE	-0.312	0.0204665
ENSMUSG00000009995	TAZ	chrX:74288661-74288714;74288447-74288513;74289104-74289182;+	SE	0.182	0.00900291
ENSMUSG00000053141	PTPRT	chr2:161560928-161560988;161560168-161560285;161564626-161564724;-	SE	-0.149	0.0248915
ENSMUSG00000041552	PTCHD1	chrX:155622319-155622484;155586807-155587031;155622959-155623179;-	SE	0.326	7.6975e-05
ENSMUSG00000042121	SSH1	chr5:113966708-113966773;113966179-113966301;113970370-113970474;-	SE	-0.182	0.0490653
ENSMUSG00000039988	ANKRD13C	chr3:157972999-157975294;157962277-157962382;157988639-157988784;+	SE	0.214	0.0271532
ENSMUSG00000019528	GYG	chr3:20123121-20123172;20122146-20122864;20125257-20125477;-	SE	0.171	0.0235918
ENSMUSG00000097039	PVT1	chr15:62159996-62160128;62107147-62107465;62175466-62175548;+	SE	-0.107	0.0104868
ENSMUSG00000097039	PVT1	chr15:62175827-62175926;62175466-62175548;62242173-62242301;+	SE	-0.208	0.00846655
ENSMUSG00000001138	CNNM3	chr1:36524033-36524132;36521700-36521839;36525165-36528237;+	SE	-0.214	0.00360171
ENSMUSG00000046699	SLITRK4	chrX:64274018-64274090;64264884-64273109;64276799-64276996;-	SE	-0.289	0.0161485
ENSMUSG00000025968	NDUFS1	chr1:63172153-63172257;63170848-63170914;63176427-63176524;-	SE	0.128	0.0142218
ENSMUSG00000026211	OBSL1	chr1:75492227-75492342;75491357-75491457;75492505-75492631;-	SE	0.333	0.0380038
ENSMUSG00000016346	KCNQ2	chr2:181092238-181092292;181088346-181088534;181096949-181096979;-	SE	0.19	0.0454284
ENSMUSG00000016346	KCNQ2	chr2:181092238-181092292;181088346-181088570;181095341-181095421;-	SE	0.144	8.6731e-05
ENSMUSG00000016346	KCNQ2	chr2:181103641-181103671;181100549-181100618;181104886-181104981;-	SE	-0.174	4.84107e-09
ENSMUSG00000075020	MIR670HG	chr2:94166843-94166990;94160635-94161208;94184566-94184661;-	SE	-0.135	0.0175734
ENSMUSG00000019792	TRMT11	chr10:30567760-30567871;30566425-30566506;30587438-30587595;-	SE	-0.231	5.56083e-08
ENSMUSG00000058740	KCNT1	chr2:25882195-25882237;25877862-25878035;25888068-25888148;+	SE	-0.202	0.000725894
ENSMUSG00000074227	SPINT2	chr7:29260056-29260129;29259398-29259452;29260370-29260430;-	SE	0.509	0
ENSMUSG00000022139	MBNL2	chr14:120324793-120325412;120275668-120275905;120379149-120379314;+	SE	-0.581	0
ENSMUSG00000022139	MBNL2	chr14:120395711-120395765;120388899-120389163;120396450-120396604;+	SE	0.444	0
ENSMUSG00000022139	MBNL2	chr14:120403335-120403371;120396450-120396604;120404637-120404666;+	SE	-0.204	2.21949e-09
ENSMUSG00000022139	MBNL2	chr14:120403335-120403371;120396450-120396604;120428934-120431695;+	SE	0.294	4.46078e-11
ENSMUSG00000022139	MBNL2	chr14:120404637-120404732;120396450-120396604;120428934-120429626;+	SE	0.351	0
ENSMUSG00000075569	RSPH10B	chr5:143948442-143948563;143946940-143947026;143949265-143949442;+	SE	-0.31	0.0426125
ENSMUSG00000025950	IDH1	chr1:65179762-65179815;65175230-65175368;65186208-65186459;-	SE	0.241	0.00318198
ENSMUSG00000027168	PAX6	chr2:105685192-105685255;105684886-105685102;105685777-105685943;+	SE	0.147	0.00107163
ENSMUSG00000039449	PRPF18	chr2:4648096-4648123;4645568-4645673;4648240-4648318;-	SE	-0.453	0
ENSMUSG00000027194	TTC17	chr2:94342626-94342797;94332792-94333052;94358750-94358937;-	SE	-0.22	0.0062588
ENSMUSG00000074646	6430550D23RIK	chr2:156003680-156003985;156003324-156003485;156007879-156007977;-	SE	-0.466	0.00109023
ENSMUSG00000034160	OGT	chrX:101642975-101643156;101640063-101640322;101643946-101644190;+	SE	-0.336	0
ENSMUSG00000034160	OGT	chrX:101643005-101643156;101640139-101640322;101643946-101644190;+	SE	-0.336	0
ENSMUSG00000026193	FN1	chr1:71597641-71597747;71597280-71597387;71598373-71598463;-	SE	0.139	0.00161974
ENSMUSG00000026193	FN1	chr1:71603659-71603929;71602309-71602497;71604969-71605083;-	SE	0.455	1.11204e-07
ENSMUSG00000026193	FN1	chr1:71613762-71614035;71612467-71612650;71615359-71615551;-	SE	-0.26	0.013545
ENSMUSG00000028917	PLEKHM2	chr4:141637424-141637484;141634252-141634478;141639675-141639862;-	SE	-0.117	0.00143944
ENSMUSG00000028649	MACF1	chr4:123364056-123364074;123360909-123361027;123365272-123365347;-	SE	0.105	0.0021915
ENSMUSG00000028649	MACF1	chr4:123441602-123441665;123440549-123440791;123444834-123444952;-	SE	0.18	0.000902319
ENSMUSG00000058589	ANKS1B	chr10:90897246-90897426;90895097-90895206;90921295-90921313;+	SE	-0.12	0.000714477
ENSMUSG00000058589	ANKS1B	chr10:90897348-90897426;90895098-90895206;90966224-90966392;+	SE	-0.337	6.50688e-05
ENSMUSG00000058589	ANKS1B	chr10:90914692-90914767;90895098-90895206;90921295-90921424;+	SE	-0.117	0.00165036
ENSMUSG00000058589	ANKS1B	chr10:90914695-90914767;90895098-90895206;90921295-90921424;+	SE	-0.117	0.00163845
ENSMUSG00000059834	SCLT1	chr3:41663364-41663488;41661571-41661717;41663951-41664003;-	SE	-0.193	0.00012845
ENSMUSG00000059834	SCLT1	chr3:41730860-41730919;41730290-41730363;41734167-41734235;-	SE	-0.144	0.00788423
ENSMUSG00000056870	GULP1	chr1:44773639-44773663;44773270-44773387;44774052-44774145;+	SE	-0.179	0.0381771
ENSMUSG00000052713	ZFP608	chr18:54946552-54946808;54900212-54900300;54987610-54988706;-	SE	0.166	0.00262347
ENSMUSG00000070871	CCNYL1	chr1:64708377-64708478;64702345-64702380;64711417-64711453;+	SE	-0.128	0.000478464
ENSMUSG00000058388	PHTF1	chr3:103981885-103981955;103969753-103969810;103985752-103985909;+	SE	-0.111	0.0179994
ENSMUSG00000042772	SMG7	chr1:152843229-152843379;152841512-152841593;152844035-152844407;-	SE	0.118	3.94019e-05
ENSMUSG00000020167	TCF3	chr10:80410397-80410624;80409513-80410274;80412826-80413062;-	SE	-0.317	0.00049339
ENSMUSG00000020167	TCF3	chr10:80412826-80413062;80410397-80410624;80413204-80413337;-	SE	0.381	7.33916e-06
ENSMUSG00000019899	LAMA2	chr10:27053027-27053033;27050197-27050352;27054502-27054685;-	SE	-0.851	6.65422e-06
ENSMUSG00000029769	CCDC136	chr6:29412363-29412534;29411247-29411385;29412901-29413087;+	SE	0.179	0.0005616
ENSMUSG00000029769	CCDC136	chr6:29417071-29417578;29415430-29415655;29421990-29422097;+	SE	-0.176	0.000958445
ENSMUSG00000038866	ZCCHC2	chr1:106006014-106006086;106004099-106004176;106011701-106011814;+	SE	-0.354	0.000594299
ENSMUSG00000038866	ZCCHC2	chr1:106027387-106027531;106023663-106023758;106029751-106032448;+	SE	-0.215	0.00365707
ENSMUSG00000038866	ZCCHC2	chr1:106027402-106027531;106023663-106023758;106029751-106031233;+	SE	-0.154	0.00112122
ENSMUSG00000063142	KCNMA1	chr14:23306724-23306753;23299394-23300045;23309039-23309264;-	SE	-0.187	0.0376378
ENSMUSG00000063142	KCNMA1	chr14:23336039-23336120;23330839-23330970;23336944-23337058;-	SE	-0.83	0
ENSMUSG00000032883	ACSL3	chr1:78663140-78663280;78657824-78658103;78681592-78682010;+	SE	-0.122	0.00156211
ENSMUSG00000079110	CAPN3	chr2:120498967-120498985;120496977-120497014;120502102-120502180;+	SE	0.367	0.013288
ENSMUSG00000041439	MFSD6	chr1:52658698-52658723;52656526-52658545;52660806-52661087;-	SE	0.11	0.00490519
ENSMUSG00000037773	PCED1A	chr2:130423411-130423552;130422812-130422892;130424492-130424687;-	SE	0.156	0.0121931
ENSMUSG00000034544	RSRC1	chr3:66989033-66989161;66985977-66986188;66994516-66994712;+	SE	-0.406	0.0245649
ENSMUSG00000041642	KIF21B	chr1:136173471-136173651;136172802-136173002;136174036-136177998;+	SE	-0.153	0.0252899
ENSMUSG00000026867	GAPVD1	chr2:34722937-34723018;34720567-34720728;34725042-34725232;-	SE	-0.32	2.03335e-08
ENSMUSG00000025902	SOX17	chr1:4493099-4493466;4490930-4492668;4493771-4493863;-	SE	-0.215	0.0482583
ENSMUSG00000057246	BC051142	chr17:34451630-34451654;34449808-34449829;34452499-34452514;+	SE	0.282	0.0070403
ENSMUSG00000039298	CDK5RAP2	chr4:70300565-70300675;70298819-70298948;70302083-70302214;-	SE	0.181	0.00743041
ENSMUSG00000015968	CACNA1D	chr14:30129788-30129848;30128771-30128798;30130116-30130204;-	SE	-0.316	0.000143461
ENSMUSG00000015968	CACNA1D	chr14:30171295-30171399;30142547-30142717;30171955-30172059;-	SE	-0.506	0.000718585
ENSMUSG00000015968	CACNA1D	chr14:30171955-30172059;30171295-30171399;30178544-30178741;-	SE	0.23	0.0039958
ENSMUSG00000028373	ASTN2	chr4:66059129-66059237;65992287-65992434;66119056-66119212;-	SE	0.54	1.74882e-07
ENSMUSG00000028373	ASTN2	chr4:66059129-66059237;65992287-65992434;66185123-66185508;-	SE	0.612	3.29063e-13
ENSMUSG00000028373	ASTN2	chr4:66119056-66119212;65992287-65992434;66185123-66185508;-	SE	0.466	2.16119e-10
ENSMUSG00000022995	ENAH	chr1:181935659-181935716;181930677-181930762;181956393-181956571;-	SE	-0.132	8.26952e-09
ENSMUSG00000022995	ENAH	chr1:181935659-181935716;181931173-181931185;181956393-181956571;-	SE	-0.145	0.0384032
ENSMUSG00000026634	ANGEL2	chr1:190939086-190939156;190937443-190937700;190940873-190941295;+	SE	0.107	0.0127048
ENSMUSG00000052752	TRAF7	chr17:24514712-24514866;24514124-24514217;24516504-24516596;-	SE	0.114	0.0100568
ENSMUSG00000025358	CDK2	chr10:128699975-128700119;128699471-128699675;128701342-128701444;-	SE	-0.526	0.000303232
ENSMUSG00000040990	SH3KBP1	chrX:159824474-159824549;159816576-159816706;159828373-159828579;+	SE	-0.26	0.0100663
ENSMUSG00000097756	A730056A06RIK	chr7:73332427-73332505;73316252-73316442;73375516-73375774;-	SE	-0.318	0.0197256
ENSMUSG00000026648	DCLRE1C	chr2:3452847-3453198;3450278-3450373;3457543-3457584;+	SE	-0.174	0.0477759
ENSMUSG00000028041	ADAM15	chr3:89340400-89340472;89340054-89340179;89341507-89341577;-	SE	0.145	0.0115567
ENSMUSG00000028041	ADAM15	chr3:89340862-89340937;89340054-89340179;89341507-89341577;-	SE	0.158	0.00789163
ENSMUSG00000049606	ZFP644	chr5:106666784-106666845;106635609-106638635;106679679-106679743;-	SE	-0.137	0.00407648
ENSMUSG00000049606	ZFP644	chr5:106690670-106690877;106638426-106638635;106696531-106696650;-	SE	0.477	0.015885
ENSMUSG00000049606	ZFP644	chr5:106690670-106690877;106666784-106666845;106696531-106696650;-	SE	0.462	0.0040738
ENSMUSG00000053825	PPFIA2	chr10:106904820-106904846;106903642-106903705;106906365-106906559;+	SE	0.137	0.0440372
ENSMUSG00000051343	RAB11FIP5	chr6:85340342-85342361;85337480-85337670;85347779-85348455;-	SE	0.267	0.000200993
ENSMUSG00000026730	PTER	chr2:12974368-12974453;12924040-12924198;12978159-12978617;+	SE	-0.178	0.0432704
ENSMUSG00000026730	PTER	chr2:12978159-12978413;12924068-12924198;12980292-12980558;+	SE	-0.224	0.0274923
ENSMUSG00000032826	ANK2	chr3:126941609-126947807;126940071-126940146;126950734-126950756;-	SE	0.139	1.21401e-05
ENSMUSG00000032826	ANK2	chr3:126979255-126979267;126976844-126976932;126981799-126981944;-	SE	-0.348	0.000244115
ENSMUSG00000032826	ANK2	chr3:126979255-126979267;126976844-126976947;126981799-126981944;-	SE	-0.127	0
ENSMUSG00000032826	ANK2	chr3:127029218-127029317;127023291-127023390;127032115-127032313;-	SE	0.137	4.00933e-06
ENSMUSG00000068686	CD59B	chr2:104090128-104090274;104080996-104081098;104091003-104091160;+	SE	-0.454	0.00379964
ENSMUSG00000029862	CLCN1	chr6:42305245-42305315;42300227-42300377;42305470-42305581;+	SE	-0.328	0.0069587
ENSMUSG00000057110	CNTRL	chr2:35160520-35160661;35160247-35160378;35161928-35162093;+	SE	0.46	4.36576e-05
ENSMUSG00000026436	ELK4	chr1:132013025-132013234;132007875-132007940;132014382-132014456;+	SE	-0.146	0.0209042
ENSMUSG00000026110	MGAT4A	chr1:37464420-37464534;37462891-37462967;37490259-37490393;-	SE	-0.174	0.00211966
ENSMUSG00000066036	UBR4	chr4:139441191-139441296;139440644-139440822;139442685-139442823;+	SE	0.222	0.000483019
ENSMUSG00000041670	RIMS1	chr1:22404443-22404515;22398598-22398781;22427461-22427587;-	SE	-0.109	0.0069587
ENSMUSG00000041670	RIMS1	chr1:22421740-22421830;22398598-22398781;22427461-22427587;-	SE	-0.403	0.0092982
ENSMUSG00000041670	RIMS1	chr1:22630411-22630480;22596364-22596584;22726929-22727010;-	SE	0.119	0.00347983
ENSMUSG00000073664	NBEAL1	chr1:60228621-60228708;60224624-60224731;60230601-60230685;+	SE	0.372	0.0437821
ENSMUSG00000033060	LMO7	chr14:101915687-101915744;101914276-101914337;101917630-101917656;+	SE	-0.379	0
ENSMUSG00000033060	LMO7	chr14:101931171-101931280;101929175-101929451;101932569-101932672;+	SE	-0.307	0
ENSMUSG00000046962	ZBTB21	chr16:97956757-97956900;97947434-97953093;97962512-97962622;-	SE	0.197	0.002665
ENSMUSG00000035126	WDR78	chr4:103082212-103082341;103072648-103072843;103087332-103087472;-	SE	0.217	0.00567645
ENSMUSG00000026199	ANKZF1	chr1:75194177-75194284;75192159-75192677;75194840-75194943;+	SE	0.138	0.00300354
ENSMUSG00000074582	ARFGEF2	chr2:166842684-166842753;166836201-166836457;166845449-166845601;+	SE	-0.232	0.0462738
ENSMUSG00000018126	BAIAP2L2	chr15:79259651-79259774;79259187-79259395;79261073-79261287;-	SE	-0.306	0.000293816
ENSMUSG00000051359	NCALD	chr15:37584455-37584505;37397056-37397453;37792133-37792433;-	SE	0.627	7.49469e-06
ENSMUSG00000028613	LRP8	chr4:107848280-107848403;107847440-107847566;107850103-107850142;+	SE	0.139	0.0310764
ENSMUSG00000028613	LRP8	chr4:107870127-107870188;107868977-107869150;107872272-107872681;+	SE	-0.193	0.0166701
ENSMUSG00000079418	ATG4A	chrX:140995562-140995641;140995261-140995440;141158726-141158872;+	SE	0.234	0.00912571
ENSMUSG00000049225	PDP1	chr4:11965613-11965648;11959806-11962233;11966301-11966427;-	SE	0.104	0.0153555
ENSMUSG00000033460	ARMCX1	chrX:134718369-134718461;134717987-134718050;134718655-134718818;+	SE	-0.719	9.70185e-12
ENSMUSG00000026159	AGFG1	chr1:82891459-82891507;82886110-82886187;82893423-82893582;+	SE	-0.241	0.00922942
ENSMUSG00000026159	AGFG1	chr1:82891459-82891507;82886374-82886467;82893423-82893582;+	SE	-0.513	0
ENSMUSG00000027575	ARFGAP1	chr2:180967533-180967814;180967244-180967329;180971050-180971114;+	SE	0.17	0.0286434
ENSMUSG00000027575	ARFGAP1	chr2:180967601-180967814;180967233-180967329;180971050-180971114;+	SE	0.163	0.00852407
ENSMUSG00000086968	4933431E20RIK	chr3:107894050-107894208;107893472-107893507;107895642-107895800;-	SE	-0.111	2.80885e-05
ENSMUSG00000086968	4933431E20RIK	chr3:107894050-107894215;107891470-107893507;107895642-107895798;-	SE	-0.108	2.71473e-05
ENSMUSG00000086968	4933431E20RIK	chr3:107894050-107894228;107888849-107893507;107895642-107896213;-	SE	-0.105	2.60934e-05
ENSMUSG00000086968	4933431E20RIK	chr3:107894050-107894992;107892863-107893507;107895642-107895692;-	SE	-0.202	4.12807e-05
ENSMUSG00000086968	4933431E20RIK	chr3:107894860-107894992;107893123-107893507;107895642-107895774;-	SE	-0.166	5.30696e-05
ENSMUSG00000026150	MFF	chr1:82741817-82741976;82735418-82735507;82747082-82747142;+	SE	-0.132	0.000851588
ENSMUSG00000026150	MFF	chr1:82741817-82741976;82735418-82735507;82750519-82750604;+	SE	-0.166	0.00136263
ENSMUSG00000024174	POT1B	chr17:55708997-55709086;55706105-55706152;55710838-55710906;-	SE	-0.207	0.0225034
ENSMUSG00000052572	DLG2	chr7:92420631-92420673;92417223-92417323;92427690-92427741;+	SE	0.397	4.67563e-13
ENSMUSG00000052572	DLG2	chr7:92420631-92420673;92418087-92418133;92427690-92427741;+	SE	0.85	0
ENSMUSG00000015222	MAP2	chr1:66416343-66416550;66401443-66401521;66420134-66420196;+	SE	-0.331	0
ENSMUSG00000015222	MAP2	chr1:66416731-66416866;66401443-66401521;66420134-66420196;+	SE	-0.32	0
ENSMUSG00000045438	COX19	chr5:139339181-139339385;139338139-139338375;139339464-139339575;-	SE	0.16	0.0106523
ENSMUSG00000057378	RYR3	chr2:112668044-112668144;112667816-112667896;112669230-112669287;-	SE	-0.172	0.0259277
ENSMUSG00000030695	ALDOA	chr7:126797973-126798126;126797643-126797776;126798822-126798912;-	SE	0.353	7.18546e-06
ENSMUSG00000056211	R3HDM1	chr1:128162201-128162243;128153188-128153399;128167892-128168007;+	SE	-0.442	9.37624e-11
ENSMUSG00000056211	R3HDM1	chr1:128162768-128162858;128153188-128153399;128167892-128168007;+	SE	-0.369	4.6386e-10
ENSMUSG00000002227	MOV10	chr3:104799697-104799795;104799391-104799608;104799945-104800049;-	SE	-0.495	9.91902e-05
ENSMUSG00000027361	GABPB1	chr2:126652232-126652427;126650508-126650620;126653554-126653722;-	SE	-0.219	6.51034e-05
ENSMUSG00000026014	RAPH1	chr1:60510416-60510491;60503517-60503595;60525591-60526100;-	SE	-0.233	0.0073315
ENSMUSG00000026014	RAPH1	chr1:60518979-60519060;60503517-60503595;60525591-60526100;-	SE	-0.419	0.00566254
ENSMUSG00000029207	APBB2	chr5:66323601-66323607;66313314-66313429;66362717-66362845;-	SE	-0.135	0.00119933
ENSMUSG00000051590	MAP3K19	chr1:127834534-127834625;127832723-127832796;127838438-127838551;-	SE	0.257	0.000561206
ENSMUSG00000073877	GM13306	chr4:42154116-42154176;42153838-42153905;42155719-42155821;+	SE	0.186	0.00418385
ENSMUSG00000030538	CIB1	chr7:80230315-80230424;80228397-80228548;80232509-80232597;-	SE	0.117	8.25269e-05
ENSMUSG00000030538	CIB1	chr7:80232343-80232378;80228397-80228548;80232509-80232565;-	SE	0.207	0.00043355
ENSMUSG00000026790	ODF2	chr2:29893000-29893154;29892185-29892276;29893443-29893512;+	SE	-0.447	0
ENSMUSG00000026790	ODF2	chr2:29893037-29893154;29892185-29892276;29893443-29893512;+	SE	-0.523	0
ENSMUSG00000025935	TRAM1	chr1:13579689-13579811;13579449-13579566;13581022-13581086;-	SE	-0.238	0.00718541
ENSMUSG00000028295	SMIM8	chr4:34771873-34772053;34771257-34771414;34778223-34778337;-	SE	-0.271	0.00299892
ENSMUSG00000043384	GPRASP1	chrX:135743562-135743614;135742732-135742978;135744498-135744575;+	SE	0.217	0.0186809
ENSMUSG00000045777	IFITM10	chr7:142370857-142371310;142355507-142356114;142372161-142372259;-	SE	0.127	0.000116412
ENSMUSG00000036707	CAB39	chr1:85795356-85795473;85793540-85793821;85818356-85818513;+	SE	0.148	3.63088e-05
ENSMUSG00000028693	NASP	chr4:116610402-116611377;116605683-116605763;116611971-116612081;-	SE	0.318	0.00440493
ENSMUSG00000026495	EFCAB2	chr1:178434008-178434316;178406084-178406133;178437401-178437450;+	SE	0.116	0.000863302
ENSMUSG00000053046	BRSK2	chr7:141990347-141990413;141988285-141988436;141992239-141992300;+	SE	-0.33	0
ENSMUSG00000041757	PLEKHA6	chr1:133280338-133280407;133273857-133274374;133281782-133281811;+	SE	-0.153	0.0395137
ENSMUSG00000041757	PLEKHA6	chr1:133298919-133299043;133294562-133294708;133299708-133301216;+	SE	0.248	7.51637e-09
ENSMUSG00000027387	ZC3H8	chr2:128933198-128933332;128931277-128931400;128935311-128935546;-	SE	0.108	0.00810171
ENSMUSG00000038170	PDE4DIP	chr3:97706871-97707057;97703166-97703418;97709481-97709634;-	SE	-0.264	9.99061e-08
ENSMUSG00000038170	PDE4DIP	chr3:97706871-97707057;97703166-97703418;97710220-97710444;-	SE	-0.654	0
ENSMUSG00000038170	PDE4DIP	chr3:97709481-97709634;97703166-97703418;97710220-97710444;-	SE	-0.386	9.87376e-07
ENSMUSG00000026254	EIF4E2	chr1:87232402-87232481;87226096-87226233;87237845-87240488;+	SE	-0.102	0.0288162
ENSMUSG00000028013	PPA2	chr3:133326647-133326701;133322571-133322616;133339262-133339349;+	SE	-0.148	0.00454956
ENSMUSG00000078716	TMEM8B	chr4:43674436-43674644;43669505-43670034;43680658-43680792;+	SE	-0.121	1.60356e-06
ENSMUSG00000031229	ATRX	chrX:105910573-105910643;105899880-105899993;105911469-105911654;-	SE	-0.132	0.0454236
ENSMUSG00000062590	ARMC9	chr1:86252276-86252392;86244565-86244670;86257225-86257362;+	SE	0.104	0.0357955
ENSMUSG00000057738	SPTAN1	chr2:30001099-30001159;29999913-30000062;30002230-30002429;+	SE	-0.583	0
ENSMUSG00000026577	BLZF1	chr1:164303847-164303924;164302283-164302720;164306438-164306516;-	SE	0.207	0.000740787
ENSMUSG00000005501	USP40	chr1:87968395-87968449;87967509-87967598;87975807-87975931;-	SE	-0.263	0.000138784
ENSMUSG00000038506	DCUN1D2	chr8:13278516-13278685;13271589-13271720;13287803-13287830;-	SE	-0.133	0.000884294
ENSMUSG00000036053	FMNL2	chr2:53054453-53054606;53051199-53051283;53068501-53068610;+	SE	-0.142	0.0163376
ENSMUSG00000028910	MECR	chr4:131852323-131852425;131843492-131843678;131853715-131853813;+	SE	-0.119	0.00323754
ENSMUSG00000036333	KIDINS220	chr12:25040455-25040569;25038323-25038550;25047893-25047926;+	SE	0.309	7.60872e-13
ENSMUSG00000036333	KIDINS220	chr12:25047893-25047926;25038323-25038550;25051094-25051226;+	SE	-0.132	0
ENSMUSG00000036333	KIDINS220	chr12:25047893-25047926;25040455-25040569;25051094-25051226;+	SE	-0.575	2.19553e-10
ENSMUSG00000074749	KIZ	chr2:146870765-146870846;146863706-146863869;146889020-146889666;+	SE	-0.123	0.0333105
ENSMUSG00000036155	MGAT5	chr1:127249789-127249839;127205017-127205427;127306633-127307016;+	SE	-0.115	0.00646412
ENSMUSG00000055897	PPP4R1L-PS	chr2:173589787-173589948;173589504-173589674;173592116-173592221;-	SE	0.368	8.11827e-07
ENSMUSG00000055897	PPP4R1L-PS	chr2:173589787-173590796;173589504-173589674;173592116-173592333;-	SE	0.327	6.36971e-07
ENSMUSG00000042632	PLA2G6	chr15:79327634-79327714;79317760-79318010;79328209-79328253;-	SE	-0.256	0.0437503
ENSMUSG00000031379	PIR	chrX:164342473-164342518;164330014-164330099;164358147-164358230;+	SE	0.243	1.32384e-07
ENSMUSG00000022231	SEMA5A	chr15:32574815-32575020;32568711-32568847;32609222-32609430;+	SE	-0.126	0.00624251
ENSMUSG00000041977	ARHGEF11	chr3:87718228-87718258;87717420-87717520;87722356-87722483;+	SE	-0.172	1.3343e-07
ENSMUSG00000004113	CACNA1B	chr2:24625237-24625334;24622598-24622707;24631898-24632026;-	SE	-0.141	2.88829e-06
ENSMUSG00000004113	CACNA1B	chr2:24625237-24625334;24622598-24622707;24635095-24635240;-	SE	-0.232	0.0176561
ENSMUSG00000004113	CACNA1B	chr2:24631898-24632026;24622598-24622707;24635095-24635240;-	SE	-0.219	0.0104866
ENSMUSG00000038260	TRPM4	chr7:45308243-45308421;45305288-45305494;45308543-45308718;-	SE	0.148	0.049969
ENSMUSG00000038260	TRPM4	chr7:45327720-45327895;45326976-45327140;45333381-45333452;-	SE	0.297	0.0462764
ENSMUSG00000028397	KDM4C	chr4:74280896-74281011;74271193-74271369;74298440-74298634;+	SE	0.104	0.00371952
ENSMUSG00000036833	PNPLA7	chr2:25038836-25038900;25029506-25029656;25039602-25039771;+	SE	0.175	0.00156754
ENSMUSG00000042133	PPIG	chr2:69731490-69731580;69723325-69723363;69731745-69731813;+	SE	-0.129	0.0146522
ENSMUSG00000045103	DMD	chrX:85197503-85197535;85190609-85190702;85202470-85202498;+	SE	-0.3	7.1321e-06
ENSMUSG00000047617	PAXX	chr2:25460654-25460715;25460444-25460494;25460786-25461031;-	SE	0.125	0.0477759
ENSMUSG00000035666	GTF3C4	chr2:28836410-28836516;28833549-28835373;28839882-28840352;-	SE	0.209	0.00600662
ENSMUSG00000056310	TYW1	chr5:130258932-130259054;130257034-130257193;130262818-130262941;+	SE	0.269	5.76819e-05
ENSMUSG00000020827	MINK1	chr11:70606630-70606717;70605949-70606164;70606919-70607079;+	SE	0.306	0
ENSMUSG00000026853	CRAT	chr2:30413859-30413996;30412982-30413246;30415194-30415308;-	SE	0.437	0.000180192
ENSMUSG00000044042	FMN1	chr2:113363835-113365829;113327735-113327831;113478901-113478963;+	SE	-0.141	0.00717766
ENSMUSG00000048537	PHLDB1	chr9:44700945-44701086;44699555-44699696;44703802-44703892;-	SE	0.202	8.12369e-08
ENSMUSG00000048537	PHLDB1	chr9:44708393-44708522;44707884-44708040;44710922-44710946;-	SE	0.241	0.0254323
ENSMUSG00000075415	FNBP1	chr2:31044881-31044896;31040404-31040514;31052984-31053080;-	SE	0.13	0.00992293
ENSMUSG00000075415	FNBP1	chr2:31044881-31044896;31040404-31040514;31054023-31054218;-	SE	0.281	1.26495e-05
ENSMUSG00000075415	FNBP1	chr2:31052984-31053080;31040404-31040514;31054023-31054218;-	SE	0.209	3.55946e-05
ENSMUSG00000075415	FNBP1	chr2:31052984-31053137;31040404-31040514;31054023-31054218;-	SE	0.122	0.000104236
ENSMUSG00000002546	GOLGA2	chr2:32293314-32293395;32292092-32292215;32296625-32296721;+	SE	-0.444	0
ENSMUSG00000026825	DNM1	chr2:32309892-32310027;32308470-32309064;32312126-32312342;-	SE	0.148	4.03055e-10
ENSMUSG00000026825	DNM1	chr2:32309892-32310027;32309474-32309637;32312126-32312342;-	SE	0.241	0.00235985
ENSMUSG00000026825	DNM1	chr2:32310450-32310487;32308470-32309064;32312126-32312342;-	SE	0.282	0
ENSMUSG00000026825	DNM1	chr2:32310450-32310487;32309474-32309637;32312126-32312342;-	SE	0.238	1.8484e-07
ENSMUSG00000026825	DNM1	chr2:32310450-32310487;32309478-32309634;32312126-32312342;-	SE	0.138	0.000884177
ENSMUSG00000117694	SNHG4	chr18:35557336-35557391;35556615-35556691;35571842-35572208;+	SE	-0.103	0.00470998
ENSMUSG00000026819	SLC25A25	chr2:32420655-32420691;32420304-32420416;32421302-32421390;-	SE	0.259	8.04028e-06
ENSMUSG00000022747	ST3GAL6	chr16:58523501-58523672;58507447-58507614;58523926-58524134;-	SE	0.319	0.00109747
ENSMUSG00000032525	NKTR	chr9:121738387-121738415;121731477-121731565;121741121-121741151;+	SE	-0.312	0.000265393
ENSMUSG00000039671	ZMYND8	chr2:165787163-165787247;165784151-165785738;165791904-165791971;-	SE	0.147	0.0224984
ENSMUSG00000028760	EIF4G3	chr4:138084256-138084370;138082892-138082988;138095908-138095929;+	SE	-0.247	3.1591e-10
ENSMUSG00000028760	EIF4G3	chr4:138084256-138084370;138082892-138082988;138096751-138096931;+	SE	-0.297	0.00202633
ENSMUSG00000028760	EIF4G3	chr4:138087532-138087565;138082892-138082988;138095908-138095929;+	SE	-0.116	0.0107145
ENSMUSG00000040621	GEMIN8	chrX:166176844-166177079;166170453-166170550;166178791-166178830;+	SE	-0.62	0.000112301
ENSMUSG00000025964	ADAM23	chr1:63585364-63585455;63572886-63572998;63592607-63596276;+	SE	-0.295	0
ENSMUSG00000034813	GRIP1	chr10:120050231-120050276;120050004-120050116;120054832-120055066;+	SE	-0.296	0.00632466
ENSMUSG00000020262	ADARB1	chr10:77325618-77325691;77321648-77322583;77325865-77325940;-	SE	-0.173	4.51441e-07
ENSMUSG00000036893	EHMT1	chr2:24852664-24852802;24840635-24840779;24856605-24856726;-	SE	-0.176	0.0408529
ENSMUSG00000027651	RPRD1B	chr2:158035995-158036125;158028496-158029045;158043405-158043539;+	SE	-0.117	0.0252941
ENSMUSG00000027651	RPRD1B	chr2:158058651-158058827;158050086-158050213;158074929-158078207;+	SE	-0.146	0.00417247
ENSMUSG00000033788	DYSF	chr6:84157138-84157201;84152332-84152409;84179671-84179770;+	SE	-0.768	2.46756e-10
ENSMUSG00000026765	LYPD6B	chr2:49937852-49938033;49930924-49930984;49942444-49942537;+	SE	0.135	0.0192195
ENSMUSG00000008496	POU2F2	chr7:25093287-25093361;25092519-25093002;25093484-25093686;-	SE	0.29	0.00610736
ENSMUSG00000030616	SYTL2	chr7:90388867-90388915;90386998-90387556;90392358-90392453;+	SE	0.11	0.0050999
ENSMUSG00000028434	EPB41L4B	chr4:57010061-57010178;57007905-57007977;57016853-57016931;-	SE	-0.514	1.48715e-13
ENSMUSG00000026904	SLC4A10	chr2:62244351-62244441;62243361-62243453;62250378-62250536;+	SE	0.175	3.75197e-09
ENSMUSG00000063889	CREM	chr18:3287903-3288092;3276693-3276729;3295039-3295182;-	SE	0.345	0.00414308
ENSMUSG00000035236	SCAI	chr2:39150313-39150414;39132954-39133086;39189988-39190033;-	SE	0.226	0.00943852
ENSMUSG00000027030	STK39	chr2:68267038-68267091;68220903-68220968;68307040-68307108;-	SE	0.11	0.000285515
ENSMUSG00000026975	DPH7	chr2:24963455-24963543;24962399-24962625;24965556-24965654;+	SE	0.161	0.0334994
ENSMUSG00000026975	DPH7	chr2:24963455-24963543;24962422-24962810;24965556-24965654;+	SE	0.266	5.27214e-05
ENSMUSG00000002109	DDB2	chr2:91216665-91216808;91212449-91212614;91217306-91217406;-	SE	-0.359	3.6216e-05
ENSMUSG00000002109	DDB2	chr2:91217052-91217230;91212449-91212614;91217306-91217406;-	SE	-0.259	7.17261e-06
ENSMUSG00000052512	NAV2	chr7:49412825-49412894;49408632-49408906;49420173-49420340;+	SE	-0.592	5.29333e-06
ENSMUSG00000052512	NAV2	chr7:49585143-49585244;49584049-49584212;49587706-49587802;+	SE	0.154	0.00851257
ENSMUSG00000041921	METAP1D	chr2:71500778-71500869;71453362-71453398;71506784-71506942;+	SE	0.216	0.018903
ENSMUSG00000029245	EPHA5	chr5:84233582-84233918;84155866-84156536;84331227-84331891;-	SE	-0.213	0.000386147
ENSMUSG00000056486	CHN1	chr2:73716363-73716419;73679614-73679903;73721402-73721441;-	SE	-0.161	0.000470465
ENSMUSG00000063550	NUP98	chr7:102169362-102169503;102163688-102163822;102176312-102176405;-	SE	-0.155	0.00818558
ENSMUSG00000027002	NCKAP1	chr2:80571212-80571230;80570118-80570229;80580857-80581380;-	SE	-0.171	0.000553671
ENSMUSG00000028578	CAAP1	chr4:94549118-94549194;94521061-94521135;94551264-94551465;-	SE	0.175	0.00337361
ENSMUSG00000028578	CAAP1	chr4:94550421-94550506;94521061-94521135;94551264-94551465;-	SE	0.197	0.00183033
ENSMUSG00000097451	RIAN	chr12:109617173-109617349;109607413-109607496;109620312-109620400;+	SE	0.184	0.0165
ENSMUSG00000097451	RIAN	chr12:109617210-109617349;109607463-109607496;109620312-109620400;+	SE	0.172	0.0445364
ENSMUSG00000097451	RIAN	chr12:109642564-109642652;109639280-109640328;109643413-109643461;+	SE	0.157	0.000446257
ENSMUSG00000004127	TRMT10A	chr3:138146286-138146393;138143860-138143995;138147374-138147570;+	SE	-0.275	0.0188911
ENSMUSG00000034101	CTNND1	chr2:84626019-84626137;84624269-84624558;84650405-84650676;-	SE	0.232	0.000323769
ENSMUSG00000063077	KIF1B	chr4:149261159-149261201;149257869-149258081;149262135-149262278;-	SE	-0.302	0
ENSMUSG00000047098	RNF31	chr14:55594922-55595301;55594294-55594472;55595469-55595760;+	SE	-0.142	0.00191886
ENSMUSG00000039852	RERE	chr4:150439342-150439468;150431522-150431593;150468694-150468800;+	SE	0.107	0.0408684
ENSMUSG00000003812	DNASE2A	chr8:84909525-84909690;84909256-84909335;84909771-84909925;+	SE	-0.209	8.27125e-05
ENSMUSG00000030257	SRGAP3	chr6:112757153-112757430;112750380-112750411;112759748-112759776;-	SE	0.249	0
ENSMUSG00000027677	TTC14	chr3:33807838-33807948;33806815-33806933;33808685-33809944;+	SE	-0.151	0.00147789
ENSMUSG00000027677	TTC14	chr3:33807855-33807948;33806815-33806933;33808685-33809677;+	SE	-0.226	0.000629661
ENSMUSG00000031382	ASB11	chrX:164438006-164438219;164437009-164437225;164445728-164446997;+	SE	0.333	0.000638467
ENSMUSG00000035673	SBNO2	chr10:80079952-80081382;80070620-80072518;80082614-80082726;-	SE	0.366	0.00181691
ENSMUSG00000027300	UBOX5	chr2:130614888-130616742;130604484-130604626;130629915-130630027;-	SE	-0.162	0.0396954
ENSMUSG00000034557	ZFYVE9	chr4:108693319-108693496;108691621-108691791;108695768-108695868;-	SE	-0.278	1.608e-05
ENSMUSG00000068114	CCDC134	chr15:82131716-82131829;82131423-82131545;82134580-82134762;+	SE	0.262	0.0148475
ENSMUSG00000068114	CCDC134	chr15:82131744-82131829;82131423-82131545;82134580-82134762;+	SE	0.144	0.0431406
ENSMUSG00000015501	HIVEP2	chr10:14110664-14110786;14066582-14066684;14117518-14117600;+	SE	0.475	1.10578e-06
ENSMUSG00000015501	HIVEP2	chr10:14110664-14110786;14066582-14066684;14126451-14126496;+	SE	0.121	7.09083e-06
ENSMUSG00000015501	HIVEP2	chr10:14117518-14117600;14066582-14066684;14126451-14126496;+	SE	-0.105	0.00011848
ENSMUSG00000015501	HIVEP2	chr10:14117518-14117600;14110664-14110786;14126451-14126496;+	SE	-0.38	7.46094e-06
ENSMUSG00000063145	BBS5	chr2:69654245-69654373;69654062-69654112;69655498-69655634;+	SE	-0.151	0.000331162
ENSMUSG00000024104	WASHC2	chr6:116256226-116256289;116254089-116255168;116256615-116256828;+	SE	-0.217	1.57186e-05
ENSMUSG00000054823	NSD3	chr8:25683151-25683322;25682498-25682696;25691014-25691161;+	SE	0.174	0.000177223
ENSMUSG00000039031	ARHGAP18	chr10:26912606-26912731;26889731-26889872;26916392-26916454;+	SE	-0.179	0.00167737
ENSMUSG00000038174	FAM126B	chr1:58534484-58534652;58527020-58530259;58535389-58535549;-	SE	-0.405	0
ENSMUSG00000029337	FGF5	chr5:98261942-98262046;98254183-98254760;98275210-98277030;+	SE	-0.484	0.00231865
ENSMUSG00000056153	SOCS6	chr18:88886991-88887065;88868494-88870918;88887212-88887333;-	SE	0.468	0.000119057
ENSMUSG00000027605	ACSS2	chr2:155551189-155551228;155550354-155550469;155555853-155555991;+	SE	-0.241	0
ENSMUSG00000050565	TOR1AIP2	chr1:156041074-156041134;156040916-156041002;156051293-156051623;+	SE	0.272	0.00617367
ENSMUSG00000071176	ARHGEF10	chr8:14942609-14942726;14940208-14940372;14945279-14945394;+	SE	0.175	4.79744e-06
ENSMUSG00000039542	NCAM1	chr9:49531973-49531976;49523521-49523646;49541887-49541902;-	SE	0.255	2.75998e-08
ENSMUSG00000039542	NCAM1	chr9:49541887-49541902;49523521-49523646;49543010-49543030;-	SE	-0.157	1.7932e-09
ENSMUSG00000054226	TPRKB	chr6:85914471-85914528;85913395-85913480;85921422-85921511;+	SE	-0.142	6.47392e-05
ENSMUSG00000054226	TPRKB	chr6:85919916-85920024;85913395-85913480;85921422-85921511;+	SE	-0.161	0.000195642
ENSMUSG00000034032	RPAP1	chr2:119769886-119770082;119769579-119769732;119770319-119770429;-	SE	0.17	0.0220756
ENSMUSG00000034032	RPAP1	chr2:119787220-119787297;119783733-119783970;119787414-119787519;-	SE	-0.172	0.000438126
ENSMUSG00000038257	GLRA3	chr8:56112829-56112874;56110446-56110590;56125073-56125352;+	SE	-0.359	0.0325069
ENSMUSG00000023330	DTWD1	chr2:126158409-126158553;126154540-126154860;126159769-126160028;+	SE	-0.102	0.0253597
ENSMUSG00000001998	AP4E1	chr2:127043646-127043756;127043420-127043543;127046147-127046287;+	SE	0.27	4.36576e-05
ENSMUSG00000001998	AP4E1	chr2:127043678-127043756;127043420-127043543;127046147-127046287;+	SE	0.385	1.3576e-05
ENSMUSG00000019979	APAF1	chr10:91023719-91023848;91020655-91020781;91031548-91031710;-	SE	-0.166	0.00380576
ENSMUSG00000027378	NPHP1	chr2:127759575-127759686;127747999-127748112;127761161-127761236;-	SE	-0.262	0.0062687
ENSMUSG00000026959	GRIN1	chr2:25311342-25311405;25310374-25310475;25313427-25313604;-	SE	0.247	0
ENSMUSG00000038048	CNTNAP5C	chr17:57891899-57892093;57876382-57876487;58013815-58013963;+	SE	0.301	0.00278331
ENSMUSG00000005267	ZFP287	chr11:62727549-62727653;62725247-62725374;62728281-62728666;-	SE	0.111	0.02191
ENSMUSG00000118604	BX322656.1	chrX:61133365-61133503;61119341-61119424;61134720-61134796;+	SE	0.316	0.00945338
ENSMUSG00000053475	TNFAIP6	chr2:52043728-52043866;52038008-52038269;52047430-52047592;+	SE	-0.12	0.00457912
ENSMUSG00000045095	MAGI1	chr6:93680788-93680877;93675454-93679002;93682951-93683090;-	SE	-0.382	1.96959e-14
ENSMUSG00000027457	SNPH	chr2:151600256-151600364;151597108-151597258;151600977-151601074;-	SE	-0.125	0.00310168
ENSMUSG00000027457	SNPH	chr2:151600256-151600463;151597108-151597258;151600977-151601074;-	SE	-0.137	2.10485e-05
ENSMUSG00000027457	SNPH	chr2:151602380-151602408;151601203-151601631;151632147-151632254;-	SE	-0.939	0
ENSMUSG00000086363	A330102I10RIK	chr13:29023630-29023723;29023175-29023212;29039942-29040336;+	SE	0.425	0.0319914
ENSMUSG00000003680	TAF6L	chr19:8785121-8785178;8783834-8783994;8786209-8786281;-	SE	0.153	0.00588067
ENSMUSG00000027466	RBCK1	chr2:152323171-152323332;152319123-152319303;152324266-152324364;-	SE	-0.166	0.0286434
ENSMUSG00000027466	RBCK1	chr2:152323171-152323332;152322159-152322271;152324266-152324364;-	SE	-0.195	0.00110176
ENSMUSG00000080316	SPACA6	chr17:17837508-17837586;17836720-17836744;17838086-17838243;+	SE	-0.13	0.013094
ENSMUSG00000015214	MTMR1	chrX:71376886-71376910;71369798-71369904;71383199-71383275;+	SE	-0.479	1.0113e-10
ENSMUSG00000015214	MTMR1	chrX:71379013-71379064;71369798-71369904;71383199-71383275;+	SE	-0.521	2.08716e-12
ENSMUSG00000028274	RNGTT	chr4:33443600-33443667;33379368-33379437;33498950-33499074;+	SE	-0.169	0.0436378
ENSMUSG00000027646	SRC	chr2:157458842-157458860;157458533-157458633;157462709-157462808;+	SE	0.108	0.0484121
ENSMUSG00000027273	SNAP25	chr2:136770056-136770174;136769742-136769860;136773894-136774020;+	SE	-0.15	0.000155286
ENSMUSG00000041975	METTL8	chr2:70976073-70976137;70973252-70973392;70980376-70980426;-	SE	-0.208	7.82863e-05
ENSMUSG00000034664	ITGA2B	chr11:102455563-102455680;102453296-102453517;102455898-102456000;-	SE	0.272	0.000626125
ENSMUSG00000032641	GPR19	chr6:134886890-134886936;134877216-134877334;134887629-134887768;-	SE	-0.172	0.0126955
ENSMUSG00000075318	SCN2A	chr2:65682502-65682594;65681996-65682125;65682689-65682781;+	SE	0.242	0
ENSMUSG00000075318	SCN2A	chr2:65682689-65682781;65682502-65682594;65683670-65683943;+	SE	-0.455	0
ENSMUSG00000026627	PACC1	chr1:191328182-191328279;191325911-191326076;191338781-191338991;+	SE	-0.119	0.0481401
ENSMUSG00000017670	ELMO2	chr2:165303665-165303701;165301940-165301991;165304899-165304978;-	SE	0.322	0
ENSMUSG00000079109	PMS2	chr5:143911920-143912060;143909963-143910079;143913401-143913488;+	SE	-0.419	0.000153369
ENSMUSG00000079109	PMS2	chr5:143911925-143912060;143909963-143910079;143913401-143913488;+	SE	-0.432	1.07258e-05
ENSMUSG00000027544	NFATC2	chr2:168486685-168486771;168476409-168480249;168504444-168505134;-	SE	0.439	0.000116115
ENSMUSG00000001999	BLVRA	chr2:127080529-127080658;127070664-127070730;127085962-127086082;+	SE	-0.115	0.0300031
ENSMUSG00000056073	GRIK2	chr10:49103509-49103648;49100836-49101272;49104978-49105065;-	SE	-0.553	0.0118672
ENSMUSG00000004626	STXBP2	chr8:3632499-3632600;3632219-3632269;3633290-3633367;+	SE	-0.142	0.0008593
ENSMUSG00000013973	DEDD	chr1:171331233-171331285;171329398-171329526;171338251-171338640;+	SE	0.141	0.00342846
ENSMUSG00000037685	ATP8A1	chr5:67778959-67779033;67776128-67776198;67780987-67781061;-	SE	-0.427	0
ENSMUSG00000037685	ATP8A1	chr5:67780987-67781061;67778959-67779033;67786625-67786666;-	SE	0.242	0.0027267
ENSMUSG00000029148	NRBP1	chr5:31246321-31246345;31245750-31245845;31247341-31247425;+	SE	0.292	3.81524e-07
ENSMUSG00000039069	MTG2	chr2:180078003-180078142;180071793-180071886;180078618-180078823;+	SE	-0.34	3.90818e-05
ENSMUSG00000039069	MTG2	chr2:180078003-180078142;180073139-180073233;180078618-180078823;+	SE	-0.329	0.018015
ENSMUSG00000036353	P2RY12	chr3:59227450-59227581;59220218-59220283;59262773-59262831;-	SE	0.366	0.000535842
ENSMUSG00000031150	CCDC120	chrX:7735071-7735170;7731713-7734098;7735300-7735475;-	SE	0.234	0.000123584
ENSMUSG00000031153	GRIPAP1	chrX:7794259-7794286;7792275-7792337;7794991-7795099;+	SE	-0.163	1.16208e-08
ENSMUSG00000031153	GRIPAP1	chrX:7794259-7794286;7792275-7792337;7799289-7799428;+	SE	-0.33	2.14757e-06
ENSMUSG00000031153	GRIPAP1	chrX:7794991-7795099;7792275-7792337;7799289-7799428;+	SE	-0.27	1.62849e-09
ENSMUSG00000031012	CASK	chrX:13550946-13550982;13549164-13549361;13552372-13552441;-	SE	0.209	0.0011636
ENSMUSG00000031012	CASK	chrX:13552372-13552441;13550946-13550982;13554877-13554946;-	SE	0.302	1.92686e-08
ENSMUSG00000079659	TMEM243	chr5:9117458-9117563;9101216-9101395;9152966-9153125;+	SE	0.234	0.0264134
ENSMUSG00000030172	ERC1	chr6:119713679-119713811;119694570-119694731;119722172-119722308;-	SE	-0.174	0.0069587
ENSMUSG00000029071	DVL1	chr4:155857495-155857534;155856613-155856820;155857992-155859303;+	SE	0.538	0
ENSMUSG00000052374	ACTN2	chr13:12294309-12294402;12291659-12291890;12296474-12296560;-	SE	0.113	0.0261611
ENSMUSG00000041936	AGRN	chr4:156167776-156167809;156167281-156167506;156168545-156168569;-	SE	0.288	0
ENSMUSG00000041936	AGRN	chr4:156168545-156168569;156167281-156167506;156168732-156168820;-	SE	-0.257	0.0224765
ENSMUSG00000041936	AGRN	chr4:156168545-156168569;156167776-156167809;156168732-156168820;-	SE	-0.146	0.00118052
ENSMUSG00000040537	ADAM22	chr5:8087981-8088068;8082142-8082269;8090141-8090252;-	SE	0.267	0.00198119
ENSMUSG00000040537	ADAM22	chr5:8090141-8090252;8087981-8088068;8092339-8092406;-	SE	-0.247	2.36323e-08
ENSMUSG00000054099	SLC25A40	chr5:8424796-8424887;8422872-8423039;8427195-8427267;+	SE	0.641	5.92273e-06
ENSMUSG00000040003	MAGI2	chr5:20543584-20543626;20534336-20534526;20550206-20550298;+	SE	0.251	3.34933e-08
ENSMUSG00000040003	MAGI2	chr5:20543584-20543626;20534337-20534520;20550206-20550298;+	SE	0.117	0.00272615
ENSMUSG00000021198	UNC79	chr12:103096550-103096616;103094957-103095137;103104608-103104895;+	SE	-0.298	8.52214e-05
ENSMUSG00000021198	UNC79	chr12:103125608-103125725;103122335-103122443;103128228-103128312;+	SE	0.276	0.0409885
ENSMUSG00000026173	PLCD4	chr1:74562713-74562830;74560426-74560493;74564376-74564512;+	SE	-0.304	0.00184379
ENSMUSG00000106379	LHFPL3	chr5:23221864-23221912;23102411-23102648;23273334-23275597;+	SE	-0.287	3.82533e-14
ENSMUSG00000051730	METTL5	chr2:69879101-69879184;69873883-69873935;69880766-69880948;-	SE	-0.155	0.0241469
ENSMUSG00000026155	SMAP1	chr1:23871437-23871518;23866216-23866297;23876373-23876449;-	SE	-0.106	0.000562858
ENSMUSG00000038056	KMT2C	chr5:25295397-25295610;25293106-25293248;25298869-25300075;-	SE	0.322	0.0431025
ENSMUSG00000117819	GM50253	chr17:27028832-27029946;27025336-27025459;27030675-27030800;+	SE	-0.276	0.00240996
ENSMUSG00000006638	ABHD1	chr5:30952884-30953045;30950065-30950248;30953342-30953525;+	SE	-0.17	0.00471703
ENSMUSG00000087095	EMX2OS	chr19:59429999-59430099;59425103-59429261;59432802-59433032;-	SE	0.431	6.8448e-06
ENSMUSG00000029141	SLC4A1AP	chr5:31546179-31546266;31543669-31543913;31548613-31548681;+	SE	0.388	0.00227598
ENSMUSG00000106918	MRPL33	chr5:31641604-31643040;31616380-31616487;31650302-31650484;+	SE	0.22	0.0325379
ENSMUSG00000016763	SCUBE1	chr15:83651654-83651744;83638703-83638820;83654168-83654285;-	SE	-0.259	0.00049339
ENSMUSG00000029106	ADD1	chr5:34629135-34629172;34628414-34628513;34630469-34632305;+	SE	0.47	0
ENSMUSG00000029106	ADD1	chr5:34629138-34629172;34628414-34628513;34630469-34630816;+	SE	0.391	0
ENSMUSG00000051246	MSANTD1	chr5:34921403-34921679;34915914-34917915;34923323-34923564;+	SE	0.28	0.00199341
ENSMUSG00000023707	OGFOD2	chr5:124114064-124114192;124113428-124113528;124114387-124114645;+	SE	-0.141	0.0421004
ENSMUSG00000009292	TRPM2	chr10:77969156-77969299;77966850-77967096;77969782-77969804;-	SE	0.114	0.00851853
ENSMUSG00000029098	ACOX3	chr5:35609735-35609822;35609019-35609087;35614001-35615352;+	SE	-0.112	0.0462764
ENSMUSG00000029122	EVC	chr5:37314761-37314827;37314564-37314571;37316324-37316423;-	SE	0.183	0.00137554
ENSMUSG00000029127	ZBTB49	chr5:38213307-38214064;38205888-38205962;38216446-38216613;-	SE	-0.298	0.00147341
ENSMUSG00000029127	ZBTB49	chr5:38213307-38214383;38205888-38205962;38216446-38216613;-	SE	-0.27	0.00152089
ENSMUSG00000057551	ZFP317	chr9:19625499-19625637;19624231-19624298;19629096-19629206;+	SE	-0.445	0.000834354
ENSMUSG00000057551	ZFP317	chr9:19625915-19625995;19625499-19625637;19629096-19629206;+	SE	0.466	0.030301
ENSMUSG00000029086	PROM1	chr5:44000776-44000845;43995074-43995114;44001269-44001293;-	SE	0.149	0.0287172
ENSMUSG00000029086	PROM1	chr5:44001269-44001293;43995074-43995114;44001785-44001901;-	SE	-0.426	0.000710244
ENSMUSG00000031558	SLIT2	chr5:48263640-48263667;48259543-48259683;48275581-48275675;+	SE	0.64	1.46803e-10
ENSMUSG00000037126	PSD	chr19:46326897-46327007;46326166-46326222;46327083-46327121;-	SE	0.407	1.86281e-05
ENSMUSG00000097145	9230114K14RIK	chr5:52192917-52192978;52190671-52190937;52196892-52197023;+	SE	-0.497	0.0195347
ENSMUSG00000097145	9230114K14RIK	chr5:52194800-52194890;52190678-52190937;52196892-52197023;+	SE	-0.552	0.00474114
ENSMUSG00000068748	PTPRZ1	chr6:23024713-23024734;23022198-23022284;23024944-23025041;+	SE	-0.36	7.55994e-11
ENSMUSG00000070733	FRYL	chr5:73115255-73115300;73112748-73112852;73118483-73118585;-	SE	0.204	4.68316e-07
ENSMUSG00000037795	N4BP2	chr5:65786105-65786361;65775584-65775663;65788052-65788141;+	SE	-0.672	4.31729e-09
ENSMUSG00000036087	SLAIN2	chr5:72965803-72965881;72958148-72958286;72974530-72974702;+	SE	-0.18	1.15348e-09
ENSMUSG00000029152	OCIAD1	chr5:73310273-73310426;73306577-73306798;73313442-73313941;+	SE	0.116	0.00582552
ENSMUSG00000020076	DDX50	chr10:62647533-62647643;62645990-62647201;62651024-62651203;-	SE	0.153	0.00306874
ENSMUSG00000036435	EXOC1	chr5:76557818-76557863;76554099-76554205;76559003-76559167;+	SE	0.383	4.15853e-09
ENSMUSG00000008318	RELT	chr7:100848421-100848503;100848018-100848273;100848798-100848879;-	SE	-0.275	1.34817e-05
ENSMUSG00000038371	SBF2	chr7:110347886-110347982;110341326-110341364;110348854-110348995;-	SE	0.155	0.0262731
ENSMUSG00000059475	ZFP426	chr9:20474906-20475033;20473027-20473108;20476395-20476478;-	SE	0.104	0.00257466
ENSMUSG00000059475	ZFP426	chr9:20474906-20475075;20473104-20473108;20476395-20476478;-	SE	0.17	0.000488548
ENSMUSG00000059475	ZFP426	chr9:20474910-20475033;20473027-20473108;20476395-20476478;-	SE	0.172	0.0001709
ENSMUSG00000059475	ZFP426	chr9:20486329-20486437;20478132-20478279;20492385-20492451;-	SE	-0.109	0.0334527
ENSMUSG00000048796	CYB561D1	chr3:108200124-108200270;108195770-108199715;108200626-108201212;-	SE	-0.169	0.00147789
ENSMUSG00000118346	TMEM179B	chr19:8773504-8773622;8773027-8773106;8774334-8774467;-	SE	-0.402	0.0263837
ENSMUSG00000102644	THAP6	chr5:91963682-91963785;91963234-91963522;91965095-91965304;+	SE	0.469	0.0121246
ENSMUSG00000058013	SEPTIN11	chr5:93173469-93173537;93167499-93167687;93176039-93176077;+	SE	-0.293	0.016835
ENSMUSG00000058013	SEPTIN11	chr5:93173472-93173537;93167499-93167687;93175403-93176447;+	SE	-0.438	2.38977e-13
ENSMUSG00000023074	MOSPD1	chrX:53347703-53347865;53345007-53345989;53355655-53355873;-	SE	-0.155	0.00640354
ENSMUSG00000035107	DCBLD2	chr16:58448815-58448949;58448451-58448524;58449798-58449839;+	SE	-0.105	0.00423918
ENSMUSG00000021666	GFM2	chr13:97151634-97151724;97150349-97150413;97153227-97153316;+	SE	0.214	0.0177611
ENSMUSG00000031060	RBM10	chrX:20635730-20635914;20619973-20620114;20639432-20639502;+	SE	-0.122	0.0264399
ENSMUSG00000030447	CYFIP1	chr7:55898237-55898391;55897818-55897972;55899914-55900071;+	SE	-0.261	0.000256225
ENSMUSG00000034243	GOLGB1	chr16:36885010-36885188;36875139-36875263;36886133-36886228;+	SE	-0.481	0.00132905
ENSMUSG00000086247	GM15787	chr5:110168194-110168484;110162452-110162609;110176316-110176466;-	SE	-0.574	0.00167952
ENSMUSG00000029505	EP400	chr5:110740181-110740289;110737671-110739681;110741969-110742060;-	SE	0.283	0.00514902
ENSMUSG00000097767	MIAT	chr5:112228054-112228178;112224207-112224356;112228300-112228356;-	SE	-0.152	0.0378005
ENSMUSG00000097767	MIAT	chr5:112228300-112228356;112228054-112228214;112228608-112228644;-	SE	-0.436	0.034204
ENSMUSG00000041702	BTBD7	chr12:102841038-102841191;102840099-102840287;102878215-102878406;-	SE	0.187	0.00293503
ENSMUSG00000018974	SART3	chr5:113762828-113762933;113761094-113761279;113764072-113764199;-	SE	0.104	0.00586905
ENSMUSG00000029538	SRSF9	chr5:115328346-115328704;115327394-115327499;115330497-115330658;+	SE	-0.23	0.00222734
ENSMUSG00000029538	SRSF9	chr5:115331449-115331539;115330497-115330658;115332116-115332289;+	SE	-0.137	0.000112588
ENSMUSG00000029538	SRSF9	chr5:115331460-115331539;115330577-115330658;115332116-115332289;+	SE	-0.127	3.74991e-05
ENSMUSG00000039531	ZUP1	chr10:33950482-33950617;33949747-33949864;33951130-33951235;-	SE	0.107	0.00608246
ENSMUSG00000063919	SRRM4	chr5:116454672-116454688;116453408-116453713;116467431-116467588;-	SE	-0.151	0.00903288
ENSMUSG00000061288	TAOK3	chr5:117206646-117206760;117204298-117204395;117209553-117209645;+	SE	0.226	0.00421781
ENSMUSG00000020083	FAM241B	chr10:62110235-62110314;62109883-62110012;62110958-62111050;-	SE	-0.226	2.86455e-05
ENSMUSG00000040270	BACH2	chr4:32417434-32417583;32317197-32317304;32501612-32501636;+	SE	-0.269	0.00152809
ENSMUSG00000028573	FGGY	chr4:95844072-95844193;95837584-95837659;95849581-95849676;+	SE	0.202	0.0357546
ENSMUSG00000029822	OSBPL3	chr6:50333185-50333293;50328669-50328804;50336214-50336345;-	SE	-0.423	5.02591e-07
ENSMUSG00000029469	IFT81	chr5:122610077-122610177;122609172-122609353;122610942-122611107;-	SE	-0.194	0.00043355
ENSMUSG00000029469	IFT81	chr5:122610077-122610181;122609172-122609353;122610942-122611107;-	SE	-0.12	0.000497035
ENSMUSG00000029471	CAMKK2	chr5:122736987-122737030;122731169-122734245;122737432-122737533;-	SE	-0.424	0
ENSMUSG00000084799	INO80DOS	chr1:63144118-63144185;63114739-63114960;63156219-63156321;+	SE	-0.191	0.0217888
ENSMUSG00000049550	CLIP1	chr5:123586333-123586354;123583520-123583638;123590792-123590845;-	SE	0.362	2.67442e-10
ENSMUSG00000049550	CLIP1	chr5:123635173-123635278;123630224-123631169;123640493-123640554;-	SE	0.106	0.0110824
ENSMUSG00000049971	GLT1D1	chr5:127644318-127644467;127632261-127632351;127650682-127650788;+	SE	-0.164	0.0002475
ENSMUSG00000066735	VKORC1L1	chr5:129976988-129977192;129942173-129942365;129978518-129978628;+	SE	0.112	0.00204054
ENSMUSG00000061979	RCC1L	chr5:134157590-134157678;134155739-134155913;134163623-134163805;-	SE	-0.265	1.31074e-07
ENSMUSG00000015942	GTF2IRD2	chr5:134206770-134206827;134203270-134203348;134208879-134208942;+	SE	0.126	0.00692821
ENSMUSG00000064138	FAM172A	chr13:77834509-77834621;77825322-77825388;77902653-77902875;+	SE	0.144	0.00077484
ENSMUSG00000064138	FAM172A	chr13:77951984-77952104;77902653-77902875;77999585-77999702;+	SE	-0.123	0.00743201
ENSMUSG00000057337	CHST3	chr10:60194092-60194245;60188072-60188318;60218903-60219260;-	SE	0.519	0.00282214
ENSMUSG00000031078	CTTN	chr7:144450977-144451088;144449559-144449615;144452026-144452137;-	SE	-0.203	9.81872e-10
ENSMUSG00000031078	CTTN	chr7:144452026-144452137;144449559-144449615;144452547-144452587;-	SE	0.465	0
ENSMUSG00000041966	DCAF17	chr2:71078473-71078579;71078059-71078164;71081910-71082053;+	SE	-0.295	0.0474741
ENSMUSG00000029560	SNX8	chr5:140353432-140353513;140353034-140353195;140355959-140356081;-	SE	-0.306	0.000736813
ENSMUSG00000030309	CAPRIN2	chr6:148868988-148869645;148865829-148865952;148870612-148870656;-	SE	0.309	2.46238e-05
ENSMUSG00000029636	WASF3	chr5:146460964-146461140;146455543-146455661;146465849-146466019;+	SE	0.538	0
ENSMUSG00000029636	WASF3	chr5:146465849-146466019;146455608-146455661;146466797-146467064;+	SE	-0.633	0.000326173
ENSMUSG00000029636	WASF3	chr5:146465849-146466019;146460964-146461140;146466797-146467064;+	SE	-0.396	0
ENSMUSG00000071042	RASGRP3	chr17:75488816-75488949;75435895-75436168;75491757-75491790;+	SE	-0.478	0.0104704
ENSMUSG00000024163	MAPK8IP3	chr17:24920471-24920495;24917994-24918139;24923815-24923868;-	SE	0.245	0
ENSMUSG00000024163	MAPK8IP3	chr17:24920471-24920495;24918087-24918136;24923815-24923868;-	SE	0.217	0.0268161
ENSMUSG00000024969	MARK2	chr19:7278041-7278086;7275395-7277450;7280997-7281255;-	SE	-0.214	1.322e-09
ENSMUSG00000024969	MARK2	chr19:7279110-7279278;7278041-7278086;7279985-7280012;-	SE	0.474	0.00137361
ENSMUSG00000024969	MARK2	chr19:7279985-7280012;7276848-7277450;7280997-7281255;-	SE	-0.249	0.0207184
ENSMUSG00000022629	KIF21A	chr15:90948323-90948338;90943764-90943901;90949005-90949044;-	SE	-0.252	0.00158183
ENSMUSG00000022629	KIF21A	chr15:90949005-90949044;90943764-90943901;90951245-90951374;-	SE	0.314	0.000882954
ENSMUSG00000022629	KIF21A	chr15:90976470-90976509;90972624-90972715;90980794-90980998;-	SE	0.429	0
ENSMUSG00000040407	AKAP9	chr5:3954396-3954450;3951689-3951734;3954791-3954962;+	SE	-0.311	0.0127827
ENSMUSG00000022364	TBC1D31	chr15:57919930-57920046;57915969-57916116;57922956-57923135;+	SE	-0.405	0.0277468
ENSMUSG00000022779	TOP3B	chr16:16875071-16875155;16870756-16870829;16877831-16878016;+	SE	-0.479	0.00716874
ENSMUSG00000022779	TOP3B	chr16:16875071-16875155;16870786-16871055;16877831-16878016;+	SE	-0.133	0.00151453
ENSMUSG00000038665	DGKI	chr6:36994858-36994921;36975146-36975247;37000041-37000241;-	SE	0.556	9.29365e-11
ENSMUSG00000038665	DGKI	chr6:37097551-37097626;37087628-37087694;37134253-37134349;-	SE	-0.145	0.00124069
ENSMUSG00000029924	SLC37A3	chr6:39367643-39367766;39366888-39367046;39372078-39372137;-	SE	0.335	0.00561997
ENSMUSG00000029924	SLC37A3	chr6:39372078-39372137;39367643-39367766;39377618-39377662;-	SE	-0.79	2.35482e-09
ENSMUSG00000017718	AFMID	chr11:117836407-117836512;117832527-117832576;117838492-117839908;+	SE	-0.364	8.15517e-06
ENSMUSG00000062866	PHACTR2	chr10:13255309-13255321;13253341-13253879;13266972-13267053;-	SE	-0.411	0.0452701
ENSMUSG00000021982	CDADC1	chr14:59564517-59564595;59559387-59560921;59568947-59569008;-	SE	0.142	0.000712834
ENSMUSG00000047767	ATG16L2	chr7:101294858-101294921;101293875-101293984;101296120-101296234;-	SE	-0.51	1.71336e-08
ENSMUSG00000029687	EZH2	chr6:47546748-47546830;47545675-47545916;47547344-47547436;-	SE	-0.207	0.0499894
ENSMUSG00000072653	ZFP783	chr6:47945882-47945962;47945428-47945751;47948893-47949019;+	SE	-0.537	0.000276909
ENSMUSG00000072653	ZFP783	chr6:47946661-47946790;47945465-47945751;47948893-47949019;+	SE	-0.447	0.00633892
ENSMUSG00000033216	EEFSEC	chr6:88355482-88355647;88297576-88298236;88376203-88376411;-	SE	0.101	0.0290922
ENSMUSG00000029810	TMEM176B	chr6:48840360-48840453;48838171-48838365;48841347-48841370;-	SE	0.321	6.82238e-05
ENSMUSG00000029817	TRA2A	chr6:49252802-49253108;49252381-49252515;49263837-49264011;-	SE	0.211	0.0120847
ENSMUSG00000059900	TMEM40	chr6:115730435-115730498;115729130-115729684;115731006-115731081;-	SE	0.152	0.00467587
ENSMUSG00000038388	MPP6	chr6:50176876-50176918;50163421-50163649;50178388-50178520;+	SE	-0.243	0
ENSMUSG00000034911	USHBP1	chr8:71386186-71386272;71385915-71386038;71387349-71387577;-	SE	0.22	0.0121268
ENSMUSG00000047909	ANKRD16	chr2:11785169-11785260;11784292-11784452;11786223-11786302;+	SE	-0.222	0.0153764
ENSMUSG00000027259	ADAL	chr2:121142523-121142654;121142092-121142303;121143148-121143209;+	SE	-0.14	0.0488597
ENSMUSG00000029920	SMARCAD1	chr6:65043835-65044108;65043205-65043445;65052619-65052749;+	SE	0.145	0.00921586
ENSMUSG00000034731	DGKH	chr14:78575886-78576012;78570070-78570157;78577448-78577557;-	SE	0.583	1.82614e-10
ENSMUSG00000034731	DGKH	chr14:78575886-78576017;78570002-78570157;78577448-78577557;-	SE	0.524	3.82533e-14
ENSMUSG00000027584	OPRL1	chr2:181716501-181716535;181715689-181715946;181717954-181718093;+	SE	0.354	0.00702102
ENSMUSG00000087694	A530058N18RIK	chr2:114023228-114023277;114020181-114020208;114031193-114032105;+	SE	0.111	0.0204441
ENSMUSG00000026121	SEMA4C	chr1:36556802-36556929;36555931-36556077;36558015-36558250;-	SE	-0.13	0.01879
ENSMUSG00000026492	TFB2M	chr1:179544897-179544986;179542306-179542457;179545366-179545458;-	SE	0.147	0.00232082
ENSMUSG00000026492	TFB2M	chr1:179545366-179545458;179542306-179542457;179545821-179545892;-	SE	-0.579	0.00581614
ENSMUSG00000022565	PLEC	chr15:76178518-76181899;76170973-76178385;76182909-76183008;-	SE	-0.151	0.000181413
ENSMUSG00000030960	EEF1AKMT2	chr7:132837099-132837207;132827780-132827882;132850590-132850709;-	SE	-0.116	0.00760772
ENSMUSG00000030960	EEF1AKMT2	chr7:132837099-132837207;132827780-132827882;132851425-132851491;-	SE	0.126	0.00925396
ENSMUSG00000030960	EEF1AKMT2	chr7:132850590-132850709;132837099-132837207;132851425-132851491;-	SE	-0.18	0.000291894
ENSMUSG00000030960	EEF1AKMT2	chr7:132850594-132850709;132837099-132837207;132851425-132851491;-	SE	-0.139	0.000755455
ENSMUSG00000020212	MDM1	chr10:118156833-118156863;118152174-118152274;118157194-118157370;+	SE	-0.556	0.00151268
ENSMUSG00000030929	ERI2	chr7:119792264-119792343;119791100-119791228;119792430-119792498;-	SE	0.201	0.023316
ENSMUSG00000030929	ERI2	chr7:119792264-119792348;119790233-119791228;119792430-119792498;-	SE	0.134	0.0254323
ENSMUSG00000008658	RBFOX1	chr16:7363864-7363904;7352931-7353064;7375904-7375969;+	SE	-0.101	5.15339e-06
ENSMUSG00000026883	DAB2IP	chr2:35721260-35721413;35719852-35720741;35723028-35723222;+	SE	0.106	3.77737e-09
ENSMUSG00000048930	TADA3	chr6:113377315-113377373;113376891-113376945;113377489-113377756;-	SE	0.145	0.0369127
ENSMUSG00000051169	RPUSD3	chr6:113418809-113418922;113418030-113418075;113419217-113419310;-	SE	-0.177	0.0493089
ENSMUSG00000051169	RPUSD3	chr6:113418809-113418949;113418030-113418075;113419217-113419314;-	SE	-0.114	0.0357955
ENSMUSG00000020300	CPEB4	chr11:31908824-31908875;31889857-31889939;31918800-31918824;+	SE	0.16	0.00501634
ENSMUSG00000005899	SMPD4	chr16:17623904-17623991;17621435-17621525;17625719-17625840;+	SE	-0.137	0.000100455
ENSMUSG00000005899	SMPD4	chr16:17635481-17635568;17631985-17632057;17638495-17638641;+	SE	-0.432	8.04028e-06
ENSMUSG00000045962	WNK1	chr6:119932689-119932761;119927124-119927234;119934255-119934329;-	SE	-0.124	0.00035899
ENSMUSG00000045962	WNK1	chr6:119952684-119952969;119951897-119951995;119956070-119956196;-	SE	0.288	1.74403e-08
ENSMUSG00000045962	WNK1	chr6:119953770-119953902;119951897-119951995;119956070-119956170;-	SE	0.413	8.10114e-05
ENSMUSG00000045962	WNK1	chr6:119953770-119954232;119951897-119951995;119956070-119956196;-	SE	0.354	6.30799e-06
ENSMUSG00000022150	DAB2	chr15:6429295-6429949;6424196-6424250;6430953-6431107;+	SE	-0.193	0.0235918
ENSMUSG00000041890	GIT2	chr5:114737347-114737437;114733860-114733943;114739032-114739281;-	SE	-0.196	0.0155589
ENSMUSG00000041890	GIT2	chr5:114743775-114743880;114739032-114739281;114745428-114745571;-	SE	-0.115	0.0384465
ENSMUSG00000041890	GIT2	chr5:114769616-114769750;114767095-114767208;114773313-114773434;-	SE	0.166	0.000331533
ENSMUSG00000109061	GM49320	chr8:4240687-4240735;4238864-4239033;4243303-4243445;+	SE	-0.249	1.06795e-12
ENSMUSG00000002963	PNKP	chr7:44858162-44858209;44857158-44857554;44858452-44858749;+	SE	-0.22	0.00718143
ENSMUSG00000002963	PNKP	chr7:44860076-44860184;44859887-44859945;44860359-44860424;+	SE	-0.118	0.0211731
ENSMUSG00000047495	DLGAP2	chr8:14823573-14823615;14822342-14822695;14829868-14829954;+	SE	-0.102	0.00912571
ENSMUSG00000023191	P3H3	chr6:124845507-124845658;124845201-124845319;124845941-124846043;-	SE	-0.194	0.00366118
ENSMUSG00000026163	SPHKAP	chr1:83265968-83266055;83263781-83263834;83267301-83267487;-	SE	0.221	0.000149833
ENSMUSG00000020859	SPAG9	chr11:94079198-94079210;94071564-94071686;94080739-94080754;+	SE	-0.217	0.0106551
ENSMUSG00000020859	SPAG9	chr11:94079198-94079210;94071564-94071686;94081339-94081397;+	SE	-0.3	0
ENSMUSG00000020859	SPAG9	chr11:94080739-94080754;94079198-94079210;94081339-94081397;+	SE	0.332	4.80257e-07
ENSMUSG00000034902	PIP5K1C	chr10:81315878-81315956;81314991-81315118;81317325-81317403;+	SE	0.108	5.72012e-08
ENSMUSG00000034902	PIP5K1C	chr10:81315878-81315956;81314991-81315118;81317765-81319973;+	SE	0.683	0
ENSMUSG00000034902	PIP5K1C	chr10:81317325-81317403;81314991-81315118;81317765-81318020;+	SE	0.119	0
ENSMUSG00000025702	MARCHF8	chr6:116401336-116402182;116401036-116401122;116403419-116403600;+	SE	0.128	0.0380038
ENSMUSG00000051504	SIGLECH	chr7:55769331-55769379;55768886-55769165;55771602-55771696;+	SE	-0.191	0.0319739
ENSMUSG00000034108	CCS	chr19:4833340-4833518;4825943-4826021;4838830-4838903;-	SE	0.114	0.0446799
ENSMUSG00000097156	GM3764	chr3:88221102-88221284;88220955-88221050;88224264-88224288;+	SE	0.279	0.00126831
ENSMUSG00000097156	GM3764	chr3:88222969-88223054;88220955-88221050;88224264-88224288;+	SE	0.183	0.010537
ENSMUSG00000097156	GM3764	chr3:88222969-88223054;88221102-88221284;88224267-88224435;+	SE	-0.187	0.000356662
ENSMUSG00000030223	PTPRO	chr6:137420323-137420407;137418208-137418277;137426764-137426800;+	SE	-0.195	0.00992293
ENSMUSG00000030226	LMO3	chr6:138422440-138422506;138416414-138416628;138426312-138426816;-	SE	-0.127	4.98348e-05
ENSMUSG00000035614	TOGARAM1	chr12:64970225-64970255;64966055-64968028;64976694-64976851;+	SE	0.189	1.5183e-09
ENSMUSG00000064181	RAB3IP	chr10:116928188-116928284;116919573-116919651;116937396-116937655;-	SE	-0.127	0.0246262
ENSMUSG00000030279	C2CD5	chr6:143059145-143059211;143050124-143050239;143061752-143061861;-	SE	-0.466	2.87717e-11
ENSMUSG00000030279	C2CD5	chr6:143066185-143066218;143061752-143061861;143067055-143067085;-	SE	-0.651	0
ENSMUSG00000030279	C2CD5	chr6:143073587-143073787;143072652-143072694;143078262-143078461;-	SE	-0.225	0.0020485
ENSMUSG00000030279	C2CD5	chr6:143073662-143073787;143070579-143072694;143078262-143078461;-	SE	-0.242	0.00292458
ENSMUSG00000040370	ETFRF1	chr6:145214521-145214784;145211174-145211244;145215183-145215271;+	SE	0.208	0.0350875
ENSMUSG00000030287	ITPR2	chr6:146426454-146426570;146425501-146425588;146476686-146476757;-	SE	0.158	0.0121393
ENSMUSG00000044252	OSBPL1A	chr18:12892166-12892289;12882195-12882277;12898202-12898301;-	SE	0.101	0.03951
ENSMUSG00000016487	PPFIBP1	chr6:146996808-146996901;146996389-146996482;146998166-146998281;+	SE	-0.271	0.00507923
ENSMUSG00000016487	PPFIBP1	chr6:146999661-146999694;146998166-146998281;147000940-147001002;+	SE	-0.404	2.4054e-08
ENSMUSG00000016487	PPFIBP1	chr6:147012917-147012947;147012454-147012518;147016221-147016393;+	SE	-0.135	0.0039369
ENSMUSG00000020184	MDM2	chr10:117709653-117709784;117705154-117705229;117709945-117710028;-	SE	-0.23	0.00231113
ENSMUSG00000024074	CRIM1	chr17:78279972-78280215;78237741-78237915;78281245-78281366;+	SE	-0.236	3.35017e-05
ENSMUSG00000052605	ISOC2B	chr7:4851023-4851233;4850754-4850825;4851392-4851533;-	SE	0.122	0.0246477
ENSMUSG00000023805	SYNJ2	chr17:6036356-6036505;6035410-6035559;6037383-6037462;+	SE	-0.763	0
ENSMUSG00000021140	PCNX	chr12:81906448-81906554;81894982-81895191;81912664-81912710;+	SE	-0.124	2.96505e-06
ENSMUSG00000021140	PCNX	chr12:81928241-81928374;81917664-81919380;81933530-81933715;+	SE	0.118	0.0009233
ENSMUSG00000021140	PCNX	chr12:81928244-81928374;81917664-81919380;81933530-81933715;+	SE	0.169	0.000268638
ENSMUSG00000033105	LSS	chr10:76537568-76537663;76535558-76536365;76538351-76538448;+	SE	-0.186	3.85955e-07
ENSMUSG00000040731	EIF4H	chr5:134624440-134624500;134621948-134622086;134625365-134625462;-	SE	0.13	8.73483e-05
ENSMUSG00000026245	FARSB	chr1:78482307-78482363;78479956-78480111;78488784-78488795;-	SE	-0.127	0.00478739
ENSMUSG00000021071	TRIM9	chr12:70267233-70267263;70252442-70252484;70268061-70268200;-	SE	0.205	0.0252941
ENSMUSG00000021071	TRIM9	chr12:70267233-70267266;70252442-70252484;70268061-70268200;-	SE	0.19	0.0033089
ENSMUSG00000070808	BICRA	chr7:15986912-15987089;15979350-15979986;15987478-15989440;-	SE	-0.822	7.29383e-13
ENSMUSG00000042605	ATXN2	chr5:121813384-121813553;121811384-121811612;121814337-121814720;+	SE	0.175	0.00412203
ENSMUSG00000057193	SLC44A2	chr9:21353000-21353128;21352466-21352551;21353681-21353851;+	SE	0.149	0.0412121
ENSMUSG00000057193	SLC44A2	chr9:21353000-21353172;21352466-21352551;21353681-21353978;+	SE	0.131	0.00779754
ENSMUSG00000029022	MIIP	chr4:147863027-147863136;147862437-147862949;147865188-147865270;-	SE	-0.364	0.0140374
ENSMUSG00000054808	ACTN4	chr7:28909902-28909988;28906971-28907064;28911489-28911575;-	SE	0.263	9.0653e-07
ENSMUSG00000054808	ACTN4	chr7:28911489-28911575;28909902-28909988;28912239-28912321;-	SE	-0.112	9.1523e-13
ENSMUSG00000086155	9430041J12RIK	chr7:4119679-4119808;4110190-4110292;4119910-4120728;-	SE	0.245	0.00333889
ENSMUSG00000056755	GRM7	chr6:111501509-111501601;111495652-111495899;111566017-111566067;+	SE	-0.175	5.10496e-05
ENSMUSG00000002210	SMG9	chr7:24407520-24407633;24405526-24405601;24414938-24415050;+	SE	-0.101	0.0112751
ENSMUSG00000028437	UBAP1	chr4:41378946-41379870;41371724-41371849;41387174-41387357;+	SE	-0.104	0.000732703
ENSMUSG00000029650	SLC46A3	chr5:147894480-147894596;147893880-147894045;147894708-147894815;-	SE	0.387	0.00221766
ENSMUSG00000003435	SUPT5	chr7:28330017-28330029;28329582-28329652;28330579-28330645;-	SE	0.282	0
ENSMUSG00000050875	MINAR2	chr18:59066816-59066989;59065834-59065885;59072192-59072417;+	SE	0.124	0.00198119
ENSMUSG00000050875	MINAR2	chr18:59066928-59066989;59065834-59065885;59072192-59072417;+	SE	0.124	0.00327941
ENSMUSG00000032175	TYK2	chr9:21115191-21115279;21114192-21114320;21115371-21115548;-	SE	-0.24	0.0170239
ENSMUSG00000032175	TYK2	chr9:21123976-21124140;21121391-21121758;21124863-21124981;-	SE	0.247	0.00288553
ENSMUSG00000032175	TYK2	chr9:21124410-21124558;21121391-21121758;21124863-21124981;-	SE	0.246	0.00328741
ENSMUSG00000036634	MAG	chr7:30900351-30900396;30899175-30899698;30900637-30900737;-	SE	-0.393	0
ENSMUSG00000030792	DKKL1	chr7:45211400-45211570;45210330-45210471;45211755-45212123;-	SE	0.165	0.00256256
ENSMUSG00000026288	INPP5D	chr1:87715037-87715093;87713192-87713289;87715276-87715313;+	SE	-0.279	0.000156089
ENSMUSG00000064080	FBLN2	chr6:91259629-91259770;91257724-91257826;91263338-91263473;+	SE	-0.934	0
ENSMUSG00000034111	TMED8	chr12:87176633-87176763;87174540-87174667;87181388-87181470;-	SE	-0.181	0.00379964
ENSMUSG00000056383	AI987944	chr7:41388107-41388255;41376745-41376872;41393226-41393379;-	SE	0.165	0.0187433
ENSMUSG00000071753	CDR1OS	chrX:61172984-61173042;61134720-61134796;61175127-61176323;+	SE	-0.168	5.15339e-06
ENSMUSG00000071753	CDR1OS	chrX:61183247-61186174;61134720-61134796;61203695-61203785;+	SE	0.127	3.76141e-08
ENSMUSG00000074733	ZFP950	chr19:61120318-61120452;61118226-61118350;61127006-61127067;-	SE	0.361	0.0287172
ENSMUSG00000057406	NSD2	chr5:33821658-33821728;33820724-33820877;33843111-33843737;+	SE	-0.278	0.0292254
ENSMUSG00000062785	KCNC3	chr7:44598805-44598933;44598383-44598575;44600673-44601080;+	SE	-0.438	0.045541
ENSMUSG00000062785	KCNC3	chr7:44600868-44600928;44598380-44598575;44601868-44602104;+	SE	0.252	6.29469e-11
ENSMUSG00000007837	PRRG2	chr7:45056742-45056884;45054518-45054647;45059971-45060011;-	SE	0.147	0.0449683
ENSMUSG00000007837	PRRG2	chr7:45060204-45060359;45059971-45060011;45060740-45060892;-	SE	0.523	3.73917e-08
ENSMUSG00000007837	PRRG2	chr7:45060204-45060386;45059971-45060011;45060740-45060892;-	SE	0.4	1.07879e-07
ENSMUSG00000007837	PRRG2	chr7:45060204-45060415;45059971-45060011;45060740-45060892;-	SE	0.499	2.10869e-08
ENSMUSG00000007833	ALDH16A1	chr7:45149300-45149766;45148613-45148740;45154391-45154526;-	SE	-0.27	0.0379707
ENSMUSG00000007833	ALDH16A1	chr7:45149663-45149766;45148613-45148740;45154391-45154573;-	SE	-0.207	0.0342591
ENSMUSG00000038292	CCDC155	chr7:45185277-45185329;45184188-45184253;45188141-45188297;-	SE	0.295	2.69948e-05
ENSMUSG00000038292	CCDC155	chr7:45186651-45186710;45184188-45184253;45188141-45188297;-	SE	0.657	9.03082e-09
ENSMUSG00000030839	SERGEF	chr7:46618695-46618758;46614617-46614776;46621560-46621674;-	SE	0.115	0.00579746
ENSMUSG00000079427	MTHFSL	chr9:88694259-88694332;88688691-88688985;88715487-88716210;-	SE	0.28	0.035861
ENSMUSG00000023980	TAF8	chr17:47490142-47490282;47488049-47489896;47493561-47493704;-	SE	-0.234	0.0268435
ENSMUSG00000066306	NUMA1	chr7:102002294-102002336;102001164-102001659;102007485-102007554;+	SE	-0.649	0
ENSMUSG00000029049	MORN1	chr4:155093061-155093149;155092268-155092359;155101265-155101362;+	SE	0.211	0.00467587
ENSMUSG00000026179	PNKD	chr1:74287091-74287208;74285841-74286010;74347384-74347500;+	SE	0.113	0.0257902
ENSMUSG00000038594	CEP85L	chr10:53298052-53298205;53296213-53296368;53301501-53301681;-	SE	0.14	0.0183159
ENSMUSG00000044501	ZFP758	chr17:22371990-22372088;22361452-22361707;22373642-22373769;+	SE	-0.56	0.00257788
ENSMUSG00000109394	A230057D06RIK	chr7:61714645-61714744;61710898-61710986;61813261-61813371;-	SE	0.777	0.00195053
ENSMUSG00000113585	GM19605	chr12:110478359-110478623;110476813-110477001;110484035-110484207;-	SE	0.477	0.000273377
ENSMUSG00000058690	CCSER2	chr14:36885750-36885790;36879095-36879762;36890341-36890426;-	SE	0.191	0.000923012
ENSMUSG00000048897	ZFP710	chr7:80088534-80088632;80086433-80086608;80090334-80091830;+	SE	-0.101	0.0306612
ENSMUSG00000030527	CRTC3	chr7:80616464-80616565;80609896-80609932;80618593-80618656;-	SE	-0.556	8.6541e-08
ENSMUSG00000019907	PPP1R12A	chr10:108253324-108253495;108252756-108252924;108259755-108259846;+	SE	0.322	0
ENSMUSG00000025227	MFSD13A	chr19:46371935-46372107;46369236-46369333;46372181-46372375;+	SE	0.175	6.13264e-06
ENSMUSG00000057766	ANKRD29	chr18:12290716-12290815;12282302-12282401;12305610-12305702;-	SE	-0.268	0.00285109
ENSMUSG00000025730	RAB40C	chr17:25890637-25890698;25885074-25885152;25919364-25919458;-	SE	0.124	0.0366261
ENSMUSG00000039361	PICALM	chr7:90194272-90194296;90191653-90191753;90195654-90195714;+	SE	-0.364	0
ENSMUSG00000051727	KCTD14	chr7:97454856-97454977;97453203-97453462;97457593-97459553;+	SE	-0.213	0.0367926
ENSMUSG00000007603	DUS3L	chr17:56768517-56768628;56768347-56768413;56768805-56768902;+	SE	0.222	1.87402e-08
ENSMUSG00000049583	GRM5	chr7:88116192-88116288;88074190-88075130;88129980-88131654;+	SE	-0.292	1.05157e-06
ENSMUSG00000030649	ANAPC15	chr7:101897188-101897360;101896862-101896943;101897732-101897817;+	SE	-0.464	9.24571e-05
ENSMUSG00000030649	ANAPC15	chr7:101897732-101897787;101896339-101896450;101897941-101898071;+	SE	0.536	0.00421781
ENSMUSG00000030990	PGAP2	chr7:102236093-102236346;102226270-102226445;102236447-102236542;+	SE	-0.199	0.000284942
ENSMUSG00000030987	STIM1	chr7:102428773-102428866;102427081-102427317;102430884-102430928;+	SE	0.104	0.000871497
ENSMUSG00000030987	STIM1	chr7:102433196-102433233;102430884-102431275;102435383-102435900;+	SE	0.22	0.0113793
ENSMUSG00000026305	LRRFIP1	chr1:91084945-91085005;91068562-91068649;91093559-91093637;+	SE	-0.834	0
ENSMUSG00000056770	SETD3	chr12:108119105-108119164;108113318-108113393;108157753-108158010;-	SE	-0.112	7.91949e-05
ENSMUSG00000030882	DNHD1	chr7:105685940-105686139;105685716-105685844;105686493-105686588;+	SE	-0.483	0.000885741
ENSMUSG00000039835	NHSL1	chr10:18516028-18516160;18511549-18511742;18523790-18525959;+	SE	0.299	5.09716e-09
ENSMUSG00000027166	DNAJC24	chr2:105980981-105981120;105966708-105967094;106001928-106002008;-	SE	0.109	0.00333849
ENSMUSG00000050052	TDRP	chr8:13955719-13955817;13952007-13954135;13974540-13974729;-	SE	0.137	0.0130003
ENSMUSG00000055320	TEAD1	chr7:112856052-112856064;112842039-112842102;112856797-112856932;+	SE	-0.432	5.52527e-07
ENSMUSG00000040272	ACCS	chr2:93838010-93838152;93836187-93836330;93838239-93838285;-	SE	0.366	1.53627e-05
ENSMUSG00000033904	CCP110	chr7:118732886-118732972;118732393-118732453;118735267-118737021;+	SE	-0.193	0.00137996
ENSMUSG00000038695	JOSD2	chr7:44468305-44468417;44468075-44468159;44468806-44468969;+	SE	0.42	0.000331533
ENSMUSG00000038695	JOSD2	chr7:44468359-44468417;44468122-44468159;44468806-44468969;+	SE	0.533	0.000246053
ENSMUSG00000038695	JOSD2	chr7:44470858-44470987;44470411-44470537;44471112-44471176;+	SE	0.104	0.0245649
ENSMUSG00000042104	UGGT2	chr14:119028962-119029042;119026421-119026611;119032193-119032233;-	SE	-0.107	0.00421876
ENSMUSG00000030766	ARHGAP17	chr7:123283776-123283825;123279279-123280116;123286497-123287013;-	SE	-0.146	0.0236116
ENSMUSG00000030766	ARHGAP17	chr7:123285419-123285467;123279217-123280116;123286497-123287013;-	SE	-0.342	6.2568e-10
ENSMUSG00000019978	EPB41L2	chr10:25493566-25493629;25488950-25489093;25495444-25495591;+	SE	-0.671	1.02005e-07
ENSMUSG00000019978	EPB41L2	chr10:25493566-25493629;25490783-25493327;25495444-25495591;+	SE	-0.249	0.00116413
ENSMUSG00000019978	EPB41L2	chr10:25501577-25501631;25495444-25495591;25504136-25504259;+	SE	-0.404	0.0111394
ENSMUSG00000030727	RABEP2	chr7:126444522-126444578;126444417-126444429;126444819-126444936;+	SE	-0.315	0.00053916
ENSMUSG00000063382	BCL9L	chr9:44489654-44489711;44482865-44483486;44500744-44500800;+	SE	-0.386	0.00249312
ENSMUSG00000063382	BCL9L	chr9:44499447-44499549;44482865-44483486;44500744-44500800;+	SE	-0.401	0.00132059
ENSMUSG00000031576	KCNU1	chr8:25932239-25932434;25921419-25921559;25934404-25934517;+	SE	0.153	0.00472311
ENSMUSG00000018395	KIF3A	chr11:53588688-53588760;53586834-53586930;53590716-53590725;+	SE	-0.449	3.02799e-09
ENSMUSG00000018395	KIF3A	chr11:53588688-53588760;53586834-53586930;53593373-53593530;+	SE	0.668	2.48063e-06
ENSMUSG00000018395	KIF3A	chr11:53590716-53590725;53586834-53586930;53593373-53593530;+	SE	0.718	0
ENSMUSG00000018395	KIF3A	chr11:53590716-53590725;53588688-53588760;53593373-53593530;+	SE	0.146	0.00053916
ENSMUSG00000030802	BCKDK	chr7:127905775-127905796;127905369-127905480;127905872-127905992;+	SE	0.387	2.6383e-07
ENSMUSG00000070371	PRSS36	chr7:127933566-127933832;127933370-127933492;127934389-127934627;-	SE	0.292	8.10732e-06
ENSMUSG00000031543	ANK1	chr8:23132096-23132471;23123831-23123978;23132561-23132634;+	SE	0.131	0.000597533
ENSMUSG00000031543	ANK1	chr8:23132096-23132483;23123831-23123978;23132561-23132634;+	SE	0.124	0.000780621
ENSMUSG00000030846	TIAL1	chr7:128446730-128447107;128446194-128446270;128448120-128448208;-	SE	0.105	0.00976497
ENSMUSG00000001663	GSTT1	chr10:75786794-75786971;75783812-75784233;75794076-75794227;-	SE	-0.102	0.00254053
ENSMUSG00000029060	MIB2	chr4:155655251-155655270;155655104-155655170;155655521-155656305;-	SE	0.276	2.94281e-05
ENSMUSG00000073805	INSYN2A	chr7:134917642-134918804;134899145-134899217;134937711-134938430;-	SE	0.196	6.27888e-05
ENSMUSG00000056856	JAKMIP3	chr7:139017523-139017739;139007303-139007801;139019106-139019226;+	SE	-0.314	0.0148566
ENSMUSG00000004996	MRI1	chr8:84254175-84254352;84249905-84251711;84256243-84256419;-	SE	-0.115	0.0155589
ENSMUSG00000037426	DEPDC5	chr5:32864009-32864312;32863720-32863821;32864576-32864699;+	SE	0.396	0.000327695
ENSMUSG00000037426	DEPDC5	chr5:32864157-32864312;32863771-32863821;32864576-32864699;+	SE	0.386	0.00053916
ENSMUSG00000037426	DEPDC5	chr5:32986935-32986996;32983858-32984030;32990741-32990824;+	SE	-0.263	0.000674899
ENSMUSG00000059119	NAP1L4	chr7:143518849-143518885;143513578-143514637;143520383-143520440;-	SE	0.189	6.96028e-05
ENSMUSG00000037541	SHANK2	chr7:144398240-144398261;144396637-144396646;144405329-144405460;+	SE	0.123	0.000638014
ENSMUSG00000037519	PPFIA1	chr7:144514871-144514946;144514440-144514524;144515985-144516120;-	SE	-0.23	1.88307e-07
ENSMUSG00000019832	RAB32	chr10:10551073-10551263;10550678-10550956;10557844-10558181;-	SE	0.667	7.60664e-05
ENSMUSG00000019817	PLAGL1	chr10:13114157-13114220;13112518-13112550;13116695-13116704;+	SE	-0.137	0.0270807
ENSMUSG00000039116	ADGRG6	chr10:14456137-14456221;14450578-14450664;14458079-14458148;-	SE	0.333	0.0417868
ENSMUSG00000019854	REPS1	chr10:18107667-18107748;18104153-18104275;18114398-18114486;+	SE	0.151	0.00986214
ENSMUSG00000111474	GM32926	chr10:18783581-18783688;18761340-18761450;18837486-18837979;+	SE	-0.424	0.00107053
ENSMUSG00000036617	ETL4	chr2:20289893-20290041;20116972-20117053;20529958-20530242;+	SE	-0.118	0.0116594
ENSMUSG00000034442	TRMT5	chr12:73281004-73281656;73280010-73280632;73282611-73282736;-	SE	0.169	9.01061e-06
ENSMUSG00000019843	FYN	chr10:39529436-39529601;39526780-39526930;39529918-39530074;+	SE	0.165	0
ENSMUSG00000019891	DCBLD1	chr10:52261726-52261939;52233618-52233835;52284102-52284237;+	SE	-0.173	0.00145383
ENSMUSG00000019856	FAM184A	chr10:53634301-53634395;53633365-53633715;53638176-53638281;-	SE	-0.444	0.00272303
ENSMUSG00000019856	FAM184A	chr10:53638176-53638281;53633144-53633715;53640944-53641062;-	SE	-0.379	0.000555072
ENSMUSG00000019856	FAM184A	chr10:53638176-53638281;53635231-53635897;53640944-53641062;-	SE	-0.168	0.00666147
ENSMUSG00000019856	FAM184A	chr10:53646982-53647129;53640944-53641062;53647571-53647756;-	SE	0.218	0.00360171
ENSMUSG00000019856	FAM184A	chr10:53652299-53652453;53649101-53649229;53654966-53655033;-	SE	-0.115	0.00274362
ENSMUSG00000020111	MICU1	chr10:59767083-59767089;59750503-59750547;59768137-59768252;+	SE	-0.255	1.26495e-05
ENSMUSG00000001151	PCNT	chr10:76403623-76403644;76401331-76401535;76403757-76403874;-	SE	-0.497	1.11852e-07
ENSMUSG00000020096	TBATA	chr10:61180314-61180394;61179244-61179505;61183299-61183343;+	SE	-0.275	0.000434163
ENSMUSG00000020096	TBATA	chr10:61180314-61180394;61179244-61179505;61183302-61183491;+	SE	-0.452	0.00320407
ENSMUSG00000022890	ATP5J	chr16:84833819-84833874;84831328-84831507;84834941-84835005;-	SE	0.192	0.0167161
ENSMUSG00000038485	SOCS7	chr11:97376996-97377098;97376436-97376541;97377935-97378066;+	SE	0.141	3.08794e-10
ENSMUSG00000036923	STOX1	chr10:62724262-62724432;62667820-62667973;62725767-62725801;-	SE	-0.328	0.0140382
ENSMUSG00000037876	JMJD1C	chr10:67216982-67217107;67215269-67215375;67218116-67218181;+	SE	0.214	0.0474882
ENSMUSG00000069601	ANK3	chr10:69823077-69823101;69822207-69822393;69824317-69824416;+	SE	-0.232	0
ENSMUSG00000069601	ANK3	chr10:69953439-69953472;69950951-69951058;69955925-69956150;+	SE	0.493	2.63129e-11
ENSMUSG00000040009	GNAZ	chr10:74978790-74978856;74967176-74967382;74990933-74992140;+	SE	0.132	0.0288075
ENSMUSG00000042389	TSEN2	chr6:115549912-115549994;115547821-115548030;115559592-115560100;+	SE	-0.361	0.0143308
ENSMUSG00000042389	TSEN2	chr6:115553990-115554027;115547821-115548030;115559592-115559742;+	SE	-0.257	0.0045288
ENSMUSG00000021709	ERBIN	chr13:103827906-103828023;103824719-103824926;103833497-103835028;-	SE	-0.105	0.0417068
ENSMUSG00000021709	ERBIN	chr13:103830187-103830331;103824719-103824926;103833497-103835028;-	SE	-0.217	0.00771482
ENSMUSG00000040596	POGK	chr1:166403497-166403624;166392227-166400165;166408398-166408532;-	SE	-0.147	0.02259
ENSMUSG00000110605	GM32856	chr8:129267484-129267699;129263647-129263724;129281022-129281149;+	SE	-0.273	0.0286216
ENSMUSG00000035863	PALM	chr10:79816791-79816923;79815184-79815241;79819040-79819511;+	SE	-0.113	0
ENSMUSG00000039706	LDB2	chr5:44476492-44476635;44472131-44473512;44479098-44479244;-	SE	-0.106	0.0116014
ENSMUSG00000039801	CPLANE1	chr15:8242269-8242341;8233763-8233868;8243802-8243912;+	SE	0.112	0.00914588
ENSMUSG00000042213	ZFAND4	chr6:116328206-116328324;116315067-116315642;116329348-116329544;+	SE	-0.406	1.09785e-07
ENSMUSG00000052446	ZFP961	chr8:71966099-71966160;71951076-71951160;71967898-71968053;+	SE	-0.507	0.0118054
ENSMUSG00000112117	RMST	chr10:92162104-92162164;92136556-92136690;92164626-92164666;-	SE	-0.462	0.0383248
ENSMUSG00000020014	CFAP54	chr10:93031544-93031691;93029039-93029168;93032885-93032962;-	SE	0.721	4.11398e-05
ENSMUSG00000013523	BCAS1	chr2:170366363-170366528;170356247-170356313;170378722-170378929;-	SE	-0.215	1.61578e-10
ENSMUSG00000013523	BCAS1	chr2:170370449-170370491;170356247-170356313;170378722-170378929;-	SE	-0.115	1.53993e-07
ENSMUSG00000029095	ABLIM2	chr5:35831685-35831742;35828123-35828182;35833052-35833130;+	SE	-0.23	6.55052e-08
ENSMUSG00000029095	ABLIM2	chr5:35839789-35839822;35836947-35837097;35841280-35841401;+	SE	-0.687	0
ENSMUSG00000029095	ABLIM2	chr5:35843167-35843266;35841280-35841401;35848803-35848905;+	SE	0.153	2.23427e-05
ENSMUSG00000029095	ABLIM2	chr5:35874632-35874640;35866704-35866766;35874832-35874884;+	SE	0.151	0.00342022
ENSMUSG00000085039	GM15927	chr7:3634643-3635495;3633595-3633663;3643173-3643275;-	SE	-0.198	0.00282258
ENSMUSG00000038831	RALGPS1	chr2:33155287-33155339;33146569-33146653;33157771-33157929;-	SE	0.144	0.00393341
ENSMUSG00000020102	SLC16A7	chr10:125341780-125341850;125301956-125302081;125389286-125389465;-	SE	-0.16	0.00325099
ENSMUSG00000020102	SLC16A7	chr10:125377474-125377578;125301956-125302081;125389286-125389368;-	SE	-0.589	9.32432e-05
ENSMUSG00000025404	R3HDM2	chr10:127462187-127462283;127459466-127459575;127464981-127465013;+	SE	-0.103	0.00582552
ENSMUSG00000025404	R3HDM2	chr10:127462205-127462283;127459464-127459575;127464981-127465013;+	SE	-0.135	0.00158183
ENSMUSG00000025404	R3HDM2	chr10:127465130-127465184;127464981-127465013;127471767-127472000;+	SE	-0.224	7.63258e-06
ENSMUSG00000040396	ABHD13	chr8:9982863-9982970;9977706-9978019;9987384-9992155;+	SE	-0.398	0.000123584
ENSMUSG00000031511	ARHGEF7	chr8:11824504-11824681;11821959-11822049;11831492-11831592;+	SE	0.118	0.00382492
ENSMUSG00000065954	TACC1	chr8:25179270-25179306;25177933-25177994;25181822-25182930;-	SE	-0.486	0
ENSMUSG00000039620	TRMT9B	chr8:36510187-36510324;36505551-36505725;36511572-36511591;+	SE	0.12	0.000725894
ENSMUSG00000035725	PRKX	chrX:77764572-77764650;77764105-77764254;77765348-77765406;-	SE	0.138	0.00249312
ENSMUSG00000022636	ALCAM	chr16:52268789-52268828;52268160-52268499;52270646-52270779;-	SE	-0.154	8.96084e-05
ENSMUSG00000031629	CENPU	chr8:46569970-46570079;46568609-46568679;46572751-46572830;+	SE	0.719	4.31913e-08
ENSMUSG00000039375	WDR17	chr8:54703833-54703939;54696268-54696397;54724287-54724388;-	SE	0.202	0.000860726
ENSMUSG00000039375	WDR17	chr8:54881709-54881841;54703833-54703939;54886906-54886966;-	SE	-0.384	0.000846125
ENSMUSG00000085067	GM15631	chr6:105677063-105677197;105673063-105675285;105677501-105677581;-	SE	-0.126	0.000543514
ENSMUSG00000047030	SPATA2	chr2:167486431-167486492;167485354-167485593;167489168-167489368;-	SE	-0.55	0.00252475
ENSMUSG00000049044	RAPGEF4	chr2:72174422-72174476;72141152-72141172;72174801-72174908;+	SE	-0.129	5.63573e-05
ENSMUSG00000017978	CADPS2	chr6:23328782-23328902;23323279-23323435;23329019-23329161;-	SE	-0.337	8.05222e-12
ENSMUSG00000031860	PBX4	chr8:69864897-69865014;69859079-69859153;69866467-69866603;+	SE	-0.172	0.00278331
ENSMUSG00000004677	MYO9B	chr8:71336875-71336965;71334312-71334394;71338906-71339008;+	SE	0.59	0.000725894
ENSMUSG00000002393	NR2F6	chr8:71378388-71378527;71375751-71376273;71380990-71381090;-	SE	-0.221	1.87341e-05
ENSMUSG00000002393	NR2F6	chr8:71378388-71378556;71375818-71376273;71380990-71381177;-	SE	-0.227	2.04229e-05
ENSMUSG00000031813	MVB12A	chr8:71543956-71544123;71543386-71543483;71545223-71545350;+	SE	0.153	0.0181478
ENSMUSG00000066880	ZFP617	chr8:71929137-71929198;71928201-71928328;71932018-71932495;+	SE	-0.144	0.0329682
ENSMUSG00000006276	EPS15L1	chr8:72358312-72358445;72340998-72341524;72367903-72367986;-	SE	-0.239	0.00446658
ENSMUSG00000006276	EPS15L1	chr8:72358312-72358445;72345965-72346171;72367903-72367986;-	SE	-0.181	0.00886815
ENSMUSG00000042870	TOM1	chr8:75050189-75050268;75047992-75048077;75051507-75051657;+	SE	0.115	0.000240686
ENSMUSG00000042870	TOM1	chr8:75051507-75051657;75047992-75048077;75052149-75052181;+	SE	-0.245	0.0137644
ENSMUSG00000024958	GPR137	chr19:6940351-6940839;6940482-6940839;6939528-6939686;-	A5SS	-0.228	0.038554
ENSMUSG00000006850	TMCO6	chr18:36737456-36737579;36737456-36737572;36737668-36737852;+	A5SS	0.328	0.00109879
ENSMUSG00000024180	TMEM8	chr17:26120283-26120685;26120283-26120462;26121539-26121656;+	A5SS	-0.381	0.0103177
ENSMUSG00000073434	WDR90	chr17:25860654-25860817;25860708-25860817;25860371-25860542;-	A5SS	0.517	0.000968914
ENSMUSG00000067942	ZFP160	chr17:21011675-21011777;21011675-21011772;21020071-21020198;+	A5SS	0.11	0.0172531
ENSMUSG00000068284	USF3	chr16:44198903-44199167;44198903-44199021;44200613-44200678;+	A5SS	0.455	0.00707224
ENSMUSG00000005262	UFD1	chr16:18814829-18814962;18814829-18814936;18815328-18815361;+	A5SS	-0.135	0.0178619
ENSMUSG00000068663	CLEC16A	chr16:10595801-10596033;10595801-10595985;10611002-10611135;+	A5SS	-0.258	1.30305e-08
ENSMUSG00000022515	ANKS3	chr16:4947648-4948363;4948225-4948363;4947264-4947432;-	A5SS	-0.107	0.0109421
ENSMUSG00000023755	RHEBL1	chr15:98879764-98879844;98879776-98879844;98879404-98879487;-	A5SS	-0.206	0.00204037
ENSMUSG00000033228	SCAF11	chr15:96415728-96415947;96415776-96415947;96415031-96415151;-	A5SS	0.228	9.48905e-05
ENSMUSG00000022570	TSTA3	chr15:75926289-75926457;75926323-75926457;75926128-75926193;-	A5SS	0.153	0.0326937
ENSMUSG00000034730	ADGRB1	chr15:74584377-74584432;74584377-74584417;74586756-74587457;+	A5SS	0.216	7.52409e-12
ENSMUSG00000041846	PPP4R3A	chr12:101053428-101053584;101053467-101053584;101051530-101051662;-	A5SS	-0.285	5.02403e-08
ENSMUSG00000042350	AREL1	chr12:84941730-84941957;84941760-84941957;84940160-84940397;-	A5SS	-0.149	0.0145572
ENSMUSG00000057858	FAM204A	chr19:60226231-60226697;60226643-60226697;60221053-60221304;-	A5SS	0.136	0.0323487
ENSMUSG00000020598	NRCAM	chr12:44576603-44576789;44576603-44576780;44583666-44583792;+	A5SS	0.225	0.0475717
ENSMUSG00000079179	RAB10OS	chr12:3235525-3237412;3235525-3235929;3237590-3237660;+	A5SS	-0.233	0.0381184
ENSMUSG00000021696	ELOVL7	chr13:108267189-108267380;108267189-108267334;108270632-108270713;+	A5SS	-0.243	0.00765238
ENSMUSG00000060950	TRMT61A	chr12:111678104-111678300;111678104-111678161;111678602-111678962;+	A5SS	0.184	0.00603621
ENSMUSG00000024845	TMEM134	chr19:4127056-4127132;4127056-4127121;4127576-4127639;+	A5SS	0.351	0.000544859
ENSMUSG00000064043	TRERF1	chr17:47319351-47319678;47319351-47319618;47323277-47323662;+	A5SS	0.118	0.00678452
ENSMUSG00000020831	0610010K14RIK	chr11:70235996-70236211;70236023-70236211;70235207-70235464;-	A5SS	-0.302	0.03706
ENSMUSG00000025221	KCNIP2	chr19:45796278-45797186;45797090-45797186;45795579-45795704;-	A5SS	-0.358	0.00115436
ENSMUSG00000020472	ZKSCAN17	chr11:59503383-59503810;59503676-59503810;59502919-59503100;-	A5SS	-0.169	0.0146501
ENSMUSG00000032480	DHX30	chr9:110115035-110115582;110115490-110115582;110112970-110113090;-	A5SS	0.24	0.0113305
ENSMUSG00000034684	SEMA3F	chr9:107689649-107689779;107689685-107689779;107688229-107688349;-	A5SS	-0.224	0.023758
ENSMUSG00000032413	RASA2	chr9:96566015-96568487;96568363-96568487;96560697-96560781;-	A5SS	-0.42	0.000682971
ENSMUSG00000075595	ZFP652	chr11:95748999-95750147;95748999-95749607;95752874-95753022;+	A5SS	-0.312	5.38821e-06
ENSMUSG00000090626	TEX9	chr9:72479923-72480775;72480596-72480775;72478339-72478422;-	A5SS	0.379	0.0169048
ENSMUSG00000022864	D16ERTD472E	chr16:78576190-78576657;78576390-78576657;78575920-78576054;-	A5SS	-0.21	0.0368974
ENSMUSG00000032316	CLK3	chr9:57758626-57761040;57760823-57761040;57758283-57758350;-	A5SS	0.202	0.00193021
ENSMUSG00000032030	CUL5	chr9:53642517-53642826;53642680-53642826;53634971-53635065;-	A5SS	-0.13	0.0424381
ENSMUSG00000059412	FXYD2	chr9:45408299-45409549;45408299-45408374;45409702-45409733;+	A5SS	0.322	0.00140474
ENSMUSG00000040785	TTC3	chr16:94370766-94370971;94370766-94370861;94383911-94384066;+	A5SS	0.113	0.0234948
ENSMUSG00000003848	NOB1	chr8:107424737-107424870;107424751-107424870;107421481-107421612;-	A5SS	-0.112	0.00705552
ENSMUSG00000033342	PLPPR5	chr3:117671899-117672034;117671899-117672019;117686615-117689507;+	A5SS	0.115	0.0322299
ENSMUSG00000027849	SYT6	chr3:103575377-103575606;103575377-103575540;103585341-103585690;+	A5SS	-0.165	0.00700678
ENSMUSG00000038354	ANKRD35	chr3:96678132-96678267;96678132-96678263;96679179-96679268;+	A5SS	0.134	0.04552
ENSMUSG00000027506	TPD52	chr3:9003279-9003434;9003287-9003434;8953683-8953799;-	A5SS	0.396	0.0212331
ENSMUSG00000021820	CAMK2G	chr14:20764860-20765479;20765395-20765479;20764145-20764268;-	A5SS	-0.121	0.0219767
ENSMUSG00000058407	TXNDC9	chr1:37993991-37995841;37995632-37995841;37990202-37990457;-	A5SS	0.128	0.00382141
ENSMUSG00000025646	ATRIP	chr9:109065127-109065799;109065212-109065799;109061531-109061668;-	A5SS	0.145	2.45037e-05
ENSMUSG00000030815	PHKG2	chr7:127577534-127577710;127577534-127577688;127579666-127579732;+	A5SS	-0.346	0.000326744
ENSMUSG00000030815	PHKG2	chr7:127577534-127578029;127577534-127577688;127579666-127579732;+	A5SS	-0.112	0.00168429
ENSMUSG00000022098	BMP1	chr14:70488469-70490200;70490019-70490200;70486146-70486930;-	A5SS	0.528	0.00740772
ENSMUSG00000031109	ENOX2	chrX:49286844-49286904;49286855-49286904;49168640-49168784;-	A5SS	0.283	0.0112552
ENSMUSG00000036641	CCDC148	chr2:59017515-59017637;59017543-59017637;59009081-59009185;-	A5SS	-0.267	0.0104262
ENSMUSG00000021235	COQ6	chr12:84370255-84370386;84370255-84370354;84370923-84371031;+	A5SS	-0.144	0.0163167
ENSMUSG00000044816	D630023F18RIK	chr1:65121338-65121438;65121356-65121438;65119538-65119621;-	A5SS	0.174	0.000236205
ENSMUSG00000021767	KAT6B	chr14:21624832-21625761;21624832-21625215;21626718-21626840;+	A5SS	-0.127	0.0174904
ENSMUSG00000021288	KLC1	chr12:111789324-111789486;111789324-111789459;111793648-111793699;+	A5SS	-0.279	0
ENSMUSG00000021288	KLC1	chr12:111789324-111789486;111789324-111789459;111795547-111795678;+	A5SS	-0.24	2.98737e-08
ENSMUSG00000021288	KLC1	chr12:111789324-111789486;111789324-111789459;111806007-111806074;+	A5SS	-0.173	2.09005e-09
ENSMUSG00000037376	TRMT6	chr2:132810086-132810289;132810205-132810289;132809828-132809953;-	A5SS	0.143	0.0286367
ENSMUSG00000029166	MAPRE3	chr5:30863203-30863405;30863203-30863360;30864573-30864728;+	A5SS	-0.474	0
ENSMUSG00000026987	BAZ2B	chr2:59907438-59907749;59907543-59907749;59906915-59907051;-	A5SS	-0.501	8.57095e-10
ENSMUSG00000022788	FGD4	chr16:16503985-16504216;16504096-16504216;16490422-16490606;-	A5SS	0.111	0.0238334
ENSMUSG00000040124	GORAB	chr1:163396807-163397169;163396811-163397169;163394590-163394692;-	A5SS	-0.164	0.0145572
ENSMUSG00000028453	FANCG	chr4:43006983-43007403;43007267-43007403;43006749-43006896;-	A5SS	0.257	0.0227471
ENSMUSG00000038777	SEMA6C	chr3:95160493-95160712;95160493-95160698;95164338-95164513;+	A5SS	-0.575	3.10277e-06
ENSMUSG00000039308	NDST2	chr14:20724710-20724820;20724747-20724820;20724460-20724563;-	A5SS	0.141	0.0368974
ENSMUSG00000040721	ZFHX2	chr14:55070108-55070197;55070138-55070197;55068107-55068308;-	A5SS	-0.206	0.0208595
ENSMUSG00000049658	BDP1	chr13:100049635-100050029;100049859-100050029;100046725-100046839;-	A5SS	0.17	0.0309226
ENSMUSG00000030428	TTYH1	chr7:4122476-4122651;4122476-4122647;4124619-4124731;+	A5SS	-0.198	0.0112302
ENSMUSG00000026313	HDAC4	chr1:91968337-91968458;91968352-91968458;91964779-91964826;-	A5SS	-0.283	0.012067
ENSMUSG00000038094	ATP13A4	chr16:29415782-29415879;29415810-29415879;29413728-29413801;-	A5SS	0.122	0.0073195
ENSMUSG00000026439	RBBP5	chr1:132484745-132484918;132484745-132484801;132489587-132489728;+	A5SS	-0.162	0.0272184
ENSMUSG00000053332	GAS5	chr1:161036207-161036579;161036207-161036244;161036819-161036852;+	A5SS	-0.115	0.000259097
ENSMUSG00000036053	FMNL2	chr2:53130411-53130505;53130411-53130458;53131839-53133804;+	A5SS	0.315	0.000247527
ENSMUSG00000028468	RGP1	chr4:43579374-43579509;43579374-43579424;43579886-43580023;+	A5SS	0.231	6.92758e-07
ENSMUSG00000044783	HJURP	chr1:88275027-88275097;88275041-88275097;88267947-88268026;-	A5SS	-0.43	0.0148062
ENSMUSG00000026825	DNM1	chr2:32312683-32312925;32312709-32312925;32312126-32312342;-	A5SS	0.153	6.67623e-10
ENSMUSG00000037363	LETM2	chr8:25593718-25594166;25593750-25594166;25592451-25592595;-	A5SS	0.156	0.004348
ENSMUSG00000032525	NKTR	chr9:121738387-121740075;121738387-121738415;121741121-121741151;+	A5SS	0.388	4.092e-05
ENSMUSG00000036893	EHMT1	chr2:24886996-24887069;24887002-24887069;24884145-24884702;-	A5SS	-0.107	0.0148062
ENSMUSG00000057182	SCN3A	chr2:65508314-65508662;65508448-65508662;65507146-65507279;-	A5SS	-0.426	0.0254239
ENSMUSG00000057182	SCN3A	chr2:65508448-65508662;65508461-65508662;65507146-65507279;-	A5SS	0.22	0.00241362
ENSMUSG00000041654	SLC39A11	chr11:113463950-113464095;113463971-113464095;113369727-113369898;-	A5SS	0.513	1.19556e-10
ENSMUSG00000031939	TAF1D	chr9:15315382-15315476;15315382-15315440;15316888-15316970;+	A5SS	0.175	0.0388873
ENSMUSG00000079109	PMS2	chr5:143925220-143926073;143925220-143925501;143928098-143928266;+	A5SS	0.204	0.000129625
ENSMUSG00000063506	ARHGAP22	chr14:33364392-33364525;33364392-33364514;33366569-33367443;+	A5SS	0.133	0.0479879
ENSMUSG00000073705	CENPS	chr4:149132258-149132382;149132277-149132382;149131638-149131672;-	A5SS	0.187	0.00212709
ENSMUSG00000029055	PLCH2	chr4:154986214-154987016;154986718-154987016;154985365-154985392;-	A5SS	-0.434	0
ENSMUSG00000041936	AGRN	chr4:156167776-156168569;156168545-156168569;156167281-156167506;-	A5SS	0.579	2.15855e-13
ENSMUSG00000057541	PUS7	chr5:23748682-23748843;23748755-23748843;23747793-23747920;-	A5SS	-0.13	0.000761814
ENSMUSG00000021179	NRDE2	chr12:100151210-100151334;100151225-100151334;100149816-100150050;-	A5SS	0.204	0.0185405
ENSMUSG00000098950	GM28036	chr2:156096417-156098372;156098229-156098372;156079338-156079464;-	A5SS	0.103	0.000761814
ENSMUSG00000098950	GM28036	chr2:156098184-156098372;156098229-156098372;156079338-156079464;-	A5SS	0.231	9.5897e-05
ENSMUSG00000068748	PTPRZ1	chr6:22999199-23002746;22999199-23000199;23007273-23007418;+	A5SS	0.146	0
ENSMUSG00000029916	AGK	chr6:40352352-40354807;40352352-40352432;40355013-40355093;+	A5SS	-0.575	2.62893e-06
ENSMUSG00000004561	METTL17	chr14:51889146-51889397;51889146-51889217;51889527-51889635;+	A5SS	0.26	0.0160212
ENSMUSG00000019518	AP4M1	chr5:138172348-138172479;138172348-138172437;138172786-138172893;+	A5SS	-0.121	0.00700851
ENSMUSG00000036980	TAF6	chr5:138186961-138187226;138187169-138187226;138184331-138184547;-	A5SS	-0.197	0.000478072
ENSMUSG00000070420	ZSCAN25	chr5:145283351-145283784;145283351-145283780;145286307-145286509;+	A5SS	-0.285	0.0265643
ENSMUSG00000024163	MAPK8IP3	chr17:24917994-24918136;24918087-24918136;24914458-24914705;-	A5SS	-0.17	0.00354769
ENSMUSG00000036054	SUGP2	chr8:70260468-70261317;70260468-70260589;70262870-70263105;+	A5SS	0.103	0.000190395
ENSMUSG00000047767	ATG16L2	chr7:101291714-101291999;101291878-101291999;101291486-101291592;-	A5SS	0.174	0.0368974
ENSMUSG00000029687	EZH2	chr6:47551716-47551761;47551731-47551761;47547344-47547436;-	A5SS	0.219	0.00202146
ENSMUSG00000029687	EZH2	chr6:47576535-47576664;47576562-47576664;47558177-47558294;-	A5SS	-0.598	4.4754e-09
ENSMUSG00000070044	FAM149A	chr8:45342381-45342514;45342390-45342514;45341155-45341284;-	A5SS	0.111	0.00204037
ENSMUSG00000020196	CABIN1	chr10:75713452-75713631;75713539-75713631;75699912-75700095;-	A5SS	-0.355	0.000761814
ENSMUSG00000013736	TRNT1	chr6:106769165-106769256;106769165-106769191;106769829-106770003;+	A5SS	-0.354	0.00700678
ENSMUSG00000030271	OGG1	chr6:113328364-113328612;113328364-113328479;113329335-113329408;+	A5SS	-0.233	0.0171324
ENSMUSG00000030852	TACC2	chr7:130734948-130735228;130734948-130735150;130739811-130739873;+	A5SS	-0.197	7.04833e-14
ENSMUSG00000030852	TACC2	chr7:130734948-130735243;130734948-130735150;130739811-130739873;+	A5SS	-0.126	3.75095e-10
ENSMUSG00000030852	TACC2	chr7:130734948-130735243;130734948-130735228;130739811-130739873;+	A5SS	-0.102	0.0196996
ENSMUSG00000045962	WNK1	chr6:119932668-119932761;119932689-119932761;119929832-119929867;-	A5SS	-0.274	9.78865e-05
ENSMUSG00000085385	SNHG17	chr2:158360458-158360599;158360526-158360599;158359181-158359432;-	A5SS	-0.397	0.000473319
ENSMUSG00000058298	MCM9	chr10:53547402-53547606;53547514-53547606;53541536-53541619;-	A5SS	0.253	0.00651969
ENSMUSG00000115149	9330188P03RIK	chr14:105592691-105593120;105592691-105592972;105593580-105593907;+	A5SS	-0.215	0.0068264
ENSMUSG00000115149	9330188P03RIK	chr14:105592691-105593299;105592691-105592972;105593580-105593907;+	A5SS	-0.159	0.0174904
ENSMUSG00000029650	SLC46A3	chr5:147894480-147894815;147894708-147894815;147893832-147894045;-	A5SS	0.262	0.00572797
ENSMUSG00000003269	CYTH2	chr7:45810122-45810238;45810126-45810238;45808372-45808449;-	A5SS	0.392	4.25657e-05
ENSMUSG00000024477	PGGT1B	chr18:46274585-46274708;46274589-46274708;46262889-46262957;-	A5SS	-0.21	0.000626492
ENSMUSG00000025377	TEPSIN	chr11:120096564-120096674;120096580-120096674;120095803-120095871;-	A5SS	0.103	0.0238014
ENSMUSG00000038013	WIPF2	chr11:98863637-98863902;98863637-98863679;98884973-98885104;+	A5SS	-0.113	0.0248677
ENSMUSG00000030098	GRIP2	chr6:91787183-91787329;91787208-91787329;91786466-91786553;-	A5SS	0.169	0.000736092
ENSMUSG00000028047	THBS3	chr3:89225251-89225424;89225251-89225276;89226303-89226443;+	A5SS	-0.195	0.000289132
ENSMUSG00000031381	PIGA	chrX:164422583-164422986;164422583-164422664;164427931-164428064;+	A5SS	-0.147	0.023513
ENSMUSG00000031381	PIGA	chrX:164422583-164423363;164422583-164422664;164427931-164428064;+	A5SS	-0.132	0.0368974
ENSMUSG00000031381	PIGA	chrX:164422583-164423672;164422583-164422664;164427931-164428064;+	A5SS	-0.131	0.021323
ENSMUSG00000031381	PIGA	chrX:164422583-164423363;164422583-164422986;164427931-164428064;+	A5SS	0.296	0.00223361
ENSMUSG00000031381	PIGA	chrX:164422583-164423672;164422583-164422986;164427931-164428064;+	A5SS	0.382	0.00204037
ENSMUSG00000031381	PIGA	chrX:164422583-164423672;164422583-164423363;164427931-164428064;+	A5SS	0.176	0.01415
ENSMUSG00000004996	MRI1	chr8:84256243-84256419;84256307-84256419;84254175-84254352;-	A5SS	0.108	0.00822787
ENSMUSG00000029478	NCOR2	chr5:125019818-125020046;125019959-125020046;125018810-125018990;-	A5SS	0.138	9.88151e-09
ENSMUSG00000019854	REPS1	chr10:18093778-18093903;18093778-18093840;18094409-18094572;+	A5SS	0.323	7.12664e-13
ENSMUSG00000024097	SRSF7	chr17:80204121-80204232;80204130-80204232;80202690-80202744;-	A5SS	-0.161	0.0309226
ENSMUSG00000020079	SUPV3L1	chr10:62443378-62443563;62443394-62443563;62441134-62441246;-	A5SS	0.139	0.0212331
ENSMUSG00000008892	VDAC3	chr8:22587549-22587602;22587552-22587602;22583583-22583736;-	A5SS	0.876	0
ENSMUSG00000063626	UNC5D	chr8:28683102-28683252;28683162-28683252;28675274-28675439;-	A5SS	0.161	0.0169048
ENSMUSG00000025006	SORBS1	chr19:40299462-40299653;40299462-40299521;40300242-40300302;-	A3SS	-0.431	6.87448e-07
ENSMUSG00000036452	ARHGAP26	chr18:39357552-39357828;39357737-39357828;39306701-39306852;+	A3SS	0.173	0.00315868
ENSMUSG00000024180	TMEM8	chr17:26119032-26119535;26119398-26119535;26118861-26118952;+	A3SS	-0.154	0.00824041
ENSMUSG00000023904	HCFC1R1	chr17:23674534-23674675;23674546-23674675;23673968-23674068;+	A3SS	0.642	1.50978e-07
ENSMUSG00000014767	TBP	chr17:15502961-15503128;15502964-15503128;15501153-15501202;+	A3SS	0.136	0.0248205
ENSMUSG00000061751	KALRN	chr16:34220055-34220274;34220055-34220247;34227026-34227146;-	A3SS	0.265	9.12841e-13
ENSMUSG00000071669	SNX29	chr16:11420700-11420783;11420703-11420783;11418822-11418898;+	A3SS	-0.125	0.00919248
ENSMUSG00000023051	TARBP2	chr15:102521120-102521213;102521137-102521213;102520474-102520577;+	A3SS	0.172	0.000436331
ENSMUSG00000022469	RAPGEF3	chr15:97748582-97749546;97748582-97748670;97749650-97749741;-	A3SS	0.185	0.00140736
ENSMUSG00000036158	PRICKLE1	chr15:93512449-93512636;93512449-93512633;93595693-93595891;-	A3SS	0.256	0.000283127
ENSMUSG00000022555	DGAT1	chr15:76504485-76504593;76504485-76504571;76504665-76504706;-	A3SS	0.114	0.0439274
ENSMUSG00000051166	EML5	chr12:98798790-98798948;98798790-98798929;98800902-98801111;-	A3SS	0.118	0.027322
ENSMUSG00000012609	TTLL5	chr12:85939325-85939510;85939328-85939510;85933281-85933674;+	A3SS	0.117	0.0423952
ENSMUSG00000021010	NPAS3	chr12:53640453-53640536;53640459-53640536;53501033-53501278;+	A3SS	-0.454	0.043614
ENSMUSG00000034675	DBN1	chr13:55476145-55476773;55476145-55476316;55477550-55477680;-	A3SS	-0.328	5.15025e-08
ENSMUSG00000021417	ECI2	chr13:34993067-34993230;34993067-34993220;35027008-35027094;-	A3SS	-0.235	9.48761e-05
ENSMUSG00000041215	YEATS2	chr16:20193158-20193266;20193161-20193266;20190385-20190489;+	A3SS	0.192	0.00925613
ENSMUSG00000050312	NSUN3	chr16:62776287-62776631;62776287-62776383;62785787-62785897;-	A3SS	-0.391	0.000833702
ENSMUSG00000018433	NOL11	chr11:107173209-107173461;107173209-107173401;107173603-107173729;-	A3SS	0.11	0.000862949
ENSMUSG00000020914	TOP2A	chr11:98995243-98995378;98995243-98995375;98995680-98995724;-	A3SS	-0.669	0.000862949
ENSMUSG00000020865	ABCC3	chr11:94359828-94359943;94359828-94359940;94361171-94361349;-	A3SS	-0.12	0.0474009
ENSMUSG00000020807	4933427D14RIK	chr11:72169780-72169859;72169780-72169843;72175202-72175292;-	A3SS	-0.157	0.00581515
ENSMUSG00000046207	PIK3R6	chr11:68539849-68540009;68539898-68540009;68536103-68536226;+	A3SS	0.42	0.00210448
ENSMUSG00000010086	RNF112	chr11:61452627-61452947;61452627-61452913;61453427-61453496;-	A3SS	0.225	0.000240497
ENSMUSG00000036819	JMJD4	chr11:59453791-59454059;59453827-59454059;59453510-59453645;+	A3SS	0.3	7.31602e-07
ENSMUSG00000049321	ZFP2	chr11:50910435-50910528;50910435-50910525;50910705-50910876;-	A3SS	-0.241	1.68241e-05
ENSMUSG00000046311	ZFP62	chr11:49214525-49214654;49214554-49214654;49213589-49213642;+	A3SS	-0.537	0.0325558
ENSMUSG00000053519	KCNIP1	chr11:33645502-33645815;33645502-33645627;33680462-33680571;-	A3SS	0.394	0.000153481
ENSMUSG00000035021	BAZ1A	chr12:54927563-54927710;54927563-54927624;54929526-54929665;-	A3SS	-0.416	0.00765169
ENSMUSG00000035021	BAZ1A	chr12:54927563-54927713;54927563-54927624;54929526-54929665;-	A3SS	-0.51	0.00259118
ENSMUSG00000006676	USP19	chr9:108493560-108493863;108493563-108493863;108493349-108493483;+	A3SS	0.128	0.0305791
ENSMUSG00000032336	NPTN	chr9:58650496-58650518;58650508-58650518;58643528-58643802;+	A3SS	0.156	0
ENSMUSG00000035597	PRPF39	chr12:65055614-65055764;65055637-65055764;65055155-65055320;+	A3SS	0.168	0.00499799
ENSMUSG00000035597	PRPF39	chr12:65055614-65055764;65055637-65055764;65055433-65055533;+	A3SS	0.351	0.00478603
ENSMUSG00000032323	CYP11A1	chr9:58018193-58019496;58019292-58019496;58016273-58016429;+	A3SS	-0.496	0.000115396
ENSMUSG00000038425	POLI	chr18:70525375-70525528;70525375-70525459;70526556-70526721;-	A3SS	0.19	0.00580372
ENSMUSG00000053411	CBX7	chr15:79918752-79918927;79918752-79918825;79921371-79921438;-	A3SS	0.139	0.00254766
ENSMUSG00000053411	CBX7	chr15:79918752-79919104;79918752-79918927;79921371-79921438;-	A3SS	-0.374	0.000434873
ENSMUSG00000021792	PRXL2A	chr14:41004040-41004220;41004040-41004203;41008198-41008266;-	A3SS	-0.151	0.00127266
ENSMUSG00000041408	WAPL	chr14:34694986-34695105;34695004-34695105;34691681-34692734;+	A3SS	0.113	0.0038147
ENSMUSG00000042757	TMEM108	chr9:103609710-103609796;103609710-103609792;103692718-103692807;-	A3SS	0.246	0.00830805
ENSMUSG00000071064	ZFP827	chr8:79178889-79179079;79178907-79179079;79175832-79175970;+	A3SS	-0.172	0.0326641
ENSMUSG00000028688	TOE1	chr4:116805131-116805400;116805131-116805294;116805485-116805745;-	A3SS	0.176	0.0139146
ENSMUSG00000034610	TUT4	chr4:108549225-108549413;108549240-108549413;108548054-108548170;+	A3SS	0.222	0.0180059
ENSMUSG00000040675	MTHFD1L	chr10:4155541-4156111;4155649-4156111;4148008-4148126;+	A3SS	-0.181	0.0248205
ENSMUSG00000020654	ADCY3	chr12:4208576-4208661;4208579-4208661;4206912-4206978;+	A3SS	-0.218	0.0145914
ENSMUSG00000054256	MSI1	chr5:115450786-115450974;115450819-115450974;115450214-115450283;+	A3SS	0.235	0.0175988
ENSMUSG00000031171	FTSJ1	chrX:8245551-8245655;8245551-8245649;8246335-8246419;-	A3SS	-0.109	0.00204937
ENSMUSG00000027247	ARHGAP1	chr2:91654045-91654207;91654072-91654207;91651763-91651823;+	A3SS	0.113	0.0328585
ENSMUSG00000054752	FSD1L	chr4:53693983-53694084;53693986-53694084;53686387-53686517;+	A3SS	0.238	6.56811e-05
ENSMUSG00000002032	TMEM25	chr9:44798663-44798760;44798663-44798757;44799029-44799206;-	A3SS	0.488	0.0237123
ENSMUSG00000039205	CIZ1	chr2:32370031-32370125;32370046-32370125;32367302-32367532;+	A3SS	0.186	0.00364596
ENSMUSG00000040856	DLK1	chr12:109460045-109463336;109460117-109463336;109459606-109459892;+	A3SS	-0.193	0.0139146
ENSMUSG00000037475	THOC2	chrX:41812458-41812575;41812458-41812494;41813229-41813715;-	A3SS	0.316	0.0192639
ENSMUSG00000115529	9630013A20RIK	chr14:84472212-84472340;84472212-84472242;84475888-84476039;-	A3SS	-0.154	0.0325421
ENSMUSG00000115529	9630013A20RIK	chr14:84472212-84472704;84472212-84472242;84475888-84476039;-	A3SS	-0.221	0.00999191
ENSMUSG00000042520	UBAP2L	chr3:90002278-90002476;90002278-90002473;90003244-90003312;-	A3SS	-0.105	0.00668318
ENSMUSG00000028064	SEMA4A	chr3:88451344-88451497;88451344-88451467;88451687-88451786;-	A3SS	0.395	0.00016172
ENSMUSG00000024887	ASAH2	chr19:32061286-32061460;32061286-32061402;32101549-32101627;-	A3SS	-0.114	0.0337659
ENSMUSG00000085517	GM12963	chr4:130027966-130028346;130027966-130028155;130037812-130037882;-	A3SS	-0.515	0.00276913
ENSMUSG00000034771	TLE2	chr10:81577628-81577691;81577688-81577691;81576597-81576642;+	A3SS	-0.317	0.000277963
ENSMUSG00000027709	MCCC1	chr3:35964326-35964480;35964326-35964464;35968423-35968473;-	A3SS	0.188	0.00111641
ENSMUSG00000027615	HPS3	chr3:20030313-20030805;20030313-20030409;20035048-20035302;-	A3SS	0.219	0.000327153
ENSMUSG00000026171	RNF25	chr1:74595208-74595301;74595208-74595298;74595630-74595768;-	A3SS	0.133	0.0265297
ENSMUSG00000031283	CHRDL1	chrX:143327921-143328067;143327921-143328064;143365896-143365990;-	A3SS	-0.187	0.00277592
ENSMUSG00000031342	GPM6B	chrX:166385390-166388988;166386951-166388988;166383934-166384000;+	A3SS	-0.394	0
ENSMUSG00000005506	CELF1	chr2:91006619-91006695;91006631-91006695;91004700-91004862;+	A3SS	-0.124	4.02783e-05
ENSMUSG00000027550	LRRCC1	chr3:14551171-14551527;14551387-14551527;14550250-14550455;+	A3SS	-0.295	0.000463503
ENSMUSG00000061689	DLGAP4	chr2:156748022-156748420;156748331-156748420;156745834-156746196;+	A3SS	-0.119	0.0106122
ENSMUSG00000025261	HUWE1	chrX:151806271-151806407;151806275-151806407;151804445-151804540;+	A3SS	0.532	0.0092194
ENSMUSG00000028546	ELAVL4	chr4:110203736-110206701;110203736-110206659;110211425-110211651;-	A3SS	0.215	0.00169062
ENSMUSG00000040842	SZRD1	chr4:141118526-141118781;141118526-141118778;141120323-141120373;-	A3SS	0.137	0.0269068
ENSMUSG00000027674	PEX5L	chr3:33005919-33006046;33005919-33006043;33014964-33015076;-	A3SS	-0.271	0.00315868
ENSMUSG00000022098	BMP1	chr14:70486146-70486930;70486146-70486272;70490019-70490200;-	A3SS	-0.224	9.26009e-05
ENSMUSG00000015217	HMGB3	chrX:71558052-71558207;71558056-71558207;71556945-71557108;+	A3SS	0.2	0.0328531
ENSMUSG00000096929	A330023F24RIK	chr1:195018547-195018940;195018600-195018940;194976384-194976457;+	A3SS	0.636	0.000402136
ENSMUSG00000021235	COQ6	chr12:84368142-84368709;84368585-84368709;84366884-84367019;+	A3SS	0.217	0.000289568
ENSMUSG00000029625	CPSF4	chr5:145178757-145178928;145178832-145178928;145177229-145177302;+	A3SS	0.175	0.0169541
ENSMUSG00000036622	ATP13A2	chr4:141006678-141006848;141006752-141006848;141006351-141006503;+	A3SS	-0.129	0.0179572
ENSMUSG00000026096	OSGEPL1	chr1:53317901-53318289;53317906-53318289;53314855-53315099;+	A3SS	0.105	0.0135946
ENSMUSG00000038147	CD84	chr1:171884584-171884679;171884587-171884679;171873304-171873439;+	A3SS	0.33	0.0132208
ENSMUSG00000062729	PPOX	chr1:171280139-171280288;171280139-171280255;171280387-171280522;-	A3SS	-0.206	0.00833762
ENSMUSG00000035486	PLK5	chr10:80358774-80358916;80358786-80358916;80358241-80358358;+	A3SS	0.198	0.0489483
ENSMUSG00000053819	CAMK2D	chr3:126770784-126771846;126771773-126771846;126767513-126767579;+	A3SS	-0.285	0.000481802
ENSMUSG00000028637	CCDC30	chr4:119352245-119352702;119352245-119352652;119353069-119353224;-	A3SS	0.472	0.00668318
ENSMUSG00000028184	ADGRL2	chr3:148820972-148821054;148820972-148821025;148821279-148821408;-	A3SS	-0.309	0.00709349
ENSMUSG00000028184	ADGRL2	chr3:148852566-148852860;148852566-148852662;148858732-148859533;-	A3SS	0.117	0.000214945
ENSMUSG00000031278	ACSL4	chrX:142351378-142351618;142351378-142351615;142360386-142360436;-	A3SS	-0.469	0.012188
ENSMUSG00000030166	RAD52	chr6:119922471-119922823;119922474-119922823;119920806-119921028;+	A3SS	-0.19	0.00955555
ENSMUSG00000068735	TRP53I11	chr2:93197461-93197748;93197608-93197748;93196896-93196978;+	A3SS	-0.153	0.0300362
ENSMUSG00000042185	NFRKB	chr9:31396793-31397137;31397035-31397137;31396322-31396497;+	A3SS	-0.33	0.029955
ENSMUSG00000042185	NFRKB	chr9:31396999-31397137;31397035-31397137;31396322-31396497;+	A3SS	-0.442	0.00673593
ENSMUSG00000026193	FN1	chr1:71597280-71597747;71597280-71597672;71598373-71598463;-	A3SS	0.124	0.0258507
ENSMUSG00000026632	TATDN3	chr1:191049281-191049362;191049281-191049359;191052859-191052972;-	A3SS	0.374	2.61634e-05
ENSMUSG00000039579	GRIN3A	chr4:49661610-49665625;49661610-49665565;49670023-49670100;-	A3SS	-0.165	0.00325199
ENSMUSG00000037266	RSRP1	chr4:134926025-134926818;134926734-134926818;134925292-134925432;+	A3SS	0.105	0.0302431
ENSMUSG00000037339	FAM53A	chr5:33600355-33608227;33600355-33600880;33610431-33610486;-	A3SS	0.19	0.0280527
ENSMUSG00000038685	RTEL1	chr2:181355309-181355552;181355327-181355552;181355008-181355125;+	A3SS	0.379	0.00581515
ENSMUSG00000016181	UTP25	chr1:193113756-193114002;193113756-193113980;193114604-193114717;-	A3SS	0.138	0.0421187
ENSMUSG00000032826	ANK2	chr3:126976844-126976947;126976844-126976932;126979255-126979267;-	A3SS	0.563	1.91697e-11
ENSMUSG00000005804	BLOC1S6	chr2:122744125-122744213;122744129-122744213;122742588-122742730;+	A3SS	-0.151	0.0496702
ENSMUSG00000086968	4933431E20RIK	chr3:107894050-107894228;107894050-107894208;107894588-107895773;-	A3SS	-0.148	0.000557823
ENSMUSG00000026017	CARF	chr1:60109221-60109449;60109326-60109449;60108082-60108200;+	A3SS	0.33	0.0398664
ENSMUSG00000026798	COQ4	chr2:29795380-29795510;29795383-29795510;29790456-29790559;+	A3SS	0.15	0.000345899
ENSMUSG00000042156	DZIP1	chr14:118909433-118909571;118909433-118909568;118911341-118911503;-	A3SS	-0.109	0.029955
ENSMUSG00000025932	EYA1	chr1:14274064-14274207;14274064-14274143;14274533-14274603;-	A3SS	-0.208	0.0197882
ENSMUSG00000025932	EYA1	chr1:14274064-14274210;14274064-14274143;14274533-14274603;-	A3SS	-0.25	0.0106122
ENSMUSG00000035864	SYT1	chr10:108636550-108636673;108636550-108636664;108642213-108642398;-	A3SS	0.311	0
ENSMUSG00000033767	TMEM131L	chr3:83913263-83913388;83913263-83913385;83919450-83919599;-	A3SS	-0.229	0.0237123
ENSMUSG00000024299	ADAMTS10	chr17:33549479-33549609;33549483-33549609;33549258-33549385;+	A3SS	0.331	0.00508125
ENSMUSG00000026825	DNM1	chr2:32308470-32309637;32308470-32309064;32312126-32312342;-	A3SS	0.224	0
ENSMUSG00000026825	DNM1	chr2:32308470-32310487;32308470-32309064;32312126-32312342;-	A3SS	0.277	0
ENSMUSG00000026825	DNM1	chr2:32308470-32310487;32308470-32309637;32312126-32312342;-	A3SS	0.103	7.31602e-07
ENSMUSG00000000600	KRIT1	chr5:3806418-3806568;3806464-3806568;3803183-3803483;+	A3SS	0.265	0.00581515
ENSMUSG00000020262	ADARB1	chr10:77321648-77322630;77321648-77322583;77325865-77325940;-	A3SS	-0.142	0.010038
ENSMUSG00000034903	COBLL1	chr2:65097632-65099392;65097632-65099389;65102068-65102166;-	A3SS	-0.259	0.00211132
ENSMUSG00000037761	ACTR5	chr2:158636007-158636147;158636026-158636147;158635306-158635426;+	A3SS	0.27	0.00809238
ENSMUSG00000021765	FST	chr13:114454279-114454510;114454279-114454507;114455120-114455345;-	A3SS	0.301	0.0308964
ENSMUSG00000097451	RIAN	chr12:109634193-109634354;109634275-109634354;109627148-109627153;+	A3SS	0.179	0.0192639
ENSMUSG00000068114	CCDC134	chr15:82131716-82131829;82131744-82131829;82131423-82131545;+	A3SS	0.218	0.000703818
ENSMUSG00000020773	TRIM47	chr11:116106931-116107006;116106931-116107003;116107423-116107622;-	A3SS	-0.38	0.000229667
ENSMUSG00000071176	ARHGEF10	chr8:14934769-14934846;14934772-14934846;14932356-14932420;+	A3SS	-0.12	0.0186257
ENSMUSG00000026959	GRIN1	chr2:25291180-25292484;25291180-25292128;25294437-25294548;-	A3SS	0.113	0.00251752
ENSMUSG00000026959	GRIN1	chr2:25291180-25292484;25291180-25292128;25295791-25295937;-	A3SS	0.106	0.0163921
ENSMUSG00000039410	PRDM16	chr4:154367177-154367315;154367177-154367312;154476638-154476686;-	A3SS	0.623	0.000211115
ENSMUSG00000067825	PEX26	chr6:121193511-121196185;121193514-121196185;121190100-121190247;+	A3SS	0.326	0.0121584
ENSMUSG00000031386	HCFC1	chrX:73947190-73947517;73947190-73947514;73947841-73948286;-	A3SS	-0.192	0.0173341
ENSMUSG00000061393	ACVR2B	chr9:119428200-119428568;119428224-119428568;119427966-119428076;+	A3SS	0.216	0.00694872
ENSMUSG00000078495	ZFP984	chr4:147761220-147761325;147761220-147761278;147795657-147795724;-	A3SS	0.487	0.0496702
ENSMUSG00000028975	PEX14	chr4:148967523-148970635;148967523-148967626;148984036-148984165;-	A3SS	-0.447	6.75243e-05
ENSMUSG00000078350	SMIM1	chr4:154023687-154023887;154023687-154023817;154025503-154025621;-	A3SS	0.31	0.00809238
ENSMUSG00000078350	SMIM1	chr4:154023687-154023891;154023687-154023817;154025503-154025621;-	A3SS	0.277	0.00111641
ENSMUSG00000041936	AGRN	chr4:156167776-156168569;156167776-156167809;156168732-156168820;-	A3SS	-0.36	0.000773491
ENSMUSG00000042508	DMTF1	chr5:9126539-9126802;9126539-9126749;9127956-9128108;-	A3SS	-0.13	0.00344559
ENSMUSG00000026173	PLCD4	chr1:74562020-74562223;74562054-74562223;74561841-74561937;+	A3SS	-0.346	0.00259118
ENSMUSG00000030209	GRIN2B	chr6:136172864-136173103;136172864-136172937;136173472-136173511;-	A3SS	-0.246	0.00423966
ENSMUSG00000061286	EXOSC5	chr7:25664247-25664448;25664326-25664448;25663136-25663250;+	A3SS	0.239	0.00169062
ENSMUSG00000047193	DYNC2H1	chr9:7111424-7111592;7111424-7111571;7112047-7112150;-	A3SS	-0.132	0.0291885
ENSMUSG00000029276	GLMN	chr5:107575231-107575364;107575231-107575340;107578450-107578567;-	A3SS	-0.108	0.013377
ENSMUSG00000063870	CHD4	chr6:125100777-125100993;125100798-125100993;125100467-125100589;+	A3SS	0.179	0.0325558
ENSMUSG00000042249	GRK3	chr5:112969167-112969308;112969167-112969269;112973506-112973580;-	A3SS	-0.152	0.020703
ENSMUSG00000044328	TRP53I13	chr11:77509075-77509367;77509075-77509273;77509597-77509726;-	A3SS	-0.162	0.0233368
ENSMUSG00000029705	CUX1	chr5:136326749-136326938;136326749-136326932;136332623-136332728;-	A3SS	0.247	0.0168585
ENSMUSG00000029705	CUX1	chr5:136326749-136327010;136326749-136326938;136332623-136332728;-	A3SS	-0.175	0.0231029
ENSMUSG00000036948	MAP11	chr5:138260834-138261716;138260834-138260989;138261801-138261884;-	A3SS	0.138	0.0201859
ENSMUSG00000039623	AP5Z1	chr5:142474373-142474514;142474421-142474514;142473907-142474050;+	A3SS	-0.149	0.00254766
ENSMUSG00000029576	RADIL	chr5:142486754-142487175;142486754-142487106;142487446-142487637;-	A3SS	0.337	0.000522968
ENSMUSG00000038780	SMURF1	chr5:144880624-144880709;144880624-144880700;144881617-144881819;-	A3SS	0.205	0.033191
ENSMUSG00000016128	STARD13	chr5:151059458-151059675;151059458-151059618;151060747-151060921;-	A3SS	-0.405	0.00140736
ENSMUSG00000022779	TOP3B	chr16:16887831-16888005;16887857-16888005;16887576-16887723;+	A3SS	0.111	0.0290064
ENSMUSG00000001763	TSPAN33	chr6:29710586-29710714;29710589-29710714;29709940-29709998;+	A3SS	0.19	0.0475457
ENSMUSG00000061436	HIPK2	chr6:38721454-38721597;38721454-38721594;38729920-38730042;-	A3SS	0.16	0.00709349
ENSMUSG00000029810	TMEM176B	chr6:48838171-48838365;48838171-48838362;48840360-48840453;-	A3SS	0.26	0.0163015
ENSMUSG00000000759	TUBGCP3	chr8:12648620-12649822;12648620-12648787;12650153-12650222;-	A3SS	-0.216	0.00111641
ENSMUSG00000026121	SEMA4C	chr1:36555931-36556080;36555931-36556077;36558015-36558349;-	A3SS	0.464	2.01064e-06
ENSMUSG00000021136	SMOC1	chr12:81150618-81150708;81150651-81150708;81137964-81138012;+	A3SS	0.116	0.0290064
ENSMUSG00000030276	TTLL3	chr6:113399663-113399771;113399666-113399771;113398769-113398884;+	A3SS	-0.172	0.0414405
ENSMUSG00000023191	P3H3	chr6:124845201-124845658;124845201-124845319;124845941-124846043;-	A3SS	-0.2	0.00334888
ENSMUSG00000023191	P3H3	chr6:124850917-124850985;124850917-124850983;124851078-124851131;-	A3SS	0.116	0.0325558
ENSMUSG00000038346	ZFP384	chr6:125024413-125024552;125024504-125024552;125024032-125024270;+	A3SS	-0.108	0.00277592
ENSMUSG00000006732	METTL1	chr10:127044996-127045127;127045025-127045127;127044755-127044869;+	A3SS	0.136	0.00244779
ENSMUSG00000032280	TLE3	chr9:61401852-61402057;61401855-61402057;61394607-61394712;+	A3SS	0.184	0.0280527
ENSMUSG00000006154	EPS8L1	chr7:4470182-4470432;4470282-4470432;4469880-4470042;+	A3SS	0.577	3.9939e-05
ENSMUSG00000064179	TNNT1	chr7:4512264-4512286;4512264-4512283;4513580-4513613;-	A3SS	-0.369	0.0302431
ENSMUSG00000056394	LIG1	chr7:13289387-13289495;13289393-13289495;13288663-13288759;+	A3SS	0.316	0.00707725
ENSMUSG00000041420	MEIS3	chr7:16178950-16179100;16179001-16179100;16178744-16178795;+	A3SS	-0.19	0.000155694
ENSMUSG00000026288	INPP5D	chr1:87667888-87668063;87667891-87668063;87665386-87665537;+	A3SS	0.219	0.00433332
ENSMUSG00000026288	INPP5D	chr1:87715037-87715313;87715276-87715313;87713192-87713289;+	A3SS	-0.149	0.00244779
ENSMUSG00000054626	XLR	chrX:53796142-53796268;53796142-53796220;53797631-53797696;-	A3SS	0.638	2.4745e-06
ENSMUSG00000024963	DNAJC4	chr19:6989422-6989587;6989422-6989584;6989680-6989865;-	A3SS	0.172	0.000277963
ENSMUSG00000060601	NR1H2	chr7:44551954-44552343;44551954-44552245;44552506-44552620;-	A3SS	0.276	0.000919571
ENSMUSG00000048200	CRACR2B	chr7:141466008-141466613;141466045-141466613;141465765-141465837;+	A3SS	-0.37	0.00114372
ENSMUSG00000033510	OTUD7A	chr7:63697010-63697232;63697013-63697232;63685368-63685551;+	A3SS	-0.217	0.0474009
ENSMUSG00000030556	LRRC28	chr7:67559857-67560064;67559857-67559969;67617992-67618130;-	A3SS	0.418	0.00111641
ENSMUSG00000025586	CPEB1	chr7:81372011-81372203;81372011-81372200;81436202-81436377;-	A3SS	-0.259	0.002984
ENSMUSG00000043243	FAM129C	chr8:71607504-71607924;71607540-71607924;71606660-71606744;+	A3SS	0.498	0.0136958
ENSMUSG00000055491	PPRC1	chr19:46062140-46062290;46062143-46062290;46061402-46061576;+	A3SS	0.333	1.62482e-06
ENSMUSG00000030849	FGFR2	chr7:130163958-130164217;130163958-130164123;130167702-130167808;-	A3SS	0.104	0.0239926
ENSMUSG00000030727	RABEP2	chr7:126444522-126444936;126444819-126444936;126444417-126444429;+	A3SS	-0.35	0.0032096
ENSMUSG00000003573	HOMER3	chr8:70291516-70291603;70291525-70291603;70291317-70291428;+	A3SS	-0.101	0.0279048
ENSMUSG00000031543	ANK1	chr8:23098920-23099019;23098924-23099019;23097845-23098043;+	A3SS	0.131	0.020703
ENSMUSG00000031543	ANK1	chr8:23132096-23132634;23132561-23132634;23123831-23123978;+	A3SS	0.105	0.00296041
ENSMUSG00000044550	TCEAL3	chrX:136667059-136667190;136667123-136667190;136594201-136594250;+	A3SS	-0.386	0.0045375
ENSMUSG00000028898	TRNAU1AP	chr4:132325207-132326045;132325207-132325260;132328468-132328566;-	A3SS	0.199	0.00384244
ENSMUSG00000060534	DCC	chr18:71378654-71378887;71378654-71378827;71384127-71384223;-	A3SS	0.372	0.00030631
ENSMUSG00000019854	REPS1	chr10:18107667-18107748;18107670-18107748;18104153-18104275;+	A3SS	0.192	1.2007e-07
ENSMUSG00000020096	TBATA	chr10:61179244-61179505;61179346-61179505;61175730-61175978;+	A3SS	-0.593	0.000155694
ENSMUSG00000020096	TBATA	chr10:61179297-61179505;61179346-61179505;61175730-61175978;+	A3SS	-0.689	1.99114e-08
ENSMUSG00000037876	JMJD1C	chr10:67218037-67218181;67218116-67218181;67215269-67215375;+	A3SS	0.139	0.0258221
ENSMUSG00000031667	AKTIP	chr8:91131040-91131152;91131040-91131148;91131922-91132003;-	A3SS	0.198	6.56811e-05
ENSMUSG00000031667	AKTIP	chr8:91131040-91131152;91131040-91131148;91133533-91133772;-	A3SS	0.24	0.02209
ENSMUSG00000053552	EBF4	chr2:130365459-130365657;130365575-130365657;130362245-130362431;+	A3SS	-0.124	0.0305791
ENSMUSG00000002578	IKZF4	chr10:128642628-128642793;128642628-128642733;128643874-128644648;-	A3SS	0.261	0.00314722
ENSMUSG00000034949	ZFR2	chr10:81242769-81243795;81243649-81243795;81241994-81242174;+	A3SS	0.181	0.0167157
ENSMUSG00000056228	CARS2	chr8:11530294-11530427;11530294-11530424;11537271-11537355;-	A3SS	-0.222	0.000345899
ENSMUSG00000056228	CARS2	chr8:11530294-11530618;11530294-11530427;11537271-11537355;-	A3SS	0.653	0.000256935
ENSMUSG00000042354	GNL3	chr14:31016321-31016454;31016321-31016392;31016812-31016907;-	A3SS	-0.21	0.0237123
ENSMUSG00000013878	RNF170	chr8:26120439-26120563;26120444-26120563;26119663-26119959;+	A3SS	-0.352	0.0475457
ENSMUSG00000039328	RNF122	chr8:31128251-31128334;31128254-31128334;31125165-31125207;+	A3SS	-0.105	0.0474009
ENSMUSG00000017978	CADPS2	chr6:23344206-23344372;23344206-23344363;23355823-23355927;-	A3SS	0.606	0.000155694
ENSMUSG00000070000	FCHO1	chr8:71721251-71721304;71721251-71721300;71721818-71721859;-	A3SS	-0.103	0.0038147
ENSMUSG00000025006	SORBS1	chr19:40340044-40340146;40344355-40344439;40336985-40337035;40349898-40350013;-	MXE	-0.267	0.00435229
ENSMUSG00000025006	SORBS1	chr19:40340684-40340750;40344355-40344439;40336985-40337035;40349898-40350013;-	MXE	-0.28	0.0232085
ENSMUSG00000025006	SORBS1	chr19:40361041-40361104;40361428-40361503;40352517-40352565;40363201-40363265;-	MXE	0.19	0.00123685
ENSMUSG00000025006	SORBS1	chr19:40376644-40377016;40377653-40378379;40373475-40373617;40382520-40382633;-	MXE	0.32	2.16911e-08
ENSMUSG00000024799	TM7SF2	chr19:6066498-6066544;6066967-6067022;6066310-6066414;6067122-6067319;-	MXE	-0.257	0.00366947
ENSMUSG00000024799	TM7SF2	chr19:6066498-6066693;6066967-6067022;6066310-6066414;6067122-6067319;-	MXE	-0.16	0.00441558
ENSMUSG00000033632	AW554918	chr18:25344863-25344962;25399925-25400107;25339713-25340384;25419966-25420075;+	MXE	-0.298	0.00196054
ENSMUSG00000024044	EPB41L3	chr17:69274703-69274895;69283884-69284007;69270610-69270664;69284538-69284916;+	MXE	0.112	0.0270985
ENSMUSG00000024330	COL11A2	chr17:34045770-34045848;34047097-34047277;34044818-34045010;34049618-34049678;+	MXE	0.255	0.000193976
ENSMUSG00000041119	PDE9A	chr17:31414100-31414171;31415279-31415357;31386256-31386356;31420244-31420288;+	MXE	-0.281	0.024931
ENSMUSG00000024191	BNIP1	chr17:26786696-26786788;26789694-26789796;26783444-26783537;26790925-26791044;+	MXE	-0.123	0.0434801
ENSMUSG00000071267	ZFP942	chr17:21932992-21933113;21941725-21941850;21930365-21930492;21953887-21954053;-	MXE	0.304	4.1087e-05
ENSMUSG00000055447	CD47	chr16:49908053-49908078;49908702-49908735;49906780-49906812;49910868-49911081;+	MXE	0.171	0.00702272
ENSMUSG00000033653	VPS8	chr16:21581532-21581698;21608167-21608221;21576624-21576794;21640678-21640759;+	MXE	-0.121	0.022571
ENSMUSG00000090236	CAR15	chr16:17836542-17836635;17837300-17837471;17835891-17835958;17837830-17837866;-	MXE	-0.351	0.0403702
ENSMUSG00000012114	MED15	chr16:17680548-17680761;17685452-17685504;17674404-17674658;17697606-17697694;-	MXE	0.166	0.0244867
ENSMUSG00000023008	FMNL3	chr15:99329279-99329432;99331986-99332070;99328057-99328166;99334853-99334930;-	MXE	-0.288	0.0115068
ENSMUSG00000022378	FAM49B	chr15:63956599-63956682;63957584-63957667;63950005-63950127;63970929-63970968;-	MXE	-0.169	7.0908e-09
ENSMUSG00000022378	FAM49B	chr15:63956599-63956682;63957584-63957667;63950005-63950127;64022569-64022620;-	MXE	-0.182	1.41891e-08
ENSMUSG00000037386	RIMS2	chr15:39452039-39452107;39452223-39452432;39436996-39437922;39454359-39454479;+	MXE	0.144	4.15649e-05
ENSMUSG00000021180	RPS6KA5	chr12:100654270-100654489;100678517-100678589;100619525-100619641;100724780-100725028;-	MXE	-0.129	0.0178596
ENSMUSG00000015143	ACTN1	chr12:80170182-80170248;80170685-80170766;80168857-80169016;80171728-80171875;-	MXE	0.185	0.0232085
ENSMUSG00000047454	GPHN	chr12:78522897-78522954;78532656-78532698;78504616-78504751;78562855-78562898;+	MXE	0.104	0.00101263
ENSMUSG00000022607	PTK2	chr15:73391758-73391880;73392343-73392447;73343284-73343359;73394647-73394744;-	MXE	-0.199	0.00929755
ENSMUSG00000020954	STRN3	chr12:51633578-51633719;51643103-51643214;51629373-51629507;51647993-51648135;-	MXE	0.206	0.00628656
ENSMUSG00000071454	DTNB	chr12:3617605-3617691;3632809-3632964;3596648-3596862;3643916-3644022;+	MXE	-0.106	0.0348853
ENSMUSG00000021587	PCSK1	chr13:75097900-75098047;75099276-75099353;75096289-75096400;75105950-75106039;+	MXE	-0.194	0.033789
ENSMUSG00000015937	MACROH2A1	chr13:56088251-56088342;56089757-56089857;56084195-56084285;56096123-56096234;-	MXE	0.216	1.64705e-12
ENSMUSG00000021493	PDLIM7	chr13:55507863-55507880;55508207-55508326;55507487-55507624;55508779-55508810;-	MXE	0.199	0.0441093
ENSMUSG00000025871	4833439L19RIK	chr13:54559197-54559324;54564184-54564272;54556526-54556651;54564514-54564621;-	MXE	0.121	0.000189317
ENSMUSG00000037989	WNK2	chr13:49044373-49044418;49050483-49050582;49042627-49042866;49051356-49051527;-	MXE	0.145	0.00225823
ENSMUSG00000037989	WNK2	chr13:49050483-49050582;49051356-49051527;49044373-49044418;49052558-49052773;-	MXE	-0.149	0.000487911
ENSMUSG00000057531	DTNBP1	chr13:44953171-44953194;44982740-44982873;44930995-44931151;44986034-44986095;-	MXE	-0.119	0.0214176
ENSMUSG00000021326	TRIM27	chr13:21190096-21190124;21190592-21190686;21189854-21189970;21191219-21191246;+	MXE	-0.262	0.000357372
ENSMUSG00000039242	B3GALNT2	chr13:13975437-13975634;13980600-13980696;13970766-13970867;13987352-13987463;+	MXE	0.217	0.0170774
ENSMUSG00000057554	LGALS8	chr13:12453257-12453404;12454734-12454945;12452721-12452778;12459173-12459316;-	MXE	0.174	0.0210656
ENSMUSG00000057554	LGALS8	chr13:12453284-12453404;12454734-12454945;12452721-12452778;12459173-12459316;-	MXE	0.165	0.0210656
ENSMUSG00000021196	PFKP	chr13:6588488-6588653;6597858-6598011;6587051-6587113;6598738-6598760;-	MXE	-0.221	0
ENSMUSG00000021196	PFKP	chr13:6593100-6593253;6597858-6598011;6588488-6588653;6598738-6598826;-	MXE	-0.434	0
ENSMUSG00000018411	MAPT	chr11:104287122-104287209;104289907-104289994;104282367-104282480;104294858-104294924;+	MXE	0.31	2.69476e-05
ENSMUSG00000038453	SRCIN1	chr11:97542533-97542557;97548879-97548978;97537043-97537239;97551676-97551978;-	MXE	0.114	0.00435229
ENSMUSG00000040543	PITPNM3	chr11:72092527-72092575;72112256-72112364;72074958-72075035;72120086-72120182;-	MXE	-0.207	0.0026432
ENSMUSG00000020776	FBF1	chr11:116164662-116164690;116165831-116165912;116163317-116163359;116167132-116167228;-	MXE	0.213	0.0254464
ENSMUSG00000020366	MAPK9	chr11:49873835-49873907;49874263-49874335;49872733-49872899;49878230-49878413;+	MXE	0.212	2.479e-08
ENSMUSG00000044712	SLC38A6	chr12:73293698-73293799;73310144-73310197;73292159-73292233;73318976-73319016;+	MXE	0.491	4.69501e-05
ENSMUSG00000044791	SETD2	chr9:110556287-110556416;110561115-110561248;110553102-110553234;110562936-110563014;+	MXE	-0.132	0.033789
ENSMUSG00000032599	IP6K2	chr9:108796540-108796572;108796670-108796783;108796130-108796396;108797206-108797994;+	MXE	-0.165	0.0437209
ENSMUSG00000049556	LINGO1	chr9:56685119-56685281;56775538-56775648;56674422-56674509;56795989-56796138;-	MXE	0.181	0.0267111
ENSMUSG00000032076	CADM1	chr9:47818733-47818817;47829376-47829409;47813772-47813945;47848166-47848298;+	MXE	-0.218	2.16911e-08
ENSMUSG00000032076	CADM1	chr9:47818733-47818817;47836716-47836770;47813772-47813945;47848166-47848298;+	MXE	-0.157	2.94667e-05
ENSMUSG00000034908	SIDT2	chr9:45947540-45947552;45947835-45947888;45946983-45947055;45948214-45948308;-	MXE	-0.112	0.0237028
ENSMUSG00000032198	DOCK6	chr9:21825782-21825875;21829473-21829578;21825434-21825530;21830213-21830377;-	MXE	-0.342	0.03237
ENSMUSG00000025558	DOCK9	chr14:121591310-121591354;121591811-121591948;121586226-121586342;121594335-121594383;-	MXE	0.15	0.0320546
ENSMUSG00000090386	MIR99AHG	chr16:77555921-77555967;77596898-77596959;77501502-77501610;77679976-77680023;+	MXE	-0.23	0.0244867
ENSMUSG00000072294	KLF12	chr14:100109770-100109860;100149731-100149795;100022831-100023168;100284256-100284484;-	MXE	-0.22	0.00494344
ENSMUSG00000042590	IPO11	chr13:106857498-106857525;106860860-106860937;106857228-106857308;106865864-106865980;-	MXE	0.136	0.00580463
ENSMUSG00000040640	ERC2	chr14:27776825-27777242;27876586-27876661;27652686-27653483;27898565-27898721;+	MXE	-0.201	0.000226476
ENSMUSG00000021770	SAMD8	chr14:21774962-21775555;21780085-21780181;21750530-21750780;21783678-21783796;+	MXE	-0.116	0.0443336
ENSMUSG00000036561	PPP6R2	chr15:89243304-89243459;89246257-89246340;89242159-89242288;89253018-89253261;+	MXE	0.126	0.0123287
ENSMUSG00000097547	B230110C06RIK	chr14:15440434-15440649;15449387-15449545;15438183-15438315;15451450-15451883;+	MXE	-0.462	0.00184018
ENSMUSG00000021012	ZC3H14	chr12:98779107-98779267;98780047-98780280;98774244-98774319;98783581-98783702;+	MXE	-0.128	0.00181434
ENSMUSG00000033335	DNM2	chr9:21478898-21479037;21480406-21480545;21478280-21478348;21481332-21481419;+	MXE	-0.224	0
ENSMUSG00000034656	CACNA1A	chr8:84614694-84614791;84615573-84615670;84612284-84612412;84617791-84617897;+	MXE	-0.286	2.00539e-09
ENSMUSG00000028923	NECAP2	chr4:141070854-141070940;141071580-141071717;141070055-141070233;141072528-141072637;-	MXE	-0.226	0.031678
ENSMUSG00000028549	ITGB3BP	chr4:99798695-99798762;99802096-99802232;99789600-99789679;99814057-99814100;-	MXE	-0.319	0.0174432
ENSMUSG00000008575	NFIB	chr4:82320473-82320556;82323544-82323710;82290172-82296811;82327728-82327913;-	MXE	0.346	4.26242e-06
ENSMUSG00000037697	DDHD1	chr14:45622840-45622942;45628853-45628874;45620711-45620840;45629579-45629753;-	MXE	0.196	0.0232085
ENSMUSG00000028478	CLTA	chr4:44030214-44030268;44031399-44031435;44025448-44025560;44032400-44032846;+	MXE	0.259	0
ENSMUSG00000020289	NPRL3	chr11:32253874-32253949;32255438-32255568;32250124-32250278;32263024-32263094;-	MXE	-0.147	0.0425995
ENSMUSG00000039585	MYO9A	chr9:59832188-59832308;59843062-59843138;59827122-59827318;59855365-59855512;+	MXE	0.257	5.77798e-05
ENSMUSG00000021668	POLK	chr13:96490936-96490969;96495407-96495532;96489181-96489278;96501518-96501672;-	MXE	0.431	2.2453e-05
ENSMUSG00000028399	PTPRD	chr4:76138555-76138573;76139293-76139302;76136810-76136921;76140513-76140702;-	MXE	-0.4	0.00541358
ENSMUSG00000042642	FLAD1	chr3:89405854-89405953;89407408-89407556;89405580-89405770;89408421-89409166;-	MXE	-0.14	0.0365759
ENSMUSG00000033981	GRIA2	chr3:80690403-80690518;80691319-80691434;80689102-80689351;80692284-80692532;-	MXE	-0.151	6.83616e-07
ENSMUSG00000021820	CAMK2G	chr14:20745791-20745860;20747818-20747851;20744603-20744648;20755658-20755702;-	MXE	0.126	0.0240335
ENSMUSG00000021820	CAMK2G	chr14:20745791-20745860;20755658-20755702;20744603-20744648;20760143-20760186;-	MXE	0.267	3.58973e-06
ENSMUSG00000027940	TPM3	chr3:90088400-90088476;90089047-90089123;90087673-90087744;90089796-90089859;+	MXE	0.24	1.46218e-12
ENSMUSG00000061689	DLGAP4	chr2:156748022-156748102;156748331-156748403;156745834-156746196;156748943-156749356;+	MXE	-0.136	9.66329e-08
ENSMUSG00000061689	DLGAP4	chr2:156748022-156748102;156748331-156748420;156745834-156746196;156748943-156749356;+	MXE	-0.206	1.00839e-07
ENSMUSG00000064302	CLASP1	chr1:118531977-118532085;118536134-118536197;118525296-118525455;118539265-118539369;+	MXE	-0.449	1.39531e-09
ENSMUSG00000054733	MSRA	chr14:64233828-64233933;64313686-64313755;64210427-64210534;64417081-64417279;-	MXE	0.128	0.00656487
ENSMUSG00000054733	MSRA	chr14:64285063-64285183;64313686-64313755;64233828-64233933;64417081-64417279;-	MXE	0.161	0.000283594
ENSMUSG00000071723	GSPT2	chrX:94638245-94638380;94639092-94639234;94636075-94636575;94640925-94641588;+	MXE	-0.242	5.96892e-05
ENSMUSG00000026074	MAP4K4	chr1:40000623-40000749;40003756-40003987;39997020-39997182;40004806-40004913;+	MXE	-0.144	0.000119464
ENSMUSG00000019826	ZBTB24	chr10:41455027-41455195;41455672-41455772;41451088-41452068;41456531-41456615;+	MXE	0.191	0.000262464
ENSMUSG00000033392	CLASP2	chr9:113862435-113862462;113865085-113865112;113862185-113862287;113868547-113868718;+	MXE	-0.227	0.00598939
ENSMUSG00000031626	SORBS2	chr8:45782801-45782960;45783542-45783626;45775588-45775703;45785268-45785325;+	MXE	0.118	0.00336149
ENSMUSG00000014602	KIF1A	chr1:93026831-93026855;93034545-93034572;93025620-93025735;93036845-93036951;-	MXE	-0.204	0
ENSMUSG00000026222	SP100	chr1:85681085-85681139;85691974-85692049;85679058-85679109;85694258-85694309;+	MXE	0.355	0.0494503
ENSMUSG00000052726	KCNT2	chr1:140484124-140484233;140507699-140507849;140450195-140450304;140509383-140509613;+	MXE	0.174	0.0187366
ENSMUSG00000053819	CAMK2D	chr3:126770784-126770857;126771773-126771846;126767513-126767579;126780359-126780462;+	MXE	-0.101	0.00126146
ENSMUSG00000026490	CDC42BPA	chr1:180118735-180118783;180123923-180123962;180117666-180117743;180134296-180134380;+	MXE	-0.163	0.0146794
ENSMUSG00000097039	PVT1	chr15:62159996-62160128;62175466-62175548;62149238-62149352;62242173-62242301;+	MXE	-0.129	0.0108513
ENSMUSG00000016346	KCNQ2	chr2:181104886-181104981;181109021-181109117;181100549-181100618;181109674-181109756;-	MXE	-0.143	2.36655e-05
ENSMUSG00000020167	TCF3	chr10:80410397-80410624;80412826-80413062;80409546-80410274;80413204-80413337;-	MXE	0.323	1.41891e-08
ENSMUSG00000031169	PORCN	chrX:8201443-8201569;8201657-8201672;8201175-8201276;8203025-8203043;-	MXE	-0.132	0.0022308
ENSMUSG00000015968	CACNA1D	chr14:30089295-30089379;30089821-30089905;30082951-30082996;30095317-30095428;-	MXE	-0.259	0.0170875
ENSMUSG00000015968	CACNA1D	chr14:30171295-30171399;30171955-30172059;30142547-30142717;30178544-30178741;-	MXE	0.412	5.23852e-05
ENSMUSG00000028373	ASTN2	chr4:66059129-66059237;66119056-66119212;65992287-65992434;66185123-66185508;-	MXE	-0.405	0.00119677
ENSMUSG00000022995	ENAH	chr1:181931173-181931185;181935659-181935716;181930677-181930762;181956393-181956571;-	MXE	-0.156	0.000178829
ENSMUSG00000020516	RPS6KB1	chr11:86516743-86516987;86517349-86517392;86516090-86516191;86517582-86517640;-	MXE	0.259	0.000250856
ENSMUSG00000041670	RIMS1	chr1:22346292-22346528;22397450-22397563;22296857-22296996;22427461-22427587;-	MXE	-0.131	1.57779e-06
ENSMUSG00000041670	RIMS1	chr1:22398598-22398781;22404443-22404515;22397450-22397563;22421740-22421830;-	MXE	-0.125	0.0441093
ENSMUSG00000052373	MPP3	chr11:102025076-102025154;102025380-102025499;102023433-102023782;102025731-102025857;-	MXE	0.201	0.00177393
ENSMUSG00000026159	AGFG1	chr1:82886374-82886467;82891459-82891507;82886110-82886187;82893423-82893582;+	MXE	0.104	0.0123287
ENSMUSG00000043384	GPRASP1	chrX:135743441-135743522;135743562-135743614;135742732-135742978;135744498-135744575;+	MXE	-0.175	0.0210069
ENSMUSG00000028690	MMACHC	chr4:116704506-116704659;116705880-116706075;116702278-116703867;116708237-116708406;-	MXE	0.168	0.0210809
ENSMUSG00000038170	PDE4DIP	chr3:97706871-97707057;97709481-97709634;97703166-97703418;97710220-97710444;-	MXE	0.281	0.000994978
ENSMUSG00000036333	KIDINS220	chr12:25040455-25040569;25047893-25047926;25038323-25038550;25051094-25051226;+	MXE	0.431	0
ENSMUSG00000036155	MGAT5	chr1:127249789-127249839;127306636-127307016;127205027-127205427;127320603-127320765;+	MXE	-0.11	0.0410171
ENSMUSG00000033147	SLC22A15	chr3:101883459-101883589;101897109-101897274;101880008-101880187;101897936-101898069;-	MXE	0.443	9.26925e-08
ENSMUSG00000026991	PKP4	chr2:59266387-59266500;59305065-59305197;59214677-59214814;59305304-59305492;+	MXE	0.11	0.00683563
ENSMUSG00000002546	GOLGA2	chr2:32293314-32293395;32296625-32296721;32292092-32292215;32296964-32297008;+	MXE	-0.259	1.41891e-08
ENSMUSG00000026825	DNM1	chr2:32310450-32310487;32312126-32312342;32308470-32309064;32312683-32312925;-	MXE	-0.102	0.00198044
ENSMUSG00000026825	DNM1	chr2:32333152-32333204;32334681-32334820;32327960-32328047;32335775-32335843;-	MXE	-0.107	0.00197622
ENSMUSG00000028760	EIF4G3	chr4:138084256-138084370;138095908-138095929;138082892-138082988;138096751-138096931;+	MXE	-0.162	3.44337e-07
ENSMUSG00000028760	EIF4G3	chr4:138087532-138087565;138095908-138095929;138082892-138082988;138096751-138096931;+	MXE	-0.102	0.0425995
ENSMUSG00000025964	ADAM23	chr1:63581136-63581227;63585364-63585455;63572886-63572998;63592607-63596276;+	MXE	0.159	0
ENSMUSG00000017664	SLC35C2	chr2:165280785-165280891;165281307-165281380;165280616-165280700;165282080-165282144;-	MXE	-0.13	0.0384003
ENSMUSG00000027651	RPRD1B	chr2:158058651-158058827;158070560-158070656;158050086-158050213;158074929-158078207;+	MXE	-0.136	0.0237028
ENSMUSG00000000392	FAP	chr2:62553782-62553857;62554744-62554839;62552273-62552326;62556100-62556199;-	MXE	-0.516	0.016988
ENSMUSG00000059851	KMT5C	chr7:4743246-4743266;4745801-4745938;4742743-4743110;4746076-4746121;+	MXE	-0.231	8.73524e-06
ENSMUSG00000030257	SRGAP3	chr6:112754570-112754673;112757153-112757430;112749361-112749422;112759748-112759776;-	MXE	0.112	2.6659e-05
ENSMUSG00000073792	ALG6	chr4:99738123-99738213;99741533-99741616;99726862-99726947;99742354-99742419;+	MXE	0.206	0.00683563
ENSMUSG00000015501	HIVEP2	chr10:14110664-14110786;14117518-14117600;14066582-14066684;14126451-14126496;+	MXE	0.453	3.66175e-12
ENSMUSG00000030204	DDX47	chr6:135015194-135015383;135015575-135015647;135012301-135012395;135015821-135015940;+	MXE	0.101	0.0384003
ENSMUSG00000027466	RBCK1	chr2:152322159-152322271;152323171-152323332;152319123-152319303;152324266-152324440;-	MXE	-0.145	2.48655e-06
ENSMUSG00000027273	SNAP25	chr2:136763572-136763621;136769742-136769860;136758310-136758352;136773894-136774020;+	MXE	-0.109	0.00111445
ENSMUSG00000027273	SNAP25	chr2:136769742-136769860;136770056-136770174;136763572-136763621;136773894-136774020;+	MXE	0.104	2.16911e-08
ENSMUSG00000068758	IL3RA	chr14:14347009-14347188;14347913-14348068;14346274-14346512;14348820-14348944;+	MXE	-0.721	0.00654934
ENSMUSG00000075318	SCN2A	chr2:65682502-65682594;65682689-65682781;65681996-65682125;65683670-65683943;+	MXE	0.346	0
ENSMUSG00000037685	ATP8A1	chr5:67778959-67779033;67780987-67781061;67776128-67776198;67786625-67786666;-	MXE	0.373	0
ENSMUSG00000039069	MTG2	chr2:180073139-180073233;180078003-180078142;180071793-180071886;180078618-180078823;+	MXE	0.359	0.0215226
ENSMUSG00000040537	ADAM22	chr5:8086593-8086623;8087981-8088068;8082142-8082269;8090141-8090252;-	MXE	0.244	0.0137797
ENSMUSG00000040537	ADAM22	chr5:8087981-8088068;8090141-8090252;8082142-8082269;8092339-8092406;-	MXE	-0.299	4.31497e-10
ENSMUSG00000040537	ADAM22	chr5:8087981-8088068;8090141-8090252;8086593-8086623;8092339-8092406;-	MXE	-0.349	1.70148e-08
ENSMUSG00000054280	PRR14L	chr5:32844043-32844564;32851881-32851998;32835615-32835688;32854092-32854256;-	MXE	-0.128	0.0245436
ENSMUSG00000037795	N4BP2	chr5:65786105-65786361;65788052-65788141;65775584-65775663;65790017-65791170;+	MXE	-0.509	0.015557
ENSMUSG00000059475	ZFP426	chr9:20474906-20475033;20476395-20476478;20473027-20473108;20486329-20486437;-	MXE	-0.111	0.00101263
ENSMUSG00000059475	ZFP426	chr9:20476395-20476478;20478132-20478254;20473027-20473108;20486329-20486437;-	MXE	0.207	5.23852e-05
ENSMUSG00000059475	ZFP426	chr9:20476395-20476478;20478132-20478279;20473027-20473108;20486329-20486437;-	MXE	0.36	1.04565e-05
ENSMUSG00000118346	TMEM179B	chr19:8773289-8773424;8773504-8773622;8773027-8773106;8774334-8774467;-	MXE	-0.106	0.0067131
ENSMUSG00000051557	PUSL1	chr4:155889433-155889596;155889668-155889723;155888861-155889168;155890498-155890669;-	MXE	-0.125	0.0471016
ENSMUSG00000030447	CYFIP1	chr7:55897824-55897972;55898237-55898391;55896667-55896815;55899914-55900071;+	MXE	0.254	4.47492e-10
ENSMUSG00000028573	FGGY	chr4:95738788-95738917;95769425-95769529;95696959-95697075;95800556-95800664;+	MXE	-0.228	0.00707513
ENSMUSG00000028573	FGGY	chr4:95820881-95822125;95837584-95837659;95812107-95812169;95849581-95849676;+	MXE	0.303	0.0270985
ENSMUSG00000041594	TMTC4	chr14:122950488-122950589;122963297-122963385;122945507-122945600;122971739-122971956;-	MXE	-0.257	0.00955351
ENSMUSG00000041594	TMTC4	chr14:122950488-122950592;122963297-122963385;122945507-122945600;122971739-122971956;-	MXE	-0.247	0.0144039
ENSMUSG00000031189	AFF2	chrX:69544408-69545269;69693943-69693988;69523435-69523556;69725041-69725078;+	MXE	0.269	0.000122938
ENSMUSG00000045100	SLC25A26	chr6:94534143-94534248;94576333-94576378;94510751-94510861;94592411-94592481;+	MXE	-0.262	0.00137891
ENSMUSG00000045100	SLC25A26	chr6:94535720-94535768;94592411-94592481;94534139-94534248;94598379-94598444;+	MXE	-0.223	0.0115068
ENSMUSG00000020859	SPAG9	chr11:94079198-94079210;94080739-94080754;94071564-94071686;94081339-94081397;+	MXE	-0.269	2.36262e-10
ENSMUSG00000097156	GM3764	chr3:88220955-88221050;88221102-88221284;88209634-88209716;88224267-88224435;+	MXE	-0.187	0.031678
ENSMUSG00000054808	ACTN4	chr7:28909902-28909988;28911489-28911575;28906971-28907064;28912239-28912321;-	MXE	-0.171	0
ENSMUSG00000040428	PLEKHA4	chr7:45549059-45549159;45553568-45553681;45547949-45548090;45553764-45554229;+	MXE	-0.423	0.0153544
ENSMUSG00000025104	HDGFL3	chr7:81900284-81900423;81905559-81905636;81897810-81899829;81933938-81934023;-	MXE	0.107	0.00225823
ENSMUSG00000018395	KIF3A	chr11:53588688-53588760;53590716-53590725;53586834-53586930;53593373-53593530;+	MXE	-0.357	1.58279e-05
ENSMUSG00000070371	PRSS36	chr7:127933566-127933832;127934138-127934280;127933370-127933492;127934389-127934627;-	MXE	-0.143	0.00494344
ENSMUSG00000030983	BCCIP	chr7:133714898-133714979;133716860-133716950;133714187-133714262;133717598-133717786;+	MXE	-0.151	0.00929755
ENSMUSG00000037541	SHANK2	chr7:144407120-144407232;144408055-144408076;144405329-144405460;144409461-144411868;+	MXE	-0.105	0.0413012
ENSMUSG00000111474	GM32926	chr10:18783581-18783688;18831443-18831493;18761340-18761450;18837486-18837979;+	MXE	0.243	0.00351369
ENSMUSG00000040774	CEPT1	chr3:106512802-106512870;106531136-106531278;106505720-106505852;106533354-106533502;-	MXE	0.161	0.000450496
ENSMUSG00000019856	FAM184A	chr10:53635231-53635897;53638176-53638281;53634301-53634395;53640944-53641062;-	MXE	-0.365	6.01058e-09
ENSMUSG00000039801	CPLANE1	chr15:8233763-8233868;8242269-8242341;8232045-8232100;8243802-8243912;+	MXE	-0.269	0.00142034
ENSMUSG00000020032	NUAK1	chr10:84393991-84394143;84409615-84409736;84392255-84392321;84440114-84440597;-	MXE	-0.153	0.00494344
ENSMUSG00000013523	BCAS1	chr2:170356247-170356313;170366363-170366528;170349181-170349463;170370449-170370491;-	MXE	-0.247	6.01129e-08
ENSMUSG00000029095	ABLIM2	chr5:35866704-35866766;35873169-35873224;35857825-35857964;35874632-35874640;+	MXE	-0.218	0.0115706
ENSMUSG00000025404	R3HDM2	chr10:127462187-127462283;127464981-127465013;127459466-127459575;127471767-127472000;+	MXE	-0.185	0.00494344
ENSMUSG00000041491	CEP78	chr19:15974355-15974952;15974355-15974467;15974887-15974952;-	RI	0.201	0.0220925
ENSMUSG00000002769	GNMT	chr17:46726060-46726411;46726060-46726182;46726268-46726411;-	RI	0.581	0.00316045
ENSMUSG00000023960	ENPP5	chr17:44082743-44086567;44082743-44082920;44085204-44086567;+	RI	0.105	0.00411683
ENSMUSG00000041119	PDE9A	chr17:31459900-31460261;31459900-31460005;31460178-31460261;+	RI	-0.146	0.0256644
ENSMUSG00000024180	TMEM8	chr17:26120283-26120685;26120283-26120462;26120538-26120685;+	RI	-0.146	0.00106804
ENSMUSG00000073434	WDR90	chr17:25860371-25860817;25860371-25860542;25860708-25860817;-	RI	0.39	0.0020917
ENSMUSG00000014767	TBP	chr17:15501153-15501357;15501153-15501202;15501311-15501357;+	RI	-0.35	0.000165553
ENSMUSG00000039456	MORC3	chr16:93862413-93862715;93862413-93862503;93862640-93862715;+	RI	0.337	0.00124815
ENSMUSG00000022833	CCDC14	chr16:34705160-34706897;34705160-34705255;34706386-34706897;+	RI	0.327	0.026282
ENSMUSG00000015377	DENND6B	chr15:89186955-89187243;89186955-89187050;89187147-89187243;-	RI	0.192	0.0134198
ENSMUSG00000022550	ADCK5	chr15:76595013-76595453;76595013-76595266;76595336-76595453;+	RI	-0.154	1.38498e-05
ENSMUSG00000002249	TEAD3	chr17:28335484-28336573;28335484-28335496;28336510-28336573;-	RI	0.755	1.88625e-11
ENSMUSG00000045679	PQLC3	chr12:16992277-16993573;16992277-16992319;16993452-16993573;-	RI	-0.352	0.00162134
ENSMUSG00000038679	TRPS1	chr15:50830828-50831958;50830828-50831006;50831606-50831958;-	RI	-0.11	0.0298888
ENSMUSG00000022580	RHPN1	chr15:75711790-75712451;75711790-75711898;75712256-75712451;+	RI	-0.197	0.0132195
ENSMUSG00000021493	PDLIM7	chr13:55507329-55507624;55507329-55507366;55507487-55507624;-	RI	0.149	6.71093e-05
ENSMUSG00000021420	FARS2	chr13:36721925-36723104;36721925-36722065;36722971-36723104;+	RI	-0.306	0.0486304
ENSMUSG00000022546	GPT	chr15:76698714-76699151;76698714-76698889;76698995-76699151;+	RI	-0.128	0.00106333
ENSMUSG00000024906	MUS81	chr19:5483454-5483665;5483454-5483558;5483634-5483665;-	RI	-0.117	0.0161586
ENSMUSG00000025578	CBX8	chr11:119039931-119040159;119039931-119039998;119040093-119040159;-	RI	-0.134	0.000120198
ENSMUSG00000020781	TSEN54	chr11:115814914-115815238;115814914-115815079;115815174-115815238;+	RI	0.646	0.049512
[truncated: 110 more rows]

## Sheet: ExtendedDataFig.2b
Geneset	OR	OR.lower	OR.upper	Genes (#)	Genes (%)	P	FDR
FMR1 Targets Ascano	1.55	1.22	1.95	96	14.0146	0.00031	0.000806
FMR1 Targets Darnell	2.25	1.84	2.74	147	19.8113	1.1e-14	4.29e-13
Neurof GoNervSysDev	1.59	1.31	1.91	160	14.1343	1.8e-06	7.02e-06
Neurof GoNervSysDev CNS	1.51	1.12	2	62	13.9013	0.0054	0.0110842
Neurof GoNervTransm	1.54	1.16	2.03	66	14.6993	0.0024	0.0052
Neurof GoNeuronBody	1.63	1.07	2.43	31	15.122	0.018	0.0319091
Neurof GoNeuronProj	1.97	1.61	2.4	141	17.029	1.5e-10	1.17e-09
Neurof GoSynaptic	2.38	1.84	3.05	89	20.4598	1.1e-10	1.0725e-09
Neurof KeggSynaptic	1.03	0.67	1.53	29	10.5455	0.84	0.862105
Neurof PathwaysAxonG	1.92	1.36	2.65	48	16.8421	0.00016	0.000445714
Neurof UnionInclusive	1.51	1.29	1.77	235	13.4439	4.3e-07	2.09625e-06
PSD BayesGrant fullset	1.92	1.61	2.29	186	16.6071	2e-12	3.9e-11
Neurof UnionStringent	1.86	1.53	2.25	153	16.2766	8.2e-10	4.56857e-09
PhHs MindFun ADX	0.993	0.48	1.87	11	10.0917	1	1
PhHs MindFun All	0.746	0.48	1.12	26	7.85498	0.16	0.222857
PhHs NervSys ADX	1.07	0.75	1.48	43	10.4878	0.67	0.706216
PhHs NervSys All	1.12	0.91	1.39	114	10.8571	0.27	0.329062
PhMm Aggr CardvascMuscle all	1.13	0.92	1.37	131	10.9992	0.24	0.312
PhMm Aggr DigestHepato all	0.852	0.64	1.11	64	8.44327	0.25	0.314516
PhMm Aggr EndoExocrRepr all	1.14	0.92	1.41	112	10.8527	0.22	0.295862
PhMm Aggr HematoImmune all	0.932	0.76	1.14	124	9.05771	0.52	0.595833
PhMm Aggr IntegAdipPigm all	1.07	0.84	1.35	92	10.2908	0.55	0.595833
PhMm Aggr Sensory all	1.23	0.96	1.58	81	11.7562	0.097	0.140111
PhMm Aggr SkeCranioLimbs all	1.07	0.84	1.34	92	10.3139	0.55	0.595833
PhMm NervSystem all	1.4	1.18	1.67	186	12.8099	0.00014	0.00042
PhMm NeuroBehav all	1.43	1.19	1.71	169	13.0603	0.00012	0.00042
PhMm NeuroUnion all	1.31	1.12	1.54	231	12.0312	0.00081	0.00197438
gnomAD oe lof upper 0.35	1.59	1.37	1.83	314	13.676	4.5e-10	2.925e-09
BspanVH lg2rpkm4.74	0.843	0.73	0.98	281	8.9576	0.02	0.0325
BspanHM lg2rpkm3.21	1.07	0.93	1.23	321	10.3282	0.33	0.39
BspanML lg2rpkm0.93	1.27	1.09	1.47	281	11.4788	0.0016	0.00367059
BspanLA lg2rpkm.MIN	0.72	0.5	1.01	38	6.99816	0.056	0.08736
blueModule	1.68	1.44	1.95	269	14.6995	6e-11	7.8e-10
MSSNG-2017	2.38	1.27	4.24	16	21.9178	0.0062	0.01209
MSSNG-2022	1.64	0.92	2.75	18	15.7895	0.063	0.0945
SFARI	1.76	1.41	2.17	118	15.9459	5e-07	2.16667e-06
SFARI Score 1	1.77	1.15	2.64	31	17.033	0.0068	0.0126286
SFARI Score 2	2.24	1.47	3.33	33	19.5266	0.00014	0.00042
SFARI Score 3	1.49	1.05	2.06	46	14.2415	0.019	0.0322174

## Sheet: ExtendedDataFig.2c
Ank2 miE (distal A3SS)		Ank2 miE (proximal A3SS)		A3SS			Gene symbol	AS coordinates	DPSI	FDR
WT	Mbnl cDKO	WT	Mbnl cDKO	WT	Mbnl cDKO		ANK2_miE (distal A3SS)	chr3:126979255-126979267;126976844-126976947;126981799-126981944;-	-0.127	0
0.158	0.02	0.938	0.592	0.226	0.813		ANK2_miE (proximal A3SS)	chr3:126979255-126979267;126976844-126976932;126981799-126981944;-	-0.348	0.000244115
0.127	0.013	0.947	0.85	0.212	0.584		ANK2_A3SS	chr3:126976844-126976947;126976844-126976932;126979255-126979267;-	0.563	1.91697e-11
0.17	0.042	0.958	0.358	0.097	0.827

## Sheet: ExtendedDataFig.2d
Condition	Accession number		AS event	ggsashimi.py (-c)		Gene symbol	AS coordinates	DPSI	FDR		Nrxn1 miE (PSI)			Gene	Sequence
WT	SRR7060096		Nrxn1 miE	17:90560740-90565478		Nrxn1 miE	chr17:90561801-90561828;90560740-90560860;90565304-90565478;-	0.272	3.30168e-10		WT	Mbnl cDKO		Nrxn1 without miE-encoded sequence	RLPDLISDALFCNGQIERGCEGPSTTCQEDSCSNQGVCLQQ
WT	SRR7060097		Shank3 miE	15:89547625-89560261		Shank3 miE	chr15:89556720-89556748;89547625-89549882;89557734-89560261;+	0.442	0		0.169	0.464		Nrxn1 with miE-encoded sequence	RLPDLISDALFCNGQIERGCEVALMKADLQGPSTTCQEDSCSNQGVCLQQ
WT	SRR7060098		Dmd miE	X:85190609-85202498		Dmd miE	chrX:85197503-85197535;85190609-85190702;85202470-85202498;+	-0.3	7.1321e-06		0.162	0.517		Shank3 without miE-encoded sequence	GGLGSLLDPAKKSPIAAARLFSSLGELSTISAQRSPGGPGGGASYSVRPSGRYPVARRAPSPVKPASLERVEGLGAGVGGAGRPFGLTPPTILKSSSLSIPHEPKEVRFVVRSVSARSRSPSPSPLPSPSPGSGPSAGPRRPFQQKPLQLWSKFDVGDWLESIHLGEHRDRFEDHEIEGAHLPALTKEDFVELGVTRVGHRMNIERALRQLDGS
Mbnl cDKO	SRR7060099										0.17	0.336		Shank3 with miE-encoded sequence	GGLGSLLDPAKKSPIAAARCAVVPSAGCALQQPR
Mbnl cDKO	SRR7060100													Dmd without miE-encoded sequence	TGLEEVMEQLNNSFPSSRGHNVGSLFHMADDLGRAMESLVSVMTDEEGAE
Mbnl cDKO	SRR7060101										Shank3 miE (PSI)			Dmd with miE-encoded sequence	TGLEEVMEQLNNSFPSSRGRNAPGKPMREDTM
											WT	Mbnl cDKO
											0.122	0.515
											0.092	0.419
											0.033	0.638
											Dmd miE (PSI)
											WT	Mbnl cDKO
											0.868	0.376
											0.806	0.602
											0.816	0.613
