# Supplementary material for: Autism-related traits in myotonic dystrophy type 1 model mice are due to MBNL sequestration and RNA mis-splicing of autism-risk genes
Source: Nat Neurosci. 2025 Apr 21;28(6):1199–212. doi: 10.1038/s41593-025-01943-0 (PMC12148930; doi:10.1038/s41593-025-01943-0)
Supplement: Supplementary file 13 — Statistical source data file. [file 41593_2025_1943_MOESM13_ESM.xlsx]

## Sheet: ExtendedDataFig.3a
Developmental point	Gene	WT1 (expression)	WT2 (expression)	Mean (expression)	SD
E14.5d	Mbnl1	1348.35	1273.67	1311.01	52.805
E16.5d	Mbnl1	1339.48	1330.73	1335.1	6.18887
P0d	Mbnl1	1501.29	1380.07	1440.68	85.7177
P4d	Mbnl1	1236.97	1275.23	1256.1	27.0553
P7d	Mbnl1	1883.29	1937.51	1910.4	38.3376
P15d	Mbnl1	2652.15	2933.13	2792.64	198.683
P30d	Mbnl1	3676.73	3571.36	3624.05	74.509
P4m	Mbnl1	3805.02	3873.24	3839.13	48.2388
P21m	Mbnl1	3773.14	3591.19	3682.16	128.656
E14.5d	Mbnl2	707.286	733.944	720.615	18.8494
E16.5d	Mbnl2	876.804	628.17	752.487	175.811
P0d	Mbnl2	740.035	726.011	733.023	9.91634
P4d	Mbnl2	1001.61	1015.55	1008.58	9.85419
P7d	Mbnl2	2944.03	3150.51	3047.27	145.998
P15d	Mbnl2	6822.3	6708.3	6765.3	80.6134
P30d	Mbnl2	7284.2	7416.33	7350.26	93.4291
P4m	Mbnl2	7115.77	7517.69	7316.73	284.202
P21m	Mbnl2	6900.61	7000.96	6950.79	70.9571
E14.5d	Mbnl3	293.909	330.916	312.412	26.168
E16.5d	Mbnl3	101.63	100.751	101.191	0.621871
P0d	Mbnl3	94.9346	130.097	112.516	24.8638
P4d	Mbnl3	87.3661	73.7152	80.5406	9.65264
P7d	Mbnl3	75.896	65.2552	70.5756	7.52415
P15d	Mbnl3	33.5145	50.5132	42.0139	12.0199
P30d	Mbnl3	64.7615	82.7731	73.7673	12.7361
P4m	Mbnl3	45.3956	62.5235	53.9596	12.1112
P21m	Mbnl3	45.8906	56.8513	51.3709	7.75034

## Sheet: ExtendedDataFig.3b
Correlation		MSSNG-2017			Correlation		MSSNG-2022
Developmental point	Mbnl1;2	AS events	miEs		Developmental point	Mbnl1;2	AS events	miEs
E14.5d	1	0	0		E14.5d	1	0	0
E16.5d	1.02755	0.0744848	0.0906667		E16.5d	1.02755	0.0610571	0.0588333
P0d	1.06993	0.148848	0.148889		P0d	1.06993	0.123957	0.119083
P4d	1.11471	0.159394	0.246167		P4d	1.11471	0.120214	0.17675
P7d	2.44025	0.21653	0.316111		P7d	2.44025	0.146386	0.183833
P15d	4.70457	0.29397	0.343111		P15d	4.70457	0.203829	0.188667
P30d	5.40173	0.299485	0.345167		P30d	5.40173	0.229571	0.204333
P4m	5.49109	0.2995	0.356111		P4m	5.49109	0.249214	0.21975
P21m	5.23371	0.305621	0.347833		P21m	5.23371	0.242929	0.2175
Pearson r		0.9023	0.831		Pearson r		0.9096	0.7646
95% confidence interval		0.5945 to 0.9795	0.3725 to 0.9634		95% confidence interval		0.6200 to 0.9811	0.2042 to 0.9476
P (two-tailed)		0.0009	0.0055		P (two-tailed)		0.0007	0.0164
Number of pairs		9	9		Number of pairs		9	9

## Sheet: ExtendedDataFig.3c
	Regulated (#)	Non-regulated (#)	Total		Regulated (%)	Non-regulated (%)
SFARI	116	126	242		47.9339	52.0661
MSSNG-2017	19	15	34		55.8824	44.1176
MSSNG-2022	18	18	36		50	50

## Sheet: ExtendedDataFig.3d
Developmental point	Accession number		AS event	ggsashimi.py (-c)
E14.5d	SRR1805814		Ank2 miE	3:126976844-126981944
E14.5d	SRR1805815		Scn2a MXE	2:65681996-65683943
E16.5d	SRR1812033
E16.5d	SRR1812034
P0d	SRR1805816
P0d	SRR1805817
P4d	SRR1805818
P4d	SRR1805819
P7d	SRR1805828
P7d	SRR1805829
P15d	SRR1805826
P15d	SRR1805827
P30d	SRR1805824
P30d	SRR1805825
P4m	SRR1805822
P4m	SRR1805823
P21m	SRR1805820
P21m	SRR1805821

## Sheet: ExtendedDataFig.3e
Gene symbol	AS ID	eMbnl1 KO (|DPSI|)		Gene symbol	AS ID	eMbnl2 KO (|DPSI|)		Gene symbol	AS ID	eMbnl cDKO (|DPSI|)		Dunn's multiple comparisons test	Adjusted P Value	Z
LCOR	chr19:41555607-41555701;41545874-41546007;41581777-41586536;+	0.312		BTRC	chr19:45423132-45423240;45363750-45363886;45456532-45456610;+	0.12		TCF7L2	chr19:55742775-55742842;55741819-55742530;55817763-55817865;+	0.279		eMbnl1 KO vs. eMbnl2 KO	0.1098	2.09
SORBS1	chr19:40300242-40300302;40299462-40299653;40309580-40310333;-	0.345		RNLS	chr19:33389916-33390059;33382366-33382525;33391079-33391185;-	0.327		TCF7L2	chr19:55743072-55743197;55741819-55742530;55817763-55817865;+	0.149		eMbnl1 KO vs. eMbnl cDKO	<0.0001	6.85
SORBS1	chr19:40325470-40326937;40324746-40324832;40327449-40327622;-	0.145		RFX3	chr19:27982853-27982946;27923207-27923266;28010971-28011045;-	0.405		VTI1A	chr19:55391783-55391868;55380941-55381019;55446177-55446979;+	0.174		eMbnl2 KO vs. eMbnl cDKO	<0.0001	8.537
SORBS1	chr19:40340044-40340146;40336985-40337035;40340684-40340750;-	0.105		SMARCA2	chr19:26749851-26749947;26748250-26748298;26751823-26752041;+	0.132		ADD3	chr19:53244309-53244405;53242503-53242627;53244997-53246940;+	0.376
SORBS1	chr19:40340044-40340146;40336985-40337035;40344355-40344439;-	0.284		MBP	chr18:82575600-82575633;82575171-82575207;82578935-82579058;+	0.13		BTRC	chr19:45406544-45406586;45363751-45363886;45456532-45456610;+	0.497
SORBS1	chr19:40340044-40340146;40336985-40337035;40349898-40350013;-	0.126		MBP	chr18:82575600-82575633;82575171-82575207;82584111-82585627;+	0.203		SORBS1	chr19:40340684-40340750;40336985-40337035;40344355-40344439;-	0.532
SORBS1	chr19:40344355-40344439;40340044-40340146;40349898-40350013;-	0.159		MBP	chr18:82578935-82579058;82575534-82575633;82584111-82584156;+	0.134		SORBS1	chr19:40344355-40344439;40340684-40340750;40349898-40350013;-	0.396
RNLS	chr19:33389916-33390059;33382366-33382525;33391079-33391185;-	0.404		CFAP53	chr18:74284540-74284772;74283121-74283266;74299111-74299341;+	0.412		SORBS1	chr19:40395678-40395768;40393387-40393516;40398541-40398610;-	0.165
PTAR1	chr19:23705706-23705811;23703077-23703144;23708753-23708967;+	0.135		ZFP532	chr18:65582726-65582809;65579911-65580510;65582896-65583006;+	0.711		IFIT2	chr19:34562862-34562955;34550693-34551022;34570218-34570370;+	1
TUT1	chr19:8959742-8959843;8959086-8959402;8962343-8962822;+	0.105		ZFP532	chr18:65582726-65582809;65582288-65582398;65582896-65583006;+	0.641		CEMIP2	chr19:21780170-21780252;21778341-21778786;21792637-21792980;+	0.675
CHKA	chr19:3881997-3882120;3875378-3875788;3884471-3884538;+	0.21		VAMP7	chrGL456233.1:30587-30645;24871-24962;39024-39148;-	0.711		SYT7	chr19:10421756-10421888;10417962-10418042;10435549-10435685;+	0.396
KMT5B	chr19:3782219-3782279;3768546-3768702;3786388-3786627;+	0.822		CD74	chr18:60811293-60811485;60810327-60810418;60811858-60811921;+	0.226		TUT1	chr19:8959742-8959843;8959086-8959402;8962343-8962822;+	0.686
KMT5B	chr19:3796639-3796708;3793067-3793215;3802074-3802240;+	0.113		EIF1A	chr18:46598050-46598156;46597700-46597800;46598640-46598700;+	0.112		GANAB	chr19:8907850-8907916;8907214-8907394;8908677-8908747;+	0.291
MBP	chr18:82575534-82575633;82575171-82575207;82584111-82584156;+	0.123		CARNMT1	chr19:18690229-18690370;18679103-18679267;18691416-18691595;+	0.24		SLC3A2	chr19:8711833-8711928;8709714-8709783;8712729-8712903;-	0.195
MBP	chr18:82575600-82575633;82575171-82575207;82578935-82579058;+	0.227		ARHGAP12	chr18:6115813-6115850;6069830-6070091;6135817-6135955;-	0.721		NRXN2	chr19:6448254-6448284;6443630-6443648;6454978-6455280;+	0.708
MBP	chr18:82575600-82575633;82575171-82575207;82584111-82585627;+	0.274		LTBP1	chr17:75348743-75348869;75327196-75327322;75352686-75352830;+	0.461		4930503L19RIK	chr18:70463961-70464064;70458316-70458448;70467330-70467456;-	0.24
MBP	chr18:82578935-82579058;82575534-82575633;82584111-82584156;+	0.238		SATB1	chr17:51742046-51742142;51739475-51740410;51742645-51742849;-	0.839		ZFP532	chr18:65582726-65582809;65582288-65582398;65582896-65583006;+	0.337
MRO	chr18:73871917-73872064;73869953-73870047;73873223-73873406;+	0.243		MRPS10	chr17:47370263-47370370;47368892-47368954;47372426-47372491;+	0.278		C330018D20RIK	chr18:56967092-56967189;56962400-56962518;56973383-56973484;-	0.639
MRO	chr18:73876682-73876838;73873220-73873406;73877429-73877537;+	0.337		GNMT	chr17:46726268-46726411;46726060-46726182;46726605-46726716;-	0.359		CSNK1G3	chr18:53948644-53948668;53948047-53948154;53953244-53955548;+	0.129
ZFP532	chr18:65582726-65582809;65579911-65580510;65582896-65583006;+	0.733		VEGFA	chr17:46020990-46021122;46016992-46018879;46024064-46024094;-	0.639		SEMA6A	chr18:47270608-47270794;47245254-47249584;47279115-47279174;-	0.276
EPB41L4A	chr18:33810218-33810338;33802512-33802560;33824458-33824536;-	0.225		AGER	chr17:34600350-34600377;34599995-34600137;34600494-34600621;+	0.628		SEMA6A	chr18:47276585-47276606;47247437-47249584;47279115-47279174;-	0.25
FHOD3	chr18:25028064-25028169;25001790-25002032;25056259-25056394;+	0.411		NDUFA7	chr17:33827801-33827908;33824612-33824680;33829666-33829807;+	0.114		4833418N02RIK	chr17:87277411-87277582;87276445-87276474;87280558-87280762;-	0.293
DTNA	chr18:23497478-23497703;23475115-23475242;23535161-23535229;+	0.152		FANCE	chr17:28323570-28323665;28322645-28322771;28326093-28326571;+	0.331		C230072F16RIK	chr17:80922642-80922712;80896839-80896957;80923166-80923349;+	0.735
DTNA	chr18:23497481-23497703;23475115-23475242;23535161-23535229;+	0.152		TBP	chr17:15501153-15501202;15499887-15500024;15502964-15503128;+	0.264		ANKRD12	chr17:66050536-66050723;66049785-66049933;66052783-66053091;-	0.391
PPP6R3	chr19:3478277-3478364;3473768-3473815;3484830-3484852;-	0.17		AIRN	chr17:12798358-12798439;12741397-12741424;12829824-12830151;+	1		TTBK1	chr17:46483568-46483807;46480117-46480248;46484149-46484209;-	0.964
EML4	chr17:83425257-83425431;83421605-83421735;83427222-83427351;+	0.316		TMEM181A	chr17:6288985-6289073;6280597-6280701;6290556-6290678;+	0.118		U2AF1	chr17:31651645-31651712;31648844-31648894;31654978-31655066;-	0.126
SATB1	chr17:51742046-51742142;51739475-51740410;51742645-51742849;-	0.639		STXBP5L	chr16:37186650-37186722;37174296-37174362;37188568-37188720;-	0.581		U2AF1	chr17:31652501-31652568;31648844-31648894;31654978-31655066;-	0.382
GM20517	chr17:47618808-47619062;47612962-47613117;47649949-47651613;+	0.134		TANGO2	chr16:18338608-18339077;18322420-18324450;18343894-18343914;-	0.641		PKD1	chr17:24587178-24587292;24586461-24586588;24587399-24587449;+	0.377
RRP36	chr17:46672524-46672591;46670110-46670185;46674196-46674255;-	0.115		SLC25A1	chr16:17927366-17927466;17927149-17927292;17927544-17927652;-	0.148		ZFP945	chr17:22861731-22861852;22861505-22861561;22865246-22865336;-	0.212
CUL9	chr17:46537622-46537815;46529948-46530156;46538224-46538627;-	0.238		CBX5	chr15:103215021-103215121;103213071-103213254;103215267-103215305;-	0.131		TULP4	chr17:6118295-6118366;6106554-6106582;6137210-6138792;+	0.405
H2-Q7	chr17:35442677-35442794;35439908-35440184;35442966-35442999;+	0.585		CBX5	chr15:103215021-103215125;103213081-103213254;103215267-103215366;-	0.133		PRDM15	chr16:97829610-97829712;97821767-97822010;97835577-97835830;-	0.477
PRRT1	chr17:34630632-34631171;34629532-34629704;34631769-34631955;+	0.612		EFR3A	chr15:65788301-65788381;65787040-65787246;65790139-65790834;+	0.838		DSCAM	chr16:96597793-96597856;96592436-96593414;96608035-96608338;-	0.114
TBC1D22B	chr17:29564431-29564488;29549784-29549994;29568391-29568699;+	0.26		MYO10	chr15:25776317-25776432;25752978-25753320;25778080-25778187;+	0.114		ABI3BP	chr16:56650710-56650770;56647024-56647099;56652136-56652217;+	0.617
KCTD20	chr17:28962646-28962912;28961413-28961687;28963250-28963371;+	0.109		2310061I04RIK	chr17:35896259-35896445;35895919-35896072;35897044-35897103;-	0.327		CBLB	chr16:52032177-52032259;52031562-52031685;52033008-52033190;+	0.388
SLC26A8	chr17:28642233-28642373;28637782-28638692;28642515-28642570;-	0.295		PACS2	chr12:113023141-113023248;113014533-113014682;113044225-113044313;+	0.855		IFT57	chr16:49760953-49761016;49759316-49759448;49762600-49762667;+	0.113
SLC26A8	chr17:28642233-28642418;28637782-28638692;28642515-28642570;-	0.269		ISCA2	chr12:84773792-84773908;84773306-84773677;84774542-84774804;+	0.111		CD200R1	chr16:44791468-44792630;44789972-44790224;44792726-44792826;+	0.894
PKD1	chr17:24564578-24564748;24564335-24564407;24565010-24565682;+	0.127		DMAC2L	chr12:69725454-69725554;69724949-69725014;69737950-69738061;+	0.319		DLG1	chr16:31771756-31771855;31754349-31755016;31781781-31781835;+	0.336
PISD-PS2	chr17:3077687-3077834;3077292-3077446;3079354-3079591;-	0.331		PTK2	chr15:73391758-73391880;73365040-73365195;73394647-73394744;-	0.627		EEF1AKMT4	chr16:20617625-20617909;20611592-20611820;20618389-20619011;+	0.25
BACH1	chr16:87715330-87715624;87698944-87699056;87718806-87720150;+	0.173		NPAS3	chr12:53354344-53354434;53253045-53253095;53501033-53501278;+	0.797		TRMT2A	chr16:18252923-18253020;18252401-18252477;18253099-18253112;+	0.224
KALRN	chr16:34175728-34175830;34174384-34174527;34176266-34176457;-	0.155		STRN3	chr12:51633578-51633719;51627704-51627880;51647993-51648135;-	0.285		SLC25A1	chr16:17927366-17927466;17927149-17927292;17927544-17927652;-	0.118
HIRA	chr16:18895902-18895927;18894773-18894836;18896453-18896564;+	0.14		RNF144A	chr12:26405318-26405392;26389393-26389575;26413763-26413831;-	0.8		DNM1L	chr16:16318763-16318841;16318444-16318477;16319451-16319508;-	0.155
CCDC74A	chr16:17648794-17648960;17648066-17648126;17649994-17650074;+	0.361		MBOAT2	chr12:24924198-24924294;24831630-24831774;24934566-24934622;+	0.105		SPIDR	chr16:16048003-16048104;16037489-16037709;16053265-16053516;-	0.123
CCDC74A	chr16:17650148-17650205;17649994-17650074;17650366-17650409;+	0.114		TRIB2	chr12:15815230-15815486;15809962-15809988;15816782-15816890;-	0.113		ZC3H7A	chr16:11141662-11141771;11139020-11139184;11145179-11145285;-	0.212
FOPNL	chr16:14311046-14311131;14299243-14300209;14313815-14314013;-	0.107		FAM228B	chr12:4748263-4748351;4739891-4740043;4762326-4762407;-	0.461		ANKS3	chr16:4941898-4941987;4941435-4941797;4942210-4942265;-	0.277
PARN	chr16:13664820-13664888;13664655-13664737;13665901-13665981;-	0.2		3830408C21RIK	chr13:107028804-107028982;107026398-107026455;107031102-107031621;+	0.613		1810021B22RIK	chr15:89074072-89074198;89071570-89071748;89075098-89075149;-	0.901
FMNL3	chr15:99329093-99329176;99327843-99328166;99329279-99329432;-	0.297		ZFP708	chr13:67074832-67074916;67069398-67071528;67081449-67081545;-	0.215		EFCAB6	chr15:84010007-84010068;83988821-83988958;84018626-84018718;-	0.549
PRPH	chr15:99056340-99056436;99055969-99056164;99056768-99056874;+	0.272		MACROH2A1	chr13:56088251-56088342;56084195-56084285;56096123-56096234;-	0.124		PMM1	chr15:81956168-81956260;81955542-81955748;81956361-81956438;-	0.111
APOBEC3	chr15:79899019-79899118;79898110-79898225;79905443-79905547;+	0.207		GPRIN1	chr13:54742008-54742108;54736672-54740613;54749569-54749669;-	0.589		RANGAP1	chr15:81724485-81724632;81721898-81722026;81729711-81730003;-	0.171
SCRIB	chr15:76047921-76047996;76047620-76047672;76048114-76048152;-	0.296		PFKP	chr13:6593100-6593253;6588488-6588653;6598738-6598826;-	0.459		HSF1	chr15:76496452-76496589;76495969-76496078;76497767-76497915;+	0.139
ZFAT	chr15:68146502-68146591;68118935-68119074;68165752-68165926;-	0.214		HEXDC	chr11:121221235-121221337;121220863-121221161;121221500-121221590;+	0.159		TRAPPC9	chr15:73042176-73042203;73031521-73031643;73050594-73050723;-	0.691
FAM49B	chr15:63957584-63957667;63956599-63956682;63970929-63970968;-	0.161		GM20708	chr11:117832344-117832576;117809667-117809803;117838492-117839904;+	0.379		SNTB1	chr15:55642654-55642845;55636387-55639427;55647856-55648053;-	0.157
BIN1	chr18:32426223-32426352;32424819-32424967;32431670-32431742;+	0.222		SNHG16	chr11:116672163-116672355;116671659-116671756;116672663-116672738;+	0.119		MARCHF6	chr15:31512332-31512525;31509725-31509822;31530802-31531053;-	0.57
OTULINL	chr15:27662338-27662488;27659889-27660018;27664343-27664435;-	0.225		TEN1	chr11:116205610-116205768;116198854-116198983;116214838-116215318;+	0.115		SPEF2	chr15:9684811-9684963;9682610-9682668;9687760-9687980;-	0.23
PCED1B	chr15:97373955-97374149;97361199-97361335;97384027-97385676;+	0.603		RECQL5	chr11:115895767-115895841;115895414-115895508;115895923-115895982;-	0.157		MTA1	chr12:113133540-113133576;113133184-113133337;113135796-113135828;+	0.372
NFKBIZ	chr16:55821767-55822115;55819566-55819706;55836320-55836392;-	0.644		TANC2	chr11:105758921-105759032;105713381-105713564;105776805-105776897;+	0.669		CINP	chr12:110878987-110879039;110877222-110877372;110879684-110879814;-	0.5
PACS2	chr12:113023141-113023248;113014533-113014682;113044225-113044313;+	0.828		ACBD4	chr11:103103234-103103369;103103038-103103145;103103525-103103644;+	0.16		CLMN	chr12:104773181-104773274;104771479-104771963;104773772-104773843;-	0.637
MARK3	chr12:111651957-111651984;111647470-111647728;111653389-111653434;+	0.135		BRCA1	chr11:101523324-101526639;101522431-101522502;101528000-101528077;-	0.397		CCDC88C	chr12:100970391-100970475;100968253-100968394;100971220-100971279;-	0.151
DICER1	chr12:104737768-104737866;104731799-104731987;104738782-104738837;-	0.224		MRPL10	chr11:97044527-97044697;97041559-97041652;97047029-97047194;+	0.105		NRXN3	chr12:88850278-88850308;88794503-88795893;89187021-89187323;+	0.534
EML5	chr12:98819860-98819869;98817819-98817898;98821599-98821614;-	0.353		MYO19	chr11:84893324-84893394;84892075-84892208;84894549-84894652;+	0.746		MLH3	chr12:85262766-85262862;85261660-85261752;85266151-85269474;-	0.233
ZDHHC23	chr16:43973467-43974166;43971398-43971566;43978907-43979050;-	0.244		TMEM44	chr16:30549392-30549457;30547342-30547469;30550362-30550570;-	0.219		RBM25	chr12:83639127-83639191;83632256-83632417;83642401-83642519;+	0.163
PTK2	chr15:73275620-73275641;73274486-73274584;73276856-73276913;-	0.2		TMEM44	chr16:30549392-30549461;30547342-30547469;30550362-30550578;-	0.233		SIPA1L1	chr12:82265956-82266025;82234462-82234528;82311348-82311409;+	0.225
NPAS3	chr12:53354344-53354434;53248676-53248747;53501033-53501278;+	0.153		EFCAB5	chr11:77121095-77121385;77117789-77117959;77129852-77130009;-	0.584		FAM204A	chr19:60224864-60224899;60221053-60221304;60226231-60226697;-	0.159
GM40421	chr12:50987572-50987632;50987116-50987165;50987718-50987814;-	0.5		SRR	chr11:74919436-74919662;74912961-74913133;74925618-74925675;-	0.136		GPHN	chr12:78522897-78522954;78504616-78504751;78562855-78562898;+	0.366
NRCAM	chr12:44578144-44578180;44576603-44576780;44590107-44590239;+	0.265		CTNS	chr11:73197098-73197252;73196637-73196717;73198917-73198995;-	0.147		IWS1	chr18:32093538-32093697;32093117-32093229;32097149-32097519;+	0.118
NRCAM	chr12:44578144-44578180;44576603-44576789;44590107-44590239;+	0.323		EIF5A	chr11:69920340-69920422;69919150-69919336;69920800-69920919;-	0.145		TNRC6B	chr15:80882943-80883102;80878866-80881206;80884206-80884382;+	0.151
NRCAM	chr12:44583666-44583792;44578144-44578180;44584834-44584987;+	0.504		EIF5A	chr11:69920340-69920434;69919150-69919336;69920800-69920940;-	0.128		KLHDC1	chr12:69264789-69264972;69263148-69263221;69268241-69268326;+	0.633
APP	chr16:85043575-85043743;85030231-85030365;85056323-85056526;-	0.115		EPN2	chr11:61555468-61555603;61553509-61553579;61565821-61565894;-	0.539		MIA2	chr12:59176330-59176459;59174105-59174188;59179849-59180008;+	0.226
RNF144A	chr12:26405318-26405392;26389393-26389575;26413763-26413831;-	0.422		TMEM11	chr11:60875759-60876047;60864451-60865348;60878712-60878787;-	0.12		PTK2	chr15:73360025-73360337;73343132-73343359;73394647-73394744;-	0.222
MBOAT2	chr12:24882716-24882794;24831608-24831774;24934566-24934622;+	0.263		MRPL55	chr11:59204534-59204757;59202485-59202659;59205648-59205888;+	0.107		PTK2	chr15:73365040-73365195;73343132-73343359;73394647-73394744;-	0.284
MBOAT2	chr12:24924198-24924294;24831630-24831774;24934566-24934622;+	0.117		MRPL55	chr11:59204555-59204757;59202491-59202659;59205648-59206002;+	0.102		PTK2	chr15:73392343-73392447;73391758-73391880;73394647-73394744;-	0.271
FAM228B	chr12:4748263-4748351;4739891-4740043;4762326-4762407;-	0.37		BC002059	chr17:16970899-16971026;16951551-16951708;16971170-16971231;+	0.212		EFNA5	chr17:62613315-62613396;62604183-62607463;62613836-62613902;-	0.139
FAM228B	chr12:4761858-4761987;4739891-4740043;4762326-4762407;-	0.348		SKP1A	chr11:52242404-52242474;52238250-52238350;52242586-52242660;+	0.507		EFR3B	chr12:3992905-3993056;3985429-3985551;3999589-3999717;-	0.259
CENPO	chr12:4217207-4217322;4215691-4216778;4231515-4231682;-	0.211		CDKL3	chr11:52040560-52040620;52035946-52036020;52084373-52084490;+	0.559		AIF1	chr17:35171413-35171576;35170990-35171193;35171762-35171804;-	0.119
TENT2	chr13:93177094-93177258;93175697-93175812;93184078-93184316;-	0.116		ZFP62	chr11:49214222-49214654;49213591-49213642;49215063-49215323;+	0.106		4833420G17RIK	chr13:119464564-119464690;119462771-119463119;119465279-119466304;+	0.206
TRPS1	chr15:50863882-50863927;50846729-50846942;50889603-50889715;-	0.573		FANCL	chr11:26397745-26397804;26386134-26387310;26422407-26422460;+	0.185		ERCC8	chr13:108166389-108166491;108160634-108160730;108169367-108169491;+	0.493
TMEM167	chr13:90128740-90128853;90119339-90119406;90143056-90143907;+	0.238		5730522E02RIK	chr11:26103184-26103450;25986750-25986812;26210490-26210763;-	0.287		ERCC8	chr13:108175804-108175906;108175553-108175620;108177616-108177717;+	0.316
AOPEP	chr13:63170940-63171047;63068114-63068285;63190478-63190551;+	0.374		LZTFL1	chr9:123717030-123717184;123715299-123715424;123717525-123717549;-	0.271		AK6	chr13:100663894-100663953;100654190-100654283;100665826-100666359;+	0.162
TUT7	chr13:59779136-59779201;59778751-59778815;59782017-59782343;-	0.148		OXSR1	chr9:119294414-119294523;119284545-119284687;119304804-119304917;-	0.333		PDE8B	chr13:95086727-95086868;95052887-95052930;95090277-95090356;-	0.778
AGTPBP1	chr13:59555679-59555810;59544386-59544451;59557222-59557347;-	0.101		ALS2CL	chr9:110894295-110894392;110893986-110894160;110894565-110894723;+	0.496		SSBP2	chr13:91642301-91642391;91564609-91564694;91664117-91664177;+	0.184
SPOCK1	chr13:57702303-57702312;57696109-57696155;57907401-57907587;-	0.336		DHX30	chr9:110116677-110116755;110115490-110115582;110117357-110117385;-	0.154		CCDC127	chr13:74359690-74359826;74356455-74356817;74360604-74360695;+	0.286
4833439L19RIK	chr13:54564184-54564272;54559197-54559324;54565181-54565356;-	0.173		DHX30	chr9:110116677-110116792;110115490-110115582;110117357-110117431;-	0.138		ZFP58	chr13:67496184-67496211;67494602-67494729;67500370-67500444;-	0.355
WNK2	chr13:49044373-49044418;49042627-49042866;49050483-49050582;-	0.138		UPK3A	chr15:85021262-85021395;85020540-85020623;85022237-85022547;+	0.709		PDLIM7	chr13:55507863-55507880;55507487-55507624;55508207-55508326;-	0.453
KIF13A	chr13:46864818-46864831;46848325-46848386;46929215-46929306;-	0.284		ABHD14A	chr9:106443826-106443942;106440620-106440856;106447530-106447563;-	0.107		TDP2	chr13:24832688-24832826;24832009-24832095;24836854-24836946;+	0.526
SLC35B3	chr13:38933455-38933588;38932304-38932916;38934737-38934807;-	0.111		ABHD14A	chr9:106444089-106444306;106440620-106440856;106447530-106447678;-	0.131		TDP2	chr13:24836015-24836186;24831943-24832095;24836854-24836944;+	0.165
FARS2	chr13:36148360-36148444;36117874-36118005;36232121-36232281;+	0.439		ABHD14A	chr9:106445525-106445829;106440713-106440856;106447530-106447620;-	0.204		ZSCAN26	chr13:21449273-21449333;21447785-21447894;21449440-21449516;-	0.655
G630018N14RIK	chr13:31367469-31371656;31366219-31366313;31399188-31399315;-	0.448		ABHD14A	chr9:106445525-106445834;106440620-106440856;106447530-106447563;-	0.295		ZSCAN12	chr13:21363338-21363370;21362831-21363175;21363579-21364051;+	0.411
PFKP	chr13:6593100-6593253;6588488-6588653;6597858-6598011;-	0.233		1300017J02RIK	chr9:103266202-103266259;103263029-103263185;103267631-103267722;-	0.5		CEP131	chr11:120067945-120068147;120067128-120067237;120068697-120068800;-	0.424
SLC38A10	chr11:120128422-120128529;120110837-120111005;120132676-120132859;-	0.105		STAG1	chr9:100953485-100953596;100951606-100951781;100954220-100954335;+	0.132		METTL23	chr11:116845762-116845945;116843674-116843774;116848253-116848358;+	0.41
SLC38A10	chr11:120128422-120128529;120116864-120117021;120132676-120132859;-	0.117		LYRM7	chr11:54834574-54834857;54826865-54827065;54840929-54841202;-	0.613		METTL23	chr11:116845818-116845945;116843674-116843774;116848253-116848355;+	0.463
TK1	chr11:117825600-117825632;117822457-117824781;117825713-117825847;-	0.104		LYRM7	chr11:54848578-54849396;54839812-54841202;54850344-54850415;-	0.299		TEN1	chr11:116204844-116204979;116198854-116198983;116214838-116215318;+	0.66
ETV1	chr12:38831080-38831269;38793170-38793224;38852219-38852288;+	0.113		D430036J16RIK	chr9:81639160-81639183;81636834-81636937;81642546-81642702;+	0.446		STRADA	chr11:106170953-106171077;106168308-106168480;106171155-106171264;-	0.236
SPIRE1	chr18:67512840-67512879;67506553-67506726;67519290-67519420;-	0.119		SLTM	chr9:70559036-70559101;70542858-70543081;70572148-70572176;+	0.504		STRADA	chr11:106184561-106184619;106173678-106173781;106187100-106187180;-	0.5
PECAM1	chr11:106681031-106681085;106679548-106679611;106682879-106682953;-	0.683		SENP8	chr9:59750261-59750371;59739939-59740032;59750577-59750627;-	0.357		MAPT	chr11:104305312-104305409;104302360-104302410;104306625-104306734;+	0.15
TANC2	chr11:105758921-105759032;105713381-105713564;105776805-105776897;+	0.703		PML	chr9:58221714-58221865;58218075-58220569;58229354-58229407;-	0.179		GRINA	chr15:76247639-76247737;76246769-76246900;76247850-76248177;+	0.318
BRCA1	chr11:101523324-101526639;101522431-101522502;101528000-101528077;-	0.397		PATE2	chr9:35574229-35574387;35570283-35570530;35607594-35607719;+	0.574		SUPT4A	chr11:87742707-87742851;87738166-87738273;87743245-87743623;+	0.225
ATP6V0A1	chr11:101049458-101049476;101048417-101048525;101055025-101055143;+	0.116		TTC3	chr16:94410832-94410956;94403313-94403368;94415948-94415958;+	0.166		ACACA	chr11:84215833-84215972;84214157-84214290;84223141-84223251;+	0.145
TSPOAP1	chr11:87777766-87778606;87777046-87777235;87779228-87779328;+	0.22		TTC3	chr16:94412059-94412123;94403313-94403368;94415948-94415958;+	0.182		TMEM44	chr16:30517152-30517458;30513969-30514822;30518299-30518332;-	0.59
1700125H20RIK	chr11:85173187-85173363;85172833-85172935;85174016-85174116;+	0.245		NAA16	chr14:79374735-79374855;79370001-79370097;79377367-79377521;-	0.101		TMEM44	chr16:30518299-30518332;30511854-30514822;30529411-30529570;-	0.265
EFCAB5	chr11:77121095-77121385;77117789-77117959;77129852-77130009;-	0.584		EXTL3	chr14:65080379-65080475;65075583-65078189;65097996-65098106;-	0.224		MYO18A	chr11:77854677-77854722;77853751-77853891;77857722-77857845;+	0.345
CTNS	chr11:73188688-73188792;73188429-73188561;73191677-73191762;-	0.344		EXTL3	chr14:65080379-65080515;65075583-65078189;65097996-65098105;-	0.352		KIF1C	chr11:70708441-70708611;70706940-70707086;70708778-70708858;+	0.289
CTNS	chr11:73197098-73197252;73196637-73196717;73198917-73198995;-	0.181		SLMAP	chr14:26453537-26453600;26442574-26442634;26459409-26459460;-	0.479		DLG4	chr11:70043657-70043767;70042570-70042743;70044275-70044367;+	0.114
DHX33	chr11:70995138-70995250;70993856-70994016;70995887-70995993;-	0.121		PPP6R2	chr15:89246257-89246340;89243304-89243459;89253018-89253250;+	0.361		DVL2	chr11:70009143-70010777;70008776-70008995;70010876-70012301;+	0.232
CDKL3	chr11:52035946-52036020;52033513-52033611;52037430-52038165;+	0.302		SLC4A7	chr14:14747732-14747792;14745967-14746083;14748465-14748623;+	0.256		EIF5A	chr11:69920340-69920434;69919150-69919336;69921162-69921386;-	0.229
CDKL3	chr11:52040560-52040620;52035946-52036020;52084373-52084490;+	0.559		THOC7	chr14:13957459-13957631;13954538-13954656;13961184-13961212;-	0.116		MPDU1	chr11:69657935-69658021;69657724-69657843;69658565-69658698;-	0.264
ZFP2	chr11:50905605-50905686;50899058-50901291;50906085-50906157;-	0.101		MAF	chr8:115693131-115693192;115682941-115684761;115705754-115707096;-	0.211		MPDU1	chr11:69657935-69658056;69657724-69657843;69658565-69658698;-	0.435
TBC1D9B	chr11:50161454-50161695;50159642-50159711;50162045-50162111;+	0.126		TRPC7	chr13:56831285-56831450;56822424-56822641;56860889-56861072;-	0.55		FBF1	chr11:116162338-116162565;116161424-116161509;116163317-116163359;-	0.144
RNF130	chr11:50099245-50099339;50095775-50095980;50119044-50125719;+	0.329		WDR59	chr8:111472629-111472686;111466788-111466922;111476043-111476197;-	0.291		TTC19	chr11:62284130-62284169;62283596-62283707;62285002-62285059;+	0.26
RASGEF1C	chr11:49978407-49978480;49975626-49975750;49979494-49980215;+	0.232		GM10644	chr8:83934858-83935070;83932328-83934606;83935731-83935828;-	0.598		ALG3	chr16:20608986-20609086;20608741-20608889;20610579-20610758;-	0.34
ZFP62	chr11:49204450-49204475;49203733-49204210;49212694-49212776;+	0.736		MMAA	chr8:79284208-79284446;79281180-79281654;79294913-79294937;-	0.227		CLK4	chr11:51268768-51268846;51268164-51268231;51270536-51270595;+	0.585
TENM2	chr11:36139575-36139758;36106718-36106865;36141482-36141683;-	0.364		E130114P18RIK	chr4:97574818-97574921;97569181-97569278;97584547-97584607;-	0.275		RANBP17	chr11:33337854-33337914;33329470-33329544;33441802-33441938;-	0.345
FBXW11	chr11:32680200-32680302;32652747-32652904;32711771-32711997;+	0.277		E130114P18RIK	chr4:97577510-97577653;97569181-97569278;97584547-97584596;-	0.184		0610010F05RIK	chr11:23622435-23622525;23617137-23617196;23624935-23625122;-	0.284
FBXW11	chr11:32708187-32708250;32652747-32652904;32711771-32711997;+	0.164		E130114P18RIK	chr4:97720210-97720309;97690622-97690736;97777990-97778048;-	0.719		GPX8	chr13:113045431-113045693;113042758-113043299;113046171-113046410;-	0.157
CERK	chr15:86149277-86149430;86146284-86146390;86151534-86151609;-	0.254		GATAD2B	chr3:90324041-90324094;90293183-90293424;90341655-90341994;+	0.305		EIF4ENIF1	chr11:3233987-3234059;3229868-3230101;3234584-3234645;+	0.134
5730522E02RIK	chr11:25648011-25648160;25619086-25619572;25986750-25986812;-	0.133		ADAMTSL1	chr4:86243716-86243767;86232552-86232691;86247970-86248175;+	0.814		EXOC7	chr11:116293274-116293313;116292518-116292584;116293971-116294038;-	0.185
5730522E02RIK	chr11:25651935-25652068;25619086-25619572;25986750-25986812;-	0.135		DNAH11	chr12:117920903-117921026;117916777-117916971;117922012-117922183;-	0.5		EXOC7	chr11:116296729-116296798;116295681-116295689;116297570-116297768;-	0.263
EHBP1	chr11:22151787-22151892;22151066-22151189;22169034-22169174;-	0.483		MSI1	chr5:115447129-115447186;115445394-115445475;115450214-115450283;+	0.296		EXOC7	chr11:116296729-116296798;116295681-116295689;116300265-116300433;-	0.321
ELDR	chr11:16950881-16950930;16935153-16936564;16951019-16951042;-	0.206		PLXND1	chr6:115960715-115960862;115960425-115960582;115962340-115962539;-	0.141		EXOC7	chr11:116296729-116296880;116295543-116295689;116297570-116297663;-	0.23
FIGNL1	chr11:11805958-11806215;11800551-11803063;11808894-11808932;-	0.184		TNC	chr4:63984459-63984732;63982650-63982923;64006245-64006509;-	0.161		SLC38A6	chr12:73310989-73312524;73310144-73310197;73318976-73319016;+	0.465
AP1B1	chr11:5033241-5033262;5032417-5032619;5033686-5033842;+	0.205		CATSPERD	chr17:56659528-56659581;56658072-56658151;56660170-56660245;+	0.374		HDAC9	chr12:34168406-34168495;34107217-34107351;34169994-34170113;-	0.104
ZDHHC3	chr9:123098922-123098974;123084213-123084310;123100258-123100349;-	0.63		TSTD2	chr4:46137320-46137428;46135386-46135594;46138379-46138409;-	0.466		CNOT10	chr9:114635279-114635378;114632676-114632771;114639918-114640181;-	0.129
ULK4	chr9:121073917-121074016;121044685-121044871;121081563-121081730;-	0.164		1700123M08RIK	chr4:11976443-11976587;11966573-11966683;11993864-11993999;+	0.76		PFKFB4	chr9:109025475-109025638;109025046-109025151;109027519-109027649;+	0.627
SLC38A6	chr12:73343668-73343748;73341706-73341760;73344792-73344893;+	0.533		PTPN5	chr7:47132277-47132659;47112736-47112797;47133255-47133416;-	0.256		ZFP454	chr11:50878042-50878105;50872719-50874287;50886368-50886498;-	0.135
BAZ1A	chr12:54923384-54923480;54923039-54923264;54927563-54927624;-	0.274		DNAJB5	chr4:42950798-42950943;42949813-42950004;42953140-42953385;+	0.258		TFDP2	chr9:96247049-96247088;96223093-96223198;96273838-96273942;+	0.198
HEMK1	chr9:107330772-107330822;107329323-107329432;107336571-107336663;-	0.144		SASS6	chr3:116628517-116628612;116625922-116627167;116628707-116629132;+	0.168		AMOTL2	chr9:102730486-102730585;102729967-102730176;102730792-102730969;+	0.452
FAIM	chr9:98990914-98990971;98986373-98986512;98992100-98992233;+	0.167		1700013F07RIK	chr3:108542487-108542601;108537540-108537699;108543438-108543554;+	0.172		WIZ	chr17:32378839-32379118;32367823-32368147;32381083-32381156;-	0.276
RASA2	chr9:96566015-96568487;96560697-96560781;96569019-96569094;-	0.377		OVGP1	chr3:105981232-105981349;105978273-105978398;105984572-105984814;+	0.265		MLIP	chr9:77216976-77217048;77190671-77190737;77229484-77230954;-	0.542
TRPC1	chr9:95736819-95736921;95732006-95732209;95743196-95743351;-	0.153		GPATCH4	chr3:88043466-88043601;88043107-88043179;88051161-88051289;+	0.11		TEX9	chr9:72459038-72459159;72455836-72456031;72461855-72461990;-	0.494
MTHFS	chr9:89226170-89226387;89215208-89215470;89235671-89235744;+	0.5		PDLIM5	chr3:142284796-142284916;142282968-142283112;142303942-142303979;-	0.664		TEX9	chr9:72479923-72480001;72478339-72478422;72480596-72480775;-	0.143
MTHFS	chr9:89226170-89226387;89215208-89215470;89239841-89239981;+	0.104		HNRNPR	chr4:136314086-136314255;136310967-136311089;136316360-136316479;+	0.102		TCF12	chr9:71868998-71869070;71868071-71868278;71870073-71870147;-	0.158
LRRC1	chr9:77499233-77499351;77472151-77472230;77544464-77544850;-	0.317		CNTN2	chr1:132511314-132511393;132509426-132510793;132514247-132515637;-	0.78		MAP2K5	chr9:63357992-63358060;63343386-63343456;63371736-63371785;-	0.279
TPM1	chr9:67029663-67029742;67024325-67024565;67031028-67031098;-	0.251		LIMCH1	chr5:66993142-66993178;66974409-66974662;66997119-66997246;+	0.151		SENP8	chr9:59750261-59750371;59739939-59740032;59750577-59750627;-	0.894
TPM1	chr9:67029663-67029742;67027891-67028167;67031028-67031098;-	0.128		EMSY	chr7:98646448-98646523;98637260-98637520;98647804-98647904;-	0.123		SENP8	chr9:59750261-59750371;59739939-59740051;59750577-59750627;-	0.551
DENND4A	chr9:64835507-64835586;64835285-64835352;64835953-64836081;+	0.346		KDM6A	chrX:18246974-18247109;18246196-18246416;18248269-18248359;+	0.385		CLK3	chr9:57758626-57758723;57758283-57758350;57760823-57761040;-	0.194
SENP8	chr9:59750261-59750371;59739939-59740051;59750577-59750627;-	0.497		KDM6A	chrX:18247566-18247722;18246196-18246416;18248269-18248359;+	0.424		SCAMP2	chr9:57578273-57578402;57577638-57577737;57579432-57579550;+	0.356
CEP164	chr9:45784882-45785029;45779689-45779836;45785777-45785921;-	0.441		FTL1	chr7:45459083-45459122;45458106-45458283;45459529-45459651;-	0.347		LINGO1	chr9:56674422-56674509;56653599-56653832;56685119-56685253;-	0.298
MIR100HG	chr9:41488193-41488268;41474854-41475153;41528122-41528200;+	0.509		ARAF	chrX:20857410-20857522;20853676-20853816;20857611-20857788;+	0.41		SIDT2	chr9:45945143-45945359;45944362-45944486;45945665-45945784;-	0.216
GNB1L	chr16:18544110-18544273;18499045-18499140;18552366-18552582;+	0.135		OAS1C	chr5:120808580-120809044;120807959-120808248;120812433-120812514;-	0.349		CIPC	chr12:86947968-86948103;86947465-86947499;86952743-86952931;+	0.246
GNB1L	chr16:18544114-18544273;18499045-18499140;18552366-18552388;+	0.142		PIK3CD	chr4:149697048-149697223;149674075-149674194;149698554-149698604;-	0.529		CCDC85A	chr11:28392853-28392952;28388843-28388948;28396045-28396165;-	0.235
GNB1L	chr16:18544114-18544273;18540971-18541097;18548092-18548191;+	0.101		EVA1C	chr16:90866254-90866451;90830858-90831432;90869565-90869689;+	0.373		MIR100HG	chr9:41612559-41612671;41581338-41581402;41613282-41613877;+	0.528
PATE2	chr9:35574229-35574387;35570283-35570530;35607594-35607719;+	0.574		GATB	chr3:85605014-85605137;85601859-85601973;85611351-85611465;+	0.113		FAM118B	chr9:35237722-35237863;35235230-35235483;35244613-35244663;-	0.212
NTM	chr9:29000704-29000737;28996230-28996634;29006253-29006289;-	0.319		4930570G19RIK	chr3:156551854-156551943;156548414-156551237;156561475-156561675;-	0.833		GLB1L2	chr9:26790723-26790893;26780693-26780766;26791781-26791890;-	0.548
9530077C05RIK	chr9:22431675-22431808;22424112-22424807;22435094-22435105;+	0.141		ZFAND6	chr7:84652881-84653042;84634238-84634409;84679309-84679351;-	0.125		CFAP300	chr9:8023899-8023966;8021671-8022544;8025961-8026134;-	0.275
4931406C07RIK	chr9:15294431-15294533;15291999-15292176;15301366-15301513;-	0.123		C130026I21RIK	chr1:85257385-85257469;85254513-85254576;85259694-85259866;-	1		ZMIZ2	chr11:6398261-6398339;6397506-6397686;6398555-6398724;+	0.157
CEP126	chr9:8104652-8105788;8103317-8103516;8112079-8112191;-	0.427		4930481A15RIK	chr19:5415007-5415099;5406814-5407083;5415606-5415812;+	0.395		QTRT1	chr9:21419290-21419366;21418283-21418422;21419438-21419548;+	0.145
NALCN	chr14:123396206-123396281;123371477-123371614;123409695-123409833;-	0.5		4930481A15RIK	chr19:5415011-5415112;5406739-5407083;5415606-5415812;+	0.324		KCTD9	chr14:67734140-67734290;67733346-67733442;67737605-67737711;+	0.469
NAA16	chr14:79374735-79374855;79370001-79370097;79377367-79377521;-	0.111		FBXO34	chr14:47500793-47500870;47472560-47472717;47529174-47529341;+	0.807		DLEU2	chr14:61624432-61624482;61603471-61603806;61625219-61625362;-	0.245
NAA16	chr14:79381494-79381629;79377367-79377521;79390561-79390692;-	0.139		FBXO34	chr14:47504985-47505132;47472602-47472717;47529174-47529305;+	0.55		FERMT2	chr14:45476417-45476450;45475897-45476113;45482431-45482566;-	0.107
SLC25A30	chr14:75776995-75777126;75774994-75775142;75786924-75786962;-	0.145		FBXO34	chr14:47526204-47526314;47472618-47472717;47529174-47529270;+	0.194		ERO1L	chr14:45299841-45299962;45298653-45299083;45301692-45301739;-	0.101
ZDHHC20	chr14:57850144-57850180;57846920-57847062;57856609-57856730;-	0.157		CEACAM1	chr7:25474519-25474804;25471797-25472073;25476343-25476703;-	0.954		USP36	chr11:118272950-118273051;118272131-118272270;118273515-118273656;-	0.16
LATS2	chr14:57724573-57724821;57702921-57703054;57733877-57734418;-	0.54		TGDS	chr14:118130606-118130673;118128222-118128291;118132643-118132744;-	0.118		SYNRG	chr11:83986813-83986851;83985248-83985551;83987912-83987990;+	0.316
BBX	chr16:50320299-50320413;50280368-50280539;50330833-50330993;-	0.37		GBP5	chr3:142518119-142519059;142507914-142508096;142521039-142522030;+	0.5		PBRM1	chr14:31022719-31022859;31019137-31019293;31023066-31023179;+	0.208
OTX2OS1	chr14:48717609-48717761;48670293-48670449;48719661-48719823;+	0.657		SLC10A3	chrX:74372613-74372682;74369216-74371011;74373190-74373349;-	0.232		CCDC66	chr14:27505637-27505663;27498723-27498889;27506650-27506715;-	0.329
SYNRG	chr11:84039655-84039691;84039210-84039321;84040796-84040928;+	0.197		MAP4K4	chr1:40001429-40001591;40000530-40000749;40003762-40003987;+	0.325		ZSWIM8	chr14:20711027-20711122;20710636-20710790;20711457-20711630;+	0.188
ERCC6	chr14:32526148-32526878;32516946-32517378;32541225-32541354;+	0.236		LEF1	chr3:131191022-131191106;131189334-131189425;131193128-131193251;+	0.591		ZSWIM8	chr14:20711044-20711122;20710659-20710790;20711457-20711630;+	0.316
BAP1	chr14:31253455-31253640;31251899-31251954;31254032-31254094;+	0.119		POLG	chr7:79463782-79463961;79461697-79461893;79464603-79465371;-	0.684		3830406C13RIK	chr14:12296621-12296747;12287269-12287393;12297581-12297839;+	0.118
PBRM1	chr14:31023066-31023179;31022719-31022859;31025497-31025650;+	0.228		CCDC148	chr2:59009081-59009185;59003981-59004064;59017543-59017637;-	0.373		PUM2	chr12:8700148-8700222;8698090-8698159;8705932-8706041;+	0.104
SLMAP	chr14:26459903-26459954;26459409-26459460;26460041-26460185;-	0.462		F730043M19RIK	chr12:33119116-33119332;33111710-33112137;33135965-33136043;-	0.792		NUP133	chr8:123909883-123910019;123907755-123907874;123911748-123911907;-	0.16
FAM149B	chr14:20356354-20356497;20352703-20352837;20374329-20374454;+	0.154		GMEB1	chr4:132252430-132252493;132251674-132251832;132261490-132261521;-	0.519		DBNDD1	chr8:123509082-123509223;123505686-123506838;123509841-123509994;-	0.211
SLC4A7	chr14:14747732-14747792;14745967-14746083;14748465-14748623;+	0.118		OXR1	chr15:41838251-41838279;41833466-41833621;41850458-41850584;+	1		C230057M02RIK	chr8:122729770-122729894;122724947-122726554;122752113-122752325;-	0.617
ATXN7	chr14:14101601-14101668;14099934-14100901;14103306-14103507;+	0.527		CBFA2T2	chr2:154521150-154521236;154510535-154510597;154523903-154524099;+	0.348		VAC14	chr8:110635071-110635181;110634285-110634393;110635376-110635483;+	0.226
THOC7	chr14:13957553-13957631;13954538-13954656;13960867-13961160;-	0.195		4931428F04RIK	chr8:105288768-105289165;105285255-105285869;105289403-105289528;-	0.103		CENPT	chr8:105846164-105846221;105845259-105845436;105846315-105846391;-	0.123
THOC7	chr14:13957553-13957631;13954538-13954656;13961793-13961852;-	0.142		GM33228	chr18:26063947-26064223;26022501-26022716;26070934-26071336;+	1		TRIM41	chr11:48808464-48808487;48808124-48808252;48809049-48809280;-	0.377
GM49355	chr14:12307123-12307217;12301147-12301246;12322130-12324454;+	0.724		CETN4	chr3:37309344-37309482;37307748-37309181;37310292-37310439;-	0.267		CFAP20	chr8:95423706-95423955;95422849-95422894;95424616-95424696;-	0.148
FHIT	chr14:10991481-10991596;10729724-10729795;11125546-11125562;-	0.136		CETN4	chr3:37309936-37310065;37308759-37309181;37310292-37310439;-	0.394		CNEP1R1	chr8:88125081-88125155;88119779-88119851;88133787-88134480;+	0.125
PXK	chr14:8146193-8146272;8144593-8144711;8148079-8148128;+	0.11		ZFP551	chr7:12421807-12421846;12415262-12417218;12422389-12422589;-	0.381		DNM2	chr9:21480406-21480545;21478898-21479037;21481332-21481419;+	0.189
PUM2	chr12:8700148-8700222;8699063-8699188;8705932-8706041;+	0.375		GABPB2	chr3:95216213-95216268;95208839-95208936;95217588-95217694;-	0.468		4930524B15RIK	chr11:31975036-31975135;31973555-31973641;31976785-31976830;+	0.5
ACSF3	chr8:122785818-122785964;122783946-122784101;122790589-122790699;+	0.207		GGTA1	chr2:35414218-35414284;35413325-35413427;35422179-35422268;-	0.447		CAPZB	chr4:139288860-139288973;139287755-139287832;139291002-139291758;+	0.127
CBFA2T3	chr8:122647700-122647778;122643291-122643533;122650329-122650476;-	0.214		GGTA1	chr2:35416471-35416507;35413325-35413427;35422179-35422268;-	0.484		GM2694	chr8:87513808-87513896;87472843-87472960;87521735-87521813;+	0.881
TRPC7	chr13:56831269-56831450;56822424-56822641;56860889-56861072;-	0.887		TRDMT1	chr2:13533383-13533493;13525617-13525694;13544568-13544663;-	0.299		PLEKHA7	chr7:116148252-116148333;116145169-116145238;116154632-116154686;-	0.24
ADAT1	chr8:111978038-111978138;111970864-111972191;111979298-111979444;-	0.135		PQLC2	chr4:139295773-139295933;139294028-139294592;139298645-139298969;-	0.359		ITGB3BP	chr4:99802096-99802232;99789600-99789679;99814057-99814100;-	0.403
WDR59	chr8:111472629-111472686;111466788-111466922;111476043-111476197;-	0.366		ZFP14	chr7:30050439-30050503;30045738-30045839;30051344-30051373;-	0.119		E130114P18RIK	chr4:97580480-97580641;97577510-97577653;97584547-97584612;-	0.975
TSNAXIP1	chr8:105833458-105833540;105827730-105827827;105837145-105837258;+	0.284		FTX	chrX:103613043-103613195;103609303-103609416;103615064-103615192;-	0.169		SUN1	chr5:139229752-139229944;139226705-139226885;139230772-139230838;+	0.619
TIRAP	chr9:35188656-35189295;35184550-35187930;35191017-35191176;-	0.223		EDEM3	chr1:151812753-151812801;151811518-151811704;151818309-151818935;+	0.543		AAK1	chr6:86982541-86982643;86967268-86967373;86995839-86997622;+	0.228
SPAG6L	chr16:16766968-16767085;16763021-16763167;16777322-16777514;-	0.114		UBE2I	chr17:25272537-25272765;25269402-25269479;25273481-25273600;-	0.204		TTC39B	chr4:83263693-83263801;83261825-83261957;83271116-83271218;-	0.147
ANGEL1	chr12:86720229-86720663;86717714-86717841;86721310-86721380;-	0.155		PKNOX2	chr9:37137349-37137564;37083206-37083276;37147240-37147266;-	0.694		NFIB	chr4:82359731-82359800;82328593-82330426;82498237-82498769;-	0.243
OGFOD1	chr8:94055535-94055664;94055058-94055344;94056043-94056157;+	0.147		WHRN	chr4:63429085-63429118;63419421-63419493;63431849-63432002;-	0.871		TNC	chr4:64014894-64015158;64013928-64014044;64016830-64018240;-	0.109
LPCAT2	chr8:92873047-92873108;92871137-92871250;92874232-92874291;+	0.284		WHRN	chr4:63429085-63429417;63419421-63419493;63431849-63432059;-	0.867		A630001G21RIK	chr1:85727513-85727698;85726458-85726615;85736471-85736561;-	0.298
GM10644	chr8:83936067-83936175;83935731-83935828;83955102-83955205;-	0.457		METTL16	chr11:74802892-74803012;74800325-74800455;74803830-74803900;+	0.602		PAKAP	chr4:57709450-57710143;57689522-57689544;57757600-57757683;+	0.307
ZFP827	chr8:79120482-79120540;79091832-79092066;79136559-79136663;+	0.321		SP3	chr2:72979486-72979632;72970154-72971514;72980249-72980426;-	0.22		FSD1L	chr4:53687206-53687239;53686387-53686517;53693983-53694084;+	0.206
CAPZB	chr4:139288860-139288973;139287755-139287832;139291002-139291758;+	0.114		TEX26	chr5:149447759-149447767;149445769-149445854;149453293-149453459;+	0.763		XPA	chr4:46180206-46180398;46155346-46155826;46183117-46183235;-	0.145
DYNC1I2	chr2:71233648-71233708;71228599-71228690;71235914-71236030;+	0.112		TEX26	chr5:149456817-149456962;149453293-149453459;149460820-149460997;+	0.291		CBARP	chr10:80136704-80136743;80136349-80136494;80136873-80136938;-	0.296
PAX6OS1	chr2:105598295-105598394;105536938-105537239;105670235-105670330;-	0.231		CCDC30	chr4:119377210-119377345;119373481-119373765;119393541-119393657;-	0.689		TOMM5	chr4:45106614-45106793;45105211-45105644;45107912-45108038;-	0.11
PAX6OS1	chr2:105623717-105623872;105536938-105537239;105670235-105670280;-	0.122		SFMBT1	chr14:30738538-30738630;30715166-30715241;30765962-30766101;+	0.514		VPS39	chr2:120352374-120352518;120350163-120350229;120352914-120353121;-	0.492
EPB41	chr4:131963928-131963970;131962923-131962986;131967787-131967845;-	0.334		PEX2	chr3:5570486-5570629;5563619-5563729;5576037-5576128;-	0.145		UNC13B	chr4:43161442-43161478;43115102-43115160;43165743-43165978;+	0.753
EPB41	chr4:131964130-131964187;131962923-131962986;131967787-131967975;-	0.447		DGUOK	chr6:83496685-83496798;83490420-83490608;83506747-83506821;-	0.139		KIF24	chr4:41414901-41414999;41409731-41409819;41423451-41423635;-	0.203
FOXN2	chr17:88484400-88484469;88479275-88479340;88486402-88487251;+	0.113		AFG1L	chr10:42438353-42438405;42426485-42426587;42454306-42454530;-	0.439		SV2A	chr3:96189366-96189477;96189061-96189151;96190282-96190447;+	0.211
STYXL1	chr5:135765650-135765816;135759128-135759274;135768853-135768915;-	0.5		PVT1	chr15:62107147-62107465;62037985-62038201;62149238-62149352;+	0.205		CMYA5	chr13:93074352-93074471;93069278-93069428;93083150-93083384;-	0.507
HIVEP3	chr4:119997173-119997252;119814494-119814790;120064866-120065063;+	0.124		MBNL2	chr14:120324793-120325412;120275668-120275905;120379149-120379314;+	0.999		SSR1	chr13:37983094-37983109;37979742-37979806;37983392-37983486;-	0.21
ATPAF1	chr4:115791222-115791285;115788261-115788370;115795403-115795454;+	0.151		MBNL2	chr14:120324793-120325412;120306451-120306541;120379149-120379314;+	0.879		MAT2B	chr11:40680655-40680769;40679313-40680194;40682463-40682657;-	0.193
OSBPL9	chr4:109091660-109091699;109087394-109087485;109098502-109098553;-	0.113		PRRG1	chrX:78482425-78482461;78449612-78453172;78483750-78483911;-	0.538		RIPK2	chr4:16131522-16131646;16129022-16129109;16132776-16132862;-	0.525
LYAR	chr5:38222930-38223054;38220549-38220635;38223133-38223227;+	0.122		NXPE4	chr9:48361426-48361514;48233210-48233282;48375872-48376067;+	0.686		FUBP1	chr3:152214824-152214887;152213976-152214067;152215591-152215630;+	0.128
ZBTB20	chr16:43232758-43232820;43146896-43146943;43282970-43283005;+	0.262		2610307P16RIK	chr13:28669781-28669994;28668369-28668704;28772618-28772666;-	0.414		GK5	chr9:96174689-96174793;96155392-96155497;96176229-96176289;+	0.3
ZBTB20	chr16:43571733-43571791;43569680-43569781;43577029-43577174;+	0.163		2610307P16RIK	chr13:28711116-28711208;28668369-28668704;28772618-28772666;-	0.561		CAGE1	chr13:38015679-38015787;38012391-38012496;38016410-38016491;-	0.581
MPHOSPH8	chr14:56690906-56691061;56689028-56689115;56693423-56693578;+	0.127		SRGAP2	chr1:131292520-131292845;131285250-131289740;131296319-131296466;-	0.125		DIP2A	chr10:76271375-76271405;76270395-76270457;76272532-76272703;-	0.731
AAK1	chr6:86970990-86971086;86967268-86967373;86995839-86997622;+	0.479		FN1	chr1:71603659-71603929;71602309-71602497;71604969-71605083;-	0.274		SNX19	chr9:30462230-30462415;30440095-30440225;30463219-30463307;+	0.408
NFIB	chr4:82323571-82323710;82320473-82320556;82327728-82327913;-	0.103		SGK3	chr1:9827012-9827119;9798142-9798246;9865130-9865348;+	0.339		CCL25	chr8:4349771-4349894;4327756-4327850;4353882-4354000;+	0.424
FNBP1L	chr3:122552135-122552150;122549155-122549265;122556411-122556570;-	0.257		E130307A14RIK	chr10:39655839-39655929;39654464-39654688;39681472-39681549;-	0.268		NPRL3	chr11:32238988-32239290;32237299-32237406;32239796-32239953;-	0.615
FNBP1L	chr3:122556411-122556570;122549155-122549265;122557902-122558106;-	0.101		OMD	chr13:49587633-49587809;49582461-49582813;49589461-49590415;+	0.235		NTNG1	chr3:109827626-109827761;109782681-109782911;109851764-109851791;-	0.646
PLXND1	chr6:115960715-115960862;115960425-115960582;115962340-115962539;-	0.141		PPP1R12B	chr1:134875964-134876165;134873938-134874021;134879632-134879745;-	0.286		PDLIM5	chr3:142282968-142283112;142277816-142278001;142303942-142303979;-	0.138
DNAJC25	chr4:59013631-59013855;59003192-59003557;59017669-59017822;+	0.431		PPP2R2D	chr7:138848458-138848665;138846611-138846704;138868409-138868507;+	0.234		HIPK1	chr3:103753379-103753514;103750775-103750918;103754200-103754322;-	0.12
ENTR1	chr2:26385082-26385145;26384681-26384821;26385989-26386063;-	0.218		CAPN3	chr2:120501495-120501632;120501210-120501324;120502102-120502180;+	0.5		UBQLN4	chr3:88563107-88563333;88556656-88556919;88564369-88564509;+	0.243
ENTR1	chr2:26385497-26385609;26384681-26384821;26385989-26386063;-	0.199		ARL6IP1	chr7:118128895-118129068;118126395-118126515;118129468-118129560;-	0.206		4930412C18RIK	chr4:9784904-9785161;9782625-9782739;9819923-9821951;+	0.817
MSANTD3	chr4:48549921-48549997;48540545-48540568;48552379-48552553;+	0.368		ST18	chr1:6737579-6737657;6730050-6730240;6752993-6753036;+	0.41		GTF2I	chr5:134306531-134306727;134295509-134295613;134311672-134311727;-	0.534
CORO2A	chr4:46543347-46543444;46542234-46542347;46544062-46544167;-	0.18		ST18	chr1:6737579-6737657;6734869-6734972;6752993-6753036;+	1		GTF2I	chr5:134306531-134306731;134295509-134295613;134311672-134312022;-	0.554
XPA	chr4:46180206-46180398;46175221-46175415;46183117-46183235;-	0.131		ST18	chr1:6752295-6752368;6737579-6737657;6752993-6753036;+	0.631		MTUS1	chr8:41056534-41056684;41049984-41050116;41076231-41076427;-	0.714
CBARP	chr10:80136662-80136743;80136349-80136494;80136873-80136938;-	0.358		AKAP8	chr17:32317863-32317878;32316400-32316667;32318770-32318809;-	0.306		CAMK2G	chr14:20745791-20745860;20744603-20744648;20747818-20747851;-	0.408
CBARP	chr10:80136689-80136743;80136349-80136494;80136873-80136938;-	0.29		BC051142	chr17:34417962-34418104;34417423-34417533;34418854-34418941;+	0.18		CAMK2G	chr14:20745791-20745860;20744603-20744648;20755658-20755702;-	0.511
CBARP	chr10:80136704-80136743;80136349-80136494;80136873-80136938;-	0.436		BC051142	chr17:34446018-34446033;34445486-34445498;34446956-34446977;+	0.473		LRRFIP2	chr9:111193046-111193118;111190167-111190284;111199664-111199774;+	0.215
UNC13B	chr4:43233903-43233909;43232529-43232608;43234665-43234740;+	0.454		AMN1	chr6:149183393-149183538;149170832-149171050;149188605-149188695;-	0.143		POSTN	chr3:54385670-54385754;54385207-54385285;54389338-54389380;+	0.295
PIRB	chr7:3719636-3719921;3719181-3719487;3720102-3720138;-	0.484		AMN1	chr6:149184991-149185124;149183393-149183538;149188605-149188712;-	0.13		BCS1L	chr1:74590670-74590734;74590264-74590459;74590959-74591129;+	0.232
MADD	chr2:91155012-91155075;91154644-91154765;91155545-91155648;-	0.179		FAM227A	chr15:79637013-79637137;79636678-79636786;79640003-79640108;-	0.34		STIL	chr4:115021474-115021589;115016171-115016287;115023481-115024417;+	0.223
FZD10OS	chr5:128584163-128584296;128579177-128579285;128585271-128585350;-	0.522		RTEL1	chr2:181349894-181349980;181349668-181349709;181350125-181350203;+	0.262		STIL	chr4:115021474-115021993;115016183-115016287;115023481-115023546;+	0.383
SLX4IP	chr2:136892283-136892361;136891607-136891661;136905542-136905600;+	0.236		DEF8	chr8:123447316-123447363;123446097-123446184;123447787-123447912;+	0.484		NFYB	chr10:82754964-82755095;82749286-82752604;82756701-82756795;-	0.124
1700123M08RIK	chr4:11980141-11980408;11976443-11976587;11993864-11993999;+	0.412		ZFP644	chr5:106679679-106679743;106638283-106638635;106696233-106696564;-	0.826		SDE2	chr1:180862357-180862841;180861097-180861218;180866071-180868113;+	0.281
YPEL3	chr7:126777505-126777617;126776977-126777103;126777770-126777953;+	0.177		ZFP644	chr5:106695642-106695699;106636806-106638635;106695797-106696166;-	0.516		SOX2OT	chr3:34508492-34508586;34197160-34197229;34638357-34638408;+	0.435
ASPH	chr4:9637658-9637703;9635900-9635969;9639197-9639347;-	0.29		LARGE1	chr8:73340193-73340286;73214124-73214312;73352465-73353540;-	0.581		HPS3	chr3:20019802-20019957;20018810-20018919;20022757-20022839;-	0.421
SH3GLB1	chr3:144701759-144701846;144697377-144697467;144705512-144705605;-	0.183		PSMA3	chr12:70988423-70988489;70978732-70978815;70993505-70993570;+	0.808		DIAPH2	chrX:129801394-129801427;129749741-129750116;129804012-129804189;+	0.337
CENPL	chr1:161074756-161074930;161070712-161071356;161082907-161083450;+	0.225		PSMA3	chr12:70990484-70990531;70978732-70978815;70993505-70993570;+	1		KLF8	chrX:153308851-153308924;153237747-153238092;153370844-153370918;+	0.686
CENPL	chr1:161078228-161078480;161070712-161071356;161082907-161083381;+	0.203		NCKAP5	chr1:125940162-125940237;125914959-125915021;125981382-125981697;-	0.465		CPNE8	chr15:90601812-90601889;90584877-90584941;90615110-90615150;-	0.31
CENPL	chr1:161078228-161078480;161074756-161074930;161082907-161083381;+	0.126		NCKAP5	chr1:125976925-125977062;125913619-125915021;125981382-125981697;-	0.156		ABI2	chr1:60450070-60450253;60448077-60448202;60453603-60453762;+	0.259
CENPL	chr1:161078328-161078480;161070949-161071356;161082907-161083450;+	0.224		ACD	chr8:105700003-105700048;105699394-105699491;105700702-105700839;-	0.758		ABI2	chr1:60450169-60450253;60448077-60448202;60453603-60453762;+	0.318
CENPL	chr1:161078328-161078480;161074756-161074930;161082907-161083450;+	0.163		ACD	chr8:105700281-105700358;105699394-105699491;105700702-105700839;-	0.155		GTPBP10	chr5:5554823-5554899;5547926-5548000;5555237-5555382;-	0.125
DGLUCY	chr12:100787615-100787672;100779094-100779310;100829598-100829725;+	0.155		MYCBP2	chr14:103269357-103269465;103262701-103262821;103275788-103275890;-	0.193		HTR2C	chrX:146986982-146987116;146981547-146981605;147072384-147072487;+	0.201
CFAP47	chrX:79304244-79304404;79302752-79302847;79313654-79313753;-	0.721		SPEG	chr1:75387797-75389104;75385511-75385676;75390978-75391122;+	0.912		CREB1	chr1:64559726-64559768;64558502-64558649;64566216-64566317;+	0.178
MYO5A	chr9:75192383-75192464;75189899-75190000;75193938-75194100;+	0.153		SPEG	chr1:75387800-75389104;75385609-75385676;75390978-75391122;+	0.919		TMEM234	chr4:129601406-129601533;129600982-129601243;129601869-129601961;+	0.266
CCDC149	chr5:52391088-52391121;52385104-52385221;52392670-52392747;-	0.2		VWA3B	chr1:37177328-37177466;37175495-37175620;37179116-37179217;+	0.5		EIF4E	chr3:138550262-138550326;138546320-138546427;138550892-138551006;+	0.115
PFKFB3	chr2:11481246-11481333;11480197-11480371;11481870-11481935;-	0.108		ZCCHC17	chr4:130349264-130349322;130338483-130338584;130359875-130359943;-	0.143		APBA2	chr7:64734654-64734690;64733512-64733658;64736880-64736967;+	0.14
HOMER2	chr7:81688281-81688589;81649551-81649710;81706758-81706944;-	0.139		BZW2	chr12:36139129-36139245;36134890-36134955;36140694-36140842;-	0.632		CLASP1	chr1:118531977-118532085;118525296-118525455;118539265-118539369;+	0.22
UBAC1	chr2:26005325-26005464;25998542-25999067;26006526-26006613;-	0.124		ARMCX1	chrX:134718369-134718461;134717987-134718050;134718725-134718818;+	0.167		GAS2	chr7:51863997-51864093;51862426-51862645;51864281-51864369;+	0.479
PDLIM5	chr3:142284796-142284916;142282968-142283112;142303942-142303979;-	0.5		LMCD1	chr6:112305048-112305137;112273757-112273972;112310485-112310741;+	0.16		RUVBL2	chr7:45422091-45422134;45421896-45422005;45422384-45422514;-	0.16
MAGI3	chr3:104016601-104016692;104013258-104016068;104017500-104017639;-	0.286		HPF1	chr8:60896737-60896836;60890444-60890536;60903999-60904087;+	0.242		JPX	chrX:103496437-103496530;103493557-103493700;103524866-103524996;+	0.373
HIPK1	chr3:103753379-103753514;103750775-103750918;103754200-103754322;-	0.244		HPF1	chr8:60900083-60900234;60890444-60890536;60903999-60904087;+	0.122		JPX	chrX:103502859-103502930;103493563-103493700;103524866-103525012;+	0.701
ATXN1	chr13:45956454-45956575;45852327-45852456;45964814-45964957;-	0.141		HPF1	chr8:60900083-60900234;60890444-60890536;60905547-60905720;+	0.115		RC3H2	chr2:37419431-37419467;37414515-37414812;37422766-37422903;-	0.121
2610044O15RIK8	chr8:129220101-129220151;129216353-129217749;129221543-129221604;-	0.129		ALDOA	chr7:126797973-126798126;126797643-126797776;126800001-126800036;-	0.116		LAS1L	chrX:95947397-95947448;95946866-95947073;95947769-95947855;-	0.234
TARS2	chr3:95750837-95751027;95750700-95750765;95751505-95751630;-	0.156		GABPB1	chr2:126662990-126663088;126658469-126658577;126676033-126676337;-	0.456		RAPGEF6	chr11:54668613-54668737;54664002-54664214;54676194-54676415;+	0.135
ATP4A	chr7:30720725-30720880;30720466-30720635;30722491-30722615;+	0.213		APBB2	chr5:66543398-66543617;66492057-66492172;66618567-66618784;-	0.232		TSR1	chr11:74908045-74908120;74907823-74907964;74908227-74908314;+	0.122
LIMCH1	chr5:66993142-66993178;66974409-66974662;66997119-66997246;+	0.188		APBB2	chr5:66543461-66543617;66492057-66492172;66618567-66618640;-	0.156		PEX5L	chr3:33024695-33024800;33014964-33015076;33142848-33143247;-	0.713
UNC80	chr1:66685615-66685672;66683148-66683287;66692507-66692589;+	0.488		MTA2	chr19:8942919-8943032;8942492-8942719;8943464-8943532;+	0.544		PTPRK	chr10:28554769-28554799;28551617-28551756;28560004-28560165;+	0.158
LRRFIP2	chr9:111193046-111193118;111190167-111190284;111199664-111199774;+	0.284		PLATR25	chr13:62724097-62724217;62706129-62706256;62738891-62739098;-	0.604		FUCA1	chr4:135934689-135934704;135932944-135933099;135936922-135937022;+	0.151
KDM6A	chrX:18247566-18247722;18246974-18247109;18248269-18248359;+	0.487		SMIM8	chr4:34771873-34772053;34771257-34771414;34778278-34778349;-	0.129		SLC44A1	chr4:53536322-53536492;53528654-53528748;53538389-53538479;+	0.173
MBNL1	chr3:60528755-60528978;60501219-60501423;60595593-60598100;+	0.672		SMIM8	chr4:34771877-34772053;34770887-34771414;34778278-34778355;-	0.127		RPUSD1	chr17:25728180-25728391;25727716-25727847;25728522-25728646;+	0.5
MBNL1	chr3:60528755-60529804;60501178-60501423;60595593-60595764;+	0.775		EFCAB7	chr4:99897401-99897511;99888859-99889001;99900536-99900694;+	0.169		RPUSD1	chr17:25728202-25728391;25727716-25727847;25728522-25728646;+	0.5
MBNL1	chr3:60614682-60614736;60613262-60613520;60615619-60615772;+	0.268		GAS5	chr1:161036548-161036579;161035982-161036244;161036819-161036852;+	0.21		TRAF3	chr12:111166998-111167107;111166485-111166602;111219810-111219921;+	0.758
MBNL1	chr3:60621422-60621458;60615619-60615773;60625123-60625198;+	0.333		GAS5	chr1:161037123-161037164;161036819-161036852;161037287-161037315;+	0.117		MCF2	chrX:60135378-60135495;60133607-60133757;60136253-60136373;-	0.399
TLE2	chr10:81577628-81577691;81576528-81576642;81580256-81580298;+	0.149		SPATA17	chr1:187140372-187140496;187117262-187117469;187174374-187174478;-	0.365		FIRRE	chrX:50627206-50627250;50626436-50626509;50630890-50630995;-	0.542
NRSN1	chr13:25268552-25268673;25268021-25268090;25269841-25269970;-	0.151		MARK1	chr1:184984846-184984980;184944796-184945000;184999421-184999475;-	0.856		FIRRE	chrX:50627206-50627309;50626436-50626509;50630890-50630995;-	0.238
SLC22A5	chr11:53883660-53883764;53876008-53876163;53891146-53891660;-	0.452		WDFY1	chr1:79722213-79722268;79718973-79719274;79724644-79724757;-	0.383		POLG	chr7:79459436-79459585;79459173-79459300;79459688-79459871;-	0.292
OS9	chr10:127096914-127097079;127096629-127096742;127097931-127098121;-	0.117		4930523C07RIK	chr1:160070699-160070803;160044383-160044753;160075030-160080208;+	0.205		DDI2	chr4:141692254-141692444;141677548-141685631;141695406-141695510;-	0.157
NUDT6	chr3:37412359-37412415;37409507-37409562;37416700-37416904;-	0.171		UAP1L1	chr2:25363311-25363384;25362662-25362848;25363805-25363857;-	0.113		TEX30	chr1:44091182-44091212;44088513-44088527;44091360-44091591;-	0.164
SOX2OT	chr3:34508492-34508586;34197160-34197229;34611698-34611883;+	0.137		SMIM4	chr14:31123721-31123775;31088658-31089026;31128632-31128913;-	0.183		AFDN	chr17:13848354-13848375;13846433-13846639;13849107-13849253;+	0.154
WDR86	chr5:24713915-24714005;24712849-24712953;24715525-24715581;-	0.363		FNBP1	chr2:31044881-31044896;31040404-31040514;31054023-31054218;-	0.636		DEPDC1A	chr3:159522525-159523356;159520829-159520970;159523776-159523949;+	0.397
C530044C16RIK	chr6:50798766-50798988;50776323-50776403;50813711-50815033;+	0.5		FNBP1	chr2:31052984-31053080;31040404-31040514;31054023-31054218;-	0.331		CAMK2B	chr11:5990162-5990246;5988954-5989038;5992819-5992892;-	0.314
TPM3	chr3:90091012-90091091;90090009-90090079;90098374-90098783;+	0.292		FNBP1	chr2:31052984-31053137;31040404-31040514;31054023-31054218;-	0.326		VWA8	chr14:79056646-79056722;79038124-79038201;79058672-79058808;+	0.479
CCDC180	chr4:45899956-45900085;45898553-45898666;45900161-45900272;+	0.5		FNBP1	chr2:31052984-31053167;31040404-31040514;31054023-31054218;-	0.252		UBE2V1	chr2:167629169-167629288;167617828-167617977;167631939-167631987;-	0.536
TUBD1	chr11:86556694-86556787;86555072-86555304;86557724-86557889;+	0.151		SNHG4	chr18:35559342-35559508;35557336-35557369;35571842-35571950;+	0.102		CD46	chr1:195076530-195076603;195075509-195075557;195077653-195077836;-	0.38
TBL1XR1	chr3:22102866-22102947;22089412-22089522;22148941-22149008;+	0.361		GM29398	chr1:149447405-149447603;149425349-149425446;149449813-149449950;-	0.893		CBS	chr17:31614528-31614570;31608893-31613293;31615473-31615558;-	0.202
KLF8	chrX:153308851-153308924;153237747-153238092;153360295-153360483;+	0.736		ZFP420	chr7:29861015-29861068;29859978-29860093;29874178-29876505;+	0.258		CENPF	chr1:189684532-189684666;189683825-189683964;189684862-189685138;-	0.429
ABI2	chr1:60438941-60438959;60437055-60437232;60443984-60444082;+	0.194		ZFP420	chr7:29872891-29872933;29860040-29860093;29874178-29876505;+	0.139		MALSU1	chr6:49075085-49075264;49073794-49074103;49082844-49082926;+	0.138
ABI2	chr1:60450070-60450253;60448077-60448202;60453603-60453762;+	0.156		KAT14	chr2:144371604-144371793;144368987-144369157;144373190-144373393;+	0.147		CRTC2	chr3:90259582-90259612;90258464-90259492;90259762-90259827;+	0.375
TRO	chrX:150649547-150649655;150645693-150646119;150650433-150650548;-	0.117		GRIP1	chr10:119897714-119897795;119819388-119819634;119929900-119930036;+	0.224		CNTFR	chr4:41663539-41663657;41663201-41663368;41670842-41671076;-	0.113
TMEM234	chr4:129601406-129601625;129600982-129601134;129601869-129601930;+	0.24		1500004A13RIK	chr3:88825131-88825414;88800687-88801192;88832263-88832377;-	0.14		CENPH	chr13:100761760-100761924;100759673-100760194;100763549-100763601;-	0.232
TMEM234	chr4:129601869-129601961;129600982-129601134;129602221-129602261;+	0.183		UBN2	chr6:38489253-38489304;38487107-38487150;38490383-38491931;+	0.158		CAMSAP1	chr2:25966685-25966948;25965662-25965824;25982781-25983061;-	0.106
TMEM234	chr4:129601869-129601961;129601406-129601533;129602221-129602261;+	0.205		ALKBH3	chr2:94010262-94010408;94008423-94008592;94010682-94010754;-	0.245		MED20	chr17:47618808-47619062;47612962-47613117;47622884-47624418;+	0.413
AGO4	chr4:126511399-126511533;126509950-126510135;126511725-126511854;-	0.557		BROX	chr1:183292474-183292625;183291906-183292003;183294333-183294450;-	0.109		CETN4	chr3:37309344-37309482;37307748-37309181;37310292-37310439;-	0.227
CEACAM1	chr7:25474519-25474804;25471797-25472073;25476343-25476703;-	0.954		BAAT	chr4:49499635-49499838;49489421-49490413;49502654-49503120;-	0.469		CETN4	chr3:37309936-37310065;37308759-37309181;37310292-37310439;-	0.418
HUWE1	chrX:151906264-151906363;151905355-151905431;151906950-151907084;+	0.176		GM30400	chr10:78765192-78765366;78764245-78764486;78765472-78765559;+	0.813		NOP56	chr2:130277031-130277314;130276596-130276653;130277475-130277624;+	0.403
NEXMIF	chrX:104099625-104099681;104088880-104089006;104200632-104201117;-	0.196		SLC7A4	chr16:17576080-17576203;17575688-17575968;17576639-17576655;-	0.264		TRDMT1	chr2:13516658-13516716;13516014-13516144;13519755-13520099;-	0.3
NLGN3	chrX:101307074-101307134;101299167-101299296;101308756-101308906;+	0.212		FAM110B	chr4:5806224-5806307;5729570-5729657;5892358-5892438;+	0.662		SUMF2	chr5:129860069-129860214;129859836-129859921;129862638-129862798;+	0.266
ZC3H12B	chrX:95778894-95778969;95741904-95741971;95898264-95898354;+	0.403		PMS1	chr1:53290378-53290423;53281940-53282092;53296731-53297015;-	0.826		FHL2	chr1:43131651-43131821;43128243-43128430;43141697-43141872;-	0.356
NEIL1	chr9:57145097-57145217;57144944-57145008;57146600-57147034;-	0.123		LEKR1	chr3:65739681-65739867;65669089-65669178;65783821-65784025;+	0.472		CLCN3	chr8:60927231-60927418;60922789-60923188;60929070-60929616;-	0.203
SH3GLB2	chr2:30349225-30349237;30348067-30348617;30350287-30350380;-	0.168		LEKR1	chr3:65781370-65781448;65669089-65669178;65783821-65784025;+	0.305		DCP1B	chr6:119214769-119215606;119206469-119206598;119220002-119220185;+	0.407
GBP5	chr3:142518119-142519059;142507914-142508096;142521039-142522030;+	0.5		LEKR1	chr3:65781370-65781448;65739681-65739867;65783821-65784025;+	0.327		DCP1B	chr6:119214769-119217979;119206469-119206598;119220002-119220206;+	0.303
PTPRK	chr10:28562106-28562142;28560004-28560165;28566494-28566679;+	0.197		AP4E1	chr2:127033529-127033689;127028171-127028293;127035043-127035210;+	0.28		ITGA6	chr2:71853533-71853663;71849380-71849506;71855853-71856758;+	0.467
GK	chrX:85739221-85739239;85737313-85737349;85740294-85740361;-	0.224		APAF1	chr10:91023719-91023848;91020655-91020781;91031548-91031710;-	0.286		PBX1	chr1:168184955-168185068;168183529-168183619;168191277-168191437;-	0.131
MAP4K4	chr1:40001429-40001591;40000530-40000749;40003756-40003987;+	0.401		MAVS	chr2:131240314-131240492;131238735-131238910;131241879-131242049;+	0.218		PARPBP	chr10:88146495-88146578;88143939-88144095;88146851-88146878;-	0.399
MAP4K4	chr1:40001429-40001591;40000530-40000749;40003762-40003987;+	0.325		TAF1D	chr9:15306872-15306990;15306257-15306283;15307727-15307821;+	0.169		PARPBP	chr10:88146495-88146648;88143939-88144095;88146851-88146933;-	0.352
CCDC163	chr4:116711285-116711378;116710100-116710284;116712371-116712439;+	0.207		IL3RA	chr14:14347009-14347188;14346274-14346512;14348820-14348944;+	0.5		NDOR1	chr2:25251720-25251818;25250279-25250378;25254863-25254941;-	0.264
CCDC163	chr4:116711310-116711378;116710100-116710280;116714015-116714149;+	0.548		ELMO2	chr2:165303665-165303701;165301940-165301991;165304899-165304978;-	0.17		CHST10	chr1:38894563-38894671;38884349-38884481;38895936-38896056;-	0.463
CCDC163	chr4:116711310-116711378;116710100-116710284;116712371-116712439;+	0.205		ZGRF1	chr3:127581445-127581569;127573139-127573325;127583583-127584170;+	0.726		BNIP2	chr9:70004305-70004341;70003568-70003667;70007063-70008317;+	0.194
CCDC163	chr4:116712371-116712439;116710100-116710284;116714087-116714149;+	0.654		MTG2	chr2:180073139-180073233;180071793-180071886;180082085-180082233;+	0.182		2410004B18RIK	chr3:145941194-145941286;145939085-145939096;145943761-145944198;+	0.187
LEF1	chr3:131191022-131191106;131189334-131189425;131193128-131193251;+	0.333		ZFP984	chr4:147795657-147795724;147761220-147761278;147807089-147807183;-	0.67		EPB41L4AOS	chr18:33795382-33795445;33794891-33795124;33795852-33795986;+	0.116
SYNJ1	chr16:90947014-90947053;90946791-90946862;90950350-90950485;-	0.533		CAMTA1	chr4:151790407-151790553;151780452-151782131;151792418-151792502;-	0.26		METTL16	chr11:74800325-74800455;74795981-74796124;74803830-74803900;+	0.247
FIRRE	chrX:50608477-50608604;50603438-50603525;50608686-50608814;-	0.347		MICAL3	chr6:120946552-120946603;120935173-120935273;120951300-120951394;-	0.57		BICC1	chr10:70927714-70927794;70925101-70925378;70930590-70930690;-	0.47
ENOX2	chrX:49168640-49168784;49080616-49080751;49286844-49286904;-	0.178		GM14204	chr2:158603688-158603850;158603048-158603185;158604005-158604176;-	0.794		TYRO3	chr2:119802278-119802379;119801547-119801731;119803239-119803293;+	0.296
ENOX2	chrX:49168640-49168784;49080616-49080751;49286855-49286904;-	0.387		STXBP5	chr10:9784340-9784400;9778020-9778071;9789362-9789428;-	0.216		TSGA10	chr1:37810971-37811027;37801462-37801905;37834185-37834337;-	0.345
POLG	chr7:79463782-79463961;79461697-79461893;79464603-79465371;-	0.536		TAF1B	chr12:24509083-24509181;24504946-24505034;24509453-24509549;+	0.183		EI24	chr9:36788192-36788253;36782732-36782844;36789779-36789925;-	0.125
AFDN	chr17:13848354-13848375;13846433-13846639;13849107-13849253;+	0.167		5031425E22RIK	chr5:23423223-23423343;23422403-23422902;23433209-23433309;-	0.345		EI24	chr9:36788192-36788253;36786482-36786549;36789779-36789925;-	0.128
TENM4	chr7:96729348-96729525;96703925-96704161;96735684-96735899;+	0.188		KHK	chr5:30930715-30930873;30930547-30930636;30930961-30931046;+	0.181		TEX26	chr5:149456817-149456962;149453293-149453459;149460820-149460997;+	0.418
ZKSCAN14	chr5:145198676-145198800;145194945-145196199;145201279-145201868;-	0.117		MRPL33	chr5:31629615-31629720;31616380-31616487;31654467-31654861;+	0.556		PRPF3	chr3:95849694-95849790;95848914-95849061;95851562-95851693;-	0.143
UPF3B	chrX:37099065-37099104;37096857-37097018;37099506-37099689;-	0.153		MRPL33	chr5:31650302-31650484;31616380-31616487;31654467-31654651;+	0.296		RGL1	chr1:152611986-152612123;152586406-152586615;152623817-152623928;-	0.251
TEX29	chr8:11844151-11844262;11842060-11842162;11854154-11854339;+	0.479		PRR14L	chr5:32844043-32844564;32835615-32835688;32854092-32854256;-	0.202		ADAMTS6	chr13:104352757-104352863;104347347-104347391;104366793-104366940;+	0.315
CSAD	chr15:102203136-102203215;102202443-102202574;102204138-102204242;-	0.114		FGFR3	chr5:33728191-33728245;33727646-33727916;33729680-33729837;+	0.225		SLC9A1	chr4:133411836-133412297;133369705-133370907;133415300-133415551;+	0.406
CLASP2	chr9:113887044-113887047;113881687-113881751;113889957-113890121;+	0.217		AAMDC	chr7:97578689-97578764;97558130-97558226;97579365-97579382;-	0.332		MTERF2	chr10:85127114-85127208;85126367-85126486;85127961-85128027;-	0.513
FANK1	chr7:133869277-133869352;133868117-133868199;133870021-133870087;+	0.315		PTPRZ1	chr6:23024713-23024734;23022198-23022284;23024944-23025041;+	0.249		DST	chr1:34296741-34296759;34295461-34295536;34299720-34299838;+	0.568
NFKB1	chr3:135639139-135639156;135626594-135626743;135655499-135655598;-	0.158		ZC3H3	chr15:75839255-75840564;75837466-75837663;75841849-75841915;-	0.165		TJP1	chr7:65337042-65337146;65336496-65336665;65340149-65340426;-	0.224
OXR1	chr15:41833466-41833621;41830957-41831129;41838251-41838279;+	0.825		KLRE1	chr6:129584145-129584246;129583088-129583234;129585582-129585827;+	0.627		GIGYF2	chr1:87373996-87374111;87365183-87365279;87403666-87403846;+	0.242
OXR1	chr15:41838251-41838279;41830956-41831129;41850458-41850584;+	0.245		ADGRL3	chr5:81787435-81787564;81774392-81774431;81794263-81795347;+	0.508		ATG4C	chr4:99235066-99235186;99224413-99224550;99258396-99259783;+	0.174
OXR1	chr15:41848669-41848750;41833466-41833621;41850458-41850584;+	0.206		THAP6	chr5:91963234-91963522;91962388-91962978;91963682-91963785;+	0.557		NME4	chr17:26093616-26093729;26091733-26092152;26094136-26094270;-	0.332
CBFA2T2	chr2:154521150-154521236;154510535-154510597;154523903-154524099;+	0.348		FKTN	chr4:53724604-53724742;53720006-53720209;53729979-53730039;+	0.254		NME4	chr17:26093616-26093960;26091733-26092152;26094136-26094168;-	0.383
PAXIP1	chr5:27781421-27781485;27775565-27775679;27783680-27783773;-	0.448		HFM1	chr5:106920962-106921076;106918376-106918489;106922812-106922910;-	0.236		ATG13	chr2:91682802-91682901;91682025-91682136;91684668-91684759;-	0.393
TRIT1	chr4:123049476-123049554;123016596-123016783;123054122-123054203;+	0.326		GMPPA	chr1:75436145-75436312;75435942-75436011;75436777-75436838;+	0.153		KANSL1L	chr1:66728443-66728575;66726686-66726808;66735636-66735744;-	0.234
RESP18	chr1:75274167-75274210;75273956-75274046;75274396-75274529;-	0.182		CIT	chr5:115987687-115987732;115986893-115987063;115988155-115988236;+	1		POLDIP3	chr15:83137467-83137554;83135293-83135389;83138131-83138522;-	0.204
CRTC2	chr3:90262913-90262980;90262450-90262714;90263170-90263357;+	0.226		RSRC2	chr5:123746771-123746870;123745496-123745589;123749288-123749367;-	0.163		MBNL2	chr14:120324793-120325412;120275668-120275905;120379149-120379314;+	0.242
CALML4	chr9:62858241-62858272;62858103-62858161;62871265-62871454;+	0.249		FAM172A	chr13:77742762-77742886;77708689-77708853;77759427-77759529;+	0.116		PAX6	chr2:105684750-105684792;105682534-105683958;105684886-105684994;+	0.657
DESI2	chr1:178237911-178237984;178187531-178187957;178242611-178242705;+	0.104		CDK11B	chr4:155625184-155625339;155624853-155624941;155625530-155625654;+	0.117		FOCAD	chr4:88355224-88355515;88345366-88348893;88357443-88357563;+	0.28
KLC1	chr12:111793648-111793699;111789324-111789486;111795547-111795678;+	0.333		C230035I16RIK	chr13:23430135-23430352;23428106-23428415;23430709-23430826;-	0.175		FOCAD	chr4:88355367-88355515;88348803-88348893;88357443-88357563;+	0.194
CETN4	chr3:37309344-37309482;37307748-37309181;37310292-37310439;-	0.295		CDK8	chr5:146292623-146292767;146286107-146286239;146295162-146295232;+	0.163		FKBP7	chr2:76667326-76667442;76665706-76665810;76671696-76671848;-	0.649
CETN4	chr3:37309936-37310065;37308759-37309181;37310292-37310439;-	0.444		CDK8	chr5:146292638-146292767;146286107-146286239;146295162-146295232;+	0.234		MRPS23	chr11:88210103-88210230;88209852-88209930;88210649-88210971;+	0.213
CETN4	chr3:37309936-37310065;37309344-37309482;37310292-37310439;-	0.369		SLC37A3	chr6:39372078-39372137;39367643-39367766;39377618-39377662;-	0.645		2610307P16RIK	chr13:28608517-28608628;28561440-28561579;28668369-28668704;-	0.143
1700086O06RIK	chr18:38240657-38240753;38239572-38239751;38240838-38240953;-	0.151		TCAF1	chr6:42691036-42691192;42686824-42686958;42692932-42693008;-	0.194		FN1	chr1:71603659-71603929;71602309-71602497;71604969-71605083;-	0.289
1700086O06RIK	chr18:38240838-38240953;38239572-38239751;38249713-38249938;-	0.325		TCAF1	chr6:42691036-42691192;42686824-42686958;42709528-42709637;-	0.333		FN1	chr1:71613762-71614035;71612467-71612650;71615359-71615551;-	0.305
GABPB2	chr3:95208839-95208936;95206462-95206602;95216213-95216268;-	0.342		NKAIN4	chr2:180943740-180943821;180943029-180943227;180954570-180954620;-	0.199		WDR63	chr3:146097140-146097322;146095302-146095407;146102694-146102733;-	0.268
GGTA1	chr2:35414218-35414284;35413325-35413427;35416471-35416507;-	0.279		TMEM40	chr6:115738947-115739022;115736382-115736436;115742309-115742387;-	0.726		E130307A14RIK	chr10:39632949-39633016;39622624-39622727;39681472-39681549;-	0.672
GGTA1	chr2:35423231-35423411;35422179-35422268;35432513-35432632;-	0.217		TMEM40	chr6:115741540-115741672;115736382-115736436;115742309-115742387;-	0.431		E130307A14RIK	chr10:39639563-39639766;39632949-39633016;39640275-39640511;-	0.123
GGTA1	chr2:35423231-35423412;35422179-35422268;35432513-35432632;-	0.175		NEURL4	chr11:69903676-69903719;69903007-69903452;69903864-69903914;+	1		CCNYL1	chr1:64711417-64711453;64708377-64708478;64713110-64713162;+	0.107
TMPO	chr10:91153277-91153397;91153084-91153180;91158747-91158845;-	0.257		SERBP1	chr6:67272156-67272232;67271197-67271329;67272863-67274010;+	0.877		AGBL2	chr2:90811256-90811364;90810640-90810763;90813274-90813352;+	0.711
VARS	chr17:35005474-35005602;35005249-35005350;35010505-35010670;+	0.123		OPRL1	chr2:181717954-181718093;181716501-181716535;181718376-181718732;+	0.453		GM49359	chr13:62456686-62456747;62453015-62455193;62456932-62457059;-	0.115
2810403D21RIK	chrX:108858267-108858372;108836265-108836355;108886344-108886896;+	0.11		ZEB1	chr18:5633203-5633357;5591859-5591967;5705042-5706884;+	0.161		CCDC136	chr6:29412901-29413087;29411247-29411385;29426624-29426857;+	0.144
INTU	chr3:40664259-40664345;40653705-40654253;40672570-40672774;+	0.372		ZEB1	chr18:5633203-5633357;5594372-5594472;5705042-5706884;+	0.328		CCDC136	chr6:29421990-29422097;29411247-29411385;29426624-29426948;+	0.492
BAZ2B	chr2:59906915-59907051;59903158-59903305;59907543-59907749;-	0.171		PHKB	chr8:85848673-85848731;85843050-85843112;85875633-85875723;+	0.138		SIK2	chr9:50995607-50995671;50933835-50935577;50998499-50998616;-	0.234
ZMYM4	chr4:126906520-126906636;126905871-126906147;126910789-126911002;-	0.435		SIGLECE	chr7:43656091-43656173;43651069-43651689;43656525-43656619;-	0.194		SEC61A2	chr2:5879616-5879700;5877854-5878008;5882580-5882690;-	0.385
ITGA6	chr2:71853533-71853663;71849380-71849506;71855853-71856758;+	0.371		ENOX1	chr14:77365025-77365071;77312075-77312124;77380578-77380688;+	0.635		DENND1B	chr1:139059066-139059126;139054540-139054621;139060274-139060328;+	0.225
PKM	chr9:59658998-59659153;59657237-59657270;59665199-59665367;+	0.299		PHF11B	chr14:59338620-59338742;59331189-59331297;59341272-59341351;-	0.216		BPNT1	chr1:185338105-185338232;185332148-185332263;185341222-185341327;+	0.278
PKM	chr9:59663039-59663156;59658998-59659153;59665199-59665366;+	0.527		ZFP239	chr6:117866394-117866574;117863076-117863142;117869217-117869273;+	0.43		BC051142	chr17:34417962-34418104;34417423-34417533;34418854-34418941;+	0.85
PKM	chr9:59675028-59675195;59671920-59672073;59675567-59675734;+	0.135		HNRNPF	chr6:117907148-117907208;117906789-117906839;117917469-117917598;+	0.18		ZDBF2	chr1:63275095-63275178;63273264-63273472;63277930-63277983;+	0.565
PKM	chr9:59675567-59675734;59675028-59675195;59678043-59678225;+	0.118		DAB2	chr15:6424634-6424697;6424196-6424250;6429295-6429949;+	0.161		CACNA1D	chr14:30089821-30089905;30089295-30089379;30095317-30095428;-	0.315
FTX	chrX:103572499-103572561;103564529-103564572;103595930-103596007;-	0.54		PNKP	chr7:44860359-44860431;44859887-44859945;44860988-44861059;+	0.407		VPS13C	chr9:67866179-67866242;67860783-67860885;67871175-67871285;+	0.273
FTX	chrX:103613022-103613195;103609303-103609416;103615064-103615192;-	0.168		UPP1	chr11:9118630-9118660;9118244-9118284;9119373-9119449;+	0.55		RSRP1	chr4:134925776-134925821;134925292-134925432;134926025-134926818;+	0.252
FTX	chrX:103613043-103613195;103609303-103609416;103615064-103615192;-	0.222		SLC15A2	chr16:36772421-36772512;36771873-36772141;36774541-36774641;-	0.108		FAM227A	chr15:79628756-79628830;79626236-79626331;79630025-79630119;-	0.248
EDEM3	chr1:151812753-151812801;151811518-151811704;151818309-151818935;+	0.158		KLRA2	chr6:131230077-131230220;131228205-131228309;131242792-131243014;-	0.831		KCTD17	chr15:78436900-78437099;78435584-78435710;78438486-78438647;+	0.215
LRRC7	chr3:158148579-158148699;158135187-158135409;158160232-158161913;-	0.298		ETFRF1	chr6:145214521-145214784;145211174-145211252;145215183-145215271;+	0.386		PRDX6	chr1:161249358-161249469;161247256-161247413;161251021-161251166;-	0.11
LRRC7	chr3:158170555-158170756;158164274-158164386;158175102-158175351;-	0.251		THSD1	chr8:22252152-22252311;22242996-22243956;22258291-22260377;+	0.5		ADCYAP1R1	chr6:55487658-55487742;55484941-55485033;55491229-55491310;+	0.415
LRRC7	chr3:158170555-158170756;158164274-158164386;158177208-158177333;-	0.418		SOX6	chr7:115579015-115579138;115550009-115550159;115580564-115580644;-	0.21		ADCYAP1R1	chr6:55487658-55487742;55484941-55485033;55494076-55494206;+	0.423
LRRC7	chr3:158413129-158413205;158353264-158353467;158452691-158452789;-	0.109		RFX2	chr17:56799249-56799324;56787578-56787760;56803477-56803739;-	0.46		DDX42	chr11:106230329-106230366;106228762-106228824;106231131-106231281;+	0.207
XNTRPC	chr7:102079004-102079177;102078732-102078818;102080528-102080604;+	0.101		LMF1	chr17:25588675-25588742;25585542-25585852;25612295-25612444;+	0.226		AGAP1	chr1:89823856-89823934;89789162-89789324;89834433-89834588;+	0.609
TMEM147	chr7:30728656-30728716;30728204-30728289;30729343-30729426;-	0.322		RNMT	chr18:68303431-68303495;68300421-68300623;68305779-68306199;+	0.561		CNTRL	chr2:35132968-35133112;35132257-35132413;35133957-35134111;+	0.502
GM20404	chr6:116123008-116123219;116110099-116110228;116127341-116127493;+	0.26		MYLPF	chr7:127211748-127211763;127209283-127209398;127212860-127212953;+	0.35		RIMS1	chr1:22404443-22404515;22397450-22397563;22421740-22421830;-	0.282
ABLIM1	chr19:57051129-57051234;57049461-57049509;57061252-57061382;-	0.22		FAM192A	chr8:94597050-94597108;94591172-94591288;94601496-94601678;-	0.193		NBEAL1	chr1:60281246-60281342;60279698-60279800;60281824-60281949;+	0.107
WHRN	chr4:63429085-63429118;63419421-63419493;63431849-63432002;-	0.859		BRF1	chr12:112983732-112983849;112979684-112979757;112986458-112986519;-	0.756		TFE3	chrX:7767892-7767997;7766554-7767684;7769429-7769547;+	0.37
WHRN	chr4:63429085-63429417;63419421-63419493;63431849-63432059;-	0.831		AKT2	chr7:27607242-27607405;27605816-27605937;27608622-27608753;+	0.5		LMO7	chr14:101931171-101931280;101929175-101929451;101932569-101932672;+	0.313
WHRN	chr4:63429232-63429417;63429085-63429118;63431849-63431929;-	0.27		ALDH16A1	chr7:45149300-45149766;45148613-45148740;45154391-45154526;-	0.468		WBP11	chr6:136821528-136821662;136820506-136820698;136822793-136822990;-	0.148
SGCE	chr6:4677162-4677197;4674353-4674632;4678066-4678110;-	0.174		ALDH16A1	chr7:45149663-45149766;45148613-45148740;45154391-45154573;-	0.363		TMEM232	chr17:65500077-65500212;65486471-65486583;65517130-65517237;-	0.605
SGCE	chr6:4737297-4737392;4730005-4730113;4746979-4747063;-	0.564		C030029H02RIK	chr7:136268913-136268947;136268331-136268476;136276073-136276531;+	0.704		2210408I21RIK	chr13:77334268-77334363;77327866-77328023;77612526-77613784;+	0.159
BNIP2	chr9:70004305-70004341;70003568-70003667;70007063-70008317;+	0.197		NIPA2	chr7:55961451-55961572;55944480-55944709;55962395-55962430;-	0.158		LRP8	chr4:107850103-107850142;107848280-107848403;107851307-107851427;+	0.196
JADE3	chrX:20487297-20487422;20479513-20479671;20489701-20489892;+	0.586		MORN1	chr4:155102089-155102200;155101265-155101362;155110927-155111051;+	0.321		KLHDC10	chr6:30427708-30427795;30401895-30402150;30439643-30439865;+	0.418
NFASC	chr1:132637863-132637881;132636985-132637091;132642677-132642858;-	0.359		GM10863	chr15:79210190-79210249;79166040-79166179;79216109-79216168;+	0.359		ATG4A	chrX:140995562-140995641;140995261-140995440;141158726-141158872;+	0.336
SP3	chr2:72978897-72979029;72970154-72971514;72979486-72979632;-	0.64		ST3GAL2	chr8:110921408-110921611;110919957-110920105;110956757-110956987;+	0.568		AXIN1	chr17:26192515-26192623;26189985-26190231;26193938-26194106;+	0.434
SP3	chr2:72979486-72979632;72970154-72971514;72980249-72980426;-	0.298		PGAP2	chr7:102223378-102223490;102210361-102210591;102226270-102226445;+	0.153		ELF2	chr3:51299782-51299885;51294092-51294188;51308049-51308215;-	0.222
PTGES3L	chr11:101419674-101419728;101418811-101419186;101421864-101421954;-	0.299		DPYSL3	chr18:43345105-43345174;43333880-43334037;43392989-43393377;-	0.83		NEB	chr2:52185270-52185375;52183731-52183836;52186011-52186116;-	0.271
TEX26	chr5:149456817-149456962;149453293-149453459;149460820-149460997;+	0.291		LRRFIP1	chr1:91091601-91091667;91088633-91088711;91093559-91093637;+	1		NEB	chr2:52186011-52186116;52185270-52185375;52187410-52187515;-	0.159
ADAMTS6	chr13:104369653-104369790;104366793-104366940;104375641-104375783;+	0.925		AFAP1L2	chr19:57002249-57002303;56950137-56950266;57008150-57008210;-	0.159		RAPH1	chr1:60510416-60510491;60503517-60503595;60518979-60519060;-	0.218
ACBD5	chr2:23080667-23080700;23080338-23080453;23087484-23087619;+	0.258		CCP110	chr7:118732393-118732453;118731696-118731759;118735267-118735786;+	0.231		RAPH1	chr1:60518979-60519060;60510416-60510491;60525591-60526100;-	0.462
SRSF4	chr4:131886106-131886304;131885308-131885492;131891206-131891349;+	0.367		REXO5	chr7:119824044-119824139;119823755-119823894;119827302-119827376;+	0.231		RGS19	chr2:181691489-181691595;181691232-181691354;181693878-181693920;-	0.397
SRSF4	chr4:131886130-131886304;131885308-131885492;131891206-131891349;+	0.293		REXO5	chr7:119825535-119825638;119823755-119823894;119827302-119827376;+	0.242		BEX1	chrX:136214945-136214980;136214012-136214583;136215336-136215484;-	0.404
POMGNT2	chr9:121994844-121994950;121984099-121984156;121995875-121996009;-	0.18		REXO5	chr7:119845382-119845501;119843864-119844064;119848731-119848939;+	0.206		PLATR25	chr13:62708153-62708209;62706129-62706256;62724097-62724217;-	0.735
PPIP5K2	chr1:97756843-97756934;97755885-97755971;97759168-97759364;-	0.226		KCNU1	chr8:25911959-25912018;25911691-25911749;25913583-25913808;+	0.105		NUP35	chr2:80654792-80654862;80652853-80652995;80655948-80656077;+	0.196
DST	chr1:34296741-34296759;34295461-34295536;34299720-34299838;+	0.278		PRSS36	chr7:127934138-127934280;127932637-127933114;127934389-127934627;-	0.256		GM49395	chr13:115088704-115088961;115049282-115049403;115101470-115101624;-	0.457
GM43720	chr5:138270767-138271071;138264951-138266306;138271278-138274569;-	0.428		MSANTD2	chr9:37513613-37513703;37489818-37489833;37517216-37517472;+	0.484		STX6	chr1:155181183-155181355;155177853-155177948;155187777-155187840;+	0.466
SLC2A8	chr2:32980001-32980101;32976860-32977060;32981360-32981567;-	0.153		TRA2B	chr16:22258864-22259261;22255051-22255117;22265740-22265909;-	0.187		CRLS1	chr2:132854892-132855022;132849865-132850003;132861208-132861294;+	0.166
HC	chr2:34990989-34991095;34989873-34989957;34991195-34991270;-	0.279		TRA2B	chr16:22258985-22259261;22254983-22255117;22265740-22265900;-	0.186		REL	chr11:23753216-23753308;23748750-23748891;23756898-23757047;-	0.299
ARNT	chr3:95483771-95483848;95480753-95480839;95487248-95487311;+	0.305		PPFIA1	chr7:144488690-144488717;144485032-144485211;144491451-144491652;-	0.577		NIF3L1	chr1:58457779-58457863;58455596-58455735;58461140-58462266;+	0.153
ARNT	chr3:95484858-95484993;95480753-95480839;95487248-95487323;+	0.169		NCOR2	chr5:125019959-125020046;125018810-125018990;125022870-125022924;-	0.418		RPS6KC1	chr1:190834005-190834098;190810073-190810121;190844486-190844602;-	0.645
RAI14	chr15:10589258-10589345;10587837-10587924;10591586-10591615;-	0.393		TCEAL3	chrX:136645745-136645867;136639726-136639846;136667123-136667190;+	0.505		LGR4	chr2:109977516-109977633;109975541-109975754;109989704-109989776;+	0.588
GYG	chr3:20123121-20123172;20122146-20122864;20125257-20125477;-	0.153		STX11	chr10:12944151-12944286;12938208-12941983;12963999-12964262;-	0.742		BRSK2	chr7:141990347-141990413;141988285-141988436;141992239-141992300;+	0.259
COMMD3	chr2:18674280-18674361;18673960-18674006;18674655-18674716;+	0.4		PLAGL1	chr10:13091774-13091812;13090831-13091024;13105854-13105893;+	0.458		BRSK2	chr7:141998919-141999014;141998632-141998722;142000841-142000889;+	0.848
PTCH1	chr13:63537481-63537608;63534289-63534408;63539232-63539358;-	0.783		ZFAND4	chr6:116287981-116288168;116273578-116273872;116313844-116313920;+	0.456		LRRC18	chr14:33012661-33012797;33008407-33009269;33013824-33014155;+	0.474
PVT1	chr15:62107147-62107465;62037985-62038201;62149238-62149352;+	0.24		ZFAND4	chr6:116305616-116305761;116273572-116273872;116313844-116315017;+	0.275		ETFDH	chr3:79615923-79616001;79614999-79615146;79618306-79618425;-	0.115
TRMT11	chr10:30587438-30587595;30565198-30566506;30590024-30590109;-	0.157		SLC16A7	chr10:125377474-125377578;125341780-125341850;125389286-125389368;-	0.642		BLZF1	chr1:164303903-164303924;164302283-164302720;164306438-164306516;-	0.104
ME3	chr7:89796619-89796781;89786425-89786501;89806646-89806750;+	0.163		SARNP	chr10:128848760-128848789;128846531-128846583;128853182-128853251;+	0.426		DOCK3	chr9:106941497-106941524;106941282-106941378;106943906-106943992;-	0.208
MBNL2	chr14:120404637-120404732;120396450-120396604;120428934-120429626;+	0.165		CEP128	chr12:91366342-91366504;91348749-91348876;91370061-91370196;-	0.208		LINGO2	chr4:36122140-36122180;36056723-36056804;36136453-36136486;-	0.438
FXR1	chr3:34068160-34068252;34064118-34064319;34068916-34069342;+	0.146		CADPS2	chr6:23354193-23354202;23344206-23344363;23355823-23355927;-	0.546		MIER1	chr4:103118280-103118315;103115559-103115660;103127272-103127297;+	0.399
2610307P16RIK	chr13:28711116-28711208;28668369-28668704;28772618-28772666;-	0.514		NIT1	chr1:171345190-171345312;171344913-171345000;171345567-171345645;-	0.314		TRIM46	chr3:89238665-89238703;89237616-89237919;89238897-89239019;-	0.272
2610307P16RIK	chr13:28711116-28711208;28669781-28669994;28772618-28772666;-	0.575		TOM1	chr8:75050189-75050268;75033704-75033827;75052149-75052222;+	0.754		WDFY1	chr1:79722213-79722268;79718973-79719274;79733799-79733873;-	0.615
FN1	chr1:71613762-71614035;71612467-71612650;71615359-71615551;-	0.274		CLCN2	chr16:20709076-20709315;20709101-20709315;20708633-20708767;-	0.319		KIN	chr2:10085729-10085824;10080592-10080744;10090240-10090363;+	0.141
LRRC75A	chr11:62609202-62609315;62604883-62606246;62620433-62620562;-	0.109		RAPGEF3	chr15:97750259-97750394;97750268-97750394;97750005-97750187;-	0.193		ZFP715	chr7:43301610-43301737;43296522-43300176;43311030-43311185;-	0.238
SIL1	chr18:35432463-35432551;35430043-35430307;35438266-35438380;-	0.565		CSNK1E	chr15:79441220-79441818;79441760-79441818;79438771-79438859;-	0.726		DMD	chrX:85197503-85197535;85190609-85190702;85202470-85202498;+	0.272
SLC2A4	chr11:69946068-69946193;69945837-69945953;69946567-69946684;-	0.299		ERMARD	chr17:15044322-15044430;15044322-15044424;15045046-15045136;+	0.483		SYNE1	chr10:5045265-5045334;5043610-5043753;5047530-5047858;-	0.44
SLC2A4	chr11:69946285-69946458;69945837-69945953;69946567-69946684;-	0.254		FAM204A	chr19:60226231-60226697;60226643-60226697;60212672-60212762;-	0.21		CTBP2	chr7:132995158-132995365;132991561-132991776;132998806-132998951;-	0.141
MACF1	chr4:123364056-123364074;123360909-123361027;123365272-123365347;-	0.174		SCAF4	chr16:90250053-90250437;90250056-90250437;90249638-90249712;-	0.475		NUP188	chr2:30301951-30302045;30301008-30301089;30304056-30304149;+	0.258
PI4KB	chr3:94983982-94984919;94974730-94975085;94992965-94993193;+	0.11		CYP4F17	chr17:32506893-32507108;32506893-32507092;32517893-32518038;+	0.38		NUP188	chr2:30302000-30302045;30301008-30301089;30304056-30304092;+	0.124
RNF38	chr4:44158902-44159052;44152359-44152553;44167465-44167535;-	0.117		LIMK2	chr11:3357971-3358298;3358109-3358298;3355810-3355916;-	0.114		FNTB	chr12:76862485-76862550;76837413-76837651;76873375-76873448;+	0.215
RNF38	chr4:44158902-44159052;44152359-44152553;44187448-44187519;-	0.167		CIPC	chr12:86952743-86953004;86952743-86952931;86959727-86959828;+	0.513		MRPL48	chr7:100571447-100571515;100571251-100571289;100574461-100574514;-	0.266
NR2C2	chr6:92105281-92105365;92091389-92091742;92138986-92139026;+	0.358		ARHGEF12	chr9:43022810-43022872;43022814-43022872;43020604-43020783;-	0.355		NR6A1OS	chr2:38838268-38838408;38823340-38823569;38852214-38852370;+	0.441
NR2C2	chr6:92105281-92105365;92092432-92092814;92138986-92139026;+	0.315		IGSF9B	chr9:27324176-27324300;27324176-27324288;27326845-27327021;+	0.65		POU2F2	chr7:25115470-25115749;25100137-25100243;25116037-25116220;-	0.413
ZFP608	chr18:54946552-54946808;54900212-54900300;54987610-54988706;-	0.134		PARD3	chr8:127409555-127409704;127409555-127409617;127410728-127410773;+	0.212		CREM	chr18:3309854-3309987;3309645-3309755;3325360-3325478;-	0.287
TCF3	chr10:80410397-80410624;80409513-80410274;80412826-80413062;-	0.218		PARD3	chr8:127409555-127409707;127409555-127409617;127410728-127410773;+	0.151		SCN3A	chr2:65525694-65525786;65524603-65524876;65526496-65526625;-	0.338
RALYL	chr3:13472699-13472792;13471654-13471943;13776824-13777103;+	0.372		UBXN11	chr4:134109559-134109658;134109559-134109645;134112514-134112609;+	0.122		SCN3A	chr2:65525876-65525968;65524747-65524876;65526496-65526625;-	0.29
ZCCHC2	chr1:106006014-106006086;106004099-106004176;106011701-106011814;+	0.636		TAF13	chr3:108571698-108572113;108571698-108571748;108572879-108572958;+	0.324		COBLL1	chr2:65171834-65171930;65150978-65151167;65238362-65238573;-	0.69
PPP1R12B	chr1:134875964-134876165;134873938-134874021;134879632-134879745;-	0.286		FBXW17	chr13:50419839-50419991;50419839-50419877;50423201-50423362;+	0.192		SCN1A	chr2:66328404-66328546;66327650-66327857;66329030-66329094;-	0.431
MCMDC2	chr1:9912113-9912173;9911909-9912040;9915473-9915669;+	0.5		SUPT20	chr3:54693102-54693413;54693102-54693208;54695122-54696320;+	0.168		SMYD2	chr1:189898352-189898896;189897422-189897483;189899817-189899928;-	0.335
PCMTD1	chr1:7155079-7155271;7147636-7147739;7160891-7160902;+	0.165		HTR2C	chrX:147169569-147169770;147169569-147169675;147193768-147197277;+	0.592		GM15328	chr18:16818141-16818330;16816201-16817070;16819169-16819232;+	0.5
DARS2	chr1:161049937-161050000;161046776-161046929;161051330-161051438;-	0.106		KANSL2	chr15:98533901-98534264;98534240-98534264;98533517-98533776;-	0.341		METAP1D	chr2:71500778-71500869;71453362-71453398;71506784-71506942;+	0.512
COPZ2	chr11:96852110-96852154;96850672-96850741;96853434-96853516;+	0.177		BMP1	chr14:70488469-70490200;70490019-70490200;70486146-70486930;-	0.448		CWC22	chr2:77940301-77940362;77936592-77936722;77946149-77946189;-	0.457
BPNT1	chr1:185349836-185349881;185348743-185348835;185352181-185352379;+	0.188		ENOX2	chrX:49023093-49023201;49023126-49023201;49018782-49018894;-	0.165		4931406P16RIK	chr7:34256411-34256570;34253986-34254084;34258012-34258153;-	0.24
BC051142	chr17:34420386-34420413;34419551-34419584;34421852-34421882;+	0.527		CCDC148	chr2:59017515-59017637;59017543-59017637;59003981-59004064;-	0.24		NME7	chr1:164312855-164312938;164308072-164308250;164328292-164328400;+	0.304
BC051142	chr17:34451630-34451654;34449808-34449829;34452499-34452514;+	0.636		CASC3	chr11:98810897-98810966;98810897-98810935;98821430-98821583;+	0.261		KIF1B	chr4:149261159-149261201;149257869-149258003;149262135-149262278;-	0.207
ZZZ3	chr3:152422617-152422771;152420014-152420140;152427276-152427854;+	0.115		SLC43A2	chr11:75531697-75531778;75531697-75531741;75532587-75532788;+	0.332		KIF1B	chr4:149261159-149261201;149257869-149258081;149262135-149262278;-	0.157
ZZZ3	chr3:152437737-152437890;152422617-152422771;152446798-152446937;+	0.212		PSEN2	chr1:180229380-180229487;180229385-180229487;180228842-180228961;-	0.108		FAM193B	chr13:55542581-55542657;55541623-55541721;55542783-55543789;-	0.161
RASGRF1	chr9:89911447-89911592;89909908-89910273;89915491-89915834;+	0.347		NRP2	chr1:62786280-62786316;62786280-62786301;62815332-62818695;+	0.463		BIRC5	chr11:117849753-117849863;117849250-117849461;117852662-117852780;+	0.224
FAM227A	chr15:79634063-79634146;79630025-79630119;79636678-79636786;-	0.268		SERPINB6A	chr13:33935568-33935794;33935618-33935794;33931471-33931646;-	0.379		TMEM255A	chrX:38226887-38226956;38225053-38225125;38233102-38233192;-	0.52
FAM227A	chr15:79637013-79637137;79636678-79636786;79640003-79640108;-	0.625		SERPINB6A	chr13:33935572-33935794;33935618-33935794;33931471-33931646;-	0.281		RBM6	chr9:107833433-107833507;107800698-107800773;107860348-107860459;-	0.126
VANGL2	chr1:172022476-172022586;172013082-172013345;172026590-172026711;-	0.51		VPS13A	chr19:16744785-16744957;16744823-16744957;16742995-16743058;-	0.282		RBM6	chr9:107847267-107847337;107800698-107800773;107860348-107860459;-	0.458
RPS6KB1	chr11:86517150-86517249;86516743-86516987;86517582-86517640;-	0.381		PSD2	chr18:35988179-35988241;35988179-35988238;36002923-36003013;+	0.358		WASHC2	chr6:116256226-116256289;116254089-116255168;116256615-116256828;+	0.202
ADAM15	chr3:89340862-89340937;89340400-89340472;89341507-89341577;-	0.164		ABCC8	chr7:46126766-46126817;46126784-46126817;46124842-46124881;-	0.894		MAST1	chr8:84928949-84929025;84928579-84928789;84929221-84929382;-	0.254
ZFP644	chr5:106679679-106679743;106666784-106666845;106696233-106696564;-	0.433		PLXDC2	chr2:16703316-16703383;16703316-16703377;16712081-16712229;+	0.123		PLCB3	chr19:6965506-6965584;6965296-6965397;6965685-6965739;-	0.5
ZFP644	chr5:106681903-106682013;106666784-106666845;106690670-106690877;-	0.334		GAS5	chr1:161035982-161036244;161035982-161036014;161036819-161037315;+	0.124		2210408F21RIK	chr6:31285002-31285120;31277847-31277955;31335990-31336062;+	0.861
ZFP644	chr5:106690670-106690877;106638426-106638635;106695642-106695699;-	0.267		ZFP780B	chr7:27976739-27976833;27976751-27976833;27974752-27974805;-	0.368		SOCS6	chr18:88886991-88887065;88868494-88870918;88887208-88887333;-	0.325
ZFP644	chr5:106695136-106695699;106666784-106666845;106696233-106696546;-	0.242		LRRC43	chr5:123503175-123503317;123503175-123503296;123503546-123503639;+	0.62		LRRC4C	chr2:97231536-97231752;97094613-97094750;97426610-97426704;+	0.758
KMT5A	chr5:124445968-124446084;124439929-124440015;124447213-124447370;+	0.778		RGP1	chr4:43579374-43579509;43579374-43579424;43579886-43580023;+	0.273		F8	chrX:75354040-75354253;75338219-75338288;75366001-75366124;-	0.282
IGSF1	chrX:49783099-49783223;49782535-49782952;49783611-49783890;-	0.425		HJURP	chr1:88275027-88275097;88275041-88275097;88272728-88272765;-	0.343		SLC29A3	chr10:60730569-60730652;60712071-60716490;60750385-60750684;-	0.436
BAG6	chr17:35146756-35146903;35146245-35146353;35147140-35147305;+	0.131		ST6GALNAC6	chr2:32608041-32608225;32608041-32608096;32609225-32609316;+	0.395		SLC29A3	chr10:60730569-60730675;60715228-60716490;60750385-60750684;-	0.58
LARGE1	chr8:73340193-73340286;73214124-73214312;73352465-73353540;-	0.461		MR1	chr1:155137513-155137774;155137698-155137774;155136574-155136850;-	0.586		NCOA2	chr1:13150689-13150918;13148930-13149108;13156369-13156535;-	0.209
RAB11FIP5	chr6:85340342-85342361;85337480-85337670;85347779-85348455;-	0.26		MR1	chr1:155137593-155137774;155137698-155137774;155136574-155136850;-	0.739		DGKD	chr1:87936748-87936900;87936283-87936418;87938153-87938253;+	0.269
ANK2	chr3:127012672-127012771;127010853-127011051;127013238-127013337;-	0.246		MRPS5	chr2:127596899-127598276;127596899-127596934;127600011-127600058;+	0.113		PRPSAP2	chr11:61756581-61756677;61756194-61756345;61761953-61762012;-	0.326
ANK2	chr3:127339131-127339192;127248133-127248232;127408844-127408967;-	0.115		SLC25A37	chr14:69248882-69249622;69249393-69249622;69247580-69247637;-	0.567		LEKR1	chr3:65725310-65725430;65683891-65684106;65739681-65739695;+	0.572
PSMA3	chr12:70988423-70988489;70978732-70978815;70993505-70993570;+	0.808		GNAS	chr2:174328107-174330434;174328107-174328131;174334211-174334284;+	0.275		DTWD1	chr2:126158409-126158553;126154540-126154860;126159769-126160028;+	0.557
CLCN1	chr6:42312014-42312133;42311211-42311250;42313053-42313064;+	0.5		SMIM1	chr4:154023593-154023891;154023687-154023891;154023309-154023453;-	0.223		ZFP101	chr17:33370395-33370533;33360506-33361258;33386421-33386467;-	0.599
NCKAP5	chr1:125976925-125977062;125913619-125915021;125981382-125981697;-	0.157		GM28036	chr2:156098184-156098372;156098229-156098372;156079338-156079464;-	0.197		RRBP1	chr2:143949671-143949755;143948335-143948479;143952191-143952275;-	0.2
SCYL3	chr1:163936417-163936531;163934631-163934817;163938739-163938796;+	0.21		ZFP326	chr5:105886316-105888839;105886316-105886428;105891117-105891316;+	0.11		RALGAPA2	chr2:146357087-146357146;146353170-146353279;146357956-146358085;-	0.458
GM18800	chr1:53328068-53328113;53326205-53326457;53330211-53330408;-	0.315		SEC31A	chr5:100373379-100373715;100373424-100373715;100368293-100368352;-	0.134		ZDHHC5	chr2:84713502-84713634;84711263-84711472;84714982-84715036;-	0.497
RIMS1	chr1:22421740-22421830;22397450-22397563;22425870-22425933;-	0.135		MIAT	chr5:112228300-112228356;112228308-112228356;112224207-112224356;-	0.343		CPXM1	chr2:130394921-130395072;130394736-130394825;130395635-130395723;-	0.329
RIMS1	chr1:22726929-22727010;22596364-22596584;22805560-22805724;-	0.193		GM49339	chr10:51494792-51494893;51494792-51494845;51495536-51496059;+	0.254		MAGI1	chr6:93785444-93785646;93773606-93773689;93792346-93792553;-	0.108
RIMS1	chr1:22726929-22727010;22630411-22630480;22805560-22805724;-	0.131		TAF6	chr5:138186961-138187226;138187169-138187226;138184331-138184547;-	0.336		A330102I10RIK	chr13:29023630-29023723;29023175-29023212;29028421-29028729;+	0.847
SPEG	chr1:75387797-75389104;75385511-75385676;75390978-75391122;+	0.912		ZC3HAV1	chr6:38332141-38333188;38332489-38333188;38331762-38331861;-	0.242		PDRG1	chr2:153013222-153013307;153012380-153012455;153014009-153014085;-	0.304
SPEG	chr1:75387800-75389104;75385609-75385676;75390978-75391122;+	0.919		SNHG17	chr2:158360458-158360599;158360526-158360599;158359181-158359331;-	0.153		TTLL7	chr3:146941818-146941893;146939975-146940177;146944005-146944208;+	0.178
NBEAL1	chr1:60228621-60228708;60224624-60224731;60230601-60230685;+	0.515		SNHG17	chr2:158360463-158360599;158360526-158360599;158359181-158359331;-	0.124		MTMR1	chrX:71393295-71393445;71392515-71392599;71394276-71394296;+	0.104
ZBTB21	chr16:97956757-97956900;97947434-97953093;97962413-97962609;-	0.211		RRNAD1	chr3:87927562-87928048;87927923-87928048;87927054-87927117;-	0.121		PSTK	chr7:131384499-131384593;131383924-131384000;131387617-131387833;+	0.141
WDR78	chr4:103049398-103049625;103048209-103048366;103050098-103050197;-	0.245		ALDH16A1	chr7:45149300-45149766;45149663-45149766;45148613-45148740;-	0.26		PSTK	chr7:131384510-131384593;131383924-131384000;131387617-131387836;+	0.264
RABEP1	chr11:70919176-70919281;70917314-70917782;70920851-70920968;+	0.118		FAM160A2	chr7:105384945-105385151;105384987-105385151;105383780-105384572;-	0.29		MCM7	chr5:138165909-138166078;138165051-138165161;138166682-138166766;-	0.139
DCST1	chr3:89353514-89353641;89353265-89353382;89353797-89353893;-	0.731		CDIPTOS	chr7:126974608-126974712;126974678-126974712;126974452-126974510;-	0.663		MCM7	chr5:138168057-138168172;138167840-138167972;138168809-138168947;-	0.211
NCALD	chr15:37584455-37584505;37397056-37397453;37792133-37792433;-	0.532		ARHGEF40	chr14:51997612-51998039;51997612-51997847;51998143-51998230;+	0.167		GRIK2	chr10:49240578-49240796;49113369-49113620;49272739-49272805;-	0.121
NCALD	chr15:37661031-37661086;37563390-37563464;37734280-37734634;-	0.105		FBXL19	chr7:127750864-127751026;127750864-127750897;127752009-127752521;+	0.402		ZBP1	chr2:173207741-173207919;173206611-173207226;173209027-173209249;-	0.572
ZCCHC17	chr4:130349264-130349322;130329573-130329674;130359875-130359943;-	0.356		FBXL19	chr7:127750864-127751028;127750864-127750897;127752009-127752521;+	0.511		ZFP972	chr2:177921434-177921495;177903339-177903727;177921688-177921815;-	0.667
POLD3	chr7:100099463-100099536;100093371-100093481;100106562-100106695;-	1		LILRB4A	chr10:51493169-51494178;51493169-51493205;51495993-51496059;+	0.119		FLNB	chr14:7886025-7886123;7884740-7884747;7887536-7887542;+	0.133
ARMCX1	chrX:134718725-134718818;134718369-134718461;134718919-134718992;+	0.101		ZFP961	chr8:71965793-71965990;71965793-71965916;71966099-71966160;+	0.271		WDR45	chrX:7723564-7723753;7722249-7722378;7723848-7723920;+	0.443
4933431E20RIK	chr3:107894588-107894656;107894050-107894215;107894860-107894992;-	0.402		TREML4	chr17:48269681-48269766;48269708-48269766;48269385-48269436;+	0.518		GRIPAP1	chrX:7800535-7800583;7800156-7800341;7801176-7801208;+	0.184
ANKRD50	chr3:38454040-38457585;38449650-38452505;38462899-38463129;-	0.123		TREML4	chr17:48269684-48269766;48269708-48269766;48269385-48269436;+	0.325		HCFC1	chrX:73951653-73951792;73951242-73951463;73951925-73952068;-	0.115
LMCD1	chr6:112305048-112305137;112273757-112273972;112310485-112310741;+	0.19		TBC1D24	chr17:24185203-24186287;24185203-24186201;24189943-24190053;-	0.281		INTS11	chr4:155875137-155875366;155872849-155872923;155885097-155885196;+	0.283
TMEM241	chr18:12043213-12043307;11993563-11993628;12058925-12058960;-	0.141		TMEM181A	chr17:6288985-6290678;6290556-6290678;6280597-6280701;+	0.555		INTS11	chr4:155875228-155875366;155872849-155872923;155885097-155885196;+	0.323
COX19	chr5:139338739-139338842;139338139-139338375;139339181-139339385;-	0.433		MDGA2	chr12:66797627-66797802;66797627-66797797;66868666-66868806;-	0.269		CASK	chrX:13552372-13552441;13550946-13550982;13554877-13554946;-	0.106
HDAC4	chr1:92054900-92054972;92029954-92030196;92148255-92148393;-	0.103		4833420G17RIK	chr13:119465279-119466304;119466073-119466304;119464564-119464690;+	0.188		KCNC2	chr10:112456928-112457032;112456342-112456535;112458489-112458654;+	0.699
GABPB1	chr2:126662990-126663088;126658469-126658577;126676033-126676337;-	0.375		GM46430	chr13:74611263-74611387;74611263-74611321;74612723-74612948;-	0.328		ERC1	chr6:119618845-119618912;119594784-119594973;119620310-119620409;-	0.167
CABLES1	chr18:11905924-11906002;11888736-11888829;11923359-11923456;+	0.258		ENGASE	chr11:118479085-118479287;118479089-118479287;118478882-118478953;+	0.707		NMNAT1	chr4:149479743-149479917;149474431-149474595;149485108-149485163;-	0.885
ODF2	chr2:29893000-29893154;29892185-29892276;29893443-29893512;+	0.198		NF1	chr11:79565417-79565551;79565420-79565551;79564823-79564946;+	0.257		STXBP5	chr10:9784340-9784400;9778020-9778071;9789362-9789428;-	0.248
ODF2	chr2:29893037-29893154;29892185-29892276;29893443-29893512;+	0.271		CTC1	chr11:69022376-69022614;69022392-69022614;69021029-69021193;+	0.244		CFAP69	chr5:5644423-5644500;5640128-5640227;5646935-5647045;-	0.268
PPP1R9A	chr6:5157003-5157027;5156120-5156240;5158088-5158271;+	0.179		CDKL3	chr11:52084370-52084490;52084373-52084490;52035946-52036020;+	0.325		RUNDC3B	chr5:8494783-8494905;8490333-8492589;8520858-8521016;-	0.139
EFCAB7	chr4:99897401-99897511;99888859-99889001;99900536-99900694;+	0.169		EBF1	chr11:44907903-44908037;44907906-44908037;44883813-44883931;+	0.416		GM11837	chr4:14938483-14938557;14936440-14936539;14942199-14942275;+	0.322
ZFP931	chr2:178069554-178069615;178067694-178068400;178069822-178069949;-	0.155		DHX30	chr9:110115035-110115211;110115035-110115161;110115490-110115582;-	0.235		ORC5	chr5:22547440-22547553;22546397-22546598;22547923-22548016;-	0.286
EHD4	chr2:120136898-120137075;120127591-120127689;120154239-120154462;-	0.105		ZFP85OS	chr13:67752953-67753194;67752987-67753194;67729261-67729702;+	0.704		5031425E22RIK	chr5:23386863-23387037;23385074-23385172;23390055-23390306;-	0.518
GOLGA1	chr2:39052955-39053030;39052003-39052101;39056059-39056117;-	0.149		APRT	chr8:122576118-122576252;122576118-122576231;122576514-122576621;-	0.459		5031425E22RIK	chr5:23411041-23411121;23403725-23403816;23433209-23433336;-	0.634
BRSK2	chr7:141998919-141999014;141998632-141998722;142002062-142002147;+	0.124		AUTS2	chr5:131474922-131475176;131474922-131475173;131476552-131477023;-	0.424		SRPK2	chr5:23616326-23616390;23548454-23548563;23675719-23675774;-	0.826
SLC25A32	chr15:39097519-39097665;39091230-39096108;39098128-39098197;-	0.228		MSI1	chr5:115450786-115450974;115450819-115450974;115450214-115450283;+	0.388		SRPK2	chr5:23624052-23624126;23616326-23616390;23675719-23675774;-	0.5
SEZ6L	chr5:112428375-112428570;112426725-112426758;112436282-112436474;-	0.127		A630001G21RIK	chr1:85723097-85723387;85723097-85723181;85725120-85725289;-	0.613		GM35082	chr7:100676117-100676310;100675087-100675163;100677311-100677380;+	0.409
GAS5	chr1:161036548-161036579;161035982-161036244;161036819-161036852;+	0.171		TLE2	chr10:81586854-81586928;81586857-81586928;81586212-81586373;+	0.48		NNT	chr13:119374628-119374774;119372395-119372591;119381675-119381863;-	0.303
GAS5	chr1:161037123-161037164;161036819-161036852;161037287-161037315;+	0.126		BC024139	chr15:76120458-76120686;76120458-76120683;76120869-76121163;-	0.508		PRR14L	chr5:32844043-32844564;32835615-32835688;32851881-32851998;-	0.134
SPATA17	chr1:187174374-187174478;187112477-187112626;187183219-187183270;-	0.214		RBM42	chr7:30645666-30645842;30645666-30645821;30647559-30647634;-	0.27		STX18	chr5:38092512-38092580;38038741-38039499;38104877-38104993;+	0.235
SPATA17	chr1:187174374-187174478;187117262-187117469;187183219-187183270;-	0.171		PCNP	chr16:56024223-56024438;56024223-56024386;56029602-56029696;-	0.243		ZFP518B	chr5:38683192-38683258;38682484-38682782;38684678-38684750;-	0.827
PHLDB2	chr16:45788988-45789117;45781301-45781457;45801491-45801571;-	0.516		DCP1B	chr6:119214769-119217979;119217802-119217979;119206469-119206598;+	0.163		PTPRN2	chr12:116888838-116888925;116875989-116876372;116900967-116901047;+	0.22
AKAP8L	chr17:32333905-32333980;32333002-32333144;32334587-32334696;-	0.129		ARHGEF1	chr7:24918519-24919351;24919183-24919351;24917894-24918000;+	0.586		PTPRZ1	chr6:23024713-23024734;23022198-23022284;23024944-23025041;+	0.18
AKAP8L	chr17:32333905-32334045;32333002-32333144;32334587-32334696;-	0.183		OSMR	chr15:6824472-6824652;6824472-6824649;6827088-6827311;-	1		FRYL	chr5:73194985-73195113;73148016-73148222;73220907-73221072;-	0.158
PPA2	chr3:133339262-133339349;133310109-133310281;133367822-133367929;+	0.195		ANK2	chr3:126976844-126976947;126976844-126976932;126979255-126979267;-	0.34		GUF1	chr5:69563082-69563222;69561653-69561857;69564523-69564647;+	0.167
KIDINS220	chr12:25047893-25047926;25040455-25040569;25051094-25051226;+	0.193		ELF2	chr3:51264868-51265042;51264868-51265006;51266752-51266866;-	0.216		ADGRG2	chrX:160456004-160456037;160438194-160438313;160461342-160461381;+	0.451
ZFP780B	chr7:27976739-27976833;27974752-27974805;27979089-27979147;-	0.248		SEZ6L	chr5:112425613-112425725;112425613-112425722;112426725-112426758;-	0.325		ADGRG2	chrX:160458834-160458873;160456004-160456037;160461342-160461381;+	0.877
CCNI	chr5:93205441-93205707;93202304-93202462;93205913-93206428;-	0.129		COBLL1	chr2:65097632-65099392;65097632-65099389;65102068-65102166;-	0.705		ADGRG2	chrX:160458834-160458882;160456004-160456037;160461342-160461381;+	0.622
PCSK2OS1	chr2:143539065-143539134;143537969-143538122;143542210-143542363;-	0.359		DPH7	chr2:24965556-24965654;24965559-24965654;24962440-24962810;+	0.216		ADGRG2	chrX:160463327-160463369;160461342-160461381;160465577-160465631;+	0.379
TRIM46	chr3:89236302-89236600;89234176-89235292;89237616-89237919;-	0.126		PACSIN3	chr2:91259863-91259927;91259867-91259927;91256812-91256926;+	0.308		USP35	chr7:97322273-97322471;97322048-97322178;97324207-97324389;-	0.94
LPGAT1	chr1:191718428-191718597;191717833-191718205;191719353-191719398;+	0.117		SLC7A4	chr16:17575616-17575968;17575616-17575965;17576639-17576698;-	0.323		SBF2	chr7:110347886-110347982;110339889-110340074;110348854-110348995;-	0.149
MLLT10	chr2:18126133-18126229;18123708-18123812;18146776-18146872;+	0.137		ZFP984	chr4:147761220-147761325;147761220-147761278;147807089-147807183;-	0.58		MCOLN1	chr8:3510813-3510915;3510539-3510689;3511687-3511810;+	0.211
MRS2	chr13:24993669-24993783;24987482-24993188;24994724-24994842;-	0.163		EIF2B4	chr5:31192581-31192770;31192581-31192625;31192992-31193139;-	0.199		PTPN13	chr5:103526995-103527149;103525933-103526114;103528763-103528902;+	0.246
ARHGEF11	chr3:87681859-87681892;87618760-87618792;87683485-87683577;+	0.17		SHARPIN	chr15:76347663-76347807;76347663-76347789;76347895-76348004;-	0.141		RBM10	chrX:20641182-20641256;20639432-20639502;20642743-20642830;+	0.218
4930523C07RIK	chr1:160070699-160070803;160044383-160044753;160075030-160080208;+	0.282		CHFR	chr5:110140353-110140453;110140375-110140453;110140116-110140189;+	0.145		COL4A1	chr8:11204535-11204552;11202893-11203008;11206225-11206403;-	0.11
CACNA1B	chr2:24625237-24625334;24622598-24622707;24631898-24632026;-	0.383		MAP11	chr5:138260834-138261716;138260834-138260989;138261801-138261884;-	0.427		BTBD8	chr5:107495870-107496053;107491478-107491581;107496735-107496873;+	0.19
CACNA1B	chr2:24678875-24679640;24677821-24678039;24685767-24685874;-	0.168		FOXP2	chr6:15377869-15378088;15377950-15378088;15376688-15376826;+	0.409		CHFR	chr5:110140375-110140453;110136050-110136194;110143550-110143660;+	0.125
CACNA1B	chr2:24678875-24679643;24677821-24678039;24685767-24685874;-	0.166		FOXP2	chr6:15377887-15378088;15377950-15378088;15376688-15376826;+	0.213		BICDL1	chr5:115661374-115661518;115655900-115656031;115662699-115662918;-	0.748
CATSPER2	chr2:121412149-121412290;121410225-121410550;121413415-121413609;-	0.129		FOXP1	chr6:99015423-99015513;99015423-99015510;99016527-99016665;-	0.18		CIT	chr5:115987687-115987732;115986893-115987063;115988155-115988236;+	0.282
SYT1	chr10:108993837-108993917;108902214-108902315;109008891-109009111;-	0.322		USP29	chr7:6738792-6738945;6738806-6738945;6737564-6737634;+	0.587		GM7967	chr1:98605717-98605980;98605130-98605187;98606942-98607384;+	0.341
NWD2	chr5:63794188-63794333;63791443-63791647;63800034-63800624;+	0.224		SNHG17	chr2:158359181-158359432;158359181-158359331;158360526-158360599;-	0.129		PITPNM2	chr5:124124797-124124959;124123938-124124087;124125298-124125463;-	0.186
SYNE1	chr10:5030375-5030434;5020916-5022247;5031765-5031858;-	0.316		INPP5D	chr1:87715260-87715313;87715276-87715313;87715037-87715093;+	0.892		SPG11	chr2:122084894-122085040;122083399-122083561;122086862-122086969;-	0.115
SEMA6D	chr2:124662203-124662371;124660282-124660344;124664020-124665309;+	0.408		DNAJC4	chr19:6992158-6992321;6992158-6992272;6992548-6992572;-	0.382		VKORC1L1	chr5:129976988-129977192;129942173-129942365;129978518-129978628;+	0.365
CLK1	chr1:58420120-58420211;58419666-58419733;58421082-58421308;-	0.194		IKZF4	chr10:128642628-128642793;128642628-128642733;128651251-128651303;-	0.585		CRCP	chr5:130042205-130042300;130037819-130037918;130048925-130048983;+	0.199
CUX2	chr5:122043769-122043844;121924804-121924915;122047570-122047825;-	0.332		RNF170	chr8:26120439-26120563;26120444-26120563;26119663-26119959;+	0.399		FANCM	chr12:65116332-65116464;65113955-65114018;65118283-65118440;+	0.201
NUP188	chr2:30312599-30312689;30309877-30310078;30315115-30315181;+	0.21		RBBP8	chr18:11720509-11720657;11720544-11720657;11718832-11718930;+	0.176		C230035I16RIK	chr13:23430135-23430352;23428304-23428412;23430709-23430826;-	0.373
MINK1	chr11:70606630-70606717;70605949-70606164;70606919-70607079;+	0.45		BTRC	chr19:45406544-45406586;45471014-45471104;45363751-45363886;45502931-45503163;+	0.128		C230035I16RIK	chr13:23430228-23430352;23428304-23428412;23430709-23431022;-	0.334
MINK1	chr11:70609407-70609431;70609165-70609254;70609553-70609717;+	0.436		RPP30	chr19:36085065-36085121;36086958-36087015;36083715-36083818;36087323-36087398;+	0.191		PHRF1	chr7:141260914-141261114;141259189-141260707;141261212-141261542;+	0.403
DFFB	chr4:153972607-153972678;153971580-153971660;153972779-153972968;-	0.322		PTPN2	chr18:67695623-67695724;67711836-67711927;67688890-67688989;67724441-67724573;-	0.212		PHRF1	chr7:141260959-141261114;141258031-141260707;141261212-141261542;+	0.348
PHLDB1	chr9:44708393-44708522;44707884-44708040;44710922-44710946;-	0.541		AP3S1	chr18:46754370-46754462;46779187-46779259;46741875-46742081;46780660-46780768;+	0.114		ZFP655	chr5:145235305-145235391;145233440-145233602;145237049-145237848;+	0.842
PHLDB1	chr9:44718273-44718399;44715313-44716665;44721253-44721387;-	0.114		LARS	chr18:42251292-42251380;42257069-42257194;42250828-42250909;42261960-42262129;-	0.135		WASF3	chr5:146465849-146466019;146455608-146455661;146466797-146467064;+	0.459
PKP4	chr2:59289217-59289252;59266387-59266500;59305065-59305197;+	0.125		THOC1	chr18:9959254-9959315;9960485-9960552;9959097-9959171;9962372-9962491;+	0.24		NUCB2	chr7:116509454-116509625;116504368-116504484;116521836-116521980;+	0.136
BTBD6	chr12:112977058-112977149;112976549-112976982;112977252-112977371;+	0.189		ARHGAP12	chr18:6111684-6112439;6115813-6115850;6069830-6070091;6135803-6135888;-	0.123		VRK1	chr12:106051759-106051847;106050934-106051004;106055801-106055910;+	0.105
ST6GALNAC6	chr2:32608041-32608096;32607025-32607111;32609225-32609316;+	0.484		TUBB4A	chr17:57085991-57086102;57086230-57086339;57080065-57081747;57087456-57087782;-	0.129		KIF21A	chr15:90948323-90948338;90943764-90943901;90949005-90949044;-	0.332
ST6GALNAC6	chr2:32608041-32608225;32607010-32607111;32609225-32609316;+	0.716		RRP1B	chr17:32045928-32046011;32048552-32048638;32036099-32036604;32049425-32049487;+	0.171		CLEC4D	chr6:123265318-123265411;123262110-123262362;123267054-123267162;+	0.288
ANGPTL2	chr2:33228174-33228357;33216116-33216453;33242199-33242393;+	0.176		U2AF1	chr17:31652501-31652568;31654978-31655066;31648844-31648894;31658652-31658769;-	0.105		RNF41	chr10:128432196-128432317;128428590-128428703;128436467-128436603;+	0.397
ANGPTL2	chr2:33228174-33229032;33216068-33216453;33242199-33242393;+	0.103		PDE9A	chr17:31414100-31414171;31415279-31415357;31386256-31386356;31420244-31420288;+	0.33		TOP3B	chr16:16875068-16875155;16870806-16870898;16877831-16878016;+	0.5
ST3GAL6	chr16:58523501-58523672;58507447-58507614;58524123-58524169;-	0.669		PDE9A	chr17:31415279-31415357;31420244-31420288;31414100-31414171;31443165-31443220;+	0.196		COPG2	chr6:30810330-30810470;30809558-30809730;30810924-30810987;-	0.164
EIF4G3	chr4:138057948-138058077;138045342-138045418;138082892-138082988;+	0.322		ATP6V0E	chr17:26682677-26682725;26695354-26695484;26676369-26676578;26699211-26699647;+	0.133		NEK11	chr9:105347972-105348138;105323117-105323236;105392848-105393081;-	0.385
ADAM23	chr1:63585364-63585455;63572886-63572998;63592607-63596276;+	0.545		ELOB	chr17:23827467-23827573;23828843-23828978;23824737-23824979;23829082-23829136;-	0.146		SUGP2	chr8:70242160-70242361;70236667-70236794;70242490-70242651;+	0.633
GRIP1	chr10:119897714-119897795;119453829-119454422;119929900-119930036;+	0.161		ELOB	chr17:23827467-23827573;23828843-23828948;23824808-23824979;23829082-23829114;-	0.112		SMARCC2	chr10:128481681-128481774;128480850-128481004;128482082-128482202;+	0.173
GRIP1	chr10:119897714-119897795;119819388-119819634;119929900-119930036;+	0.224		SOD2	chr17:13008183-13008386;13010519-13010636;13007816-13008068;13013432-13013612;+	0.129		DGKI	chr6:36994858-36994921;36975146-36975247;37000041-37000241;-	0.64
HDAC5	chr11:102213924-102214036;102206906-102207166;102218415-102218487;-	0.179		HMGN1	chr16:96124722-96124845;96127152-96127203;96120617-96122417;96127310-96127340;-	0.124		LUC7L2	chr6:38554979-38555063;38551333-38551908;38568846-38568917;+	0.281
YPEL1	chr16:17077192-17077402;17070198-17070363;17077774-17078054;+	0.15		HMGN1	chr16:96127152-96127203;96127431-96127461;96124722-96124845;96127589-96127604;-	0.19		LUC7L2	chr6:38565654-38565722;38554979-38555063;38570509-38570604;+	0.78
WDR20	chr12:110796942-110797007;110794103-110794373;110803404-110804029;+	0.405		CHAF1B	chr16:93884432-93884621;93885358-93885491;93883923-93883975;93887121-93887239;+	0.156		LUC7L2	chr6:38568846-38568917;38554979-38555063;38570509-38570604;+	0.46
TANC1	chr2:59646768-59646872;59612041-59612196;59699347-59699427;+	0.375		CHAF1B	chr16:93884465-93884621;93885358-93885491;93883900-93883975;93887121-93887239;+	0.182		MED27	chr2:29471292-29471386;29413387-29413518;29500218-29500223;+	0.103
CREM	chr18:3276693-3276729;3273421-3273578;3325360-3325474;-	0.266		CXADR	chr16:78301654-78301874;78325156-78325323;78301488-78301552;78328953-78329152;+	0.134		MED27	chr2:29509422-29509464;29500218-29500326;29522773-29522851;+	0.16
CREM	chr18:3276693-3276775;3273421-3273578;3325360-3325478;-	0.317		EIF4A2	chr16:23108718-23108851;23109984-23110153;23108584-23108633;23110233-23110343;+	0.148		EDC3	chr9:57712379-57712475;57708566-57708699;57713380-57713561;+	0.487
SUV39H2	chr2:3472501-3472647;3464266-3464926;3474702-3474960;-	0.243		EIF4A2	chr16:23108718-23108851;23109984-23110343;23108587-23108633;23110579-23110723;+	0.158		ZFP821	chr8:109708028-109708144;109706087-109706419;109709410-109709527;+	0.273
PAQR7	chr4:134500599-134500683;134496974-134497036;134506802-134507546;+	0.226		PSMD2	chr16:20652243-20652300;20652592-20652757;20651651-20651851;20654547-20654669;+	0.185		CHN2	chr6:54194025-54194081;54173463-54173502;54215661-54215693;+	0.106
ZMYND15	chr11:70464532-70464631;70464355-70464444;70464779-70464933;+	0.303		PPIL2	chr16:17107178-17107224;17109644-17109694;17105992-17106055;17111142-17111213;-	0.167		PHYKPL	chr11:51592912-51593027;51592168-51592285;51593603-51594141;+	0.272
RIAN	chr12:109634275-109634354;109627047-109627132;109635393-109635457;+	0.43		FOPNL	chr16:14311046-14311131;14313815-14314013;14304453-14304587;14317293-14317375;-	0.159		ZEB1	chr18:5633203-5633357;5593860-5593919;5705042-5706884;+	0.257
KIF1B	chr4:149261159-149261201;149257869-149258003;149262135-149262278;-	0.104		PDXDC1	chr16:13884565-13884631;13887696-13887770;13881877-13881958;13902914-13902975;-	0.178		DCTN1	chr6:83197318-83197333;83195940-83196107;83197490-83197624;+	0.704
RERE	chr4:150576149-150576288;150570215-150570296;150610853-150611016;+	0.237		ZC3H7A	chr16:11141662-11141771;11164591-11164693;11140716-11140850;11176219-11176393;-	0.222		ZFP638	chr6:83981683-83981785;83978993-83979909;83983975-83984074;+	0.103
RCOR3	chr1:192101751-192101867;192100906-192101155;192108643-192108701;-	0.174		ZC3H7A	chr16:11162639-11162679;11164591-11164693;11161003-11161201;11176219-11176341;-	0.212		APLF	chr6:87668415-87668487;87663684-87663857;87671859-87672129;-	0.276
TTC14	chr3:33802858-33802943;33801190-33801390;33803074-33803204;+	0.107		HMOX2	chr16:4762558-4762677;4763728-4763846;4726362-4726471;4764605-4765097;+	0.213		ENOX1	chr14:77365025-77365071;77312075-77312124;77380578-77380688;+	0.758
ZFP939	chr7:39467341-39467434;39459815-39459942;39471396-39471506;+	0.123		HMOX2	chr16:4762558-4762677;4765762-4765889;4726362-4726471;4765977-4766742;+	0.177		SLC25A26	chr6:94513804-94514041;94510751-94510861;94534143-94534248;+	0.54
ZFYVE9	chr4:108693319-108693496;108691621-108691791;108695768-108695868;-	0.589		PFDN5	chr15:102326432-102326535;102328521-102328596;102326188-102326260;102328711-102328817;+	0.161		MDM1	chr10:118156833-118156863;118152174-118152274;118157194-118157370;+	0.533
GM13778	chr2:91045725-91045818;91044091-91044469;91053852-91053918;-	0.77		MCRS1	chr15:99249367-99249506;99250462-99250582;99248701-99248860;99251861-99251961;-	0.234		ITPR1	chr6:108431460-108431496;108417888-108418000;108432645-108432696;+	0.452
MED12L	chr3:59039165-59039198;59037559-59037751;59042253-59042413;+	0.42		PPHLN1	chr15:93410691-93410783;93424013-93424075;93398349-93398461;93441500-93441712;+	0.169		ZFP239	chr6:117866394-117866574;117863076-117863142;117869217-117869273;+	0.449
NCAM1	chr9:49506852-49507653;49502147-49505563;49508588-49508705;-	0.119		RBX1	chr15:81468154-81468233;81470951-81471022;81466295-81466450;81473842-81473928;+	0.155		WNK1	chr6:119932668-119932761;119929832-119929867;119934255-119934328;-	0.224
NCAM1	chr9:49541887-49541902;49531973-49531976;49543010-49543030;-	0.268		RPS19BP1	chr15:80261296-80261394;80263982-80264117;80260614-80261130;80264226-80264315;-	0.172		GIT2	chr5:114737347-114737437;114733860-114733943;114739032-114739281;-	0.162
IVD	chr2:118877660-118877765;118876432-118876969;118877874-118877900;+	0.294		TXN2	chr15:77924542-77924666;77927691-77927954;77915046-77915857;77928906-77929006;-	0.117		NECAP1	chr6:122881500-122881582;122880657-122880762;122882267-122882376;+	0.244
VMAC	chr17:56716633-56716800;56715701-56715817;56717597-56717685;-	0.524		NSMCE2	chr15:59378867-59379038;59416024-59416131;59374246-59374355;59455312-59455466;+	0.107		GM26728	chr6:125498941-125499032;125495763-125495901;125499476-125499668;+	0.851
EIF2AK4	chr2:118405046-118405149;118400534-118400647;118408351-118408504;+	0.183		COX6C	chr15:35935284-35935413;35937154-35937284;35931975-35932097;35938124-35938246;-	0.156		SPAG9	chr11:94080739-94080754;94079198-94079210;94081339-94081397;+	0.62
NUP214	chr2:31990234-31990361;31989072-31989139;31991263-31991425;+	0.149		ZFR	chr15:12118238-12118338;12140433-12140652;12117830-12117947;12146148-12146396;+	0.124		YBX3	chr6:131375973-131376180;131370322-131370414;131379357-131379480;-	0.161
PEX11G	chr8:3465782-3465971;3463921-3464100;3467571-3467670;-	0.217		WDR70	chr15:8082461-8082582;8093675-8093759;8079159-8079364;8098955-8099021;-	0.144		PLEKHA5	chr6:140563567-140563648;140556803-140556857;140569352-140569415;+	0.481
SRSF6	chr2:162932814-162932979;162931993-162932142;162933425-162933509;+	0.14		IFT43	chr12:86111610-86111675;86138792-86138825;86085093-86085186;86140051-86140095;+	0.139		CCDC91	chr6:147535587-147535791;147534028-147534189;147537375-147537480;+	0.278
SRSF6	chr2:162932814-162933082;162931993-162932142;162933425-162933550;+	0.181		TTLL5	chr12:85939325-85939510;85956565-85956720;85933281-85933674;85996000-85996196;+	0.191		PRKCG	chr7:3318859-3319012;3314511-3314541;3319530-3319719;+	0.2
MAVS	chr2:131240314-131240492;131238735-131238910;131241879-131242049;+	0.275		ERG28	chr12:85819478-85819569;85822087-85822248;85816315-85816434;85824470-85824522;-	0.189		MDM2	chr10:117709653-117709784;117705154-117705229;117709945-117710028;-	0.235
GRIN1	chr2:25294437-25294548;25291180-25292484;25295791-25295937;-	0.143		BBOF1	chr12:84426707-84427201;84428342-84428444;84425135-84425280;84430004-84430079;+	0.255		MDM2	chr10:117709699-117709784;117705154-117705229;117709945-117710022;-	0.277
CNTNAP5C	chr17:57891899-57892093;57876382-57876487;58013815-58013963;+	0.754		ERH	chr12:80637489-80637610;80640956-80641044;80634021-80634527;80643763-80644341;-	0.254		CIR1	chr2:73305889-73305938;73287608-73287715;73306854-73306928;-	0.504
CNTNAP5C	chr17:58330118-58330343;58313676-58313916;58359190-58359321;+	0.5		ARHGDIG	chr17:26200014-26200098;26200190-26200370;26199751-26199828;26201070-26201350;-	0.151		CIR1	chr2:73305889-73306341;73287608-73287715;73306854-73306928;-	0.142
ZFP512B	chr2:181590469-181590612;181589372-181590181;181590859-181590920;-	0.169		TIMM9	chr12:71125461-71125557;71126332-71126397;71123172-71123686;71136554-71136673;-	0.104		RAD54B	chr4:11609293-11609469;11606045-11606336;11612371-11612438;+	0.198
ERGIC3	chr2:156015376-156015391;156011348-156011406;156015988-156016020;+	0.111		NEMF	chr12:69354646-69354772;69356029-69356132;69353793-69353942;69356278-69356347;-	0.104		ZFP606	chr7:12481117-12481181;12480934-12481026;12489569-12489696;+	0.227
SNAP25	chr2:136770056-136770174;136763572-136763621;136773894-136774020;+	0.143		PNN	chr12:59067778-59067850;59069115-59069191;59066883-59067115;59070141-59070297;+	0.214		LRRC51	chr7:101921503-101921566;101920636-101920774;101933763-101933802;-	0.23
SCN2A	chr2:65708917-65709052;65707227-65707360;65711706-65711743;+	0.179		SCFD1	chr12:51387049-51387138;51389281-51389372;51384104-51384175;51390305-51390428;+	0.206		TRIM9	chr12:70267233-70267266;70263731-70266492;70268061-70268200;-	0.317
ELMO2	chr2:165303665-165303701;165301940-165301991;165304899-165304978;-	0.237		FAM49A	chr12:12304180-12304322;12340678-12340758;12276342-12276415;12358044-12358166;+	0.167		NLRP5-PS	chr7:14586617-14586788;14582991-14583162;14592645-14592813;-	0.127
STXBP2	chr8:3632219-3632269;3630954-3631204;3633290-3633367;+	0.14		NDUFS4	chr13:114307816-114307890;114351447-114351526;114287794-114288866;114387958-114388258;-	0.186		DNAH8	chr17:30790826-30790982;30787144-30787300;30794632-30794815;+	0.655
GNAS	chr2:174328107-174330434;174327767-174327941;174334211-174334284;+	0.205		SREK1IP1	chr13:104827054-104827102;104832853-104832997;104817176-104817366;104834247-104834320;+	0.17		TRP53BP2	chr1:182444324-182444432;182442632-182442861;182444660-182444809;+	0.104
CD72	chr4:43453082-43453172;43452306-43452639;43454241-43454349;-	0.182		SREK1IP1	chr13:104827054-104827102;104832853-104833105;104817238-104817366;104834247-104834320;+	0.138		MINAR2	chr18:59065834-59066989;59062509-59062562;59072192-59074664;+	0.332
CD72	chr4:43453082-43453211;43452320-43452639;43454241-43454323;-	0.258		AK6	chr13:100654190-100654283;100663894-100663953;100650978-100651445;100664050-100664196;+	0.189		MINAR2	chr18:59066909-59066989;59062510-59062562;59072192-59072417;+	0.379
POLB	chr8:22645044-22645094;22642304-22642356;22650488-22650555;-	0.179		SCAMP1	chr13:94233081-94233180;94252992-94253070;94232071-94232180;94285219-94285829;-	0.175		FLI1	chr9:32465684-32465839;32461250-32461454;32476561-32476773;-	0.267
D430041D05RIK	chr2:104255997-104258551;104254955-104255570;104409928-104411013;-	0.354		SSBP2	chr13:91524584-91524657;91539334-91539396;91461049-91461248;91564609-91564694;+	0.196		RASIP1	chr7:45636337-45636581;45635215-45635331;45636719-45636892;+	0.294
D430041D05RIK	chr2:104258163-104258508;104254955-104255570;104409928-104410334;-	0.208		SSBP2	chr13:91524584-91524657;91564609-91564694;91461049-91461248;91642301-91642391;+	0.229		AI987944	chr7:41376490-41376548;41372922-41375374;41376745-41376872;-	0.141
WDR45	chrX:7723314-7723357;7722361-7722378;7723564-7723753;+	0.331		SSBP2	chr13:91539334-91539396;91564609-91564694;91524584-91524657;91642301-91642391;+	0.136		SERGEF	chr7:46590606-46590773;46515667-46515704;46614617-46614776;-	0.35
CCDC120	chrX:7740348-7740405;7738369-7738523;7750597-7750897;-	0.155		SSBP2	chr13:91539334-91539396;91564609-91564694;91524584-91524657;91664117-91664177;+	0.144		HERC2	chr7:56202100-56202208;56197055-56197209;56203775-56203907;+	0.213
CCDC120	chrX:7740348-7740409;7738361-7738523;7750597-7750905;-	0.129		SSBP2	chr13:91539334-91539396;91642301-91642391;91524584-91524657;91664117-91664177;+	0.128		IFT46	chr9:44789566-44789627;44786837-44786904;44789890-44789976;+	0.105
SLC1A2	chr2:102780716-102780787;102777426-102777655;102781462-102781557;+	0.225		ATG10	chr13:91022569-91022667;91154216-91154312;90937292-90937390;91208317-91208433;-	0.19		GM13212	chr4:145620557-145620684;145617070-145617175;145622151-145622883;+	0.592
CAMTA1	chr4:151790407-151790553;151780452-151782131;151792418-151792502;-	0.26		ATG10	chr13:91040849-91040988;91154216-91154312;91022569-91022667;91208317-91208433;-	0.162		THAP2	chr10:115376351-115376547;115368403-115372946;115384204-115384435;-	0.109
MICAL3	chr6:120946552-120946603;120935173-120935273;120951300-120951394;-	0.535		BLOC1S5	chr13:38619089-38619219;38630992-38631075;38612642-38612701;38634935-38635061;-	0.19		PATZ1	chr11:3306222-3306360;3299033-3299205;3307647-3309083;+	0.162
NEU4	chr1:94021548-94021632;94020450-94020616;94022357-94022590;+	0.401		MRPS36	chr13:100739013-100739195;100741167-100741231;100736076-100736273;100744529-100744657;-	0.228		LYSMD4	chr7:67225025-67225159;67223608-67223891;67225863-67228455;+	0.228
GABRD	chr4:155386402-155386558;155385934-155386146;155387153-155387291;-	0.285		MRPS36	chr13:100739013-100739201;100741167-100741231;100735954-100736273;100744529-100744659;-	0.227		TET1	chr10:62833537-62833628;62832893-62832987;62838175-62840378;-	0.279
GABRA5	chr7:57508497-57508557;57507978-57508138;57509739-57510009;-	0.173		PCYT2	chr11:120611627-120611705;120615848-120615937;120611347-120611413;120617763-120617925;-	0.159		GM19605	chr12:110478359-110478623;110476813-110477001;110484035-110484207;-	0.452
UBE2J2	chr4:155946254-155946417;155943849-155944150;155949006-155949137;+	0.183		PCYT2	chr11:120615290-120615452;120615848-120615937;120614330-120614397;120617763-120617908;-	0.163		CCSER2	chr14:36885750-36885790;36879095-36879762;36890341-36890426;-	0.289
2610020C07RIK	chr16:11223236-11223355;11203694-11203747;11245651-11246201;+	0.416		RPTOR	chr11:119756238-119756414;119780542-119780602;119743866-119744013;119798768-119798869;+	0.277		CCSER2	chr14:36890293-36890426;36879142-36879762;36896254-36896344;-	0.26
GM6712	chr17:17316077-17316204;17294442-17294589;17316443-17316504;+	0.178		RECQL5	chr11:115896098-115896135;115896775-115896875;115895923-115895982;115897040-115897259;-	0.218		CCSER2	chr14:36890341-36890426;36874935-36879762;36896254-36896344;-	0.295
ADAM22	chr5:8095072-8095180;8092730-8092831;8111894-8111985;-	0.691		PRKAR1A	chr11:109653778-109653961;109659998-109660169;109650920-109651073;109661034-109661126;+	0.115		CARS	chr7:143570541-143570670;143570019-143570149;143571483-143571596;-	0.222
GM11837	chr4:14947438-14947545;14942199-14942275;14952620-14952893;+	0.154		PSMC5	chr11:106260852-106260922;106261184-106261282;106256847-106256919;106261422-106261710;+	0.16		CARS	chr7:143587104-143587193;143586414-143586511;143588491-143588583;-	0.219
PHLPP2	chr8:109907494-109907620;109904239-109904430;109909032-109909187;+	0.306		MAPT	chr11:104282367-104282480;104294858-104294924;104231389-104231607;104302360-104302410;+	0.127		CRTC3	chr7:80616464-80616565;80609896-80609932;80618593-80618656;-	0.324
PHTF2	chr5:20855121-20855201;20813239-20813296;20881955-20882045;-	0.118		GOSR2	chr11:103686581-103686714;103687524-103687633;103683791-103683932;103689254-103689319;-	0.182		SH3GL3	chr7:82285020-82285130;82276126-82276285;82306789-82307087;+	0.132
MIEF1	chr15:80234681-80234780;80234079-80234181;80235804-80236040;+	0.248		SMARCE1	chr11:99224720-99225142;99228496-99228548;99220654-99220735;99230401-99230445;-	0.16		CYP20A1	chr1:60352908-60353075;60352120-60352170;60354513-60354656;+	0.531
5031425E22RIK	chr5:23411041-23411121;23403725-23403816;23433209-23433336;-	0.498		SMARCE1	chr11:99225037-99225142;99228274-99228318;99220654-99220735;99228496-99228548;-	0.188		PRPF38A	chr4:108576928-108577088;108572805-108572891;108578984-108579336;-	0.155
ATAD3AOS	chr4:155761384-155761777;155761220-155761286;155763369-155763560;+	0.181		SMARCE1	chr11:99225037-99225142;99228496-99228548;99220654-99220735;99230401-99231017;-	0.176		RAF1	chr6:115631214-115631368;115626938-115626966;115632896-115632995;-	0.118
SLF1	chr13:77092357-77092411;77091184-77091343;77100921-77101056;-	0.242		ATP5G1	chr11:96073522-96073701;96073961-96074039;96068851-96073218;96074986-96075033;-	0.153		AP1M1	chr8:72241723-72241938;72240109-72240243;72246638-72246795;+	0.168
UBE3C	chr5:29592118-29592302;29590828-29590956;29597068-29597184;+	0.133		SKA2	chr11:87116103-87116190;87117667-87117844;87109233-87109304;87121933-87124635;+	0.114		USP31	chr7:121661345-121661465;121658781-121659113;121666803-121666815;-	0.704
KHK	chr5:30927021-30927156;30926687-30926822;30928442-30928515;+	0.101		ZNHIT3	chr11:84913221-84913302;84914210-84914285;84910949-84911648;84916098-84916130;-	0.167		KIF3A	chr11:53590716-53590725;53586834-53586930;53593373-53593530;+	0.13
KHK	chr5:30930715-30930873;30930547-30930636;30930961-30931046;+	0.181		SNRPD1	chr18:10623630-10623707;10626825-10627017;10617774-10617926;10627793-10628230;+	0.143		SRCAP	chr7:127515203-127515310;127514164-127514240;127515941-127515996;+	0.205
MAP7D2	chrX:159460266-159460365;159459377-159459483;159462113-159462224;+	0.352		AP2B1	chr11:83308214-83308274;83316419-83316525;83302482-83302837;83321938-83322074;+	0.288		PIH1D2	chr9:50619754-50619878;50618006-50618649;50620944-50621065;+	0.431
YES1	chr5:32640330-32640603;32611183-32611837;32645007-32645107;+	0.165		MPDU1	chr11:69658565-69658698;69658810-69658876;69657724-69657843;69662468-69662518;-	0.184		DEPDC5	chr5:32886978-32887048;32878627-32878677;32893374-32893453;+	0.362
FGFR3	chr5:33728191-33728245;33727646-33727916;33729680-33729837;+	0.184		MPDU1	chr11:69658565-69658698;69658810-69658876;69657732-69658021;69662468-69662504;-	0.179		NAP1L4	chr7:143518849-143518885;143513578-143514637;143520383-143520440;-	0.326
FGFR3	chr5:33731280-33731431;33730143-33730334;33732116-33732261;+	0.285		STX8	chr11:67973232-67973271;67984562-67984673;67969771-67969871;68011314-68011439;+	0.167		NADSYN1	chr7:143803195-143803302;143799790-143799922;143804013-143804149;-	0.43
AAMDC	chr7:97569686-97569774;97550547-97550741;97579365-97579442;-	0.156		STX8	chr11:67973232-67973271;68020905-68020998;67969771-67969871;68109276-68109378;+	0.184		SHANK2	chr7:144129063-144129234;144128338-144128405;144179754-144180073;+	1
AAMDC	chr7:97578689-97578764;97558130-97558226;97579365-97579382;-	0.306		MRPL55	chr11:59204171-59204255;59204534-59204757;59202488-59202659;59205648-59205888;+	0.124		SLC4A5	chr6:83299425-83299510;83297218-83297383;83300470-83300538;+	0.169
STX18	chr5:38092512-38092580;38038741-38039499;38104877-38104993;+	0.116		MRPL55	chr11:59204171-59204255;59204555-59204757;59202491-59202659;59205648-59206134;+	0.12		REPS1	chr10:18107670-18107748;18104153-18104275;18114398-18114486;+	0.113
ZBTB49	chr5:38210617-38210664;38205888-38205962;38216446-38216613;-	0.192		G3BP1	chr11:55485625-55485738;55487478-55487560;55469684-55469801;55489018-55489192;+	0.213		ETL4	chr2:20805584-20805662;20798615-20798783;20807901-20808190;+	0.51
RREB1	chr13:37941542-37941704;37929557-37932489;37946856-37947663;+	0.586		UBE2B	chr11:51991393-51991483;51995373-51995399;51988611-51988700;51997817-51997898;-	0.122		ENPP3	chr10:24778102-24778248;24777893-24777971;24778692-24778825;-	1
TAPT1	chr5:44199312-44199378;44194247-44194410;44204209-44204328;-	0.106		UBE2B	chr11:51995373-51995399;51997817-51997898;51991393-51991483;52000292-52000361;-	0.149		XIAP	chrX:42094366-42095272;42068356-42068482;42096612-42096712;+	0.196
PAN3	chr5:147488110-147488258;147455117-147455188;147519504-147519752;+	0.314		NPM1	chr11:33161105-33161225;33161547-33161627;33160827-33160921;33162921-33163072;-	0.152		SORCS3	chr19:48759845-48759959;48749263-48749397;48764133-48764305;+	0.442
MYL4	chr11:104561553-104561575;104550662-104550759;104577420-104577574;+	0.392		MDH1	chr11:21559698-21559875;21566619-21566718;21559191-21559305;21571729-21571934;-	0.192		FYN	chr10:39529918-39530074;39526780-39526930;39532015-39532195;+	0.304
TAC1	chr6:7556683-7556780;7555604-7555736;7557719-7557743;+	0.279		ASCC2	chr11:4640382-4640480;4647062-4647233;4637746-4637822;4649739-4649869;+	0.164		PELI2	chr14:48168196-48168326;48120822-48121233;48240209-48240311;+	0.113
RNF216	chr5:143090119-143090758;143089742-143089819;143092994-143093125;-	0.117		H3F3B	chr11:116023624-116023778;116023881-116024019;116021911-116023535;116024378-116024718;-	0.133		STARD9	chr2:120684591-120684718;120683672-120683744;120684855-120685035;+	0.66
RNF216	chr5:143090119-143090929;143089742-143089819;143092994-143093125;-	0.132		NME6	chr9:109835317-109835414;109841475-109841515;109833195-109833295;109841926-109842087;+	0.175		PCNT	chr10:76403623-76403644;76401331-76401535;76403757-76403874;-	0.279
GM16008	chr4:156030421-156030516;156028474-156028554;156031577-156031622;-	0.161		QRICH1	chr9:108528588-108528918;108541687-108541865;108518702-108518826;108542431-108542586;+	0.11		HERC4	chr10:63286016-63286141;63283180-63283341;63287518-63287578;+	0.19
GRIN2B	chr6:135740921-135741082;135738958-135739146;135772192-135772422;-	0.112		TFDP2	chr9:96273838-96273942;96287600-96287722;96247049-96247088;96290579-96290627;+	0.192		RNF126	chr10:79761429-79761499;79760988-79761082;79761564-79761633;-	0.187
CXCL14	chr13:56292460-56292574;56288642-56289807;56295825-56295931;-	0.23		PCLAF	chr9:65890731-65890809;65893371-65893534;65890236-65890474;65901557-65903266;+	0.197		RBM26	chr14:105139090-105139162;105131881-105132007;105140315-105140438;-	0.123
RBM47	chr5:66151052-66151185;66097706-66097788;66151538-66151782;-	0.717		COX5A	chr9:57528955-57529072;57530240-57530362;57521278-57521415;57531668-57531792;+	0.123		E130008D07RIK	chr17:43154869-43156033;43154256-43154402;43157769-43158196;-	0.839
BIRC2	chr9:7819020-7819062;7818226-7818943;7819306-7819561;-	0.131		APC	chr18:34261004-34261157;34268297-34268379;34247697-34247734;34269055-34269254;+	0.107		CDK17	chr10:93262057-93262255;93241685-93241785;93265364-93265743;+	0.436
USP35	chr7:97321559-97321661;97319966-97320125;97322048-97322178;-	0.157		PPP2R1B	chr9:50857835-50857926;50858850-50858951;50856923-50857098;50861530-50861763;+	0.184		BSCL2	chr19:8847666-8847733;8847405-8847547;8847913-8847982;+	0.149
RELT	chr7:100848421-100848503;100848018-100848273;100848798-100848879;-	0.163		CEP164	chr9:45781951-45782248;45784882-45785029;45779689-45779836;45785777-45785921;-	0.221		AKTIP	chr8:91131922-91132003;91131040-91131148;91133899-91133997;-	0.453
ZFP426	chr9:20478132-20478158;20476395-20476478;20486329-20486437;-	0.117		SFT2D1	chr17:8317849-8317871;8319418-8319501;8311138-8311285;8320599-8320681;+	0.17		RXYLT1	chr10:122096347-122096461;122096055-122096227;122096899-122097156;-	0.59
PRIMPOL	chr8:46607803-46607901;46605084-46605214;46610439-46610625;-	0.158		SFT2D1	chr17:8318843-8318930;8323276-8323335;8317849-8317871;8324433-8324463;+	0.137		AHCTF1	chr1:179754490-179754624;179753698-179754072;179755448-179755654;-	0.155
SLC7A10	chr7:35197214-35197366;35195086-35195291;35197601-35197727;+	0.236		CASP1	chr9:5299279-5299546;5299802-5299865;5298507-5298723;5302416-5302529;+	0.216		DNM3	chr1:162045385-162045397;162019827-162019992;162084032-162084144;-	0.378
MTHFD2L	chr5:91000493-91000619;90974322-90974415;91020151-91021368;+	0.19		DDX1	chr12:13245685-13245749;13246025-13246077;13244967-13244997;13249103-13249213;-	0.134		DNM3	chr1:162273603-162273649;162231653-162231767;162274487-162274539;-	0.164
THAP6	chr5:91963234-91963522;91962388-91962978;91963682-91963785;+	0.557		SLC22A29	chr19:8162648-8162757;8169154-8169369;8161501-8161631;8169929-8170045;-	0.63		IQCB1	chr16:36851184-36851294;36849626-36849736;36856290-36856433;+	0.119
FAM47E	chr5:92579603-92579684;92574568-92574713;92585255-92585384;+	0.458		STMN4	chr14:66354353-66354445;66355585-66355681;66344303-66344411;66356708-66356917;+	0.182		TACC1	chr8:25200090-25200206;25177933-25177994;25201121-25201449;-	0.569
HELQ	chr5:100768281-100768455;100766687-100766801;100771733-100771891;-	0.151		STMN4	chr14:66354353-66354445;66356708-66356917;66344303-66344411;66357845-66358037;+	0.166		ATP13A1	chr8:69798583-69798721;69797081-69798513;69799320-69799478;+	0.252
HELQ	chr5:100770397-100770496;100766687-100766801;100771733-100771891;-	0.151		STMN4	chr14:66354353-66354445;66355585-66355681;66344373-66344411;66356268-66356349;+	0.212		GM45304	chr8:31624377-31624626;31605733-31605910;31659348-31659460;-	0.843
DYNC2H1	chr9:7168677-7168812;7168458-7168572;7169476-7169709;-	0.277		STMN4	chr14:66355585-66355681;66356708-66356917;66354353-66354445;66357845-66358037;+	0.13		RAPGEF2	chr3:79169738-79169756;79112170-79112302;79172907-79173075;-	0.249
GM16230	chr10:127674856-127674982;127672549-127672629;127676670-127676724;-	0.445		STMN4	chr14:66355585-66355681;66357845-66358037;66354353-66354445;66361074-66361648;+	0.126		CENPU	chr8:46569970-46570079;46568609-46568679;46572751-46572830;+	0.136
RBM10	chrX:20641182-20641256;20639432-20639502;20642743-20642830;+	0.117		CCDC25	chr14:65840447-65840495;65846295-65846335;65837301-65837484;65851616-65851668;+	0.195		WDR17	chr8:54687525-54687726;54685395-54685518;54690003-54690234;-	0.152
CYFIP1	chr7:55898237-55898391;55897818-55897972;55899914-55900071;+	0.192		RNASEH2B	chr14:62348520-62348628;62350399-62350476;62346567-62346642;62353522-62353558;+	0.132		WDR17	chr8:54687525-54687777;54685395-54685518;54690003-54690234;-	0.139
BTBD8	chr5:107461437-107461555;107451988-107452185;107470707-107470797;+	0.366		EEF1AKMT1	chr14:57558033-57558116;57565921-57566084;57550361-57550642;57571542-57571569;-	0.151		CADPS2	chr6:23354193-23354202;23344206-23344363;23355823-23355927;-	0.589
MMAB	chr5:114436478-114436543;114434627-114435337;114437817-114437875;-	0.135		MDP1	chr14:55659987-55660098;55660167-55660228;55659369-55659477;55660337-55660508;-	0.18		MARCHF1	chr8:66386808-66387561;66386439-66386519;66418815-66418996;+	0.112
PXDN	chr12:29979239-29979311;29975490-29975562;29982293-29982365;+	0.306		HNRNPC	chr14:52081788-52081903;52098014-52098040;52081259-52081307;52103888-52103999;-	0.2		PBX4	chr8:69866467-69866603;69859079-69859153;69870028-69870182;+	0.869
RPH3A	chr5:121009237-121009445;121008983-121009099;121009833-121010092;-	0.123		HNRNPC	chr14:52081827-52081903;52098014-52098040;52081259-52081307;52103888-52104003;-	0.186		CACNA1E	chr1:154488043-154488133;154486497-154486707;154488784-154488838;-	0.336
CLIP1	chr5:123638955-123638988;123630224-123631169;123640493-123640554;-	0.146		HNRNPC	chr14:52084114-52084416;52098014-52098040;52081259-52081307;52103888-52104028;-	0.126		THAP7	chr16:17530229-17530385;17528185-17528740;17530777-17530857;-	0.5
VKORC1L1	chr5:129976988-129977192;129942173-129942365;129978518-129978628;+	0.435		CMC1	chr9:118075121-118075212;118115339-118115429;118064521-118065348;118150016-118150177;-	0.161		TCF7L2	chr19:55910578-55910681;55910578-55910669;55912558-55912645;+	0.156
DNAJB13	chr7:100507375-100507533;100506081-100506195;100510694-100510856;-	0.126		SAP18	chr14:57798487-57798597;57801493-57801616;57798179-57798354;57801921-57806638;+	0.188		CPEB3	chr19:37139061-37139221;37139130-37139221;37126331-37126388;-	0.615
GNB2	chr5:137530694-137530840;137530397-137530436;137533138-137533510;-	0.196		USP10	chr8:119931848-119931917;119941109-119942138;119910359-119910939;119947074-119947166;+	0.143		NRXN2	chr19:6463823-6463868;6463823-6463847;6472257-6472419;+	0.228
PPP1R35	chr5:137779625-137779762;137779301-137779545;137779853-137780110;+	0.159		USP10	chr8:119931848-119931917;119936530-119936588;119910813-119910939;119941112-119942138;+	0.14		EHBP1L1	chr19:5719947-5720407;5720184-5720407;5717038-5717196;-	0.413
ASPHD2	chr5:112393459-112393583;112391810-112392255;112394717-112394866;-	0.216		USP10	chr8:119931848-119931917;119941112-119942138;119910813-119910939;119947074-119947166;+	0.143		CABYR	chr18:12750659-12751828;12750659-12751004;12753860-12754463;+	0.315
IQCE	chr5:140670466-140670567;140661826-140665493;140671343-140671465;-	0.165		CDH13	chr8:118505603-118505715;118675017-118675226;118283732-118283898;118757367-118757484;+	0.126		DLGAP1	chr17:70522135-70522268;70522135-70522262;70593166-70593381;+	0.692
ZFP12	chr5:143240319-143240415;143239953-143240080;143244061-143244630;+	0.305		AKR1E1	chr13:4602680-4602797;4607390-4607558;4601217-4601295;4609084-4609174;-	0.146		MTCL1	chr17:66348218-66348521;66348242-66348521;66346353-66346385;-	0.516
EIF2AK1	chr5:143875659-143875697;143873750-143873884;143877575-143877675;+	0.123		IST1	chr8:109682597-109682778;109683675-109683778;109682106-109682194;109693183-109693247;-	0.187		TBC1D22B	chr17:29571664-29571794;29571664-29571735;29572969-29573098;+	0.255
ZFP655	chr5:145235736-145235863;145235305-145235391;145237049-145237282;+	0.182		NOB1	chr8:107421481-107421612;107424737-107424870;107417694-107418771;107424965-107425051;-	0.199		LUC7L	chr17:26252965-26254388;26252965-26253091;26255030-26255125;+	0.123
CDK8	chr5:146271594-146271735;146259504-146259580;146283628-146283686;+	0.104		CKLF	chr8:104261473-104261569;104262167-104262281;104257284-104257443;104263270-104263447;+	0.15		USF3	chr16:44198903-44199167;44198903-44199021;44200613-44200678;+	0.286
USP12	chr5:146763200-146763414;146754369-146754599;146768936-146769017;-	0.315		MORF4L1	chr9:90102299-90102386;90107234-90107302;90097371-90100523;90110125-90110172;-	0.113		KAT2A	chr11:100710249-100710636;100710444-100710636;100709382-100709489;-	0.43
MAPK8IP3	chr17:24908410-24908428;24907328-24907386;24909149-24909161;-	0.209		SPAG6L	chr16:16792496-16792663;16829019-16829115;16787214-16787398;16829194-16829313;-	0.172		MAPKAPK3	chr9:107262422-107263764;107263624-107263764;107261877-107261957;-	0.456
SLC35D2	chr13:64111515-64111584;64108317-64108427;64112929-64113001;-	0.678		CALR	chr8:84845861-84846065;84846249-84846351;84844870-84844965;84846707-84846934;-	0.124		WIZ	chr17:32381055-32381156;32381083-32381156;32367823-32368147;-	0.497
ICA1	chr6:8775783-8775930;8758365-8758458;8778372-8778439;-	0.457		TMEM50A	chr4:134909612-134909725;134913090-134913195;134905343-134905411;134914888-134915024;-	0.18		D16ERTD472E	chr16:78576190-78576657;78576423-78576657;78575920-78576054;-	0.602
MARK2	chr19:7279985-7280012;7279110-7279278;7280997-7281255;-	0.467		MED8	chr4:118410884-118411003;118411657-118411802;118409336-118409386;118412351-118412492;+	0.216		CCDC33	chr9:58031055-58031262;58031160-58031262;58030333-58030420;-	0.773
AKAP9	chr5:3954396-3954450;3951689-3951734;3954791-3954962;+	0.118		MED8	chr4:118410884-118411003;118411657-118411852;118409355-118409386;118412351-118412492;+	0.277		KHNYN	chr14:55893991-55894159;55893991-55894099;55894286-55894388;+	0.336
POT1A	chr6:25798008-25798055;25794559-25794674;25805874-25805941;-	0.161		MED8	chr4:118410886-118411003;118411657-118411802;118409348-118409386;118412351-118412403;+	0.19		TMEM245	chr4:56911940-56912130;56912047-56912130;56910156-56910247;-	0.214
CHCHD3	chr6:32893391-32893406;32892291-32892375;32968200-32968318;-	0.186		ITGB3BP	chr4:99798695-99798762;99802096-99802232;99789600-99789679;99814057-99814100;-	0.188		CIZ1	chr2:32370863-32371113;32370863-32371101;32371248-32371408;+	0.22
DGKI	chr6:36937320-36937400;36920353-36920423;36975146-36975247;-	0.149		HSDL2	chr4:59592154-59592318;59593236-59593335;59581562-59581775;59594395-59594510;+	0.125		MAPK7	chr11:61493505-61494266;61493646-61494266;61492903-61493185;-	0.189
DGKI	chr6:37149548-37149657;37134253-37134349;37299562-37299974;-	0.131		KIF24	chr4:41409731-41409819;41423451-41423635;41404676-41404798;41428344-41428982;-	0.305		MAPK7	chr11:61493523-61494266;61493646-61494266;61492903-61493185;-	0.18
LUC7L2	chr6:38554979-38555063;38551333-38551908;38570509-38570604;+	0.444		ZRANB2	chr3:157536477-157536586;157537586-157537669;157536333-157536386;157540632-157540709;+	0.109		ART3	chr5:92403594-92403656;92403594-92403627;92404836-92404866;+	0.629
LUC7L2	chr6:38559203-38559304;38554979-38555063;38565654-38565722;+	0.128		THOC2	chrX:41881908-41882000;41897791-41897850;41879885-41879937;41911800-41911886;-	0.202		HTR2C	chrX:147169569-147169770;147169569-147169675;147193768-147197277;+	0.229
SLC37A3	chr6:39372846-39372927;39372078-39372137;39377618-39377647;-	0.375		VPS36	chr8:22198897-22198966;22202273-22202344;22192808-22192966;22205666-22205781;+	0.194		TMEM234	chr4:129601406-129601625;129601406-129601533;129602221-129602261;+	0.308
CLEC5A	chr6:40584355-40584430;40582234-40582294;40585149-40585248;-	0.328		TPK1	chr6:43559942-43560012;43611313-43611385;43523883-43523956;43665759-43665817;-	0.308		BMP1	chr14:70488469-70490200;70490019-70490200;70486146-70486930;-	0.422
ZFP746	chr6:48066428-48066554;48062394-48064949;48067168-48067360;-	0.152		TAF13	chr3:108572879-108572958;108578115-108578213;108571698-108571748;108581006-108583222;+	0.104		5530601H04RIK	chrX:105043124-105043304;105043129-105043304;105042658-105042817;-	0.786
ZFP746	chr6:48066428-48066554;48062394-48064952;48067168-48067360;-	0.164		PTS	chr9:50525152-50525284;50528145-50528232;50524722-50524779;50528556-50528640;-	0.291		2700062C07RIK	chr18:24471061-24471146;24471061-24471084;24472949-24473149;+	0.166
ZFP862-PS	chr6:48525023-48525122;48511814-48512512;48527444-48527549;+	0.769		PTS	chr9:50525261-50525284;50528145-50528232;50524722-50524779;50528556-50528658;-	0.26		PAXIP1	chr5:27783680-27783773;27783729-27783773;27781421-27781485;-	0.295
TBK1	chr10:121559846-121559938;121557201-121557303;121560240-121560299;-	0.145		RBM8A	chr3:96630479-96630554;96630865-96631002;96630301-96630361;96631431-96631568;+	0.102		KAT6B	chr14:21624832-21625761;21624832-21624888;21626718-21626840;+	0.16
TRA2A	chr6:49252802-49253108;49252381-49252515;49263837-49264011;-	0.14		PMVK	chr3:89461881-89461945;89464295-89464448;89459117-89459464;89467546-89467676;+	0.123		KAT6B	chr14:21624832-21625761;21624832-21625215;21626718-21626840;+	0.261
ZC3H4	chr7:16432773-16433022;16429530-16429910;16434020-16437695;+	0.242		SEC62	chr3:30800130-30800239;30801059-30801165;30792874-30793383;30809821-30810026;+	0.22		KCTD3	chr1:188976370-188976707;188976610-188976707;188974286-188974471;-	0.685
SF1	chr19:6368363-6368439;6365663-6365792;6371266-6371419;+	0.173		CCT3	chr3:88299341-88299403;88300799-88300850;88297115-88297266;88300928-88300991;+	0.19		CPSF4	chr5:145170514-145170917;145170514-145170565;145173306-145173459;+	0.538
OPRL1	chr2:181716501-181716535;181715689-181715946;181717954-181718093;+	0.249		CCT3	chr3:88300799-88300850;88300928-88300991;88299341-88299403;88302767-88302864;+	0.138		FTX	chrX:103613022-103613195;103613043-103613195;103609303-103609416;-	0.419
ZEB1	chr18:5633203-5633357;5594372-5594472;5705042-5706884;+	0.404		LIMCH1	chr5:66857882-66857953;66881898-66881968;66745826-66746005;66953668-66953775;+	0.18		SEMA6C	chr3:95167623-95167726;95167623-95167680;95167998-95168100;+	0.614
TRIM30D	chr7:104487575-104488051;104484177-104484273;104507670-104507825;-	0.374		LRRFIP2	chr9:111207796-111207889;111213812-111213914;111205754-111205847;111214140-111214273;+	0.149		NDST2	chr14:20724710-20724820;20724747-20724820;20724460-20724563;-	0.56
SEMA4C	chr1:36556802-36556929;36555931-36556077;36557359-36557534;-	0.449		SLC25A14	chrX:48623961-48624206;48630888-48631036;48623577-48623828;48634756-48634851;+	0.13		KANSL3	chr1:36367749-36368034;36367768-36368034;36365481-36365652;-	0.425
DCTN1	chr6:83183935-83183956;83183298-83183333;83187763-83187784;+	0.341		DYNLRB1	chr2:155242730-155242806;155247770-155247938;155236534-155236617;155249920-155250277;+	0.106		TBC1D14	chr5:36524890-36525048;36524929-36525048;36522926-36523009;-	0.134
DCTN1	chr6:83183935-83183956;83183298-83183333;83189076-83189153;+	0.484		TM4SF1	chr3:57293012-57293102;57294611-57295082;57292779-57292925;57301521-57301636;-	0.116		PAX6	chr2:105684886-105685429;105684886-105685102;105685777-105685943;+	0.362
DCTN1	chr6:83186427-83186445;83183298-83183333;83187763-83187784;+	0.246		COPS8	chr1:90605463-90605512;90611539-90611587;90604374-90604445;90612173-90613341;+	0.114		STAMBPL1	chr19:34192228-34192631;34192228-34192595;34220186-34220266;+	0.751
DCTN1	chr6:83197318-83197333;83195940-83196107;83197490-83197624;+	0.152		RPL4	chr9:64174823-64174995;64175193-64175722;64173392-64173433;64176091-64176205;+	0.159		GAPVD1	chr2:34706697-34706832;34706740-34706832;34706019-34706139;-	0.105
SIGLECE	chr7:43656091-43656173;43651069-43651689;43656525-43656619;-	0.194		PIGU	chr2:155336681-155336741;155345647-155345712;155332645-155335423;155357265-155357419;-	0.205		TRAF7	chr17:24519113-24519246;24519130-24519246;24518741-24518799;-	0.246
SOBP	chr10:43074592-43074688;43020981-43022918;43127778-43127930;-	0.235		NDUFB5	chr3:32744853-32744942;32746447-32746514;32736989-32737205;32747727-32747789;+	0.163		MFRP	chr9:44105151-44105300;44105151-44105282;44105404-44105515;+	0.586
AKAP17B	chrX:36636472-36636574;36618602-36618733;36645049-36645096;-	0.107		IMMT	chr6:71844638-71844712;71846285-71846475;71831330-71831515;71851771-71851880;+	0.159		PTER	chr2:12978159-12978617;12978159-12978413;12980292-12980558;+	0.532
SLC25A26	chr6:94592411-94592481;94535720-94535768;94598379-94598444;+	0.137		BRD8	chr18:34616664-34616734;34623454-34623551;34614747-34614797;34624537-34624553;-	0.128		COQ4	chr2:29790456-29790559;29790456-29790530;29795380-29795510;+	0.576
MDM1	chr10:118156833-118156863;118152174-118152274;118157194-118157370;+	0.516		TRAPPC2	chrX:166446790-166446902;166449787-166449903;166440775-166440839;166452136-166453138;+	0.222		RABL6	chr2:25598127-25598197;25598144-25598197;25596432-25596524;-	0.168
WNK1	chr6:119953770-119953902;119952684-119952969;119956070-119956170;-	0.136		YIPF1	chr4:107318941-107319105;107336113-107336194;107315762-107315842;107336436-107336524;+	0.111		ADAMTS10	chr17:33538570-33538712;33538570-33538695;33543197-33543305;+	0.5
WNK1	chr6:119965664-119965922;119962396-119963632;119968475-119968663;-	0.128		NPC2	chr12:84760719-84760892;84765276-84765384;84754561-84757212;84772785-84773152;-	0.135		GATAD2A	chr8:69916559-69916700;69916568-69916700;69916283-69916448;-	0.201
DAB2	chr15:6424634-6424697;6424196-6424250;6429295-6429949;+	0.185		GM49322	chr10:80609329-80609458;80609640-80609797;80606020-80608850;80611027-80611129;+	0.142		ERICH2	chr2:70509459-70509565;70509459-70509544;70509655-70509701;+	0.584
GIT2	chr5:114737347-114737437;114733860-114733943;114739032-114739281;-	0.205		NONO	chrX:101430492-101430552;101437208-101437377;101429554-101429762;101439486-101439680;+	0.168		ZFP512B	chr2:181588624-181588801;181588654-181588801;181588395-181588520;-	0.138
PNKP	chr7:44858162-44858209;44857158-44857554;44858452-44858749;+	0.104		NDRG3	chr2:156958466-156958502;156970036-156970138;156950033-156950139;156991998-156992035;-	0.173		TMEM214	chr5:30872686-30872904;30872686-30872768;30873042-30873144;+	0.282
DLGAP2	chr8:14179582-14179681;14095874-14096141;14257971-14258026;+	0.5		SELENOF	chr3:144577585-144577753;144590611-144590675;144570425-144570799;144594900-144594950;+	0.143		MTG2	chr2:180082085-180082760;180082085-180082233;180083344-180083460;+	0.496
IFFO1	chr6:125151794-125151803;125151384-125151525;125152613-125152771;+	0.337		CAMK2B	chr11:6015449-6015509;6028866-6028961;6001337-6001392;6065473-6065538;-	0.153		NABP1	chr1:51477721-51478399;51478300-51478399;51477477-51477616;-	0.423
SPAG9	chr11:94013622-94013743;93996102-93996573;94036599-94036670;+	0.285		ITPA	chr2:130671555-130671620;130672059-130672133;130671400-130671458;130674238-130674270;+	0.108		PRDM2	chr4:143179287-143179391;143179314-143179391;143170035-143170188;-	0.127
SPAG9	chr11:94113262-94113301;94112032-94112146;94114172-94114349;+	0.212		2700062C07RIK	chr18:24471061-24471084;24472949-24473149;24470868-24470980;24475524-24475724;+	0.141		CCNG2	chr5:93270793-93271279;93270793-93271044;93271362-93271461;+	0.194
PIP5K1C	chr10:81315878-81315956;81314991-81315118;81317325-81317403;+	0.146		PSMA5	chr3:108261685-108261752;108265065-108265192;108256925-108257305;108266432-108266500;+	0.188		SLC22A17	chr14:54907831-54908103;54907885-54908103;54907518-54907630;-	0.304
MARCHF8	chr6:116338385-116338490;116338023-116338215;116376692-116376863;+	0.236		PAFAH1B2	chr9:45976040-45976130;45978641-45978729;45975080-45975197;45984704-45985051;-	0.179		TRAFD1	chr5:121373137-121373474;121373338-121373474;121372602-121372675;-	0.175
YTHDF3	chr3:16186966-16187115;16183235-16183520;16189477-16189563;+	0.362		PSMD13	chr7:140883499-140883578;140886387-140886422;140882471-140882566;140886510-140886566;+	0.134		TRAFD1	chr5:121373149-121373474;121373338-121373474;121372602-121372675;-	0.17
PLS3	chrX:75799716-75799743;75799394-75799490;75800501-75800644;-	0.345		MED20	chr17:47612962-47613117;47618808-47619062;47611581-47611692;47622884-47624418;+	0.143		MRPS17	chr5:129715683-129715910;129715683-129715763;129716726-129716866;+	0.355
ETFBKMT	chr6:149144014-149144442;149141512-149141704;149147157-149147288;+	0.151		VPS26A	chr10:62469900-62470057;62480557-62480707;62468289-62468454;62486657-62486805;-	0.148		PLOD3	chr5:136988571-136988735;136988571-136988701;136988882-136988995;+	0.121
ETFBKMT	chr6:149144033-149144442;149141512-149141704;149147157-149147288;+	0.133		GABPB2	chr3:95208839-95208936;95216213-95216268;95206462-95206602;95217588-95217709;-	0.432		C230035I16RIK	chr13:23430135-23430352;23430228-23430352;23428304-23428412;-	0.756
TNNT1	chr7:4513580-4513613;4512264-4512283;4513810-4513837;-	0.5		CCDC162	chr10:41546882-41547003;41550721-41550931;41541773-41541901;41552317-41552470;-	0.201		ZFP12	chr5:143239953-143240150;143239953-143240080;143240319-143240415;+	0.607
GRIK5	chr7:25061095-25061339;25060729-25060783;25062877-25063056;-	0.269		FCER1G	chr1:171230995-171231031;171231176-171231268;171230066-171230087;171234196-171234365;-	0.153		AGBL3	chr6:34798193-34798332;34798193-34798321;34799132-34799909;+	0.234
LILR4B	chr10:51484098-51484287;51481139-51483878;51484445-51484569;+	0.282		SRP14	chr2:118478920-118479033;118479377-118479450;118476826-118476859;118479590-118479711;-	0.16		CABIN1	chr10:75713452-75713631;75713539-75713631;75699912-75700095;-	0.282
LILR4B	chr10:51484249-51484339;51483761-51483878;51484445-51484569;+	0.561		SUMF2	chr5:129849900-129850057;129852873-129852985;129847019-129847086;129854022-129854067;+	0.163		CECR2	chr6:120756548-120756937;120756548-120756853;120757565-120757691;+	0.458
LILR4B	chr10:51484445-51484569;51482868-51483878;51485215-51485748;+	0.379		AFAP1	chr5:35935551-35935680;35945187-35945296;35893318-35893540;35948034-35948246;+	0.163		PSD3	chr8:67904110-67904175;67904116-67904175;67882980-67883070;-	0.156
LILR4B	chr10:51484516-51484569;51483761-51483878;51485215-51485780;+	0.113		PPIH	chr4:119319519-119319564;119319829-119319853;119318543-119318586;119320168-119320233;-	0.218		TRNT1	chr6:106769165-106769256;106769165-106769191;106769829-106770003;+	0.388
LILR4B	chr10:51484516-51484617;51480706-51483878;51485215-51485780;+	0.147		FKBP1A	chr2:151542817-151542865;151557385-151557498;151542482-151542744;151559457-151559620;+	0.11		SEPSECS	chr5:52665161-52665394;52665235-52665394;52664167-52664321;-	0.238
PANTR1	chr1:42652561-42652589;42648200-42648456;42692940-42693093;-	0.506		RAD9B	chr5:122351560-122351710;122352543-122352614;122351258-122351373;122354138-122354233;-	0.253		GIT2	chr5:114743730-114743880;114743775-114743880;114739032-114739281;-	0.144
MAP4K1	chr7:29001748-29001838;29001541-29001669;29001919-29001990;+	0.101		UFM1	chr3:53859241-53859274;53860233-53860273;53853375-53857995;53861214-53861272;-	0.166		SLC25A16	chr10:62932718-62932791;62932718-62932782;62937417-62937539;+	0.11
CCDC138	chr10:58524137-58524296;58513078-58513257;58527341-58527461;+	0.106		TMEM147	chr7:30728656-30728716;30729201-30729271;30728431-30728568;30729343-30729522;-	0.157		CPEB1	chr7:81356893-81356998;81356908-81356998;81355874-81356011;-	0.545
RALGAPB	chr2:158462070-158462258;158456450-158456602;158464071-158464178;+	0.168		TMEM147	chr7:30728656-30728741;30729201-30729271;30728431-30728568;30729343-30729509;-	0.162		2900076A07RIK	chr7:81523570-81523723;81523570-81523676;81528786-81528940;+	0.333
RFX2	chr17:56808233-56808325;56805357-56805447;56830882-56830939;-	0.372		ACTL6B	chr5:137554063-137554140;137554995-137555096;137553519-137553659;137563106-137563204;+	0.171		THBS3	chr3:89225251-89225424;89225251-89225276;89226303-89226443;+	0.411
ATP8B2	chr3:89960284-89960421;89958990-89959049;89961074-89961141;-	0.63		RABL2	chr15:89583909-89584390;89590272-89590426;89582536-89583430;89591819-89591865;-	0.271		ATXN2L	chr7:126492757-126493001;126492811-126493001;126492443-126492608;-	0.634
MYLPF	chr7:127211748-127211763;127209283-127209398;127212860-127212953;+	0.296		RBM34	chr8:126959541-126959585;126961911-126961971;126953365-126953449;126965381-126965622;-	0.207		UTRN	chr10:12765238-12765332;12765270-12765332;12751494-12751587;-	0.204
ABCC1	chr16:14448399-14448583;14445292-14445469;14457887-14457969;+	0.31		RAB4B	chr7:27175778-27175893;27176157-27176238;27174715-27174778;27178726-27178810;-	0.151		PLAGL1	chr10:13090831-13091024;13090831-13091020;13091774-13091812;+	0.682
ABCC1	chr16:14448399-14448592;14445292-14445469;14457887-14457969;+	0.422		GIGYF2	chr1:87334269-87334334;87354403-87354486;87327002-87327092;87364103-87364233;+	0.162		PLAGL1	chr10:13090831-13091024;13090831-13091020;13105854-13105893;+	0.203
ERCC1	chr7:19352632-19352705;19350692-19350792;19354330-19354425;+	0.179		GIGYF2	chr1:87354403-87354486;87373996-87374111;87334269-87334334;87403666-87403846;+	0.173		TECR	chr8:83572001-83572058;83572012-83572058;83571857-83571903;-	0.387
CDH11	chr8:102720412-102720530;102679611-102680011;102784895-102785642;-	0.181		MPPED2	chr2:106699287-106699535;106744699-106744881;106695600-106695676;106783632-106783858;+	0.116		PPP6R3	chr19:3473768-3473866;3473768-3473815;3478277-3478364;-	0.21
9430041J12RIK	chr7:4119679-4119808;4110190-4110292;4119910-4120728;-	0.267		RAD17	chr13:100644990-100645245;100649677-100649781;100643519-100643603;100650949-100651002;-	0.22		NFYA	chr17:48392339-48392500;48392339-48392488;48393179-48393285;-	0.637
DPP7	chr2:25353607-25353726;25353359-25353516;25354232-25354293;-	0.242		ATG4B	chr1:93768252-93768324;93773769-93773868;93768052-93768154;93775132-93775234;+	0.14		NFYA	chr17:48392339-48392506;48392339-48392488;48393179-48393285;-	0.356
CFAP157	chr2:32779289-32779420;32778946-32779097;32779708-32779976;-	0.408		HAUS2	chr2:120612337-120612430;120615854-120615987;120609382-120609545;120617872-120617981;+	0.187		ZFP523	chr17:28201260-28201440;28201350-28201440;28201007-28201133;+	0.208
ADAP1	chr5:139307741-139307872;139302303-139302395;139325280-139325622;-	0.14		PVT1	chr15:62107147-62107465;62149238-62149352;62038049-62038201;62242173-62242301;+	0.135		PIGQ	chr17:25931673-25932231;25931673-25931827;25934757-25934878;-	0.162
FAM192A	chr8:94597050-94597108;94591172-94591288;94601496-94601678;-	0.193		ECSIT	chr9:22074590-22074814;22084022-22084208;22073682-22073740;22085348-22085427;-	0.155		SNX29	chr16:11420700-11420783;11420703-11420783;11418822-11418898;+	0.159
U2AF1L4	chr7:30563884-30563996;30563556-30563619;30564202-30564301;+	0.341		ECSIT	chr9:22074590-22074814;22084022-22084208;22073682-22073740;22085356-22085438;-	0.157		MAP3K12	chr15:102509289-102509397;102509289-102509378;102509918-102510005;-	0.397
U2AF1L4	chr7:30564081-30564101;30563531-30563619;30564202-30564301;+	0.697		ECSIT	chr9:22076227-22076645;22084022-22084208;22074590-22074814;22085348-22085427;-	0.149		RAPGEF3	chr15:97757682-97757814;97757682-97757761;97758016-97758105;-	0.769
SPATA1	chr3:146487199-146487419;146481766-146481860;146487511-146487565;-	0.305		ECSIT	chr9:22076227-22076645;22084022-22084208;22074590-22074814;22085356-22085438;-	0.151		SQLE	chr15:59322835-59322932;59322866-59322932;59321313-59321494;+	0.114
RHPN2	chr7:35384637-35384784;35383968-35384045;35385326-35385482;+	0.276		ECSIT	chr9:22078147-22078265;22084022-22084208;22076227-22076645;22085356-22085438;-	0.135		DGAT1	chr15:76504485-76504593;76504485-76504571;76504665-76504706;-	0.414
RASIP1	chr7:45636337-45636581;45635215-45635331;45636719-45636892;+	0.17		MORF4L2	chrX:136735545-136735622;136739804-136739894;136732952-136734501;136741209-136741352;-	0.17		4833420G17RIK	chr13:119465279-119466304;119466010-119466304;119464564-119464690;+	0.103
VSTM2B	chr7:40900775-40900895;40900128-40900188;40902429-40902801;+	0.482		FXR1	chr3:34039526-34039579;34041062-34041156;34020097-34020163;34046031-34046103;+	0.182		ERCC8	chr13:108183724-108183922;108183822-108183922;108178571-108178696;+	0.233
CDR1OS	chrX:61183247-61186174;61134720-61134796;61203695-61203785;+	0.112		TSPAN6	chrX:133896682-133896757;133897123-133897312;133895434-133895533;133898207-133898294;-	0.108		CEP72	chr13:74054882-74055013;74054882-74054991;74058301-74058494;-	0.199
ZFP950	chr19:61058132-61058276;61053839-61054421;61127006-61127067;-	0.395		DBI	chr1:120116385-120116448;120119894-120120012;120113279-120113533;120120944-120121078;-	0.149		CACNA1G	chr11:94416625-94416704;94416625-94416655;94416840-94416911;-	0.5
SHANK1	chr7:44344297-44344321;44343657-44343738;44344505-44344574;+	0.145		SEC61A2	chr2:5886498-5886577;5891289-5891355;5882817-5882949;5893153-5893221;-	0.132		UNC119	chr11:78347796-78348259;78348086-78348259;78347217-78347331;+	0.396
ADAMTS7	chr9:90186921-90187067;90186459-90186552;90188268-90188438;+	0.52		LYPLA1	chr1:4828583-4828649;4830267-4830315;4808454-4808486;4832310-4832381;+	0.197		MPDU1	chr11:69657935-69658056;69657935-69658021;69658565-69658698;-	0.297
NSD2	chr5:33871406-33871634;33868753-33868878;33879057-33879189;+	0.2		MLC1	chr15:88974484-88974586;88977798-88977997;88966392-88966494;88978515-88979007;-	0.119		NME6	chr9:109835269-109835414;109835317-109835414;109833195-109833295;+	0.387
SCAF1	chr7:45014204-45014335;45013479-45013593;45015464-45015857;-	0.159		MLC1	chr15:88974484-88974586;88977798-88978015;88966392-88966494;88978515-88979007;-	0.108		USP19	chr9:108495033-108495254;108495039-108495254;108494811-108494927;+	0.463
C030029H02RIK	chr7:136268913-136268947;136268331-136268476;136276073-136276531;+	0.704		SLC25A17	chr15:81337935-81338087;81344100-81344161;81328700-81329166;81360676-81360799;-	0.193		COMMD4	chr9:57155901-57156064;57155901-57155982;57156171-57156291;-	0.145
SNHG14	chr7:59956681-59956800;59955644-59955724;59969161-59969314;-	0.241		SLC25A17	chr15:81339973-81340040;81344100-81344161;81337935-81338087;81360676-81360777;-	0.187		CBX7	chr15:79918752-79919104;79918752-79918825;79921371-79921438;-	0.5
SNHG14	chr7:59973846-59973899;59973270-59973650;59973996-59975759;-	0.229		NMD3	chr3:69724256-69724391;69726360-69726457;69722408-69722466;69729337-69729418;+	0.104		IVNS1ABP	chr1:151355166-151356236;151356128-151356236;151354633-151354759;+	0.144
MORN1	chr4:155102089-155102200;155101265-155101362;155110927-155111051;+	0.309		HELZ	chr11:107555518-107555575;107574937-107575165;107549345-107549401;107577862-107577899;+	0.125		CSMD2	chr4:128554854-128554920;128554857-128554920;128552574-128552754;+	0.286
IFT46	chr9:44776359-44776437;44774182-44774231;44778561-44778638;+	0.573		HELZ	chr11:107555518-107555575;107577862-107577899;107549345-107549401;107592705-107592830;+	0.294		ALKBH8	chr9:3349357-3349490;3349419-3349490;3345780-3345876;+	0.557
DNAL1	chr12:84126530-84126570;84124474-84124584;84126961-84127017;+	0.19		FAM32A	chr8:72219940-72220082;72221927-72221981;72219729-72219860;72222181-72224418;+	0.15		DHRS3	chr4:144919229-144919504;144919384-144919504;144918650-144918794;+	0.327
CREBZF	chr7:90444617-90444732;90444299-90444377;90445424-90445435;+	0.111		PSMA3	chr12:70978732-70978815;70983323-70983442;70974714-70974767;70984492-70984594;+	0.158		EPHB2	chr4:136675367-136675533;136675367-136675530;136683919-136684044;-	0.26
PCM1	chr8:41261359-41261476;41261010-41261181;41267186-41267364;+	0.203		SEPTIN2	chr1:93491156-93491277;93495578-93495665;93489123-93489154;93497340-93497464;+	0.178		PNPLA6	chr8:3523998-3524166;3524010-3524166;3523757-3523867;+	0.769
PATZ1	chr11:3294455-3294547;3293279-3293343;3299033-3299205;+	0.157		ZFAS1	chr2:167063635-167063727;167065158-167065217;167062933-167063297;167065433-167065480;+	0.176		KHDC4	chr3:88700361-88700514;88700364-88700514;88699950-88700008;+	0.47
LYSMD4	chr7:67224375-67224401;67223608-67223891;67225863-67228463;+	0.267		ZFAS1	chr2:167063635-167063727;167065158-167065480;167063222-167063297;167065686-167065722;+	0.178		PPCDC	chr9:57415085-57415472;57415085-57415254;57420162-57420291;-	0.734
DEUP1	chr9:15610570-15610666;15607779-15607911;15611984-15612156;-	0.22		CHD6	chr2:161052387-161052905;161059918-161059974;161041984-161042132;161108988-161109004;-	0.112		SGIP1	chr4:102863661-102863733;102863664-102863733;102860769-102860794;+	0.11
RCCD1	chr7:80321276-80321343;80320091-80321181;80323749-80324125;-	0.233		MRPL30	chr1:37893938-37894015;37895329-37895410;37892932-37893023;37897687-37897834;+	0.141		RNF25	chr1:74598692-74598845;74598692-74598792;74599065-74599140;-	0.332
3110045C21RIK	chr1:169970449-169970802;169969408-169969575;169971781-169972396;+	0.207		LAMTOR5	chr3:107279869-107279931;107281908-107282026;107278857-107279113;107283634-107284079;+	0.205		GPM6B	chrX:166385390-166388988;166386951-166388988;166383934-166384000;+	0.251
3110045C21RIK	chr1:169970469-169970802;169969451-169969575;169971781-169972370;+	0.236		REEP1	chr6:71756363-71756436;71761364-71761441;71707560-71708001;71773187-71773308;+	0.246		TMEM234	chr4:129602194-129602261;129602221-129602261;129601406-129601533;+	0.129
ZFP444	chr7:6173981-6174101;6172512-6172574;6183861-6183951;+	0.249		ZCCHC17	chr4:130349264-130349322;130354135-130354256;130338483-130338584;130359875-130359943;-	0.148		USE1	chr8:71367643-71367848;71367769-71367848;71367216-71367369;+	0.436
CNBD2	chr2:156335249-156335413;156333578-156333632;156338574-156338665;+	0.171		SF3B1	chr1:55014482-55014562;55019233-55019400;55012101-55012272;55027338-55027481;-	0.187		CEACAM1	chr7:25464848-25466437;25464848-25464880;25471797-25472073;-	0.459
CNBD2	chr2:156335285-156335413;156333578-156333632;156338574-156338731;+	0.278		MOB4	chr1:55145123-55145224;55148318-55148361;55136676-55136739;55148547-55148634;+	0.169		ELAVL4	chr4:110203736-110206701;110203736-110206659;110209739-110209778;-	0.167
2310010J17RIK	chr7:90126927-90127044;90124821-90125032;90129871-90129984;-	0.133		MOB4	chr1:55145123-55145224;55148547-55148634;55136676-55136739;55150145-55150225;+	0.167		MAP4K4	chr1:40003756-40003987;40003762-40003987;40001429-40001591;+	0.235
PICALM	chr7:90182218-90182368;90177499-90177603;90189149-90189257;+	0.161		BZW2	chr12:36123934-36124038;36134890-36134955;36120718-36120784;36156667-36156744;-	0.209		CCDC163	chr4:116714015-116714149;116714087-116714149;116712722-116712826;+	0.557
GSTZ1	chr12:87155472-87155569;87147164-87147508;87157892-87157944;+	0.164		HPF1	chr8:60893700-60893860;60896737-60896836;60890444-60890536;60900083-60900234;+	0.145		HNRNPK	chr13:58391238-58392476;58391238-58392416;58393195-58393365;-	0.188
ANAPC15	chr7:101897732-101897787;101896339-101896450;101897946-101898071;+	0.276		HPF1	chr8:60893700-60893860;60900083-60900234;60890444-60890536;60903999-60904087;+	0.153		PCNP	chr16:56024223-56024438;56024223-56024386;56029602-56029696;-	0.212
LRRFIP1	chr1:91110354-91110447;91107297-91107390;91112155-91112297;+	0.24		HPF1	chr8:60893700-60893860;60903999-60904087;60890444-60890536;60905547-60905720;+	0.118		CPSF4	chr5:145178757-145178928;145178832-145178928;145177229-145177302;+	0.286
AFAP1L2	chr19:57002249-57002303;56950137-56950266;57008150-57008210;-	0.159		HPF1	chr8:60893700-60893860;60896737-60896836;60890450-60890536;60903999-60904087;+	0.11		CYTH4	chr15:78604859-78605913;78605846-78605913;78604635-78604700;+	0.278
PUM1	chr4:130730277-130730548;130701041-130701110;130741462-130741556;+	0.141		CZIB	chr4:107891464-107891521;107891954-107892036;107890118-107890202;107892221-107892253;+	0.135		DBNL	chr11:5797274-5797335;5797286-5797335;5797023-5797175;+	0.281
GALNT18	chr7:111548630-111548790;111519989-111520175;111554438-111554636;-	0.296		SDHC	chr1:171138693-171138755;171143557-171143659;171135992-171136156;171145755-171145812;-	0.173		CLCN3	chr8:60922789-60927418;60922789-60923188;60929070-60929616;-	0.274
ARHGAP17	chr7:123283776-123283825;123279279-123280116;123285419-123285467;-	0.657		RPL13A	chr7:45126990-45127092;45127208-45127274;45126708-45126794;45127495-45127568;-	0.224		SYF2	chr4:134934931-134935464;134935373-134935464;134934455-134934581;+	0.205
EPB41L2	chr10:25501823-25502138;25488950-25489093;25506174-25506273;+	0.13		DPY30	chr17:74307719-74307862;74315901-74315949;74299483-74299824;74316043-74316116;-	0.181		TRMT1L	chr1:151448225-151448497;151448253-151448497;151443246-151443326;+	0.323
EPB41L2	chr10:25504136-25504259;25488950-25489093;25506174-25506273;+	0.149		GTF2F1	chr17:57009687-57009760;57010975-57011022;57007712-57007906;57011108-57011288;-	0.109		SNAPC4	chr2:26374491-26374564;26374491-26374560;26374642-26374747;-	0.224
FDXACB1	chr9:50768687-50768844;50768235-50768455;50770109-50770313;+	0.109		RBBP5	chr1:132484745-132484801;132484801-132484918;132484051-132484077;132489587-132489728;+	0.275		NINJ1	chr13:49194838-49195057;49194893-49195057;49193735-49193964;+	0.682
MSANTD2	chr9:37491455-37491569;37489599-37489833;37513613-37513707;+	0.714		UBE2W	chr1:16585275-16585352;16597950-16598053;16581926-16582002;16602261-16602353;-	0.13		PGGHG	chr7:140946788-140947656;140946793-140947656;140946501-140946713;+	0.305
INSYN2A	chr7:134899145-134899217;134881925-134884591;134917642-134918804;-	0.114		UBE2W	chr1:16585275-16585431;16597950-16598053;16581926-16582002;16602261-16602353;-	0.132		TRP53I11	chr2:93197461-93197748;93197608-93197748;93196896-93196978;+	0.332
TMBIM4	chr10:120202101-120202195;120201611-120201849;120215540-120215649;+	0.577		EYA3	chr4:132670188-132670215;132672895-132673032;132667154-132667234;132689704-132689790;+	0.203		USF1	chr1:171414372-171414529;171414436-171414529;171411312-171411440;+	0.691
SLC22A18	chr7:143479719-143479880;143476069-143476305;143480389-143480522;+	0.298		GOLT1B	chr6:142392329-142392421;142393927-142394106;142387220-142387369;142396187-142396269;+	0.19		PCED1A	chr2:130422224-130422704;130422224-130422375;130422812-130422892;-	0.276
SHANK2	chr7:144398240-144398261;144396637-144396646;144405329-144405460;+	0.316		SLCO5A1	chr1:12921037-12921202;12938988-12939200;12894426-12894625;12943979-12944112;-	0.186		TRAF7	chr17:24516504-24516599;24516504-24516596;24518741-24518794;-	0.515
PPFIA1	chr7:144488690-144488717;144485032-144485211;144491451-144491652;-	0.886		GAS5	chr1:161035751-161035804;161035982-161036244;161035187-161035194;161036548-161036579;+	0.233		RYR3	chr2:112860322-112860531;112860322-112860528;112861792-112861940;-	0.658
TPCN2	chr7:145260088-145260138;145258514-145258614;145260871-145261000;-	0.609		GAS5	chr1:161035982-161036014;161036207-161036244;161035751-161035804;161036548-161036579;+	0.405		FAM229B	chr10:39122176-39122335;39122176-39122332;39132246-39132378;-	0.548
TCEAL3	chrX:136645745-136645867;136639726-136639846;136667123-136667190;+	0.371		GAS5	chr1:161035982-161036014;161036207-161036579;161035751-161035804;161036819-161036852;+	0.306		CFB	chr17:34856879-34856945;34856879-34856929;34857003-34857136;-	0.317
CNKSR2	chrX:157890082-157890172;157888397-157888612;157906669-157906881;-	0.284		GAS5	chr1:161035982-161036014;161036819-161036852;161035751-161035804;161037287-161037315;+	0.438		CRAT	chr2:30403488-30403641;30403488-30403626;30404527-30404590;-	0.857
CEP57L1	chr10:41809572-41809663;41745770-41745921;41809787-41809868;-	0.455		GAS5	chr1:161035982-161036014;161036819-161037164;161035751-161035804;161037287-161037315;+	0.268		ADARB1	chr10:77321648-77322630;77321648-77322583;77325865-77325940;-	0.33
PDSS2	chr10:43413514-43413547;43372134-43372209;43439798-43440602;+	0.171		GAS5	chr1:161035982-161036014;161036819-161037315;161035751-161035804;161037504-161037531;+	0.304		OTX2	chr14:48661298-48661474;48661298-48661450;48662443-48662659;-	0.29
LILRB4A	chr10:51494721-51494845;51493169-51494178;51495993-51496059;+	0.117		GAS5	chr1:161035982-161036244;161036819-161037315;161035751-161035804;161037504-161037547;+	0.249		RERE	chr4:150619000-150619205;150619024-150619205;150618405-150618552;+	0.267
PELI2	chr14:48168196-48168326;48120822-48121233;48240209-48240311;+	0.138		GAS5	chr1:161036207-161036244;161036819-161036852;161035982-161036014;161037123-161037164;+	0.178		MICAL2	chr7:112407556-112407659;112407559-112407659;112397471-112397565;+	0.285
PCDH15	chr10:74626146-74626155;74624204-74624423;74626686-74626842;+	0.846		GAS5	chr1:161036207-161036244;161036819-161036852;161035982-161036014;161037287-161037315;+	0.309		CELSR1	chr15:85901438-85901672;85901438-85901669;85902114-85902264;-	0.467
MYT1L	chr12:29783620-29783675;29730940-29731076;29811372-29811734;+	0.419		GAS5	chr1:161036207-161036244;161036819-161037164;161035982-161036014;161037287-161037315;+	0.143		STAU1	chr2:166951270-166952472;166951270-166951346;166953207-166953351;-	0.233
DGCR8	chr16:18285100-18285308;18284591-18284696;18289102-18289231;-	0.355		GAS5	chr1:161036207-161036244;161036819-161037315;161035982-161036014;161037504-161037531;+	0.193		ZFP143	chr7:110072118-110072202;110072121-110072202;110071371-110071455;+	0.284
DAPK3	chr10:81191041-81191068;81190597-81190646;81191758-81191897;+	0.261		GAS5	chr1:161036207-161036244;161037287-161037315;161035982-161036014;161037504-161037546;+	0.34		HCFC1	chrX:73947841-73948418;73947841-73948286;73948901-73949065;-	0.289
ANKRD24	chr10:81628739-81628925;81628578-81628640;81629548-81629747;+	0.573		GAS5	chr1:161036207-161036244;161037287-161037547;161035982-161036014;161037994-161038037;+	0.196		PSMD11	chr11:80438504-80438630;80438520-80438630;80438250-80438375;+	0.883
GM3055	chr10:81747115-81747176;81746206-81746575;81747376-81747503;-	0.35		GAS5	chr1:161036207-161036244;161037504-161037547;161035982-161036014;161037994-161038037;+	0.208		KIF20B	chr19:34936937-34937084;34936966-34937084;34936776-34936848;+	0.254
ZFAND4	chr6:116284739-116284815;116273572-116273872;116287981-116288159;+	0.44		GAS5	chr1:161036207-161036244;161037504-161038037;161035982-161036014;161038224-161038272;+	0.113		STX1A	chr5:135048910-135049104;135048993-135049104;135045596-135045734;+	0.402
ZFAND4	chr6:116287981-116288168;116273578-116273872;116328206-116328324;+	0.375		GAS5	chr1:161036207-161036244;161038224-161038272;161035982-161036014;161038456-161038533;+	0.217		FOXP2	chr6:15377869-15378088;15377887-15378088;15376688-15376826;+	0.419
IGF1	chr10:87861295-87861385;87859489-87859639;87864730-87864887;+	0.213		GAS5	chr1:161036548-161036579;161036819-161036852;161036207-161036244;161038224-161038272;+	0.155		CLEC4D	chr6:123267991-123268143;123268068-123268143;123267054-123267162;+	0.113
A930009A15RIK	chr10:115578274-115578361;115569985-115570281;115581989-115582448;+	0.416		GAS5	chr1:161036819-161036852;161037123-161037164;161036207-161036244;161037287-161037315;+	0.133		NEURL4	chr11:69910717-69910914;69910734-69910914;69910260-69910419;+	0.482
KITL	chr10:100080856-100080940;100079973-100080130;100087346-100087456;+	0.176		GAS5	chr1:161036819-161036852;161037287-161037315;161036207-161036244;161037504-161037547;+	0.495		SMOC1	chr12:81150618-81150708;81150651-81150708;81137964-81138012;+	0.282
STAC	chr9:111634805-111635085;111606820-111606921;111689997-111690348;-	0.829		GAS5	chr1:161036819-161036852;161037504-161038037;161036207-161036244;161038224-161038272;+	0.27		ZFP384	chr6:125024413-125024552;125024504-125024552;125024032-125024270;+	0.173
RESF1	chr6:149317634-149317708;149310321-149310359;149325404-149328977;+	0.271		GAS5	chr1:161036819-161036852;161037994-161038037;161036207-161036244;161038224-161038272;+	0.114		SOX5	chr6:143960796-143960920;143960796-143960917;144023168-144023237;-	0.193
MGAT4C	chr10:102370332-102370393;102350934-102350984;102377609-102377681;+	0.232		GAS5	chr1:161036819-161036852;161038224-161038272;161036207-161036579;161038456-161038478;+	0.26		LILR4B	chr10:51485215-51485780;51485712-51485780;51484516-51484569;+	0.101
LRRIQ1	chr10:103221235-103221459;103218077-103218152;103224879-103224971;-	0.18		GAS5	chr1:161037504-161037547;161037994-161038037;161035982-161037315;161038224-161038272;+	0.264		USP29	chr7:6738792-6738945;6738806-6738945;6737564-6737634;+	0.492
LRRIQ1	chr10:103234012-103234157;103227175-103227302;103236019-103236293;-	0.184		PAIP2	chr18:35610870-35611034;35613322-35613502;35598616-35598759;35616198-35617186;+	0.104		OSBPL5	chr7:143713495-143714008;143713495-143713578;143715665-143715822;-	0.477
GM31087	chr18:40245251-40245380;40242773-40242931;40257535-40257678;-	0.524		NUSAP1	chr2:119624117-119624186;119627546-119627693;119618297-119618895;119630336-119630505;+	0.118		CPEB1	chr7:81372011-81372203;81372011-81372200;81436202-81436377;-	0.829
ZC3H11A	chr1:133655344-133655398;133654319-133654438;133661255-133661360;-	0.15		RALB	chr1:119477914-119478123;119483493-119483656;119475894-119476072;119504576-119504794;-	0.123		ING4	chr6:125047478-125047587;125047481-125047587;125047210-125047325;+	0.3
SLC16A7	chr10:125298621-125298702;125294594-125294844;125301956-125302081;-	0.223		PAK7	chr2:136174060-136174275;136269322-136269477;136116176-136116962;136387653-136387960;-	0.13		RRAS2	chr7:114050300-114051698;114050300-114050419;114058539-114058648;-	0.144
SLC16A7	chr10:125377474-125377578;125341780-125341850;125389286-125389368;-	0.531		ACIN1	chr14:54679240-54679352;54685010-54685076;54667072-54667161;54686468-54686931;-	0.177		SCAMP4	chr10:80609212-80609458;80609329-80609458;80608802-80608850;+	0.861
R3HDM2	chr10:127400125-127400193;127390310-127390427;127444275-127444391;+	0.11		SUV39H1	chrX:8070587-8071250;8072322-8072468;8063910-8064057;8074115-8074258;-	0.115		BSCL2	chr19:8847666-8847982;8847913-8847982;8847405-8847547;+	0.308
MYL6	chr10:128491719-128491764;128490860-128491033;128492058-128492136;-	0.122		KIN	chr2:10085729-10085824;10090112-10090363;10080592-10080744;10091717-10091819;+	0.159		AKTIP	chr8:91131040-91131152;91131040-91131148;91131922-91132003;-	0.414
DNM3	chr1:162273603-162273649;162231653-162231767;162274487-162274539;-	0.107		KIN	chr2:10085729-10085824;10090112-10090156;10080623-10080744;10090240-10090363;+	0.164		CNOT2	chr10:116549032-116549175;116549032-116549105;116581452-116581483;-	0.122
EFNB2	chr8:8623147-8623240;8622330-8622444;8639205-8639489;-	0.125		KIN	chr2:10085729-10085824;10090240-10090363;10080623-10080744;10091717-10092806;+	0.166		ZFR2	chr10:81242769-81243795;81243649-81243795;81241994-81242174;+	0.482
ZFR2	chr10:81233610-81233761;81233154-81233242;81237356-81237553;+	0.249		DAP3	chr3:88933564-88933666;88936148-88936253;88930911-88931020;88942774-88942828;-	0.143		SORBS1	chr19:40340684-40340750;40344355-40344439;40336985-40337035;40349898-40350013;-	0.341
ZFR2	chr10:81233614-81233761;81233175-81233242;81237356-81237577;+	0.252		CHMP3	chr6:71552398-71552459;71574114-71574236;71543796-71544033;71577730-71577845;+	0.17		RNF14	chr18:38301655-38301807;38307864-38308395;38300428-38300590;38309484-38309713;+	0.105
C130050O18RIK	chr5:139410832-139412347;139406464-139406572;139414272-139415623;+	0.448		SURF1	chr2:26915431-26915514;26915954-26916006;26914706-26914895;26916256-26916300;-	0.136		SLC8A1	chr17:81437744-81437813;81441651-81441666;81432643-81432774;81441772-81441790;-	0.538
NAA40	chr19:7229947-7230106;7229721-7229805;7230187-7230283;-	0.11		SURF1	chr2:26915595-26915729;26915954-26916006;26915431-26915514;26916256-26916300;-	0.11		KAT2B	chr17:53644613-53644736;53648746-53648883;53641192-53641299;53653021-53653230;+	0.19
DDHD2	chr8:25741286-25741354;25739462-25739585;25741600-25741809;-	0.316		SURF1	chr2:26915595-26915749;26915954-26916006;26915431-26915514;26916256-26916320;-	0.109		CCDC74A	chr16:17648066-17648126;17649994-17650074;17647607-17647652;17650148-17650205;+	0.585
UNC5D	chr8:28760724-28760892;28758957-28759122;28761698-28761879;-	0.351		HMGN2	chr4:133966428-133966479;133966765-133966795;133965500-133966046;133966956-133967001;-	0.159		LZTR1	chr16:17512065-17512122;17515807-17515887;17509625-17509688;17515973-17516082;+	0.176
FUT10	chr8:31225801-31225901;31201268-31201504;31235594-31236029;+	0.533		HMGN2	chr4:133966765-133966795;133966956-133967001;133966428-133966479;133967794-133967891;-	0.189		DNM1L	chr16:16318444-16318477;16318763-16318841;16316601-16316778;16319451-16319508;-	0.214
RFX1	chr8:84073730-84074069;84066833-84067048;84079862-84079972;+	0.321		EXOSC2	chr2:31672471-31672573;31674514-31674560;31670714-31670861;31674694-31674784;+	0.147		BIN1	chr18:32426223-32426352;32431670-32431742;32424819-32424967;32431982-32432093;+	0.39
WDR17	chr8:54681345-54681530;54673529-54673698;54685395-54685518;-	0.235		EXOSC2	chr2:31672471-31672586;31674514-31674560;31670742-31670861;31674694-31674784;+	0.148		HSP90AA1	chr12:110693311-110693502;110693710-110693876;110693019-110693167;110694022-110694343;-	0.107
DDX60	chr8:61958044-61958150;61956114-61956270;61958560-61958663;+	0.137		GTDC1	chr2:44756267-44756435;44825350-44825543;44752046-44752220;44860290-44860326;-	0.176		GRIA1	chr11:57309768-57309883;57310607-57310722;57289247-57289495;57317665-57317800;+	0.157
TMEM192	chr8:64964197-64964532;64959542-64959609;64965538-64965591;+	0.204		DRAM2	chr3:106552155-106552280;106555166-106555308;106547826-106547920;106561748-106561816;+	0.181		TFDP2	chr9:96232681-96232748;96247049-96247088;96223093-96223198;96273838-96273942;+	0.101
CACNA1E	chr1:154416060-154416157;154413975-154414081;154421027-154421155;-	0.369		DRAM2	chr3:106552155-106552280;106555163-106555308;106550498-106550675;106561748-106561816;+	0.14		SLC8A3	chr12:81214065-81214169;81216720-81216827;81209453-81209471;81314259-81316104;-	0.877
CACNA1E	chr1:154488043-154488133;154486497-154486707;154488784-154488838;-	0.442		TANK	chr2:61613650-61613798;61626902-61627014;61578585-61578693;61627720-61627839;+	0.193		TPRA1	chr6:88910340-88910401;88910547-88910650;88910150-88910261;88910796-88910877;+	0.605
NR2F6	chr8:71378388-71378527;71375751-71376273;71380990-71381090;-	0.213		TANK	chr2:61613650-61613798;61626905-61627014;61593076-61593208;61627720-61627839;+	0.196		SAR1A	chr10:61685553-61685619;61686374-61686478;61685065-61685185;61689773-61689818;+	0.166
NR2F6	chr8:71378388-71378556;71375818-71376273;71380990-71381177;-	0.228		TANK	chr2:61613650-61613798;61626902-61627014;61593996-61594201;61627720-61627839;+	0.178		CAMK2G	chr14:20745791-20745860;20747818-20747851;20744603-20744648;20755658-20755702;-	0.386
CCDC186	chr19:56807977-56808190;56808060-56808190;56806965-56807085;-	0.181		SLC25A12	chr2:71333604-71333720;71343889-71344032;71323975-71324115;71366526-71366580;-	0.158		SLF2	chr19:44943448-44943519;44947929-44948052;44941458-44942426;44948971-44949139;+	0.131
PRELID3A	chr18:67476963-67477120;67476963-67477066;67479071-67479352;+	0.319		EPHA5	chr5:84233582-84233918;84237398-84237554;84156411-84156536;84331227-84331891;-	0.147		CREB1	chr1:64559726-64559768;64561752-64561865;64558502-64558649;64566216-64566317;+	0.315
NRXN1	chr17:90701966-90702011;90701987-90702011;90700743-90700905;-	0.484		CHN1	chr2:73679614-73679903;73716363-73716419;73659679-73659757;73721402-73721441;-	0.174		SORBS2	chr8:45783542-45783626;45785268-45785325;45782801-45782960;45789975-45790025;+	0.178
ANKRD12	chr17:66052783-66053091;66052953-66053091;66050625-66050835;-	0.492		ITCH	chr2:155138195-155138272;155157773-155157975;155133508-155133585;155163392-155163483;+	0.199		MPHOSPH9	chr5:124316081-124316171;124320844-124320998;124315372-124315896;124324873-124325137;-	0.252
SLC29A1	chr17:45588995-45589074;45589001-45589074;45588288-45588386;-	0.286		ARHGAP4	chrX:73904247-73904469;73906156-73906219;73900634-73900736;73906428-73906591;-	0.357		FANCG	chr4:43004743-43005033;43005210-43005277;43004558-43004605;43006461-43006613;-	0.277
TEDC2	chr17:24220516-24220615;24220521-24220615;24220251-24220310;-	0.172		TSPAN14	chr14:40918629-40918680;40934187-40934285;40916802-40916949;40966775-40966807;-	0.324		GPATCH8	chr11:102531312-102531330;102537111-102537146;102528093-102528166;102538281-102538356;-	0.538
DLG1	chr16:31796865-31797010;31796865-31796965;31805613-31805734;+	0.207		PPP1CB	chr5:32478065-32478197;32480689-32480920;32458842-32459407;32483359-32483464;+	0.14		MEIS2	chr2:115921671-115921748;116000130-116000276;115868744-115868803;116049083-116049198;-	0.122
CLCN2	chr16:20709076-20709315;20709101-20709315;20708633-20708767;-	0.545		DAZAP2	chr15:100616912-100617031;100617924-100618170;100615348-100615724;100619367-100620761;+	0.197		CACNA1D	chr14:30089295-30089379;30089821-30089905;30082410-30082539;30095317-30095428;-	0.291
HIRA	chr16:18895902-18896046;18895902-18895927;18896453-18896564;+	0.362		ZWINT	chr10:72655982-72656073;72656237-72656361;72654844-72654977;72656529-72656696;+	0.193		CACNA1D	chr14:30089295-30089379;30089821-30089905;30082951-30082996;30095317-30095428;-	0.293
RAPGEF3	chr15:97750259-97750394;97750268-97750394;97750005-97750187;-	0.211		ZWINT	chr10:72655982-72656073;72656529-72656696;72654844-72654977;72656816-72656873;+	0.197		ADCYAP1R1	chr6:55487658-55487742;55491226-55491310;55484941-55485033;55494076-55494206;+	0.275
TRIOBP	chr15:78948180-78948413;78948180-78948338;78950903-78951055;+	0.253		PXMP4	chr2:154592164-154592363;154596201-154596264;154585757-154588092;154603516-154603708;-	0.142		ADCYAP1R1	chr6:55487658-55487742;55491229-55491310;55484941-55485033;55494076-55494206;+	0.334
FAM204A	chr19:60226231-60226697;60226643-60226697;60212672-60212762;-	0.198		1700037H04RIK	chr2:131151617-131151760;131153593-131153710;131148155-131148294;131159952-131160020;-	0.152		LRP8	chr4:107848280-107848403;107850103-107850142;107847443-107847566;107851307-107851427;+	0.243
NRCAM	chr12:44532457-44532672;44532457-44532659;44537250-44537356;+	0.174		1700037H04RIK	chr2:131151617-131151760;131153584-131153710;131148155-131148294;131159952-131160081;-	0.155		NEB	chr2:52185270-52185375;52186011-52186116;52183731-52183836;52187410-52187515;-	0.211
SCAF4	chr16:90250053-90250437;90250056-90250437;90249638-90249712;-	0.351		MRPL40	chr16:18873536-18873695;18875323-18875407;18872017-18872662;18876470-18876862;-	0.142		DPH7	chr2:24963455-24963543;24965559-24965654;24963022-24963156;24966501-24966674;+	0.336
AGTPBP1	chr13:59557097-59557286;59557222-59557286;59544386-59544451;-	0.231		TADA2A	chr11:84118247-84118307;84121081-84121188;84109953-84110045;84126987-84127095;-	0.126		PIK3CA	chr3:32442725-32442831;32443578-32443731;32440626-32440712;32443814-32443949;+	0.152
SNRNP48	chr13:38217373-38220776;38217373-38217495;38221234-38221393;+	0.203		DTD1	chr2:144603787-144603878;144617191-144617427;144599896-144600091;144635757-144635864;+	0.188		PRR14L	chr5:32844043-32844564;32851881-32851998;32835615-32835688;32854092-32854256;-	0.104
CANT1	chr11:118418929-118419052;118418971-118419052;118417573-118417654;-	0.149		DTD1	chr2:144603787-144603878;144635757-144635864;144599896-144600091;144746900-144747073;+	0.201		ZBTB49	chr5:38210617-38210664;38213307-38214064;38205888-38205962;38216446-38216613;-	0.319
TSPOAP1	chr11:87781301-87781370;87781301-87781334;87781489-87781593;+	0.205		4930402H24RIK	chr2:130820468-130820588;130822420-130822500;130814178-130814303;130839963-130840134;-	0.194		ZBTB49	chr5:38210617-38210664;38213307-38214383;38205888-38205962;38216446-38216613;-	0.283
USP32	chr11:85036479-85036639;85036521-85036639;85032068-85032223;-	0.106		MRNIP	chr11:50182491-50182580;50194207-50194283;50176826-50176886;50196943-50197024;+	0.113		IFI27	chr12:103437389-103437524;103437675-103437705;103436562-103436682;103439400-103439562;+	0.573
CYP4F17	chr17:32506893-32507108;32506893-32507092;32517893-32518038;+	0.421		CDC42SE2	chr11:54723573-54723675;54756405-54756559;54720242-54720357;54787559-54787675;-	0.178		MDM1	chr10:118150788-118150956;118156833-118156863;118146594-118146971;118157194-118157370;+	0.419
ZDHHC3	chr9:123100258-123100592;123100262-123100592;123084213-123084310;-	0.136		CDC42SE2	chr11:54740237-54740550;54756405-54756559;54723573-54723675;54787559-54787646;-	0.141		MDM1	chr10:118152001-118152096;118152174-118152274;118150788-118150956;118156833-118156863;+	0.255
SCG3	chr9:75663192-75663276;75663207-75663276;75651630-75651711;-	0.161		PDRG1	chr2:153012380-153012455;153014009-153014085;153010257-153010338;153015233-153015427;-	0.178		MDM1	chr10:118152174-118152274;118156833-118156863;118150788-118150956;118157194-118157370;+	0.329
PARP6	chr9:59641023-59641810;59641023-59641096;59648829-59648909;+	0.173		PSMD14	chr2:61720443-61720571;61722709-61722761;61711693-61711873;61760635-61760707;+	0.142		MDM1	chr10:118152174-118152274;118156833-118156863;118152001-118152096;118157194-118157370;+	0.188
IGSF9B	chr9:27324176-27324300;27324176-27324288;27326845-27327021;+	0.565		ERGIC3	chr2:156008364-156008435;156008563-156008651;156008044-156008228;156008859-156008979;+	0.206		SPAG9	chr11:94079198-94079210;94080739-94080754;94071564-94071686;94081339-94081397;+	0.627
TTC3	chr16:94370766-94370971;94370766-94370861;94383911-94384066;+	0.294		IL3RA	chr14:14350687-14350806;14350937-14350967;14350034-14350267;14351049-14351164;+	0.25		PLEKHA5	chr6:140556803-140556857;140563567-140563648;140552714-140552798;140569352-140569415;+	0.646
TTC3	chr16:94370750-94370971;94370750-94370861;94403313-94403368;+	0.122		TUBB3	chr8:123418092-123418201;123418939-123419050;123411423-123411662;123420606-123422015;+	0.207		ASPSCR1	chr11:120703602-120703665;120704071-120704124;120702483-120702550;120708657-120708709;+	0.447
GUCY1B2	chr14:62419033-62419230;62419078-62419230;62417199-62417311;-	0.777		NRBP1	chr5:31243762-31243832;31243917-31243991;31240876-31241002;31244165-31244288;+	0.202		CHM	chrX:113140713-113140786;113159503-113159570;113116288-113116426;113185440-113185509;-	0.204
PPP6R2	chr15:89253018-89253261;89253018-89253250;89256662-89256849;+	0.153		RBM3	chrX:8144572-8144679;8144954-8145072;8143847-8143947;8145637-8145679;-	0.204		UCK2	chr1:167229892-167229990;167234691-167234834;167227731-167227780;167236602-167236699;-	0.163
PARD3	chr8:127409555-127409704;127409555-127409617;127410728-127410773;+	0.214		RBM3	chrX:8144572-8144679;8144954-8145072;8144174-8144445;8145637-8145696;-	0.175		CCSER2	chr14:36909016-36909212;36926838-36926929;36900761-36900845;36938583-36938780;-	0.122
PARD3	chr8:127409555-127409707;127409555-127409617;127410728-127410773;+	0.163		RPS7	chr12:28634208-28634352;28635415-28635487;28633468-28633832;28635579-28635696;-	0.184		RBM26	chr14:105139090-105139162;105140315-105140447;105131881-105132007;105141195-105141360;-	0.109
ENTR1	chr2:26385497-26386063;26385989-26386063;26384681-26384821;-	0.201		PARK7	chr4:150907039-150907141;150908317-150908423;150905125-150905309;150909782-150909868;-	0.176		MMS19	chr19:41949454-41949837;41949454-41949581;41949768-41949837;-	0.429
UBA5	chr9:104060158-104060307;104060222-104060307;104056873-104056983;-	0.335		PARK7	chr4:150907039-150907141;150908317-150908423;150905249-150905309;150914319-150914437;-	0.118		MAP4K2	chr19:6352774-6353190;6352774-6352861;6353119-6353190;+	0.672
RBM8A	chr3:96629939-96630065;96629939-96630028;96630305-96630361;+	0.155		SRPK2	chr5:23565113-23565265;23675719-23675774;23548454-23548563;23675857-23675967;-	0.229		MEN1	chr19:6338282-6338961;6338282-6338419;6338825-6338961;+	0.413
KDM6A	chrX:18277375-18277563;18277375-18277546;18278625-18279936;+	0.184		NNT	chr13:119396746-119396976;119404551-119404754;119394610-119394828;119408902-119408952;-	0.155		SNX32	chr19:5496315-5497025;5496315-5496402;5496985-5497025;-	0.257
SLC25A14	chrX:48623961-48624206;48623961-48624197;48625595-48625640;+	0.227		PRR14L	chr5:32844043-32844564;32851881-32851998;32835615-32835688;32854092-32854256;-	0.16		CORO1B	chr19:4150089-4150621;4150089-4150219;4150439-4150621;+	0.173
TLE2	chr10:81586212-81586373;81586212-81586337;81586857-81586928;+	0.314		NRDE2	chr12:100129294-100129433;100132150-100132537;100126200-100126272;100134356-100134532;-	0.126		PIEZO2	chr18:63021143-63022545;63021143-63021332;63022397-63022545;-	0.909
4932438A13RIK	chr3:37030546-37030748;37030546-37030643;37032364-37032526;+	0.508		SMIM14	chr5:65460523-65460572;65468392-65468501;65453185-65453328;65492735-65492871;-	0.17		FCHSD1	chr18:37963127-37963421;37963127-37963211;37963292-37963421;-	0.977
LRRCC1	chr3:14539910-14540114;14539910-14540066;14545495-14545692;+	0.118		ZFP326	chr5:105878748-105878793;105886186-105886222;105876564-105876698;105886316-105886428;+	0.176		DND1	chr18:36765095-36766010;36765095-36765557;36765892-36766010;-	0.434
TMEM234	chr4:129601406-129601625;129601406-129601533;129602194-129602261;+	0.275		ARFRP1	chr2:181364310-181364398;181364604-181364711;181364013-181364096;181365218-181365404;-	0.161		STAP2	chr17:55999742-56000015;55999742-55999808;55999912-56000015;-	0.722
SMC4	chr3:69006075-69006224;69006075-69006213;69007188-69007367;+	0.148		COPE	chr8:70304633-70304696;70310335-70310491;70302517-70302932;70311627-70311696;+	0.109		MTCH1	chr17:29333513-29333842;29333513-29333589;29333774-29333842;-	0.102
KANSL2	chr15:98533901-98534264;98534240-98534264;98533517-98533776;-	0.382		C530008M17RIK	chr5:76759585-76759731;76822465-76822637;76657682-76657853;76840787-76840881;+	0.184		LUC7L	chr17:26253973-26255125;26253973-26254044;26255030-26255125;+	0.197
MAP4K4	chr1:40007432-40007539;40007432-40007530;40009687-40009863;+	0.636		CHFR	chr5:110136050-110136194;110140353-110140453;110135848-110135934;110143550-110143660;+	0.166		SLC9A3R2	chr17:24641818-24642370;24641818-24641972;24642190-24642370;-	0.5
CCDC163	chr4:116710100-116710284;116710100-116710280;116711310-116711378;+	0.122		ELL	chr8:70572862-70572910;70578836-70578958;70539687-70539841;70579092-70579256;+	0.242		USF3	chr16:44198903-44199167;44198903-44199021;44199118-44199167;+	0.365
HIGD1A	chr9:121856437-121856585;121856449-121856585;121852490-121852609;-	0.773		MIAT	chr5:112224207-112224356;112228054-112228178;112220924-112221874;112228308-112228356;-	0.149		SCARF2	chr16:17804485-17804924;17804485-17804603;17804808-17804924;+	0.395
ENOX2	chrX:49023093-49023201;49023126-49023201;49018782-49018894;-	0.147		MIAT	chr5:112224207-112224356;112228054-112228178;112221857-112221874;112228608-112228675;-	0.162		DENND6B	chr15:89186362-89186819;89186362-89186427;89186753-89186819;-	0.857
ENOX2	chrX:49286844-49286904;49286855-49286904;49080616-49080751;-	0.798		MRPS18C	chr5:100799551-100799613;100803052-100803110;100798626-100798860;100803969-100804029;+	0.192		MAPK11	chr15:89145095-89145446;89145095-89145175;89145374-89145446;-	0.221
SLC4A4	chr5:89046212-89046392;89046212-89046365;89084641-89084718;+	0.238		CHCHD2	chr5:129882428-129882579;129883933-129884183;129881155-129881396;129887197-129887470;-	0.186		CPSF1	chr15:76597430-76597730;76597430-76597572;76597645-76597730;-	0.745
LAIR1	chr7:4055796-4055953;4055917-4055953;4010729-4010846;-	0.408		PRKRIP1	chr5:136191899-136191985;136197779-136197858;136189551-136189619;136198774-136198963;-	0.143		ADCK5	chr15:76594152-76594447;76594152-76594284;76594363-76594447;+	0.5
PLD5	chr1:176074413-176074525;176074438-176074525;176044834-176044962;-	0.286		CTTN	chr7:144463911-144463998;144465953-144466047;144463302-144463376;144470688-144470745;-	0.212		MROH1	chr15:76407891-76408528;76407891-76408043;76408387-76408528;+	0.18
CD1D1	chr3:86998632-86998905;86998746-86998905;86997337-86997616;-	0.142		NAGK	chr6:83796906-83796991;83797176-83797275;83794981-83795282;83797955-83798097;+	0.209		MROH1	chr15:76434062-76434787;76434062-76434158;76434682-76434787;+	0.345
D1ERTD622E	chr1:97660730-97661676;97661554-97661676;97654599-97654689;-	0.248		HMGB1	chr5:149050294-149050440;149050587-149050751;149049400-149049901;149052899-149053011;-	0.159		MAF1	chr15:76353137-76353460;76353137-76353259;76353340-76353460;+	0.245
PVT1	chr15:62242173-62242301;62242173-62242297;62242433-62242561;+	0.177		RPA3	chr6:8256694-8256803;8257686-8257761;8255935-8256247;8258999-8259173;-	0.178		NRBP2	chr15:76090245-76090542;76090245-76090286;76090452-76090542;-	0.342
VARS2	chr17:35657923-35658338;35658131-35658338;35657206-35657318;-	0.101		ZBED5	chr5:129899182-129899432;129900344-129900495;129895722-129895852;129901662-129903623;+	0.182		TSTA3	chr15:75925582-75925859;75925582-75925662;75925792-75925859;-	0.179
VPS13A	chr19:16744785-16744957;16744823-16744957;16742995-16743058;-	0.282		NDUFA4	chr6:11905201-11905262;11906019-11906108;11900291-11900591;11907323-11907483;-	0.134		MIRG	chr12:109731241-109731912;109731241-109731355;109731716-109731912;+	0.28
GAPVD1	chr2:34717252-34717382;34717315-34717382;34715204-34715330;-	0.117		NDUFA5	chr6:24519191-24519257;24522658-24522775;24518665-24518824;24527272-24527317;-	0.135		NTSR2	chr12:16656596-16658455;16656596-16656870;16658364-16658455;+	0.381
ABCC8	chr7:46126766-46126817;46126784-46126817;46124842-46124881;-	0.538		CEP41	chr6:30667380-30667442;30671322-30671370;30666266-30666336;30680130-30680194;-	0.237		TMEM258	chr19:10206423-10207300;10206423-10206533;10207163-10207300;+	0.127
PLXDC2	chr2:16703316-16703383;16703316-16703377;16712081-16712229;+	0.111		CBX3	chr6:51471815-51471868;51475230-51475373;51470529-51470739;51478437-51478600;+	0.276		MSH3	chr13:92342245-92345101;92342245-92342412;92344955-92345101;-	0.201
GAS5	chr1:161035982-161036244;161035982-161036014;161036819-161037315;+	0.145		CBX3	chr6:51475230-51475373;51478437-51478600;51471815-51471868;51481723-51481818;+	0.159		CDC25C	chr18:34750737-34751211;34750737-34750963;34751113-34751211;-	0.101
HJURP	chr1:88275027-88275097;88275041-88275097;88267947-88268026;-	0.225		SNX10	chr6:51562017-51562064;51575902-51575989;51523900-51524034;51579849-51579950;+	0.16		TMED9	chr13:55593168-55593601;55593168-55593357;55593500-55593601;+	0.222
ABCA2	chr2:25441874-25442111;25441874-25442054;25442190-25442397;+	0.153		SNX10	chr6:51575902-51575989;51579849-51579950;51562017-51562064;51580301-51580400;+	0.186		CBX8	chr11:119039931-119040159;119039931-119039998;119040093-119040159;-	0.542
SASH1	chr10:8750652-8751485;8751138-8751485;8746115-8746190;-	0.664		RPS19	chr7:24885451-24885552;24888281-24888465;24884916-24885206;24888906-24888972;+	0.181		SKIV2L	chr17:34846866-34847324;34846866-34846995;34847142-34847324;-	0.208
PHLDB1	chr9:44697718-44697842;44697751-44697842;44696036-44696183;-	0.276		ATP5H	chr11:115417838-115417935;115418385-115418516;115416852-115416924;115419891-115419962;-	0.102		ATP6V0A1	chr11:101027266-101029258;101027266-101027393;101029175-101029258;+	0.116
ZMYND8	chr2:165807518-165807929;165807674-165807929;165805186-165805377;-	0.162		OPRL1	chr2:181716501-181716535;181717954-181718093;181715689-181715946;181718376-181718732;+	0.333		SEPTIN4	chr11:87589655-87590055;87589655-87589818;87589955-87590055;+	0.247
SCN3A	chr2:65508314-65508662;65508448-65508662;65507146-65507279;-	0.285		UBE2F	chr1:91254259-91254393;91262266-91262296;91250318-91250437;91265217-91265283;+	0.121		DONSON	chr16:91682515-91682821;91682515-91682620;91682742-91682821;-	0.154
SCN3A	chr2:65508365-65508662;65508448-65508662;65507146-65507279;-	0.329		APIP	chr2:103082954-103083055;103089402-103089538;103073674-103073841;103091748-103091916;+	0.175		CTC1	chr11:69021029-69022614;69021029-69021193;69022392-69022614;+	0.376
EGFL7	chr2:26592117-26592280;26592117-26592241;26592417-26592681;+	0.129		2410006H16RIK	chr11:62603234-62603282;62603596-62603646;62602876-62603023;62604402-62604466;+	0.158		MIEF2	chr11:60730282-60730792;60730282-60730435;60730629-60730792;+	0.5
STK11IP	chr1:75524682-75524943;75524682-75524888;75525087-75525162;+	0.137		2410006H16RIK	chr11:62603234-62603282;62604402-62604466;62602876-62603023;62604654-62604807;+	0.175		ABCD4	chr12:84612324-84612896;84612324-84612450;84612779-84612896;-	0.823
MRPS5	chr2:127596899-127598276;127596899-127596934;127600011-127600058;+	0.131		NFU1	chr6:87012906-87013007;87020718-87020842;87009749-87009959;87023127-87023188;+	0.262		FBXL6	chr15:76537916-76538735;76537916-76538075;76538324-76538735;-	0.201
TSHZ2	chr2:169884892-169886586;169884892-169886459;170070267-170071816;+	0.453		NFU1	chr6:87012906-87013007;87020718-87020839;87009835-87009959;87023127-87023188;+	0.196		CLK3	chr9:57758283-57761040;57758283-57758350;57760823-57761040;-	0.137
SLC25A37	chr14:69248882-69249622;69249393-69249622;69247580-69247637;-	0.567		CNBP	chr6:87845464-87845557;87845676-87845793;87845121-87845320;87850903-87851080;-	0.148		DOCK6	chr9:21800179-21801332;21800179-21800399;21801170-21801332;-	0.589
GPR19	chr6:134896857-134897213;134897161-134897213;134887629-134887785;-	0.246		EEF1AKMT2	chr7:132850594-132850709;132851425-132851491;132827608-132827882;132852498-132852616;-	0.19		RCBTB2	chr14:73154314-73154894;73154314-73154408;73154830-73154894;+	0.305
ARID1A	chr4:133695571-133696156;133695915-133696156;133694662-133694830;-	0.128		SLC25A26	chr6:94507513-94507707;94510751-94510861;94500332-94500457;94534143-94534248;+	0.232		OSGEP	chr14:50916799-50917503;50916799-50916865;50917453-50917503;-	0.401
MTG2	chr2:180084063-180084312;180084063-180084282;180085379-180085902;+	0.422		ERI2	chr7:119791100-119791228;119792264-119792348;119790233-119790390;119792430-119792498;-	0.156		GNPAT	chr8:124886682-124886946;124886682-124886779;124886852-124886946;+	0.118
UBE2J2	chr4:155943830-155944150;155943830-155944013;155949006-155949137;+	0.161		UQCC1	chr2:155901297-155901355;155911740-155911836;155887108-155887217;155921634-155921727;-	0.175		ZFP276	chr8:123264815-123265070;123264815-123264926;123264994-123265070;+	0.268
SCUBE1	chr15:83614863-83615031;83614869-83615031;83613437-83613605;-	0.194		RGSL1	chr1:153828554-153828659;153838054-153838184;153827440-153827602;153839721-153839796;-	0.5		MLYCD	chr8:119401480-119402590;119401480-119401593;119402433-119402590;+	0.654
UGDH	chr5:65420248-65422782;65422634-65422782;65418477-65418608;-	0.143		DAB2	chr15:6424634-6424697;6429295-6429949;6424196-6424250;6430953-6431107;+	0.174		VAC14	chr8:110710317-110711711;110710317-110710556;110711592-110711711;+	0.275
SRRD	chr5:112337975-112338047;112338001-112338047;112337391-112337741;-	0.226		GIT2	chr5:114767095-114767208;114769616-114769750;114765674-114766557;114773313-114773467;-	0.199		CENPT	chr8:105845259-105846391;105845259-105845436;105846164-105846391;-	0.559
TTC39C	chr18:12695235-12695590;12695235-12695562;12697890-12698059;+	0.247		P4HA1	chr10:59354339-59354410;59355349-59355420;59352082-59352259;59361860-59361960;+	0.158		ENKD1	chr8:105704112-105704514;105704112-105704249;105704350-105704514;-	0.512
TAOK3	chr5:117204298-117206526;117204298-117204395;117206646-117206760;+	0.105		CHCHD5	chr2:129130177-129130318;129130400-129130566;129129699-129129857;129133274-129134134;+	0.135		FHOD1	chr8:105331641-105332192;105331641-105331824;105332036-105332192;-	0.696
DDX55	chr5:124554670-124556848;124554670-124554757;124556961-124557024;+	0.118		MICOS10	chr4:139104989-139105099;139105855-139105903;139101813-139104012;139130921-139131113;-	0.158		RNASEH2A	chr8:84957666-84958089;84957666-84957853;84957965-84958089;-	0.396
C230035I16RIK	chr13:23430135-23430352;23430228-23430352;23428304-23428412;-	0.319		UBE2D1	chr10:71259741-71259819;71262083-71262115;71258200-71258306;71262198-71262262;-	0.142		FBXO48	chr11:16953141-16953681;16953141-16953253;16953348-16953681;+	0.444
BRCA2	chr5:150531683-150532402;150531683-150531733;150534592-150534642;+	0.443		DDX49	chr8:70297130-70297318;70300978-70301102;70296902-70297043;70302322-70302452;-	0.127		PRADC1	chr6:85447935-85448591;85447935-85448045;85448490-85448591;-	0.283
AGBL3	chr6:34780874-34781059;34780874-34780992;34782099-34782218;+	0.122		DDX49	chr8:70297875-70297997;70300978-70301102;70297130-70297318;70302322-70302452;-	0.146		YIPF2	chr9:21588681-21589760;21588681-21589558;21589634-21589760;-	0.314
OGG1	chr6:113328364-113328612;113328364-113328479;113329335-113329408;+	0.102		APTX	chr4:40695376-40695423;40697216-40697353;40694851-40695136;40703136-40703194;-	0.144		ARHGEF39	chr4:43497086-43497710;43497086-43497316;43497581-43497710;-	0.451
GIT2	chr5:114743730-114743880;114743775-114743880;114739032-114739281;-	0.179		TALDO1	chr7:141396048-141396172;141398494-141398602;141392198-141392318;141400287-141400419;+	0.143		B4GALNT4	chr7:141064459-141064907;141064459-141064555;141064806-141064907;+	0.473
SNHG17	chr2:158360458-158360599;158360526-158360599;158359181-158359331;-	0.153		SELENOW	chr7:15920042-15920117;15920304-15920358;15919847-15919946;15920448-15920473;-	0.177		CIZ1	chr2:32370863-32371408;32370863-32371101;32371248-32371408;+	0.102
SNHG17	chr2:158360463-158360599;158360526-158360599;158359181-158359331;-	0.124		SELENOW	chr7:15920042-15920117;15920448-15920473;15919847-15919946;15922251-15922402;-	0.113		PHF11D	chr14:59348731-59349388;59348731-59349051;59349221-59349388;-	0.187
PPFIA3	chr7:45353329-45353663;45353518-45353663;45352086-45352274;-	0.167		GNB4	chr3:32598125-32598164;32602044-32602140;32592210-32596383;32616438-32616525;-	0.237		PHF11D	chr14:59352650-59353381;59352650-59352782;59353317-59353381;-	0.565
MEF2A	chr7:67349848-67349921;67349868-67349921;67316791-67316982;-	0.197		SNRPC	chr17:27842269-27842378;27845182-27845272;27840463-27840506;27847952-27848057;+	0.166		EARS2	chr7:122044301-122044666;122044301-122044432;122044512-122044666;-	0.666
WHAMM	chr7:81574545-81574719;81574545-81574702;81578150-81578301;+	0.245		FAM189A1	chr7:64819764-64819899;64856108-64856219;64786689-64786797;64983380-64983437;-	0.347		BECN1	chr11:101294000-101295164;101294000-101294228;101294969-101295164;-	0.262
ANK1	chr8:23141163-23141304;23141163-23141229;23141595-23141720;+	0.48		SEC11A	chr7:80923100-80923220;80935026-80935136;80916088-80916232;80947401-80947780;-	0.108		GAA	chr11:119273974-119274311;119273974-119274140;119274214-119274311;+	0.4
PLAGL1	chr10:13090831-13091024;13090831-13091020;13105854-13105893;+	0.347		SEC11A	chr7:80927736-80927886;80935026-80935136;80920894-80923220;80947401-80947742;-	0.113		TLE2	chr10:81582412-81582886;81582412-81582457;81582736-81582886;+	0.16
SUPV3L1	chr10:62443378-62443563;62443394-62443563;62441134-62441246;-	0.145		CYP20A1	chr1:60352120-60352170;60354513-60354656;60343322-60343457;60363189-60363357;+	0.24		CAPN15	chr17:25959806-25960563;25959806-25959985;25960064-25960563;-	1
PCDH15	chr10:73821866-73822263;73821866-73822259;73947027-73947146;+	0.404		TMBIM6	chr15:99402060-99402169;99406151-99406231;99401579-99401663;99406576-99406677;+	0.145		MAPK7	chr11:61492903-61494266;61492903-61493185;61493646-61494266;-	0.157
RESF1	chr6:149310321-149310377;149310321-149310359;149325404-149329784;+	0.223		GSTZ1	chr12:87159077-87159145;87159639-87159720;87157892-87157944;87160049-87160175;+	0.128		GPM6B	chrX:166385390-166388988;166385390-166385481;166386951-166388988;+	0.156
YARS2	chr16:16306497-16306618;16306497-16306599;16307209-16307380;+	0.103		LRRFIP1	chr1:91088633-91088711;91091601-91091667;91084945-91085005;91093559-91093637;+	0.76		RASSF7	chr7:141217885-141218168;141217885-141218017;141218089-141218168;+	0.485
TRPM3	chr19:22904634-22904802;22904672-22904802;22901987-22902216;+	0.141		COX7A2	chr9:79756276-79756361;79758489-79758579;79755360-79755605;79759639-79759878;-	0.174		DMXL2	chr9:54367553-54369262;54367553-54367771;54369209-54369262;-	0.119
PPP6R3	chr19:3473768-3473866;3473768-3473815;3484830-3484916;-	0.128		PRDX3	chr19:60871419-60871561;60873127-60873263;60870003-60870139;60874431-60874556;-	0.168		XRCC1	chr7:24566218-24566500;24566218-24566293;24566388-24566500;+	0.122
LTBP1	chr17:75276395-75276623;75276554-75276623;75273866-75274034;+	0.359		PUM1	chr4:130718153-130718262;130727997-130728164;130701041-130701110;130730277-130730548;+	0.106		ZFP687	chr3:95008379-95008917;95008379-95008492;95008584-95008917;-	0.355
TREM2	chr17:48351690-48351930;48351745-48351930;48351100-48351191;+	0.106		NDUFAB1	chr7:122093616-122093704;122096608-122096731;122091525-122091685;122101654-122101735;-	0.13		POLG	chr7:79454038-79454711;79454038-79454174;79454593-79454711;-	0.449
SYNGAP1	chr17:26966869-26966972;26966882-26966972;26964826-26965038;+	0.55		NSMCE1	chr7:125472107-125472229;125486337-125486484;125471874-125471952;125491412-125491596;-	0.112		APBB1	chr7:105565532-105565951;105565532-105565647;105565945-105565951;-	0.112
TNK2	chr16:32680899-32680995;32680905-32680995;32679458-32680807;+	0.165		SGF29	chr7:126661051-126661148;126663928-126664004;126649308-126649477;126664915-126664988;+	0.132		TMED1	chr9:21508930-21509351;21508930-21509114;21509253-21509351;-	0.422
CSNK1E	chr15:79438771-79438859;79438771-79438855;79441220-79441818;-	0.235		SPEF1L	chr7:139975861-139975958;139975977-139976128;139972441-139972607;139976474-139976673;-	0.32		NR1I3	chr1:171217075-171217430;171217075-171217221;171217313-171217430;+	0.155
ATG2B	chr12:105636446-105636555;105636446-105636552;105637910-105638137;-	0.194		RIC8A	chr7:140857844-140857892;140857981-140858272;140857450-140857554;140858366-140858572;+	0.182		JMJD6	chr11:116839837-116840545;116839837-116839926;116840409-116840545;-	0.389
PTPRS	chr17:56428851-56429157;56428851-56428966;56434452-56434597;-	0.103		MRPL23	chr7:142535004-142535127;142536069-142536152;142532685-142532830;142537266-142537340;+	0.102		CPSF4	chr5:145177229-145178928;145177229-145177302;145178832-145178928;+	0.299
4833420G17RIK	chr13:119465279-119466304;119466010-119466304;119464564-119464690;+	0.145		MRPL23	chr7:142535004-142535127;142536069-142536152;142533011-142533194;142537266-142537340;+	0.129		ATP6V1H	chr1:5093362-5095728;5093362-5093452;5095614-5095728;+	0.215
TENT2	chr13:93174639-93174718;93174639-93174706;93175518-93175610;-	0.24		NAP1L4	chr7:143538216-143538316;143540187-143540246;143535897-143536039;143541747-143541778;-	0.193		PQLC2	chr4:139298529-139300411;139298529-139298969;139300225-139300411;-	0.206
GM46430	chr13:74611263-74611387;74611263-74611321;74617201-74617287;-	0.601		TSACC	chr3:88287097-88287217;88295390-88295450;88282756-88282984;88296823-88296999;-	0.199		ZFP330	chr8:82764854-82766773;82764854-82764972;82766668-82766773;-	0.331
SECISBP2	chr13:51654385-51654635;51654495-51654635;51652606-51652755;+	0.103		TCEAL3	chrX:136594201-136594250;136667059-136667190;136592858-136592963;136667510-136667549;+	0.123		CPNE1	chr2:156078146-156078421;156078146-156078233;156078331-156078421;-	0.115
G630018N14RIK	chr13:31367469-31371656;31367469-31367532;31399188-31399315;-	0.399		TCEAL3	chrX:136594201-136594250;136667123-136667190;136592905-136592963;136667510-136667693;+	0.108		ENSA	chr3:95628540-95632102;95628540-95628707;95631431-95632102;+	0.127
ENGASE	chr11:118479085-118479287;118479089-118479287;118478882-118478953;+	0.707		GM32926	chr10:18783581-18783688;18831443-18831493;18761340-18761450;18837486-18837979;+	0.52		POU2F1	chr1:165875456-165876048;165875456-165875516;165875902-165876048;-	0.115
MSI2	chr11:88348783-88348992;88348783-88348938;88366784-88366847;-	0.358		NELFCD	chr2:174420026-174420145;174420323-174420433;174415803-174415956;174421709-174421819;+	0.209		RNF44	chr13:54683960-54684488;54683960-54684150;54684337-54684488;-	0.48
NF1	chr11:79565417-79565551;79565420-79565551;79564823-79564946;+	0.414		UQCRH	chr4:116069862-116069919;116070736-116070757;116066964-116067172;116074915-116075031;-	0.169		IBTK	chr9:85715298-85717652;85715298-85715416;85717550-85717652;-	0.103
TRERF1	chr17:47317767-47317921;47317770-47317921;47316613-47316660;+	0.492		UQCRH	chr4:116069862-116070024;116070736-116070757;116066964-116067172;116074915-116075071;-	0.128		PGGHG	chr7:140944950-140945349;140944950-140945082;140945237-140945349;+	1
ZKSCAN17	chr11:59503383-59503810;59503383-59503763;59504147-59504254;-	0.54		SNRPD3	chr10:75519313-75519460;75532176-75532369;75517550-75518125;75535260-75537381;+	0.114		KIF2C	chr4:117177920-117178246;117177920-117177969;117178144-117178246;-	0.108
CDKL3	chr11:52084370-52084490;52084373-52084490;52035946-52036020;+	0.325		PCBP3	chr10:76825859-76825992;76892556-76892656;76800759-76800914;76961747-76961788;-	0.132		GTF3C2	chr5:31167988-31168478;31167988-31168100;31168250-31168478;-	0.268
EBF1	chr11:44907903-44908037;44907906-44908037;44883813-44883955;+	0.407		SUMO3	chr10:77609811-77609940;77613979-77614051;77606096-77606341;77616147-77618331;+	0.153		ATG4B	chr1:93775627-93778364;93775627-93775700;93778284-93778364;+	0.407
UTY	chrY:1170903-1171002;1170903-1170954;1174727-1174854;-	0.167		DAGLB	chr5:143466952-143467104;143474612-143474871;143464583-143464776;143478413-143478536;+	0.149		MVK	chr5:114445387-114446306;114445387-114445479;114446158-114446306;+	0.6
INPP5J	chr11:3494381-3495261;3494381-3495166;3495346-3495451;-	0.346		SCAMP4	chr10:80608802-80608850;80609329-80609458;80602871-80602949;80611027-80611129;+	0.189		SARAF	chr8:34167718-34168611;34167718-34167857;34168456-34168611;+	0.159
SEMA3F	chr9:107684687-107684816;107684687-107684776;107685324-107685547;-	0.145		SCAMP4	chr10:80608802-80608850;80609329-80609458;80602879-80602949;80609640-80609797;+	0.11		MED24	chr11:98716413-98718142;98716413-98716525;98717909-98718142;-	0.487
SEMA3F	chr9:107684687-107684816;107684687-107684776;107685343-107685547;-	0.623		SCAMP4	chr10:80608802-80608850;80609329-80609424;80602891-80602949;80609640-80609797;+	0.179		GLT8D1	chr14:31010863-31011233;31010863-31011030;31011120-31011233;+	0.122
COL12A1	chr9:79598990-79601179;79598990-79600007;79602199-79602370;-	0.294		SCAMP4	chr10:80609329-80609424;80609640-80609797;80608802-80608850;80611027-80611113;+	0.198		UFC1	chr1:171289517-171289947;171289517-171289594;171289883-171289947;-	0.136
ZFP809	chr9:22236027-22236294;22236201-22236294;22235019-22235146;+	0.391		ZFAND4	chr6:116305616-116305761;116315587-116315642;116273572-116273872;116328206-116328324;+	0.43		ADAM8	chr7:139984728-139985430;139984728-139984843;139985336-139985430;-	0.105
NCAPD3	chr9:27048154-27050369;27050296-27050369;27045904-27045992;+	0.481		NDUFA12	chr10:94199949-94200032;94203287-94203375;94198954-94199130;94220680-94221443;+	0.175		PODN	chr4:108022480-108023412;108022480-108022637;108023302-108023412;-	0.105
OSGEP	chr14:50919615-50919819;50919615-50919791;50919929-50920049;-	0.305		SARNP	chr10:128833311-128833411;128838443-128838490;128821893-128821971;128839801-128839869;+	0.118		SHFL	chr9:20869603-20871235;20869603-20869653;20871196-20871235;+	0.413
MSH5	chr17:35039200-35039418;35039200-35039339;35041469-35041515;-	0.55		SARNP	chr10:128833311-128833411;128838446-128838490;128821931-128821971;128839801-128839869;+	0.12		CTDSP1	chr1:74393277-74393901;74393277-74393426;74393796-74393901;+	0.86
2700099C18RIK	chr17:94771112-94771238;94771133-94771238;94766856-94766947;+	0.114		SARNP	chr10:128838446-128838490;128872420-128872510;128833311-128833411;128877332-128877624;+	0.108		STK16	chr1:75212599-75213006;75212599-75212733;75212885-75213006;+	0.14
PARD3	chr8:127410728-127410773;127410731-127410773;127409555-127409707;+	0.111		BLOC1S1	chr10:128920558-128920691;128922653-128922726;128919913-128920107;128923374-128923524;-	0.135		ANKRD10	chr8:11611582-11615910;11611582-11612947;11615814-11615910;-	0.211
LRRC36	chr8:105449380-105449827;105449386-105449827;105446207-105446256;+	0.74		ARHGEF7	chr8:11781154-11781239;11782524-11782655;11758353-11758517;11785712-11785914;+	0.147		WIPI2	chr5:142658191-142659162;142658191-142658288;142659064-142659162;+	0.306
ANAPC10	chr8:79713104-79713279;79713152-79713279;79711819-79711844;+	0.151		TFDP1	chr8:13357042-13357109;13365088-13365195;13339664-13339739;13369458-13369580;+	0.151		GSS	chr2:155578288-155578787;155578288-155578428;155578711-155578787;-	0.389
STYXL1	chr5:135770255-135770403;135770255-135770362;135778227-135778369;-	1		TECR	chr8:83573870-83573922;83574477-83574528;83573027-83573323;83594339-83594477;-	0.179		SLC11A1	chr1:74383624-74384173;74383624-74383744;74384023-74384173;+	0.315
MSI1	chr5:115450786-115450974;115450819-115450974;115450214-115450283;+	0.257		TECR	chr8:83573870-83573922;83574477-83574528;83573410-83573455;83594339-83594421;-	0.168		GOLGA1	chr2:39047022-39047766;39047022-39047134;39047585-39047766;-	0.138
UNC13B	chr4:43249456-43249581;43249459-43249581;43245467-43245596;+	0.519		GNL3	chr14:31016826-31016907;31017807-31017866;31016321-31016454;31018928-31018989;-	0.197		GAS5	chr1:161036819-161037315;161036819-161036852;161037287-161037315;+	0.118
STK38	chr17:29000008-29000144;29000008-29000141;29007710-29007995;-	0.108		CEP70	chr9:99246266-99246366;99254254-99254377;99243525-99243884;99262545-99262636;+	0.108		GAS5	chr1:161036819-161037315;161036819-161037164;161037287-161037315;+	0.126
UFL1	chr4:25269027-25270618;25269027-25269174;25275805-25275936;-	0.4		TOM1	chr8:75047992-75048077;75052149-75052296;75033704-75033827;75054576-75054693;+	0.174		CFAP74	chr4:155463447-155463999;155463447-155463554;155463843-155463999;+	0.691
TMEM70	chr1:16667664-16667773;16667667-16667773;16665209-16665372;+	0.321		CLCF1	chr19:4220177-4223490;4220177-4220344;4222073-4223490;+	0.386		DELE1	chr18:38252820-38254069;38252820-38252965;38253907-38254069;+	0.216
TRPM7	chr2:126805016-126805087;126805016-126805084;126807288-126807379;-	0.22		TOMM6	chr17:47686739-47687288;47686739-47687062;47687187-47687288;-	0.105		RNPEPL1	chr1:92918017-92919103;92918017-92918126;92918872-92919103;+	0.157
9630013A20RIK	chr14:84472212-84472704;84472212-84472340;84476008-84476039;-	0.105		CUL9	chr17:46521335-46521984;46521335-46521515;46521850-46521984;-	0.294		KIN	chr2:10090112-10090363;10090112-10090156;10090240-10090363;+	0.108
RPRD2	chr3:95786319-95786451;95786319-95786397;95787283-95787384;-	0.114		AGER	chr17:34598379-34598794;34598379-34598572;34598729-34598794;+	0.391		SNX15	chr19:6123829-6124188;6123829-6123950;6124152-6124188;-	0.143
ZFAND1	chr3:10347164-10347411;10347164-10347204;10348509-10348552;-	0.108		AGER	chr17:34599995-34600860;34599995-34600137;34600350-34600860;+	0.457		HMGN2	chr4:133966428-133966795;133966428-133966479;133966759-133966795;-	0.298
AGO1	chr4:126460366-126460585;126460366-126460503;126460905-126461087;-	0.278		AGER	chr17:34599995-34600621;34599995-34600137;34600494-34600621;+	0.399		PRDM11	chr2:92972017-92975861;92972017-92974182;92975249-92975861;-	0.613
PPCDC	chr9:57415085-57415472;57415085-57415254;57420162-57420291;-	0.266		USF3	chr16:44198903-44199167;44198903-44199021;44199118-44199167;+	0.714		PHF19	chr2:34911163-34911802;34911163-34911245;34911616-34911802;-	0.5
CCDC180	chr4:45899956-45900272;45900161-45900272;45898553-45898666;+	0.5		CLCN2	chr16:20710271-20710639;20710271-20710427;20710554-20710639;-	0.238		HDAC5	chr11:102195748-102196117;102195748-102195894;102195951-102196117;-	0.161
LRRCC1	chr3:14551171-14551527;14551387-14551527;14550250-14550455;+	0.123		CYP2D22	chr15:82373110-82373833;82373110-82373287;82373672-82373833;-	0.552		NUCB1	chr7:45495221-45495613;45495221-45495314;45495554-45495613;-	0.275
GTPBP10	chr5:5555237-5555406;5555237-5555382;5556064-5556156;-	0.212		SMPD5	chr15:76295894-76296141;76295894-76295984;76296077-76296141;+	0.223		CDKN1B	chr6:134921955-134925513;134921955-134922083;134924242-134925513;+	0.155
ARMCX3	chrX:134757235-134757342;134757263-134757342;134756646-134756885;+	0.197		ARL4A	chr12:40006699-40009820;40006699-40006793;40009701-40009820;-	0.754		DNPEP	chr1:75315618-75316070;75315618-75315749;75315944-75316070;-	0.14
MAP4K4	chr1:40003756-40003987;40003762-40003987;40000530-40000749;+	0.334		MFSD2B	chr12:4865136-4866529;4865136-4866268;4866448-4866529;-	0.429		CCDC107	chr4:43495508-43495921;43495508-43495621;43495696-43495921;+	0.301
CCDC163	chr4:116711285-116711378;116711310-116711378;116710100-116710280;+	0.508		TRPS1	chr15:50830828-50831958;50830828-50831006;50831606-50831958;-	0.2		PLCB3	chr19:6955206-6955906;6955206-6955357;6955713-6955906;-	0.181
IRAK1	chrX:74022472-74022664;74022472-74022661;74022848-74022952;-	0.463		MXD3	chr13:55328369-55329374;55328369-55328484;55329268-55329374;-	0.469		SLC7A3	chrX:101080100-101080871;101080100-101080267;101080707-101080871;-	0.281
APBB1	chr7:105565532-105565653;105565532-105565647;105566050-105566178;-	0.125		HEXDC	chr11:121220863-121221590;121220863-121221161;121221500-121221590;+	0.311		CPT1C	chr7:44965083-44965566;44965083-44965266;44965370-44965566;-	0.408
APBB1	chr7:105565532-105565951;105565532-105565647;105566050-105566178;-	0.158		RECQL5	chr11:115893946-115894718;115893946-115894037;115894206-115894718;-	0.13		DDA1	chr8:71472036-71472246;71472036-71472117;71472194-71472246;+	0.189
JMJD6	chr11:116839837-116839931;116839837-116839926;116840447-116840545;-	0.419		TSEN54	chr11:115814914-115815238;115814914-115815079;115815174-115815238;+	0.153		SPCS1	chr14:31000677-31000903;31000677-31000760;31000843-31000903;-	0.276
NOP58	chr1:59692551-59692728;59692611-59692728;59692336-59692389;+	0.338		MIS12	chr11:71019610-71020189;71019610-71019723;71020005-71020189;+	0.116		TUBGCP4	chr2:121189361-121189965;121189361-121189469;121189823-121189965;+	0.264
FRG2F1	chr4:119533312-119533549;119533312-119533497;119533740-119533809;-	0.621		DHX30	chr9:110115035-110115582;110115035-110115161;110115490-110115582;-	0.203		PRND	chr2:131953008-131956130;131953008-131953582;131954790-131956130;+	0.376
CC2D1B	chr4:108625333-108625533;108625407-108625533;108624845-108625004;+	0.209		TEX9	chr9:72479923-72480775;72479923-72480001;72480596-72480775;-	0.195		TMEM214	chr5:30872686-30873144;30872686-30872768;30873042-30873144;+	0.264
INPP4A	chr1:37374271-37374289;37374274-37374289;37372310-37372419;+	0.129		TCF12	chr9:71868071-71870147;71868071-71868278;71870073-71870147;-	0.16		SPSB3	chr17:24890567-24890935;24890567-24890755;24890832-24890935;+	0.173
CLCN3	chr8:60922789-60927418;60922789-60923188;60929070-60929616;-	0.269		APRT	chr8:122576118-122576621;122576118-122576231;122576514-122576621;-	0.201		MMP11	chr10:75923221-75924115;75923221-75923490;75923958-75924115;-	0.212
ARHGEF1	chr7:24918519-24919351;24919183-24919351;24917894-24918000;+	0.54		CDT1	chr8:122569903-122570339;122569903-122570101;122570193-122570339;+	0.111		NABP1	chr1:51477477-51478399;51477477-51477616;51478300-51478399;-	0.429
WHRN	chr4:63429085-63429417;63429085-63429118;63431849-63432059;-	0.207		NAE1	chr8:104527377-104530116;104527377-104527449;104530055-104530116;-	0.362		AKT1S1	chr7:44853779-44854108;44853779-44853857;44853938-44854108;+	0.5
BC028528	chr3:95884969-95885071;95884969-95885068;95888140-95888296;-	0.355		HOOK2	chr8:84995735-84995937;84995735-84995766;84995838-84995937;+	0.149		POLE	chr5:110295227-110295637;110295227-110295313;110295517-110295637;+	0.305
PGGHG	chr7:140946788-140947656;140946793-140947656;140946501-140946713;+	0.15		TMEM191C	chr16:17276633-17277039;17276633-17276887;17276961-17277039;+	0.322		SLC22A17	chr14:54907518-54908366;54907518-54907630;54907885-54908366;-	0.362
RAD52	chr6:119922471-119922823;119922474-119922823;119918925-119919077;+	0.287		LDLR	chr9:21738854-21739557;21738854-21738980;21739385-21739557;+	0.118		SIK1	chr17:31848958-31849674;31848958-31849081;31849518-31849674;-	0.185
SYNE4	chr7:30316229-30316373;30316294-30316373;30315261-30315400;+	0.291		PHF24	chr4:42933615-42933997;42933615-42933667;42933778-42933997;+	0.554		METTL17	chr14:51885150-51885522;51885150-51885304;51885387-51885522;+	0.355
PLPP4	chr7:129323362-129323487;129323397-129323487;129321488-129321552;+	0.257		PHF11D	chr14:59348731-59349388;59348731-59349051;59349221-59349388;-	0.416		PLOD3	chr5:136990150-136990539;136990150-136990276;136990417-136990539;+	0.261
USF1	chr1:171414372-171414529;171414436-171414529;171411680-171411862;+	0.131		PTPN5	chr7:47082760-47083165;47082760-47082898;47083085-47083165;-	0.11		GNB2	chr5:137529003-137529509;137529003-137529205;137529442-137529509;-	0.151
ZZZ3	chr3:152449012-152449128;152449015-152449128;152448778-152448926;+	0.134		KRI1	chr9:21280163-21280489;21280163-21280259;21280362-21280489;-	0.19		AP5Z1	chr5:142470393-142472384;142470393-142470556;142472202-142472384;+	0.206
AFF3	chr1:38252640-38252681;38252640-38252678;38269709-38269761;-	0.173		DENND4B	chr3:90277734-90278129;90277734-90277904;90277987-90278129;+	0.112		FAM98C	chr7:29153321-29154535;29153321-29153489;29154418-29154535;-	0.443
DGKQ	chr5:108656045-108656131;108656045-108656085;108656423-108656523;-	0.546		CCNT2	chr1:127791604-127795800;127791604-127791733;127795254-127795800;+	0.153		DCAF11	chr14:55565097-55565541;55565097-55565166;55565483-55565541;+	0.165
SPEF1	chr2:131171901-131172025;131171901-131171949;131172203-131172258;-	0.157		INTS6L	chrX:56493038-56496734;56493038-56493133;56496515-56496734;+	0.249		ATG16L2	chr7:101291486-101291999;101291486-101291592;101291714-101291999;-	0.257
MGAT4A	chr1:37466536-37466583;37466536-37466579;37490259-37490393;-	0.19		CETN4	chr3:37310292-37312446;37310292-37310439;37312356-37312446;-	0.245		ATG16L2	chr7:101292107-101292424;101292107-101292179;101292353-101292424;-	0.302
MPP3	chr11:102023701-102025154;102023701-102023782;102025731-102025856;-	0.752		NDOR1	chr2:25249793-25250197;25249793-25250003;25250095-25250197;-	0.168		GALT	chr4:41756512-41756811;41756512-41756561;41756681-41756811;+	0.5
SLC4A3	chr1:75552127-75552252;75552138-75552252;75551636-75551820;+	0.5		CUTA	chr17:26938883-26939368;26938883-26939092;26939316-26939368;-	0.11		FLT3L	chr7:45132227-45134026;45132227-45132412;45133881-45134026;-	0.424
ATP13A4	chr16:29407540-29407629;29407540-29407600;29408883-29409077;-	0.5		COPA	chr1:172091163-172092354;172091163-172091240;172092244-172092354;+	0.126		TUBGCP3	chr8:12624817-12625113;12624817-12624949;12625024-12625113;-	0.148
ZIM1	chr7:6688623-6688811;6688623-6688689;6689487-6689564;-	0.531		TCHP	chr5:114719578-114720268;114719578-114719764;114720124-114720268;+	0.268		NCAPH2	chr15:89370394-89370675;89370394-89370488;89370603-89370675;+	0.742
CRLF2	chr5:109555506-109555660;109555506-109555627;109556018-109556181;-	0.182		RUSC1	chr3:89089668-89089975;89089668-89089767;89089920-89089975;-	0.217		MAT2A	chr6:72432798-72435114;72432798-72434395;72434980-72435114;-	0.105
DLGAP3	chr4:127235384-127235528;127235417-127235528;127234967-127235059;+	0.112		GAS5	chr1:161036819-161037315;161036819-161037164;161037287-161037315;+	0.353		PCGF1	chr6:83080549-83080854;83080549-83080630;83080709-83080854;+	0.189
SEZ6L	chr5:112425613-112425725;112425613-112425722;112426725-112426758;-	0.291		GAS5	chr1:161037287-161037547;161037287-161037315;161037504-161037547;+	0.467		HAGHL	chr17:25783502-25783886;25783502-25783582;25783784-25783886;-	0.58
SEZ6L	chr5:112425613-112425728;112425613-112425722;112426725-112426758;-	0.192		SP110	chr1:85579056-85579745;85579056-85579199;85579643-85579745;-	0.839		P3H3	chr6:124845201-124845658;124845201-124845319;124845507-124845658;-	0.357
EPB41L1	chr2:156510735-156510881;156510756-156510881;156509131-156509307;+	0.287		GTPBP4	chr13:8984765-8985319;8984765-8984887;8985208-8985319;-	0.116		ZFP384	chr6:125024032-125024552;125024032-125024270;125024413-125024552;+	0.542
MGAT5	chr1:127306633-127307016;127306636-127307016;127249789-127249839;+	0.302		SNED1	chr1:93283201-93283687;93283201-93283385;93283574-93283687;+	0.68		IFFO1	chr6:125149740-125151525;125149740-125149836;125151384-125151525;+	0.456
CACNA1B	chr2:24718029-24718122;24718029-24718119;24719044-24719101;-	0.119		SH2B3	chr5:121818464-121818854;121818464-121818679;121818759-121818854;-	0.311		IZUMO4	chr10:80703729-80703928;80703729-80703756;80703852-80703928;+	0.849
CARMIL3	chr14:55494347-55494421;55494406-55494421;55494178-55494249;+	0.314		GGA2	chr7:121986721-121989801;121986721-121987664;121988273-121989801;-	0.264		TMED4	chr11:6274397-6274870;6274397-6274498;6274673-6274870;-	0.311
SNED1	chr1:93281607-93281765;93281651-93281765;93281236-93281350;+	0.529		GM30400	chr10:78764245-78765559;78764245-78764486;78765472-78765559;+	0.866		TRAPPC11	chr8:47513282-47513808;47513282-47513428;47513753-47513808;-	0.127
DPH7	chr2:24965556-24965654;24965559-24965654;24963022-24963156;+	0.238		DOC2G	chr19:4004322-4004648;4004322-4004432;4004512-4004648;+	0.163		PLEKHG2	chr7:28370237-28371042;28370237-28370494;28370877-28371042;-	0.351
RIAN	chr12:109634193-109634354;109634275-109634354;109627148-109627153;+	0.117		SLC25A37	chr14:69247580-69249622;69247580-69247637;69249393-69249622;-	0.56		HNRNPL	chr7:28818460-28818924;28818460-28818532;28818643-28818924;+	0.321
MICAL2	chr7:112407556-112407659;112407559-112407659;112397471-112397565;+	0.204		SPOUT1	chr2:30177592-30177965;30177592-30177721;30177919-30177965;-	0.226		U2AF1L4	chr7:30563325-30563619;30563325-30563399;30563531-30563619;+	0.609
TRIM47	chr11:116106931-116107006;116106931-116107003;116107423-116107622;-	0.241		ITGA2B	chr11:102457459-102457852;102457459-102457559;102457771-102457852;-	0.43		PITPNM1	chr19:4106711-4107975;4106711-4106962;4107785-4107975;+	0.222
GIN1	chr1:97782926-97783232;97783193-97783232;97777325-97777519;+	0.125		SMIM1	chr4:154024066-154025621;154024066-154024350;154025503-154025621;-	0.786		RRNAD1	chr3:87926730-87927117;87926730-87926874;87927054-87927117;-	0.37
E4F1	chr17:24446781-24446934;24446781-24446841;24447089-24447210;-	0.161		GABRD	chr4:155385934-155387291;155385934-155386146;155387153-155387291;-	0.908		TBC1D17	chr7:44841982-44842300;44841982-44842099;44842202-44842300;-	0.356
PRDM16	chr4:154337642-154337730;154337642-154337727;154340720-154342137;-	0.717		CDK18	chr1:132116446-132116701;132116446-132116489;132116595-132116701;-	0.262		PRKCD	chr14:30605439-30605901;30605439-30605569;30605815-30605901;-	0.134
PHF21A	chr2:92326912-92327164;92326915-92327164;92320228-92320459;+	0.22		KRTCAP3	chr5:31252191-31252571;31252191-31252251;31252364-31252571;+	0.776		H2-KE6	chr17:34026850-34027101;34026850-34026935;34027015-34027101;-	0.567
DLGAP5	chr14:47405774-47405901;47405774-47405865;47406338-47406418;-	0.147		SALL3	chr18:80971180-80974629;80971180-80971521;80971737-80974629;-	0.139		MFSD11	chr11:116863905-116865956;116863905-116863946;116865890-116865956;+	0.46
NAB1	chr1:52464784-52464947;52464784-52464944;52466889-52466979;-	0.166		NCAPG	chr5:45691601-45693338;45691601-45691826;45693156-45693338;+	0.124		ILK	chr7:105740512-105741043;105740512-105740608;105740959-105741043;+	0.175
FGF11	chr11:69798563-69798762;69798563-69798678;69799351-69799455;-	0.163		WDR73	chr7:80900643-80901232;80900643-80900711;80901184-80901232;-	0.245		TUFM	chr7:126489551-126489911;126489551-126489703;126489791-126489911;+	0.345
CHFR	chr5:110140353-110140453;110140375-110140453;110140116-110140189;+	0.145		POLE	chr5:110295227-110295637;110295227-110295313;110295517-110295637;+	0.6		HIRIP3	chr7:126862599-126862926;126862599-126862720;126862817-126862926;+	0.143
ANKLE2	chr5:110237654-110237851;110237657-110237851;110236272-110236479;+	0.195		DDX51	chr5:110655306-110655673;110655306-110655413;110655564-110655673;+	0.712		DENND2C	chr3:103133214-103133851;103133214-103133345;103133738-103133851;+	0.2
NUDT1	chr5:140332394-140332473;140332422-140332473;140331908-140331955;+	0.432		MRPS17	chr5:129715683-129716866;129715683-129715763;129716726-129716866;+	0.119		RNF40	chr7:127597128-127597542;127597128-127597341;127597416-127597542;+	0.39
STARD13	chr5:151059458-151059675;151059458-151059618;151060747-151060921;-	0.5		CASC1	chr6:145174833-145177500;145174833-145175324;145177332-145177500;-	0.429		TGFB1I1	chr7:128248886-128249195;128248886-128248974;128249089-128249195;+	0.22
GTPBP3	chr8:71490654-71490967;71490894-71490967;71490334-71490537;+	0.517		LILR4B	chr10:51481139-51481869;51481139-51481424;51481566-51481869;+	0.147		GATD1	chr7:141409845-141410885;141409845-141409940;141410777-141410885;-	0.247
EIF4G1	chr16:20674167-20674314;20674227-20674314;20673867-20673961;+	0.128		SNHG17	chr2:158359181-158360599;158359181-158359331;158360526-158360599;-	0.234		RABGGTB	chr3:153910260-153910888;153910260-153910366;153910690-153910888;-	0.206
OGG1	chr6:113329228-113329408;113329335-113329408;113328364-113328479;+	0.105		SLC44A2	chr9:21342394-21342658;21342394-21342505;21342597-21342658;+	0.149		R3HDM4	chr10:79911941-79912160;79911941-79911997;79912074-79912160;-	0.171
OGG1	chr6:113329145-113329408;113329228-113329408;113328364-113328612;+	0.252		U2AF1L4	chr7:30563325-30563619;30563325-30563399;30563531-30563619;+	0.151		DENND1C	chr17:57070112-57070448;57070112-57070184;57070407-57070448;-	1
TLE3	chr9:61401852-61402057;61401855-61402057;61394607-61394682;+	0.238		MAMSTR	chr7:45642747-45643324;45642747-45642929;45643236-45643324;+	0.456		ESYT1	chr10:128515685-128515936;128515685-128515772;128515864-128515936;-	0.517
SNHG17	chr2:158359181-158359432;158359181-158359331;158360526-158360599;-	0.129		SNRPC	chr17:27840463-27842378;27840463-27840806;27842269-27842378;+	0.246		FARSA	chr8:84868008-84868338;84868008-84868086;84868223-84868338;+	0.403
LRRC28	chr7:67559857-67560064;67559857-67559969;67579689-67579750;-	0.264		SNRPA1	chr7:66069423-66070665;66069423-66069526;66070589-66070665;+	0.121		CERS4	chr8:4519462-4520682;4519462-4520308;4520553-4520682;+	0.197
ZFP444	chr7:6183789-6184202;6183861-6184202;6173981-6174101;+	0.149		MAP7	chr10:20273279-20273880;20273279-20273454;20273778-20273880;+	0.179		NAA40	chr19:7234103-7235158;7234103-7234156;7235062-7235158;-	0.578
EFCAB1	chr16:14920294-14920446;14920341-14920446;14917642-14917747;+	0.105		ESYT1	chr10:128515685-128515936;128515685-128515772;128515864-128515936;-	0.159		SLC25A15	chr8:22380837-22383344;22380837-22381007;22383206-22383344;-	0.804
TEX2	chr11:106513586-106513712;106513586-106513706;106519881-106520014;-	0.355		CACNA1E	chr1:154486497-154488133;154486497-154486707;154488043-154488133;-	0.425
GRIP2	chr6:91772632-91773017;91772632-91772738;91773792-91773961;-	0.25
RIC3	chr7:109047950-109048096;109047950-109048093;109054364-109054458;-	0.24
ACCS	chr2:93847916-93848189;93847916-93848186;93849544-93849799;-	1
ACCS	chr2:93847916-93848207;93847916-93848186;93849544-93849799;-	0.897
UGGT2	chr14:119019466-119019662;119019466-119019625;119026421-119026611;-	0.294
TBATA	chr10:61179244-61179505;61179297-61179505;61175730-61175978;+	0.234
CACNA1E	chr1:154486497-154488133;154486497-154486707;154488784-154488838;-	0.818
SORBS1	chr19:40340044-40340146;40344355-40344439;40336985-40337035;40349898-40350013;-	0.206
H2-Q7	chr17:35442266-35442551;35442677-35442794;35439908-35440184;35442966-35442999;+	0.538
QTRT2	chr16:43876628-43876841;43877956-43878033;43871620-43871820;43880298-43880354;-	0.172
MED15	chr16:17671544-17671673;17673068-17673398;17655677-17655805;17674404-17674658;-	0.139
CCDC74A	chr16:17648066-17648126;17650148-17650205;17647607-17647652;17650366-17650738;+	0.458
FAM49B	chr15:63957584-63957667;63970929-63970968;63956599-63956682;64022569-64022620;-	0.136
TMEM167	chr13:90119339-90119406;90128740-90128853;90100907-90100942;90143056-90143907;+	0.266
RHPN1	chr15:75712291-75712451;75713001-75713078;75711790-75711898;75713218-75713611;+	0.257
ZKSCAN8	chr13:21521785-21521909;21522223-21522315;21513221-21520962;21525137-21525306;-	0.404
B3GALNT2	chr13:13980600-13980696;13987352-13987463;13970766-13970867;13990788-13990867;+	0.305
PFKP	chr13:6593100-6593253;6597858-6598011;6588488-6588653;6598738-6598826;-	0.17
PGS1	chr11:118005369-118005891;118014573-118014722;118003340-118003519;118019606-118019732;+	0.145
AP2B1	chr11:83308214-83308274;83316419-83316525;83302482-83302837;83321938-83322074;+	0.316
CTNND2	chr15:30480781-30480894;30619221-30619253;30332009-30332146;30619822-30619939;+	0.122
PANX1	chr9:15010035-15010256;15021381-15021521;15007360-15008019;15044856-15045478;-	0.187
KIF13B	chr14:64669623-64669717;64708491-64708504;64652530-64652656;64714073-64714134;+	0.343
SLMAP	chr14:26459409-26459460;26459903-26459954;26453537-26453600;26460041-26460210;-	0.388
FAM149B	chr14:20358023-20358140;20363262-20363450;20356354-20356497;20374329-20374454;+	0.141
TRPC7	chr13:56831285-56831450;56860889-56861072;56822424-56822641;56887338-56888116;-	0.376
STYXL1	chr5:135765650-135765816;135770255-135770362;135759128-135759274;135778173-135778238;-	0.516
STYXL1	chr5:135765650-135765816;135770255-135770359;135759128-135759274;135778173-135778301;-	0.538
TENM3	chr8:48313237-48313264;48335588-48335774;48310622-48310769;48367310-48367433;-	0.204
ITGB3BP	chr4:99798695-99798762;99802096-99802232;99789600-99789679;99814057-99814100;-	0.135
ZBTB20	chr16:43232758-43232820;43302568-43302615;43146896-43146943;43462946-43463175;+	0.238
NARS2	chr7:97035230-97035297;97039898-97040036;97031337-97031436;97057447-97057545;+	0.136
CACNA1C	chr6:118741870-118741974;118742264-118742368;118734850-118735023;118751368-118751565;-	0.176
DCAF10	chr4:45349536-45349591;45359760-45359958;45348105-45348219;45370305-45370508;+	0.174
CELF1	chr2:90954288-90954341;90987664-90987816;90940396-90940641;90998579-90998767;+	0.141
TMEM234	chr4:129601406-129601625;129601869-129601961;129600982-129601134;129602194-129602261;+	0.248
TMEM234	chr4:129601406-129601625;129601869-129601961;129600982-129601243;129602194-129602261;+	0.228
MSRA	chr14:64285063-64285183;64313686-64313755;64233828-64233933;64440709-64441026;-	0.123
GM46409	chr13:36632337-36632454;36645861-36645948;36612971-36613422;36651822-36653073;+	0.705
CCDC162	chr10:41546882-41547003;41550721-41550931;41541773-41541901;41552317-41552470;-	0.203
SLAMF7	chr1:171637296-171637400;171638662-171638785;171636311-171636374;171638995-171639268;-	0.3
PKM	chr9:59675028-59675195;59675567-59675734;59671920-59672073;59678043-59678225;+	0.131
LARGE2	chr2:92367753-92367866;92369267-92369372;92367538-92367664;92369489-92369661;-	0.747
ZRANB3	chr1:128040817-128040996;128057981-128058000;128036397-128036629;128091842-128092010;-	0.404
TNFSF13	chr11:69684217-69684333;69684484-69684532;69683853-69683992;69684659-69684738;-	0.536
2610307P16RIK	chr13:28669781-28669994;28711116-28711208;28668369-28668704;28772618-28772666;-	0.233
VCAN	chr13:89688284-89693501;89702917-89705797;89685078-89685192;89712204-89712498;-	0.15
SIMC1	chr13:54523969-54526672;54528303-54528536;54503778-54504004;54529153-54529223;+	0.21
GLI2	chr1:118866571-118866757;119002039-119002206;118855435-118855637;119053301-119053339;-	0.577
DLG3	chrX:100808052-100808152;100809861-100809907;100807179-100807255;100811501-100811543;+	0.342
DLG3	chrX:100809861-100809907;100811501-100811543;100807179-100807255;100812725-100812776;+	0.356
GOLGA3	chr5:110181602-110181913;110184337-110184607;110176878-110176922;110185785-110185898;+	0.13
LRP8	chr4:107843215-107843344;107847443-107847566;107834626-107834749;107851307-107851427;+	0.203
MPP7	chr18:7572640-7572828;7607884-7608009;7561725-7561872;7608913-7608982;-	0.672
EYA3	chr4:132661894-132661938;132667154-132667234;132656692-132656788;132670188-132670255;+	0.285
GAS5	chr1:161035982-161036014;161036207-161036244;161035751-161035804;161036548-161036579;+	0.392
GAS5	chr1:161035982-161036014;161036819-161036852;161035751-161035804;161037287-161037315;+	0.376
GAS5	chr1:161036207-161036244;161036819-161036852;161035982-161036014;161037123-161037164;+	0.133
GAS5	chr1:161036207-161036244;161037287-161037315;161035982-161036014;161037504-161037546;+	0.264
GAS5	chr1:161036548-161036579;161037994-161038037;161035982-161036244;161038224-161038272;+	0.17
GAS5	chr1:161036548-161036579;161036819-161036852;161036207-161036244;161038224-161038272;+	0.118
GAS5	chr1:161036548-161036579;161037504-161038037;161036207-161036244;161038224-161038272;+	0.136
GAS5	chr1:161036819-161036852;161037123-161037164;161036207-161036244;161037287-161037315;+	0.146
GAS5	chr1:161036819-161036852;161038224-161038272;161036207-161036579;161038456-161038478;+	0.314
LEKR1	chr3:65683891-65684106;65739681-65739867;65669089-65669178;65772984-65773066;+	0.192
9530062K07RIK	chr6:116202169-116202258;116207153-116207257;116199407-116199909;116207901-116207993;-	0.404
GLS2	chr10:128200172-128200302;128200885-128200965;128199636-128199758;128201205-128201369;+	0.509
PHF21A	chr2:92351608-92351631;92351700-92351864;92349387-92349448;92356863-92357019;+	0.159
AAMDC	chr7:97568451-97568615;97569686-97569774;97565150-97565300;97575587-97575691;-	0.154
CYFIP1	chr7:55897824-55897972;55898237-55898391;55896667-55896815;55899914-55900071;+	0.21
GM26953	chr5:112218222-112218502;112222659-112222822;112217053-112217197;112224301-112224386;+	0.278
CHCHD3	chr6:32893391-32893406;32968200-32968266;32892291-32892375;33008482-33008564;-	0.248
ZFP862-PS	chr6:48514151-48514326;48525023-48525122;48511814-48512512;48527444-48527549;+	0.629
CHN2	chr6:54293037-54293115;54298044-54298150;54290266-54290440;54300072-54300244;+	0.157
DCTN1	chr6:83183935-83183956;83187763-83187784;83183298-83183333;83189076-83189153;+	0.324
RBFOX1	chr16:6487818-6487866;6809206-6809248;6173604-6173667;7224310-7224550;+	0.106
LCORL	chr5:45776419-45776499;45795292-45795358;45775391-45775521;45856345-45856551;-	0.112
GM32926	chr10:18783581-18783688;18831443-18831493;18761340-18761450;18837486-18837979;+	0.538
PCDH15	chr10:74051597-74051663;74170448-74170609;73947027-73947146;74185273-74185429;+	0.843
UNC5D	chr8:28724220-28724406;28741479-28741512;28719616-28719994;28758957-28759122;-	0.45
SLC7A2	chr8:40908055-40908195;40908397-40908534;40905504-40905727;40910994-40911097;+	0.182
PI4K2A	chr19:42115036-42116018;42115036-42115136;42115884-42116018;+	0.194
SYVN1	chr19:6049149-6050091;6049149-6049897;6049991-6050091;+	0.152
SSH3	chr19:4267746-4268582;4267746-4267978;4268544-4268582;-	0.314
CUL9	chr17:46521335-46521984;46521335-46521515;46521850-46521984;-	0.251
ENPP5	chr17:44082743-44086567;44082743-44082920;44085204-44086567;+	0.189
KANK3	chr17:33822285-33822917;33822285-33822375;33822674-33822917;+	0.172
ZFP523	chr17:28201260-28202348;28201260-28201440;28202114-28202348;+	0.14
TMEM8	chr17:26118109-26118952;26118109-26118429;26118861-26118952;+	0.339
TEDC2	chr17:24220251-24220615;24220251-24220310;24220521-24220615;-	0.629
TMEM181B-PS	chr17:6447344-6448616;6447344-6447402;6448524-6448616;-	0.12
SPICE1	chr16:44369879-44370378;44369879-44370019;44370237-44370378;+	0.191
PARN	chr16:13664655-13665981;13664655-13664737;13665901-13665981;-	0.567
FKBP11	chr15:98726483-98727298;98726483-98726554;98727210-98727298;-	0.454
HDAC7	chr15:97800694-97802125;97800694-97800802;97802075-97802125;-	0.116
DENND6B	chr15:89186362-89186819;89186362-89186427;89186753-89186819;-	0.102
SGSM3	chr15:81003803-81004185;81003803-81003870;81004062-81004185;+	0.559
SUN2	chr15:79727862-79729076;79727862-79728084;79729032-79729076;-	0.175
SMPD5	chr15:76295894-76296141;76295894-76295984;76296077-76296141;+	0.909
MARK3	chr12:111627075-111627598;111627075-111627312;111627478-111627598;+	0.215
ARL4A	chr12:40006699-40009820;40006699-40006793;40009701-40009820;-	0.42
NSD1	chr13:55213203-55214150;55213203-55213317;55214060-55214150;+	0.202
G630018N14RIK	chr13:31367469-31371656;31367469-31367532;31371464-31371656;-	0.491
PRPF40B	chr15:99314842-99315286;99314842-99314980;99315111-99315286;+	0.129
RNF112	chr11:61450827-61451034;61450827-61450902;61450977-61451034;-	0.371
SCRN2	chr11:97032754-97033229;97032754-97032970;97033063-97033229;+	0.103
CNOT10	chr9:114597478-114598835;114597478-114597606;114598704-114598835;-	0.114
CAMKV	chr9:107945789-107946217;107945789-107945864;107946078-107946217;+	0.166
PDE4A	chr9:21191326-21192431;21191326-21191518;21192394-21192431;+	0.842
DOK2	chr14:70771544-70771747;70771544-70771573;70771670-70771747;+	0.5
STUB1	chr17:25831308-25831631;25831308-25831365;25831543-25831631;-	0.112
EFS	chr14:54920902-54921181;54920902-54921014;54921100-54921181;-	0.16
PARP3	chr9:106474396-106474868;106474396-106474535;106474679-106474868;-	0.573
NAE1	chr8:104527377-104530116;104527377-104527449;104530055-104530116;-	0.441
OGA	chr19:45776886-45778684;45776886-45777017;45778586-45778684;-	0.15
TMEM191C	chr16:17276633-17277039;17276633-17276887;17276961-17277039;+	0.331
SLC35D1	chr4:103213870-103214092;103213870-103213957;103214058-103214092;-	0.112
CROCC	chr4:141017853-141018381;141017853-141018033;141018249-141018381;-	0.117
PHF24	chr4:42933615-42933997;42933615-42933667;42933778-42933997;+	0.196
EARS2	chr7:122044301-122044666;122044301-122044432;122044512-122044666;-	0.147
BIRC6	chr17:74561150-74562101;74561150-74561262;74562018-74562101;+	0.39
LRIG2	chr3:104465486-104467363;104465486-104465768;104467042-104467363;-	0.181
TARS2	chr3:95748486-95750417;95748486-95748554;95750338-95750417;-	0.412
RFX5	chr3:94956486-94956802;94956486-94956606;94956720-94956802;+	0.22
RIT1	chr3:88725994-88726471;88725994-88726179;88726279-88726471;+	0.25
TECPR1	chr5:144216902-144217408;144216902-144217025;144217225-144217408;-	0.196
CCDC163	chr4:116709239-116709619;116709239-116709273;116709481-116709619;+	0.126
DTX2	chr5:136026469-136028572;136026469-136026607;136028501-136028572;+	0.412
POLG	chr7:79454038-79454711;79454038-79454174;79454593-79454711;-	0.117
TSPYL2	chrX:152340085-152340380;152340085-152340197;152340302-152340380;-	0.212
JMJD6	chr11:116839837-116840545;116839837-116839926;116840409-116840545;-	0.129
JMJD6	chr11:116839837-116840545;116839837-116839926;116840447-116840545;-	0.123
NDOR1	chr2:25249793-25250197;25249793-25250003;25250095-25250197;-	0.238
NAT10	chr2:103725663-103726239;103725663-103725762;103726119-103726239;-	0.171
CENPA	chr5:30672981-30673443;30672981-30673059;30673266-30673443;+	0.444
FN1	chr1:71597280-71598463;71597280-71597672;71598373-71598463;-	0.389
GLT8D1	chr14:31010080-31010409;31010080-31010165;31010296-31010409;+	0.101
UFC1	chr1:171289517-171289947;171289517-171289594;171289854-171289947;-	0.165
DCAF8	chr1:172186295-172187460;172186295-172186368;172187352-172187460;+	0.274
ANKZF1	chr1:75197643-75198376;75197643-75198124;75198264-75198376;+	0.193
RUSC1	chr3:89089668-89089975;89089668-89089767;89089920-89089975;-	0.217
SLC4A3	chr1:75550754-75551382;75550754-75550935;75551246-75551382;+	0.361
RNPC3	chr3:113605066-113608411;113605066-113607299;113608339-113608411;-	0.155
NFATC4	chr14:55832222-55833624;55832222-55832804;55833556-55833624;+	0.556
GOLGA1	chr2:39047022-39047766;39047022-39047134;39047596-39047766;-	0.122
GAS5	chr1:161035982-161037315;161035982-161036014;161036819-161037315;+	0.107
GAS5	chr1:161036819-161037164;161036819-161036852;161037123-161037164;+	0.386
GAS5	chr1:161036819-161037315;161036819-161037164;161037287-161037315;+	0.384
AKAP8L	chr17:32333002-32334696;32333002-32333144;32334587-32334696;-	0.153
SNHG7OS	chr2:26645501-26645944;26645501-26645603;26645747-26645944;+	0.401
CFAP74	chr4:155463447-155463999;155463447-155463554;155463843-155463999;+	0.468
RNPEPL1	chr1:92916710-92917746;92916710-92916946;92917146-92917746;+	0.206
ARRDC1	chr2:24925755-24926448;24925755-24926194;24926271-24926448;-	0.14
HMGN2	chr4:133966428-133966795;133966428-133966479;133966759-133966795;-	0.117
CLK1	chr1:58419666-58421308;58419666-58419733;58421082-58421308;-	0.141
DNM1	chr2:32308470-32310487;32308470-32309064;32310450-32310487;-	0.268
NKTR	chr9:121727315-121729680;121727315-121727390;121729635-121729680;+	0.28
SH2B3	chr5:121818464-121818854;121818464-121818679;121818759-121818854;-	0.288
SLC25A37	chr14:69247580-69249622;69247580-69247637;69249393-69249622;-	0.56
SRSF6	chr2:162931993-162933550;162931993-162932142;162933425-162933550;+	0.174
E4F1	chr17:24446781-24447210;24446781-24446841;24447089-24447210;-	0.256
SAPCD2	chr2:25375967-25376274;25375967-25376075;25376163-25376274;+	0.157
ZER1	chr2:30107975-30108335;30107975-30108122;30108220-30108335;-	0.19
ZER1	chr2:30108220-30110381;30108220-30108335;30110204-30110381;-	0.128
GBA2	chr4:43569180-43569955;43569180-43569285;43569488-43569955;-	0.125
TAF1D	chr9:15311526-15314032;15311526-15311695;15313989-15314032;+	0.381
XLR3B	chrX:73197352-73198385;73197352-73197470;73198285-73198385;+	0.343
SNPH	chr2:151632147-151632567;151632147-151632254;151632455-151632567;-	0.534
TMEM214	chr5:30872686-30873144;30872686-30872768;30873042-30873144;+	0.114
RXFP1	chr3:79648072-79650824;79648072-79648291;79650413-79650824;-	0.454
ITGA2B	chr11:102457459-102457852;102457459-102457559;102457771-102457852;-	0.368
DUSP22	chr13:30708676-30711231;30708676-30708749;30710705-30711231;+	0.265
DNAJC11	chr4:151968498-151970930;151968498-151968627;151970856-151970930;+	0.208
SMIM1	chr4:154024066-154025621;154024066-154024350;154025503-154025621;-	0.909
GABRD	chr4:155385934-155387291;155385934-155386146;155387153-155387291;-	0.399
PLEKHN1	chr4:156225525-156228316;156225525-156225672;156228216-156228316;-	0.454
KRTCAP3	chr5:31252191-31252571;31252191-31252251;31252364-31252571;+	0.776
AKT1S1	chr7:44853779-44854108;44853779-44853857;44853938-44854108;+	0.172
OGFOD2	chr5:124114064-124114645;124114064-124114192;124114387-124114645;+	0.127
NCAPG	chr5:45691601-45693338;45691601-45691826;45693156-45693338;+	0.158
SYCP3	chr10:88472675-88473236;88472675-88472780;88472904-88473236;+	0.217
PDS5A	chr5:65627084-65627764;65627084-65627199;65627559-65627764;-	0.122
DYNC2H1	chr9:7168458-7169709;7168458-7168572;7169476-7169709;-	0.553
UNC13A	chr8:71662480-71662928;71662480-71662535;71662854-71662928;-	0.139
POLE	chr5:110295227-110295637;110295227-110295313;110295517-110295637;+	0.895
P2RX2	chr5:110341550-110341854;110341550-110341689;110341773-110341854;-	0.127
DDX51	chr5:110655306-110655673;110655306-110655413;110655564-110655673;+	0.791
HPS4	chr5:112369454-112370744;112369454-112369551;112369945-112370744;+	0.108
MYO1H	chr5:114361042-114361324;114361042-114361113;114361226-114361324;+	0.839
TNRC6C	chr11:117749576-117753144;117749576-117749817;117752976-117753144;+	0.263
TBXAS1	chr6:39080938-39083855;39080938-39081076;39083692-39083855;+	0.596
AP5Z1	chr5:142470393-142472384;142470393-142470556;142472202-142472384;+	0.126
STRIP2	chr6:29931119-29931829;29931119-29931355;29931763-29931829;+	0.309
ZFP384	chr6:125024032-125024552;125024032-125024270;125024504-125024552;+	0.133
LILR4B	chr10:51482868-51484569;51482868-51483878;51484445-51484569;+	0.233
SNHG17	chr2:158359181-158360599;158359181-158359331;158360526-158360599;-	0.234
TICRR	chr7:79667659-79669682;79667659-79667898;79669447-79669682;+	0.931
SULT2B1	chr7:45742053-45742483;45742053-45742196;45742310-45742483;-	0.694
BICRA	chr7:15977050-15978798;15977050-15977112;15978688-15978798;-	0.132
CLASRP	chr7:19591992-19594552;19591992-19592077;19594472-19594552;-	0.147
ADAMTS7	chr9:90193024-90194269;90193024-90193865;90194042-90194269;+	0.173
NR1H2	chr7:44551954-44552620;44551954-44552236;44552506-44552620;-	0.17
RHOT2	chr17:25839984-25840335;25839984-25840107;25840254-25840335;-	0.119
LPCAT4	chr2:112242475-112242761;112242475-112242588;112242700-112242761;+	0.181
METAP2	chr10:93879539-93880138;93879539-93879672;93880072-93880138;-	0.255
MATK	chr10:81259586-81260973;81259586-81259806;81260907-81260973;+	0.215
ANKRD24	chr10:81639306-81639936;81639306-81639344;81639855-81639936;+	0.542
APPL2	chr10:83610977-83611199;83610977-83611066;83611142-83611199;-	0.151
RMST	chr10:92081745-92082975;92081745-92082482;92082756-92082975;-	0.625
MAU2	chr8:70022619-70023697;70022619-70022669;70023610-70023697;-	0.143
NAA40	chr19:7229721-7230283;7229721-7229805;7230187-7230283;-	0.199
