# Supplementary material for: Autism-related traits in myotonic dystrophy type 1 model mice are due to MBNL sequestration and RNA mis-splicing of autism-risk genes
Source: Nat Neurosci. 2025 Apr 21;28(6):1199–212. doi: 10.1038/s41593-025-01943-0 (PMC12148930; doi:10.1038/s41593-025-01943-0)
Supplement: Supplementary file 16 — Statistical source data file. [file 41593_2025_1943_MOESM16_ESM.xlsx]

## Sheet: ExtendedDataFig.6a
Gene ID	Gene symbol	AS coordinates	AS type	DPSI	FDR			Unchanged	Changed
ENSG00000159128	IFNGR2	chr21:33411444-33411575;33403426-33403616;33421479-33421685;+	SE	0.247	0.00327757		AS events	122982	306
ENSG00000224271	AL117329.1	chr22:47704588-47704747;47687140-47687206;47728828-47728995;+	SE	0.17	0.00672859		Genes	15700	257
ENSG00000224271	AL117329.1	chr22:47738433-47738576;47686802-47686938;48013740-48013936;+	SE	-0.284	0.00157195
ENSG00000196357	ZNF565	chr19:36201976-36202050;36194826-36195156;36214621-36214663;-	SE	0.128	0.00257412
ENSG00000198521	ZNF43	chr19:21850937-21851162;21845391-21845506;21851904-21852028;-	SE	-0.11	0.0338789
ENSG00000130517	PGPEP1	chr19:18357382-18357615;18355894-18356011;18363390-18363998;+	SE	-0.119	0.0286113
ENSG00000230051	AL020994.2	chr22:27335157-27335330;27331633-27331938;27336096-27336262;+	SE	0.174	0.000984736
ENSG00000099840	IZUMO4	chr19:2098975-2099029;2098786-2098804;2099254-2099590;+	SE	-0.118	0.0278567
ENSG00000198185	ZNF334	chr20:46506306-46506458;46504613-46504740;46512539-46513559;-	SE	0.255	0.00700954
ENSG00000198185	ZNF334	chr20:46509604-46509751;46504613-46504740;46512539-46513559;-	SE	0.213	0.00726781
ENSG00000198185	ZNF334	chr20:46512081-46512140;46504613-46504740;46512539-46513559;-	SE	0.188	0.0308654
ENSG00000174306	ZHX3	chr20:41213733-41213899;41202056-41205066;41238687-41238796;-	SE	0.26	0.000286539
ENSG00000196756	SNHG17	chr20:38422086-38422241;38421005-38421098;38426418-38426503;-	SE	0.175	0.00813581
ENSG00000196756	SNHG17	chr20:38422091-38422241;38421005-38421098;38426418-38426503;-	SE	0.178	0.00945865
ENSG00000196756	SNHG17	chr20:38422095-38422241;38421005-38421098;38426418-38426503;-	SE	0.188	0.011049
ENSG00000078747	ITCH	chr20:34417116-34417239;34413741-34413879;34438473-34438631;+	SE	0.161	0.00193442
ENSG00000265681	RPL17	chr18:49491735-49491833;49491531-49491584;49492457-49492508;-	SE	0.159	0.0282301
ENSG00000265681	RPL17	chr18:49491745-49491833;49491531-49491584;49492457-49492482;-	SE	0.155	0.0192962
ENSG00000134779	TPGS2	chr18:36781798-36781922;36780023-36780188;36798448-36798609;-	SE	0.242	0.0526546
ENSG00000101639	CEP192	chr18:13038369-13038579;13037236-13037301;13040829-13040956;+	SE	-0.117	0.0123937
ENSG00000101639	CEP192	chr18:13038514-13038579;13037236-13037301;13040829-13040956;+	SE	-0.159	0.0281396
ENSG00000181523	SGSH	chr17:80211868-80211923;80210396-80211011;80212070-80212218;-	SE	0.184	0.0255179
ENSG00000136485	DCAF7	chr17:63590990-63591084;63589063-63589237;63594202-63594259;+	SE	0.177	0.0299614
ENSG00000131095	GFAP	chr17:44903958-44904233;44903240-44903559;44904441-44904554;-	SE	-0.161	0.00206714
ENSG00000108825	PTGES3L-AARSD1	chr17:42979549-42979663;42979377-42979444;42980045-42980275;-	SE	0.133	0.045326
ENSG00000108825	PTGES3L-AARSD1	chr17:42979549-42979773;42979377-42979444;42980045-42980086;-	SE	0.198	0.00279594
ENSG00000073605	GSDMB	chr17:39908957-39909042;39906110-39906271;39909755-39909924;-	SE	-0.228	0.0182403
ENSG00000260537	AC012184.2	chr16:70312608-70312657;70299213-70299354;70314901-70314955;+	SE	-0.153	0.00657739
ENSG00000155666	KDM8	chr16:27211145-27211217;27210092-27210621;27213584-27213642;+	SE	0.277	0.0163102
ENSG00000126214	KLC1	chr14:103693552-103693634;103692358-103692425;103700654-103700727;+	SE	-0.111	0.041564
ENSG00000133943	DGLUCY	chr14:91147780-91147858;91060332-91060704;91157638-91157690;+	SE	0.194	0.00949672
ENSG00000129535	NRL	chr14:24084519-24084745;24082653-24082875;24114721-24115010;-	SE	0.326	4.46588e-10
ENSG00000100461	RBM23	chr14:22905605-22905659;22905335-22905453;22906194-22906368;-	SE	0.126	0.000724849
ENSG00000088387	DOCK9	chr13:98825871-98825940;98824397-98824504;98826829-98826887;-	SE	-0.13	0.00645718
ENSG00000139668	WDFY2	chr13:51675169-51675243;51660595-51660663;51703595-51703650;+	SE	-0.123	0.0282301
ENSG00000198040	ZNF84	chr12:133038874-133039012;133037579-133037969;133041277-133041482;+	SE	-0.149	0.0259997
ENSG00000256193	LINC00507	chr12:127942381-127942980;127915406-127915682;127944717-127944799;+	SE	0.107	0.0586162
ENSG00000051825	MPHOSPH9	chr12:123203249-123203375;123202623-123203084;123210055-123210162;-	SE	0.187	0.0279141
ENSG00000234377	OBI1-AS1	chr13:78363571-78363731;78274252-78274337;78605300-78605444;+	SE	0.147	0.00326498
ENSG00000234377	OBI1-AS1	chr13:78578476-78578663;78274252-78274337;78605300-78605354;+	SE	0.11	0.00743636
ENSG00000259234	ANKRD34C-AS1	chr15:79260224-79260306;79236742-79236928;79260704-79260846;-	SE	-0.266	0.0149464
ENSG00000259234	ANKRD34C-AS1	chr15:79260228-79260306;79236880-79236928;79260704-79260846;-	SE	-0.192	0.047548
ENSG00000141198	TOM1L1	chr17:54906778-54906786;54905488-54905567;54912665-54912815;+	SE	-0.318	0.00781699
ENSG00000108010	GLRX3	chr10:130159745-130159834;130145210-130145319;130159994-130160069;+	SE	-0.103	0.0400983
ENSG00000089169	RPH3A	chr12:112836498-112836502;112828300-112828389;112847695-112847842;+	SE	0.133	0.000371549
ENSG00000156374	PCGF6	chr10:103347237-103347297;103345023-103345132;103348715-103348812;-	SE	0.158	0.00609781
ENSG00000100483	VCPKMT	chr14:50112614-50112719;50108632-50109713;50114284-50114404;-	SE	0.15	0.037366
ENSG00000100483	VCPKMT	chr14:50113369-50113512;50108631-50109713;50114284-50114404;-	SE	0.372	0.0400983
ENSG00000266865	AC138207.8	chr17:31033294-31033365;31032425-31032506;31033923-31034162;+	SE	-0.143	0.0215211
ENSG00000196693	ZNF33B	chr10:42614281-42614358;42594594-42594699;42631928-42632024;-	SE	-0.187	0.00586223
ENSG00000007255	TRAPPC6A	chr19:45165126-45165194;45164724-45164970;45178092-45178211;-	SE	0.147	0.00662782
ENSG00000131242	RAB11FIP4	chr17:31509076-31509481;31488117-31488272;31517650-31517708;+	SE	0.13	0.047548
ENSG00000068831	RASGRP2	chr11:64744332-64744482;64742793-64742937;64744741-64744867;-	SE	0.266	0.00138647
ENSG00000149761	NUDT22	chr11:64227567-64227666;64226634-64227132;64229477-64229539;+	SE	-0.122	0.0142979
ENSG00000070081	NUCB2	chr11:17337347-17337534;17330901-17330983;17349344-17349980;+	SE	-0.103	0.0142979
ENSG00000133104	SPART	chr13:36336286-36336358;36335020-36335832;36370088-36370180;-	SE	0.214	0.00284793
ENSG00000185507	IRF7	chr11:614173-614399;613950-614037;614475-614534;-	SE	0.206	0.0282301
ENSG00000186193	SAPCD2	chr9:137064862-137064979;137062126-137064787;137065077-137065185;-	SE	0.218	0.000752551
ENSG00000136828	RALGPS1	chr9:127210694-127210778;127199014-127199066;127212130-127212236;+	SE	-0.158	0.0278567
ENSG00000186532	SMYD4	chr17:1814565-1814795;1812061-1812115;1827860-1828006;-	SE	-0.151	0.0101466
ENSG00000266338	NBPF15	chr1:144450771-144450870;144448825-144448916;144456536-144456761;-	SE	-0.195	0.0486759
ENSG00000153113	CAST	chr5:96740744-96740783;96740037-96740118;96741265-96741317;+	SE	-0.251	0.0361968
ENSG00000231584	FAHD2CP	chr2:96015108-96015325;96010613-96010732;96019200-96019260;+	SE	-0.165	0.000475622
ENSG00000183666	GUSBP1	chr5:21497021-21497196;21461782-21461866;21501691-21501826;+	SE	0.132	0.0579492
ENSG00000112541	PDE10A	chr6:165949254-165949619;165940588-165940766;165987528-165987914;-	SE	0.101	0.045326
ENSG00000121897	LIAS	chr4:39467517-39468427;39465284-39465342;39470018-39470164;+	SE	0.115	0.00509704
ENSG00000168826	ZBTB49	chr4:4306137-4306184;4301988-4303091;4313040-4313114;+	SE	0.117	0.0298037
ENSG00000226149	AL356124.1	chr6:129526622-129526785;129523966-129524064;129539175-129539375;-	SE	0.221	1.10625e-05
ENSG00000284862	CCDC39	chr3:180614995-180615077;180613813-180613864;180616280-180616363;-	SE	0.11	0.0022054
ENSG00000172667	ZMAT3	chr3:178982368-178982465;178965444-178965496;179004060-179004184;-	SE	0.257	0.00638725
ENSG00000271723	MROH7-TTC4	chr1:54670496-54670576;54668853-54668937;54670799-54670929;+	SE	-0.121	0.0142979
ENSG00000181722	ZBTB20	chr3:114710267-114710313;114693527-114693575;114801100-114801174;-	SE	-0.105	0.0400329
ENSG00000260788	AC009063.2	chr16:83739917-83740021;83735277-83735918;83772808-83772974;-	SE	0.441	1.10625e-05
ENSG00000132670	PTPRA	chr20:2975214-2975241;2964860-2965202;2986764-2986849;+	SE	0.12	0.0169936
ENSG00000266714	MYO15B	chr17:75592427-75592541;75592237-75592301;75592678-75592840;+	SE	-0.277	5.88652e-05
ENSG00000266714	MYO15B	chr17:75592463-75592541;75592237-75592301;75592678-75592840;+	SE	-0.253	0.000371549
ENSG00000178038	ALS2CL	chr3:46683129-46683326;46682028-46682094;46683781-46683848;-	SE	-0.261	0.0175823
ENSG00000178038	ALS2CL	chr3:46683133-46683326;46682028-46682094;46683781-46683848;-	SE	-0.295	0.0345456
ENSG00000145012	LPP	chr3:188341662-188341719;188225404-188225527;188406111-188406313;+	SE	-0.361	0.00423631
ENSG00000105792	CFAP69	chr7:90309262-90309367;90307767-90307854;90310067-90310288;+	SE	-0.188	0.0113363
ENSG00000119509	INVS	chr9:100215400-100215488;100131869-100131954;100226061-100226213;+	SE	0.255	0.0298037
ENSG00000107249	GLIS3	chr9:4125733-4125941;4117767-4118881;4286037-4286523;-	SE	-0.13	0.000724849
ENSG00000136531	SCN2A	chr2:165245329-165245448;165243708-165243824;165295772-165296090;+	SE	0.127	0.0272883
ENSG00000204406	MBD5	chr2:148053932-148054050;148021416-148021684;148054390-148054449;+	SE	0.156	0.045693
ENSG00000189067	LITAF	chr16:11584189-11584332;11556510-11556735;11586885-11586918;-	SE	0.147	0.00887996
ENSG00000145362	ANK2	chr4:113313683-113313695;113311254-113311399;113317706-113317809;+	SE	-0.119	0.0556711
ENSG00000134109	EDEM1	chr3:5210174-5210248;5208092-5208263;5211119-5211216;+	SE	-0.118	0.000338854
ENSG00000172765	TMCC1	chr3:129832773-129832826;129670329-129671264;129880308-129880466;-	SE	0.146	0.00326718
ENSG00000186205	MTARC1	chr1:220798151-220798275;220797873-220798065;220805051-220805113;+	SE	0.262	0.0196703
ENSG00000145063	AC062028.1	chr2:11129326-11129452;11128983-11129098;11131997-11132255;-	SE	0.131	0.00580372
ENSG00000115525	ST3GAL5	chr2:85851263-85851703;85847860-85848381;85861180-85861292;-	SE	0.169	0.0180026
ENSG00000215788	TNFRSF25	chr1:6463071-6463127;6462862-6462970;6464374-6464453;-	SE	0.132	0.0547901
ENSG00000255693	LINC02389	chr12:64900576-64900698;64885193-64885300;64974570-64977522;+	SE	0.202	0.000224116
ENSG00000255693	LINC02389	chr12:64947315-64947462;64885193-64885300;64974570-64974611;+	SE	0.296	0.000287792
ENSG00000163374	YY1AP1	chr1:155674684-155674818;155670396-155670464;155675009-155675096;-	SE	0.163	0.00334935
ENSG00000079974	RABL2B	chr22:50783038-50783286;50782187-50782351;50783500-50783663;-	SE	0.117	0.0576787
ENSG00000273247	AC097376.3	chr4:139452356-139452497;139411926-139414024;139453684-139453955;-	SE	0.163	0.00128073
ENSG00000155744	FAM126B	chr2:201061306-201061424;201023958-201024039;201071453-201071579;-	SE	0.148	0.00407877
ENSG00000144741	SLC25A26	chr3:66304452-66304537;66263331-66263379;66362859-66362929;+	SE	0.291	0.00421172
ENSG00000243970	PPIEL	chr1:39556133-39556201;39554348-39554392;39556598-39556660;-	SE	-0.212	0.0261573
ENSG00000115423	DNAH6	chr2:84577256-84577408;84573466-84573587;84579526-84579679;+	SE	-0.107	0.0224688
ENSG00000181322	NME9	chr3:138318147-138318219;138314331-138314407;138319477-138319580;-	SE	0.136	0.0118984
ENSG00000226476	LINC01748	chr1:60588036-60588162;60540779-60542411;60595537-60595699;-	SE	0.161	0.00700954
ENSG00000248994	AC124852.1	chr5:2103519-2103783;2102902-2103200;2114342-2114537;+	SE	-0.219	0.0106968
ENSG00000188917	TRMT2B	chrX:101051250-101051366;101042041-101042312;101051816-101052054;-	SE	-0.181	0.000667317
ENSG00000188917	TRMT2B	chrX:101051250-101051733;101042041-101042312;101051816-101052111;-	SE	-0.103	0.00564189
ENSG00000217801	AL390719.1	chr1:1063078-1063201;1060279-1060393;1065829-1066456;+	SE	0.269	0.00331286
ENSG00000197140	ADAM32	chr8:39211143-39211324;39186908-39187045;39221609-39221702;+	SE	0.147	7.76134e-06
ENSG00000177628	GBA	chr1:155244094-155244233;155241085-155241180;155244505-155244636;-	SE	-0.155	0.0586162
ENSG00000136270	TBRG4	chr7:45104098-45104256;45103030-45103443;45105440-45105669;-	SE	-0.11	0.0477233
ENSG00000261824	LINC00662	chr19:27778710-27779043;27771663-27771989;27792999-27793232;-	SE	0.158	0.0578735
ENSG00000137944	KYAT3	chr1:88961166-88961287;88955148-88955225;88961380-88961506;-	SE	-0.108	0.00485471
ENSG00000216937	CCDC7	chr10:32567669-32567891;32565557-32565620;32584231-32584304;+	SE	-0.119	2.94348e-06
ENSG00000216937	CCDC7	chr10:32571858-32571893;32565557-32565620;32584231-32584304;+	SE	-0.266	0.00609781
ENSG00000216937	CCDC7	chr10:32583033-32583307;32565557-32565620;32584231-32584304;+	SE	-0.116	1.10844e-05
ENSG00000140650	PMM2	chr16:8804766-8804843;8801798-8801910;8806315-8806407;+	SE	-0.118	0.00530937
ENSG00000258807	AL359237.1	chr14:87741485-87741548;87725954-87726010;87763705-87763810;-	SE	-0.182	0.0250907
ENSG00000118298	CA14	chr1:150263793-150263878;150263658-150263679;150264592-150265049;+	SE	-0.158	0.0278567
ENSG00000175455	CCDC14	chr3:123955842-123955965;123948895-123949132;123961143-123961381;-	SE	0.103	0.000752551
ENSG00000175455	CCDC14	chr3:123956045-123956115;123948895-123949132;123961143-123961225;-	SE	0.167	0.0148947
ENSG00000175455	CCDC14	chr3:123956739-123956795;123948895-123949132;123961143-123961209;-	SE	0.189	0.00149286
ENSG00000054392	HHAT	chr1:210362851-210362919;210348932-210349066;210387467-210387581;+	SE	-0.128	0.00811918
ENSG00000131374	TBC1D5	chr3:17662989-17663110;17518901-17518995;17742480-17742748;-	SE	-0.155	0.0428734
ENSG00000146373	RNF217	chr6:125048151-125048259;125046606-125046661;125057941-125058106;+	SE	0.147	0.00696207
ENSG00000168172	HOOK3	chr8:43000270-43000276;42997589-42997637;43007846-43007929;+	SE	-0.324	0.00748257
ENSG00000117724	CENPF	chr1:214651709-214651886;214648674-214648827;214652827-214652989;+	SE	0.15	0.0102276
ENSG00000168385	SEPTIN2	chr2:241316421-241316540;241315881-241315982;241317498-241317599;+	SE	0.14	0.000116115
ENSG00000168385	SEPTIN2	chr2:241316429-241316540;241315893-241315982;241317498-241317599;+	SE	0.15	0.00022903
ENSG00000233723	LINC01122	chr2:59003948-59004027;58925610-58925909;59014329-59014398;+	SE	-0.132	0.0176833
ENSG00000163596	ICA1L	chr2:202844501-202844587;202828847-202829016;202870529-202870914;-	SE	0.331	0.011477
ENSG00000163596	ICA1L	chr2:202869535-202869605;202828847-202829016;202870529-202870656;-	SE	0.124	0.00530937
ENSG00000101493	ZNF516	chr18:76463027-76463141;76441244-76443211;76495143-76495242;-	SE	-0.35	0.047243
ENSG00000267618	AC004223.3	chr17:35107365-35107447;35106385-35106481;35119110-35119172;-	SE	-0.191	0.00171538
ENSG00000147432	CHRNB3	chr8:42704348-42704481;42697375-42697598;42708716-42708758;+	SE	0.26	0.0262369
ENSG00000092871	RFFL	chr17:35069293-35069658;35026373-35026561;35089104-35089315;-	SE	0.229	0.0129946
ENSG00000185379	RAD51D	chr17:35116858-35117037;35106440-35106481;35119110-35119172;-	SE	-0.357	1.10625e-05
ENSG00000185379	RAD51D	chr17:35118500-35118619;35106440-35106481;35119110-35119157;-	SE	-0.172	0.00326718
ENSG00000104812	GYS1	chr19:48982719-48982837;48982254-48982375;48985460-48985474;-	SE	-0.116	1.98838e-07
ENSG00000128596	CCDC136	chr7:128811261-128811352;128810138-128810366;128811799-128812312;+	SE	-0.353	1.10844e-05
ENSG00000286015	CR589904.2	chr1:248685451-248685566;248681248-248682324;248698846-248698905;-	SE	0.144	0.000984736
ENSG00000185985	SLITRK2	chrX:145822004-145822153;145821347-145821884;145822382-145829856;+	SE	0.121	0.000308933
ENSG00000075413	MARK3	chr14:103490951-103491107;103480386-103480490;103491776-103492034;+	SE	0.114	0.0352435
ENSG00000218739	CEBPZOS	chr2:37197253-37197350;37196507-37196520;37201047-37201092;+	SE	0.31	1.62451e-05
ENSG00000170634	ACYP2	chr2:54222996-54223083;54138638-54138748;54267295-54267365;+	SE	-0.155	0.0370038
ENSG00000118420	UBE3D	chr6:83032241-83032310;83023968-83024038;83038415-83038485;-	SE	0.131	0.0286102
ENSG00000154263	ABCA10	chr17:69196245-69196483;69194384-69194495;69197063-69197122;-	SE	0.268	0.0520507
ENSG00000154263	ABCA10	chr17:69196285-69196483;69194384-69194495;69197063-69197122;-	SE	0.276	0.0341136
ENSG00000115526	CHST10	chr2:100416222-100416525;100415040-100415111;100417257-100417351;-	SE	0.109	0.0338789
ENSG00000125877	ITPA	chr20:3213168-3213226;3209497-3209617;3213984-3214058;+	SE	0.138	0.000287792
ENSG00000125877	ITPA	chr20:3213257-3213383;3209500-3209617;3213984-3214058;+	SE	0.126	2.49413e-05
ENSG00000224897	POT1-AS1	chr7:125080711-125080813;125020332-125020413;125125824-125125977;+	SE	0.196	0.00421172
ENSG00000224897	POT1-AS1	chr7:125099403-125099513;125020332-125020413;125125824-125125977;+	SE	0.319	0.000266597
ENSG00000224897	POT1-AS1	chr7:125116873-125117028;125020332-125020413;125125824-125125907;+	SE	0.281	0.000581403
ENSG00000166333	ILK	chr11:6604852-6604943;6604179-6604360;6608393-6608489;+	SE	0.173	0.0281425
ENSG00000137770	CTDSPL2	chr15:44518653-44518864;44514764-44514844;44519168-44519295;+	SE	0.137	0.0265095
ENSG00000259235	AC066612.1	chr15:48190039-48190157;48189386-48189509;48190932-48191061;-	SE	0.325	0.00121612
ENSG00000259235	AC066612.1	chr15:48190057-48190157;48188152-48189509;48190932-48191061;-	SE	0.332	0.000520681
ENSG00000247950	SEC24B-AS1	chr4:109414257-109414433;109396193-109396279;109431691-109431746;-	SE	0.232	0.00121612
ENSG00000162572	SCNN1D	chr1:1281410-1281610;1280435-1280666;1282241-1282315;+	SE	-0.295	7.64652e-07
ENSG00000163689	CFAP20DC	chr3:58913707-58913864;58884544-58884709;58937647-58937762;-	SE	0.128	0.00113966
ENSG00000241956	AC109466.1	chr5:164486668-164486741;164354139-164354224;164722764-164722807;+	SE	0.115	0.00189366
ENSG00000241956	AC109466.1	chr5:164486673-164486741;164354140-164354224;164722764-164722807;+	SE	0.103	0.00326498
ENSG00000230487	PSMG3-AS1	chr7:1579286-1579404;1575786-1575888;1584383-1584418;+	SE	0.289	1.38358e-05
ENSG00000230487	PSMG3-AS1	chr7:1583161-1583269;1575786-1575888;1584383-1584632;+	SE	0.292	0.000186469
ENSG00000267470	ZNF571-AS1	chr19:37583482-37583834;37569849-37569996;37585338-37587348;+	SE	0.187	7.0991e-05
ENSG00000132780	NASP	chr1:45607320-45608337;45606481-45606591;45613168-45613248;+	SE	0.107	0.0180026
ENSG00000124562	SNRPC	chr6:34757911-34757954;34757504-34757551;34762594-34762703;+	SE	0.167	0.0468177
ENSG00000204852	TCTN1	chr12:110616747-110616904;110614112-110614402;110619835-110619956;+	SE	0.162	0.0187093
ENSG00000071655	MBD3	chr19:1583252-1583380;1581107-1581269;1584539-1584573;-	SE	-0.19	0.000841808
ENSG00000233452	STXBP5-AS1	chr6:146864383-146864602;146851117-146851331;146972044-146972070;-	SE	0.196	0.0320777
ENSG00000109685	NSD2	chr4:1893729-1893909;1871433-1871542;1899220-1899395;+	SE	0.158	1.10625e-05
ENSG00000109685	NSD2	chr4:1893729-1893909;1871433-1871542;1900625-1900766;+	SE	0.122	0.0538634
ENSG00000146576	C7ORF26	chr7:6602663-6602752;6602100-6602140;6607536-6607597;+	SE	0.321	0.00198079
ENSG00000102317	RBM3	chrX:48575814-48576083;48575560-48575667;48576313-48576419;+	SE	0.181	0.021612
ENSG00000102317	RBM3	chrX:48575921-48576083;48575560-48575667;48576313-48576419;+	SE	0.166	0.0296408
ENSG00000198039	ZNF273	chr7:64917029-64917118;64903287-64903419;64917580-64917707;+	SE	-0.189	0.00100556
ENSG00000127948	POR	chr7:75946771-75947244;75915163-75915179;75953988-75954180;+	SE	0.104	0.00754831
ENSG00000165282	PIGO	chr9:35095878-35095976;35095054-35095566;35096560-35096601;-	SE	0.303	0.0127908
ENSG00000146776	ATXN7L1	chr7:105617791-105618097;105613473-105614816;105620199-105620321;-	SE	0.167	0.0599203
ENSG00000214043	LINC02347	chr12:126466548-126466727;126465713-126465989;126468757-126469107;+	SE	0.364	0.039402
ENSG00000162341	TPCN2	chr11:69085209-69085286;69083944-69084016;69135434-69136316;+	SE	0.309	1.38358e-05
ENSG00000068745	IP6K2	chr3:48694458-48694525;48693452-48694240;48694693-48695421;-	SE	0.325	0.000449525
ENSG00000146918	NCAPG2	chr7:158662193-158662367;158658337-158658408;158664183-158664296;-	SE	-0.261	0.00714929
ENSG00000168575	SLC20A2	chr8:42535171-42535335;42472305-42472654;42541537-42541581;-	SE	0.227	0.0180026
ENSG00000285791	AC009879.3	chr8:66474792-66474952;66473785-66473938;66496436-66496492;+	SE	0.24	2.89474e-05
ENSG00000008513	ST3GAL1	chr8:133539636-133539729;133507198-133507321;133545773-133545926;-	SE	0.262	0.000413027
ENSG00000164978	NUDT2	chr9:34336299-34336341;34329505-34329599;34338712-34338847;+	SE	0.13	0.0463493
ENSG00000184428	TOP1MT	chr8:143334107-143334285;143331223-143331339;143334739-143334795;-	SE	-0.15	0.04647
ENSG00000148057	IDNK	chr9:83628006-83628211;83623048-83623221;83628872-83628959;+	SE	0.189	0.000371179
ENSG00000148057	IDNK	chr9:83628180-83628211;83623142-83623221;83628872-83628959;+	SE	0.137	0.00322672
ENSG00000137821	LRRC49	chr15:70894571-70894755;70894571-70894669;70895848-70895936;+	A5SS	0.234	0.000135455
ENSG00000213983	AP1G2	chr14:23567596-23567783;23567738-23567783;23567110-23567319;-	A5SS	0.127	0.00517618
ENSG00000150991	UBC	chr12:124913320-124913774;124913495-124913774;124913034-124913267;-	A5SS	-0.159	0.00960937
ENSG00000111237	VPS29	chr12:110499456-110499546;110499534-110499546;110496011-110496203;-	A5SS	-0.169	0.00310897
ENSG00000122970	IFT81	chr12:110124334-110124861;110124334-110124443;110127359-110127524;+	A5SS	0.114	0.000106716
ENSG00000235823	OLMALINC	chr10:100373567-100374134;100373567-100374012;100381215-100381448;+	A5SS	0.199	0.0564347
ENSG00000136811	ODF2	chr9:128460941-128461067;128460941-128461010;128469182-128469353;+	A5SS	0.111	0.0230932
ENSG00000124523	SIRT5	chr6:13574600-13574744;13574600-13574624;13579450-13579609;+	A5SS	0.283	0.00489466
ENSG00000120029	ARMH3	chr10:102032932-102033172;102033025-102033172;102029447-102029745;-	A5SS	0.123	0.010941
ENSG00000184922	FMNL1	chr17:45232366-45232480;45232366-45232450;45233223-45233297;+	A5SS	-0.11	0.0261343
ENSG00000048342	CC2D2A	chr4:15576603-15577094;15576603-15576624;15579967-15580171;+	A5SS	0.16	2.15563e-05
ENSG00000109339	MAPK10	chr4:86593732-86594062;86593909-86594062;86453029-86453181;-	A5SS	0.203	0.000288832
ENSG00000169255	B3GALNT1	chr3:161089943-161090062;161089959-161090062;161083907-161086788;-	A5SS	0.116	0.0213072
ENSG00000187961	KLHL17	chr1:964106-964180;964106-964167;964348-964530;+	A5SS	-0.119	0.0163531
ENSG00000140264	SERF2	chr15:43792367-43792611;43792367-43792578;43792974-43793083;+	A5SS	0.13	0.0254861
ENSG00000127483	HP1BP3	chr1:20786252-20786652;20786648-20786652;20779811-20779911;-	A5SS	0.144	0.000152779
ENSG00000145819	ARHGAP26	chr5:143207197-143207473;143207197-143207308;143213996-143214088;+	A5SS	-0.19	9.11053e-05
ENSG00000174611	KY	chr3:134629403-134629695;134629620-134629695;134627755-134627818;-	A5SS	0.206	0.0307736
ENSG00000112053	SLC26A8	chr6:36024419-36024639;36024503-36024639;36019519-36019709;-	A5SS	0.14	0.0373678
ENSG00000102317	RBM3	chrX:48575560-48576083;48575560-48575667;48576313-48576419;+	A5SS	0.154	0.0416088
ENSG00000094631	HDAC6	chrX:48805630-48805779;48805630-48805671;48806367-48806464;+	A5SS	0.143	0.0532566
ENSG00000112787	FBRSL1	chr12:132572287-132572344;132572287-132572338;132572526-132572622;+	A5SS	-0.146	0.000545252
ENSG00000214087	ARL16	chr17:81682442-81682675;81682490-81682675;81682033-81682149;-	A5SS	0.345	0.0564347
ENSG00000147862	NFIB	chr9:14116180-14116346;14116207-14116346;14112998-14113081;-	A5SS	0.284	2.48099e-05
ENSG00000100027	YPEL1	chr22:21703838-21704125;21703838-21703882;21710486-21710908;-	A3SS	0.187	0.0162467
ENSG00000250067	YJEFN3	chr19:19533103-19535144;19535033-19535144;19532631-19532740;+	A3SS	0.112	0.0217135
ENSG00000196756	SNHG17	chr20:38421005-38422241;38421005-38421098;38426418-38426503;-	A3SS	0.215	0.00761337
ENSG00000196756	SNHG17	chr20:38421005-38422368;38421005-38421098;38426418-38426503;-	A3SS	0.213	0.00957782
ENSG00000169951	ZNF764	chr16:30553763-30556110;30553763-30556107;30557732-30557846;-	A3SS	-0.177	0.0216805
ENSG00000010295	IFFO1	chr12:6548064-6548545;6548064-6548157;6549755-6549896;-	A3SS	0.103	9.83026e-06
ENSG00000114354	TFG	chr3:100747360-100747454;100747413-100747454;100744832-100744931;+	A3SS	0.137	0.00568482
ENSG00000100109	TFIP11	chr22:26511118-26511195;26511118-26511153;26512098-26512175;-	A3SS	0.126	0.00420349
ENSG00000100109	TFIP11	chr22:26511118-26511317;26511118-26511153;26512098-26512175;-	A3SS	0.138	5.27398e-05
ENSG00000105486	LIG1	chr19:48137521-48137759;48137521-48137688;48139970-48140143;-	A3SS	0.302	9.4869e-05
ENSG00000088035	ALG6	chr1:63415817-63415957;63415872-63415957;63414060-63414146;+	A3SS	-0.109	0.0475476
ENSG00000085276	MECOM	chr3:169121055-169121212;169121055-169121209;169122579-169122727;-	A3SS	-0.183	0.015948
ENSG00000158286	RNF207	chr1:6212217-6212416;6212230-6212416;6211866-6212053;+	A3SS	0.38	0.00293248
ENSG00000106692	FKTN	chr9:105615277-105615407;105615280-105615407;105607818-105607951;+	A3SS	0.126	0.0015763
ENSG00000126768	TIMM17B	chrX:48895351-48895972;48895351-48895501;48896758-48896858;-	A3SS	0.159	0.0350277
ENSG00000204271	SPIN3	chrX:56978291-56978498;56978291-56978421;56978579-56978660;-	A3SS	-0.165	0.0133545
ENSG00000147099	HDAC8	chrX:72462003-72462098;72462003-72462095;72464558-72464731;-	A3SS	0.112	0.0539204
ENSG00000230590	FTX	chrX:74274341-74274457;74274341-74274410;74280393-74280494;-	A3SS	0.132	0.0307461
ENSG00000215374	FAM66B	chr8:7324821-7324977;7324821-7324889;7325136-7325198;-	A3SS	0.152	0.0137612
ENSG00000111653	ING4	chr12:6652661-6652770;6652661-6652767;6652944-6653050;-	A3SS	-0.165	0.00957782
ENSG00000166676	TVP23A	chr16:10800296-10800338;10808536-10808606;10775013-10775096;10818102-10818182;-	MXE	0.126	0.00799423
ENSG00000182899	RPL35A	chr3:197952539-197952625;197953487-197953660;197951158-197951311;197954002-197954147;+	MXE	0.12	0.00569583
ENSG00000093183	SEC22C	chr3:42563764-42563880;42566743-42566836;42563522-42563686;42568864-42569073;-	MXE	0.299	0.0217723
ENSG00000229180	AC006001.3	chr7:66578528-66578727;66588511-66588580;66576754-66576929;66592256-66592397;-	MXE	-0.149	0.0445043
ENSG00000242808	SOX2-OT	chr3:181056696-181056786;181088876-181088917;181003774-181003933;181175513-181175583;+	MXE	-0.197	0.0245385
ENSG00000242808	SOX2-OT	chr3:181056696-181056786;181088876-181088917;181030569-181030689;181175513-181175583;+	MXE	-0.26	0.00799423
ENSG00000249715	FER1L5	chr2:96646400-96646453;96647777-96647886;96642736-96642921;96649622-96649677;+	MXE	0.224	0.0490339
ENSG00000243004	AC005062.1	chr7:20028918-20028959;20045502-20045561;19968136-19968395;20140316-20140374;-	MXE	0.261	1.7976e-06
ENSG00000274944	AL139260.3	chr1:38866879-38866999;38873017-38873090;38864528-38864714;38881431-38881602;-	MXE	0.253	0.00719749
ENSG00000261371	PECAM1	chr17:64348259-64348322;64350379-64350433;64341633-64341690;64352389-64352463;-	MXE	-0.202	0.0522881
ENSG00000091129	NRCAM	chr7:108239958-108240170;108312664-108312731;108237751-108237769;108399435-108399593;-	MXE	0.103	0.0306686
ENSG00000214043	LINC02347	chr12:126457932-126458130;126460882-126461000;126447978-126448061;126462717-126462825;+	MXE	0.184	0.00942968
ENSG00000214043	LINC02347	chr12:126457932-126458541;126460882-126461000;126447978-126448061;126462717-126462825;+	MXE	0.103	0.00911883
ENSG00000160294	MCM3AP	chr21:46246306-46246886;46246306-46246404;46246627-46246886;-	RI	0.184	0.0537989
ENSG00000064545	TMEM161A	chr19:19132351-19132754;19132351-19132508;19132656-19132754;-	RI	0.116	0.0120316
ENSG00000124155	PIGT	chr20:45416516-45418979;45416516-45416694;45418851-45418979;+	RI	0.136	0.0537989
ENSG00000124155	PIGT	chr20:45420527-45421583;45420527-45420693;45421382-45421583;+	RI	0.102	0.0533454
ENSG00000133424	LARGE1	chr22:33162225-33166832;33162225-33164364;33166635-33166832;-	RI	-0.195	0.00136809
ENSG00000232859	LYRM9	chr17:27878357-27880366;27878357-27879490;27880273-27880366;-	RI	0.104	0.000102501
ENSG00000249115	HAUS5	chr19:35619612-35620123;35619612-35619758;35620011-35620123;+	RI	0.308	0.00969463
ENSG00000103723	AP3B2	chr15:82662167-82662922;82662167-82662252;82662693-82662922;-	RI	0.124	0.0252428
ENSG00000140464	PML	chr15:74034477-74036394;74034477-74034530;74035171-74036394;+	RI	-0.326	3.33663e-06
ENSG00000185880	TRIM69	chr15:44756367-44758854;44756367-44756463;44758620-44758854;+	RI	0.218	0.0332555
ENSG00000274602	PI4KAP1	chr22:18536649-18537412;18536649-18536808;18537291-18537412;-	RI	0.187	0.00107447
ENSG00000111344	RASAL1	chr12:113127811-113128178;113127811-113127873;113128064-113128178;-	RI	0.191	0.000210375
ENSG00000258461	AC012651.1	chr15:42402123-42403002;42402123-42402135;42402793-42403002;+	RI	0.243	0.00125586
ENSG00000100934	SEC23A	chr14:39103031-39103233;39103031-39103123;39103197-39103233;-	RI	0.103	0.00582254
ENSG00000108465	CDK5RAP3	chr17:47975513-47976013;47975513-47975653;47975868-47976013;+	RI	0.113	0.036058
ENSG00000221968	FADS3	chr11:61876358-61876963;61876358-61876455;61876865-61876963;-	RI	0.143	0.0082137
ENSG00000214063	TSPAN4	chr11:865512-865825;865512-865614;865693-865825;+	RI	0.231	0.0281779
ENSG00000141503	MINK1	chr17:4889646-4890735;4889646-4889763;4890221-4890735;+	RI	0.113	0.0179997
ENSG00000078814	MYH7B	chr20:35001244-35001526;35001244-35001349;35001430-35001526;+	RI	0.129	0.00119126
ENSG00000114354	TFG	chr3:100744832-100747454;100744832-100744931;100747413-100747454;+	RI	0.117	4.84492e-05
ENSG00000266714	MYO15B	chr17:75590906-75591246;75590906-75591016;75591171-75591246;+	RI	-0.168	0.0210387
ENSG00000266714	MYO15B	chr17:75620466-75621176;75620466-75620636;75621030-75621176;+	RI	0.104	0.00454105
ENSG00000236432	MFF-DT	chr2:227265874-227268769;227265874-227265935;227268627-227268769;-	RI	-0.316	0.000377252
ENSG00000184922	FMNL1	chr17:45246209-45246604;45246209-45246330;45246504-45246604;+	RI	0.114	0.000203533
ENSG00000179583	CIITA	chr16:10906498-10909187;10906498-10908149;10909028-10909187;+	RI	0.181	0.0097462
ENSG00000161526	SAP30BP	chr17:75705610-75706092;75705610-75705693;75706007-75706092;+	RI	0.108	0.000117135
ENSG00000256463	SALL3	chr18:78992073-78995462;78992073-78994905;78995121-78995462;+	RI	0.107	0.0210167
ENSG00000003756	RBM5	chr3:50117073-50117379;50117073-50117171;50117249-50117379;+	RI	0.101	4.88081e-10
ENSG00000084072	PPIE	chr1:39741894-39743297;39741894-39742031;39743215-39743297;+	RI	-0.128	0.000693568
ENSG00000100918	REC8	chr14:24178605-24178916;24178605-24178672;24178776-24178916;+	RI	0.16	0.00145201
ENSG00000169255	B3GALNT1	chr3:161103426-161104406;161103426-161103514;161104318-161104406;-	RI	-0.181	0.0235272
ENSG00000167701	GPT	chr8:144504770-144505131;144504770-144504879;144504997-144505131;+	RI	0.259	0.00063345
ENSG00000213316	LTC4S	chr5:179795583-179795856;179795583-179795683;179795785-179795856;+	RI	0.116	0.0472766
ENSG00000118194	TNNT2	chr1:201365609-201366871;201365609-201365670;201366837-201366871;-	RI	0.109	0.0213545
ENSG00000138002	IFT172	chr2:27453629-27454418;27453629-27453739;27453981-27454418;-	RI	0.132	0.0281025
ENSG00000197530	MIB2	chr1:1628018-1628399;1628018-1628179;1628272-1628399;+	RI	0.126	1.84812e-07
ENSG00000239779	WBP1	chr2:74459437-74459745;74459437-74459552;74459642-74459745;+	RI	0.202	0.0068657
ENSG00000159214	CCDC24	chr1:43995600-43995856;43995600-43995670;43995777-43995856;+	RI	0.183	0.0217878
ENSG00000204396	VWA7	chr6:31766244-31766764;31766244-31766384;31766462-31766764;-	RI	-0.125	0.0230182
ENSG00000198707	CEP290	chr12:88118482-88120276;88118482-88118570;88120113-88120276;-	RI	-0.177	0.0244018
ENSG00000137474	MYO7A	chr11:77211820-77213035;77211820-77211937;77212951-77213035;+	RI	0.198	0.0472766
ENSG00000205250	E2F4	chr16:67192760-67193170;67192760-67192870;67193008-67193170;+	RI	0.107	0.0295513
ENSG00000151694	ADAM17	chr2:9521202-9523338;9521202-9521316;9523248-9523338;-	RI	-0.171	0.0576495
ENSG00000182325	FBXL6	chr8:144356989-144357502;144356989-144357121;144357438-144357502;-	RI	-0.117	0.00328701
ENSG00000075624	ACTB	chr7:5528280-5529400;5528280-5528671;5529160-5529400;-	RI	-0.121	0.0213545
ENSG00000172613	RAD9A	chr11:67395911-67396175;67395911-67396021;67396110-67396175;+	RI	-0.189	6.95285e-05
ENSG00000172432	GTPBP2	chr6:43624887-43625560;43624887-43625062;43625362-43625560;-	RI	0.162	0.0439786
ENSG00000144061	NPHP1	chr2:110143541-110144569;110143541-110143641;110144492-110144569;-	RI	0.104	0.0576495
ENSG00000089820	ARHGAP4	chrX:153913217-153913600;153913217-153913302;153913408-153913600;-	RI	-0.203	7.08348e-05
ENSG00000010270	STARD3NL	chr7:38215027-38217305;38215027-38215105;38217187-38217305;+	RI	0.237	0.00890202
ENSG00000215039	CD27-AS1	chr12:6446960-6448150;6446960-6447087;6448036-6448150;-	RI	0.222	0.00121423
ENSG00000055118	KCNH2	chr7:150950920-150951835;150950920-150951120;150951447-150951835;-	RI	0.128	0.00399503
ENSG00000167393	PPP2R3B	chrX:341306-341931;341306-341396;341882-341931;-	RI	0.294	0.0360612
ENSG00000094631	HDAC6	chrX:48805630-48806464;48805630-48805671;48806367-48806464;+	RI	0.134	0.0354996
ENSG00000204271	SPIN3	chrX:56978291-56978660;56978291-56978421;56978579-56978660;-	RI	-0.194	0.00219735
ENSG00000147099	HDAC8	chrX:72567581-72568030;72567581-72567796;72567888-72568030;-	RI	0.269	0.00111365
ENSG00000102125	TAZ	chrX:154413206-154413567;154413206-154413358;154413481-154413567;+	RI	-0.126	0.00329186
ENSG00000111653	ING4	chr12:6652661-6653050;6652661-6652770;6652944-6653050;-	RI	0.175	1.84812e-07
ENSG00000182208	MOB2	chr11:1480392-1480885;1480392-1480486;1480724-1480885;-	RI	0.11	2.46562e-06

## Sheet: ExtendedDataFig.6b
Gene ID	Gene symbol	AS coordinates	AS type	DPSI	FDR			Unchanged	Changed
ENSMUSG00000035173	CCDC186	chr19:56808060-56808190;56801884-56801989;56821987-56822190;-	SE	0.628	0.0200841		AS events	70193	1077
ENSMUSG00000024985	TCF7L2	chr19:55925976-55926049;55924529-55924580;55931433-55932195;+	SE	0.498	0.0424399		Genes	9576	721
ENSMUSG00000024983	VTI1A	chr19:55387188-55387209;55380941-55381019;55391783-55391868;+	SE	-0.341	7.62774e-13
ENSMUSG00000024983	VTI1A	chr19:55391783-55391868;55380941-55381019;55446177-55446979;+	SE	-0.102	0.0348717
ENSMUSG00000025026	ADD3	chr19:53244309-53244405;53242503-53242627;53244997-53246940;+	SE	-0.175	2.03547e-06
ENSMUSG00000025050	PCGF6	chr19:47042121-47042139;47040043-47040142;47042765-47042793;-	SE	-0.22	1.00431e-08
ENSMUSG00000003559	AS3MT	chr19:46709546-46709683;46707755-46707799;46715188-46715270;+	SE	-0.54	0.00862636
ENSMUSG00000025019	LCOR	chr19:41545874-41546007;41528560-41528640;41555607-41555701;+	SE	-0.119	0.0232705
ENSMUSG00000025006	SORBS1	chr19:40309580-40310333;40299462-40299521;40311668-40311863;-	SE	-0.101	0.00245025
ENSMUSG00000025006	SORBS1	chr19:40382755-40382782;40382520-40382633;40393387-40393516;-	SE	-0.184	6.4288e-07
ENSMUSG00000039652	CPEB3	chr19:37105790-37105814;37088419-37088587;37126331-37126388;-	SE	-0.615	6.56789e-05
ENSMUSG00000040451	SGMS1	chr19:32156569-32156647;32129540-32129694;32159523-32160223;-	SE	-0.56	0.000288359
ENSMUSG00000052387	TRPM3	chr19:22925895-22926070;22918602-22918854;22978291-22978442;+	SE	0.238	0.0242254
ENSMUSG00000052387	TRPM3	chr19:22925895-22926106;22918602-22918854;22978291-22978442;+	SE	0.294	0.0134431
ENSMUSG00000039126	PRUNE2	chr19:17212291-17212330;17211677-17211713;17216325-17216373;+	SE	-0.314	0.0025628
ENSMUSG00000039126	PRUNE2	chr19:17212291-17212330;17211677-17211713;17220783-17221809;+	SE	-0.687	1.01069e-05
ENSMUSG00000039126	PRUNE2	chr19:17216325-17216373;17211677-17211713;17220783-17221809;+	SE	-0.266	0.000101386
ENSMUSG00000024948	MAP4K2	chr19:6343103-6343176;6342743-6342786;6343460-6343523;+	SE	-0.288	0.00222621
ENSMUSG00000024948	MAP4K2	chr19:6343254-6343386;6342743-6342786;6343460-6343521;+	SE	-0.135	0.0153334
ENSMUSG00000024818	SLC25A45	chr19:5878606-5878691;5877825-5878095;5879848-5879892;+	SE	-0.188	0.00953123
ENSMUSG00000024889	RCE1	chr19:4623500-4623576;4622843-4623242;4623825-4623897;-	SE	0.113	0.00480019
ENSMUSG00000041607	MBP	chr18:82575600-82575633;82575171-82575207;82578935-82579058;+	SE	-0.498	0.0030807
ENSMUSG00000025420	KATNAL2	chr18:77011989-77012104;77010040-77011045;77047173-77047243;-	SE	-0.325	0.000924474
ENSMUSG00000044906	4930503L19RIK	chr18:70463961-70464064;70452212-70453388;70467330-70467456;-	SE	-0.199	0.0408623
ENSMUSG00000042439	ZFP532	chr18:65582726-65582809;65581741-65581898;65622983-65623371;+	SE	-0.807	0.000201129
ENSMUSG00000042439	ZFP532	chr18:65651559-65651722;65644192-65644369;65656350-65656632;+	SE	-0.109	0.0399332
ENSMUSG00000024603	DCTN4	chr18:60545356-60545377;60544038-60544146;60545747-60545821;+	SE	-0.371	0
ENSMUSG00000024592	C330018D20RIK	chr18:56967092-56967189;56958522-56958579;56973383-56973484;-	SE	0.49	0.0108599
ENSMUSG00000060450	RNF14	chr18:38297499-38297575;38292566-38292692;38299753-38299926;+	SE	-0.618	7.97989e-05
ENSMUSG00000041225	ARHGAP12	chr18:6111684-6112439;6069830-6070091;6135803-6135888;-	SE	0.128	0.034383
ENSMUSG00000024044	EPB41L3	chr17:69273881-69273917;69270610-69270664;69274100-69274166;+	SE	-0.349	1.27998e-12
ENSMUSG00000024044	EPB41L3	chr17:69273881-69273917;69270610-69270664;69274703-69274895;+	SE	-0.485	0
ENSMUSG00000024044	EPB41L3	chr17:69273881-69273917;69270610-69270664;69284538-69284916;+	SE	-0.437	0
ENSMUSG00000024044	EPB41L3	chr17:69274100-69274166;69270610-69270664;69274703-69274895;+	SE	-0.265	0
ENSMUSG00000023940	SGO1	chr17:53687989-53688120;53687559-53687858;53689179-53689278;-	SE	0.151	0.0259175
ENSMUSG00000012296	TJAP1	chr17:46260879-46260909;46260094-46260202;46261135-46261202;-	SE	-0.455	4.42817e-05
ENSMUSG00000018820	ZFYVE27	chr19:42185619-42185640;42184117-42184189;42185804-42185949;+	SE	-0.341	0
ENSMUSG00000024462	GABBR1	chr17:37049776-37049797;37048420-37048606;37050998-37051159;+	SE	-0.415	1.56101e-12
ENSMUSG00000024462	GABBR1	chr17:37067213-37067364;37064659-37064737;37067775-37067908;+	SE	-0.228	0.000800191
ENSMUSG00000058392	RRP1B	chr17:32048552-32048638;32036099-32036604;32049948-32050078;+	SE	0.882	0.000345323
ENSMUSG00000052712	BC004004	chr17:29277856-29277947;29268787-29269002;29294006-29294016;+	SE	0.138	0.0432496
ENSMUSG00000052712	BC004004	chr17:29282059-29282267;29268824-29269002;29294006-29294161;+	SE	0.116	0.0446718
ENSMUSG00000052712	BC004004	chr17:29282677-29282891;29268787-29269002;29294006-29294016;+	SE	0.112	0.0287849
ENSMUSG00000067629	SYNGAP1	chr17:26944632-26944754;26941252-26941518;26952561-26952653;+	SE	-0.367	0.00103804
ENSMUSG00000067629	SYNGAP1	chr17:26961068-26961110;26960342-26960521;26961435-26962498;+	SE	-0.116	0.000900395
ENSMUSG00000032855	PKD1	chr17:24572617-24576243;24571975-24572109;24576437-24576587;+	SE	-0.214	0.0131416
ENSMUSG00000014767	TBP	chr17:15501311-15501357;15501153-15501202;15502964-15503128;+	SE	-0.143	0.025879
ENSMUSG00000014426	MAP3K4	chr17:12242649-12242805;12239969-12240070;12243499-12243596;-	SE	-0.128	2.4583e-05
ENSMUSG00000035629	RUBCN	chr16:32841536-32841581;32838237-32838353;32842997-32843531;-	SE	-0.183	0.00150934
ENSMUSG00000022770	DLG1	chr16:31771756-31771855;31743105-31743270;31781781-31781835;+	SE	0.107	0.000128208
ENSMUSG00000022770	DLG1	chr16:31847635-31847669;31846836-31846933;31853842-31853884;+	SE	-0.587	0
ENSMUSG00000022770	DLG1	chr16:31854652-31854688;31853842-31853884;31856440-31856491;+	SE	-0.121	0
ENSMUSG00000033653	VPS8	chr16:21531279-21531362;21527465-21527592;21533062-21533161;+	SE	0.124	0.0118066
ENSMUSG00000075704	TXNRD2	chr16:18472793-18472886;18472153-18472249;18474681-18474687;+	SE	-0.143	0.0360011
ENSMUSG00000000325	ARVCF	chr16:18400780-18400798;18400084-18400253;18401566-18401638;+	SE	-0.353	0
ENSMUSG00000000325	ARVCF	chr16:18405101-18405221;18404459-18404545;18405606-18406747;+	SE	-0.129	0.0158177
ENSMUSG00000071073	LRRC73	chr17:46255178-46255339;46253530-46254616;46255658-46255781;+	SE	-0.341	0.000569907
ENSMUSG00000012114	MED15	chr16:17680548-17680761;17674404-17674658;17683158-17683188;-	SE	-0.158	0.0178351
ENSMUSG00000022771	PPIL2	chr16:17109644-17109694;17100255-17100307;17111142-17111213;-	SE	0.177	0.00243572
ENSMUSG00000022789	DNM1L	chr16:16318444-16318477;16316601-16316778;16319451-16319508;-	SE	-0.172	0.000187341
ENSMUSG00000050908	TVP23A	chr16:10446929-10447009;10428658-10428803;10447224-10447327;-	SE	-0.194	0.0416924
ENSMUSG00000016664	PACSIN2	chr15:83383622-83383628;83381761-83381883;83384986-83385091;-	SE	-0.336	0
ENSMUSG00000022420	DNAL4	chr15:79765786-79765853;79764815-79765021;79774358-79774622;-	SE	0.127	0.000984485
ENSMUSG00000022335	ZFAT	chr15:68212613-68212844;68187050-68187236;68224766-68224943;-	SE	-0.186	0.0168616
ENSMUSG00000022377	ASAP1	chr15:64153843-64153852;64152829-64152930;64158881-64159004;-	SE	-0.554	0
ENSMUSG00000022377	ASAP1	chr15:64153843-64153852;64152829-64152930;64158917-64159004;-	SE	-0.64	0
ENSMUSG00000022422	DSCC1	chr15:55083404-55083593;55083045-55083098;55084048-55084187;-	SE	0.271	3.24776e-07
ENSMUSG00000037386	RIMS2	chr15:39586533-39586785;39585184-39585762;39616268-39616300;+	SE	-0.246	1.69886e-12
ENSMUSG00000037386	RIMS2	chr15:39610063-39610141;39586706-39586785;39616268-39616410;+	SE	0.38	8.10579e-06
ENSMUSG00000024381	BIN1	chr18:32414944-32415037;32414182-32414290;32419842-32419928;+	SE	-0.193	5.42068e-06
ENSMUSG00000024381	BIN1	chr18:32429699-32429723;32426223-32426352;32431670-32431742;+	SE	-0.55	0
ENSMUSG00000024381	BIN1	chr18:32429699-32429723;32426223-32426352;32431982-32432093;+	SE	-0.7	6.94053e-07
ENSMUSG00000024381	BIN1	chr18:32430749-32430857;32426223-32426352;32431670-32431742;+	SE	-0.258	0
ENSMUSG00000024078	TTC27	chr17:74835332-74835385;74799183-74799411;74856408-74856606;+	SE	-1	2.04569e-07
ENSMUSG00000021180	RPS6KA5	chr12:100678517-100678589;100654270-100654489;100724780-100725028;-	SE	-0.152	0.0247995
ENSMUSG00000051166	EML5	chr12:98819860-98819869;98817819-98817898;98821599-98821614;-	SE	-0.479	0
ENSMUSG00000051166	EML5	chr12:98819860-98819869;98817819-98817898;98824633-98824760;-	SE	-0.86	0
ENSMUSG00000051166	EML5	chr12:98821599-98821614;98817819-98817898;98824633-98824760;-	SE	-0.365	0
ENSMUSG00000057265	BBOF1	chr12:84426707-84427201;84425135-84425280;84428342-84428444;+	SE	-0.557	0.00540581
ENSMUSG00000057265	BBOF1	chr12:84428342-84428444;84425135-84425280;84430004-84430079;+	SE	0.397	0.0398417
ENSMUSG00000013236	PTPRS	chr17:56427790-56427817;56426386-56426504;56427938-56428132;-	SE	-0.46	0.000277654
ENSMUSG00000021066	ATL1	chr12:69960547-69960562;69959040-69959472;69963227-69966417;+	SE	-0.52	0.00479715
ENSMUSG00000022635	ZCRB1	chr15:93395586-93395615;93387746-93387859;93398162-93398301;-	SE	-0.83	2.60176e-09
ENSMUSG00000022607	PTK2	chr15:73211986-73211995;73210741-73210897;73215978-73216085;-	SE	-0.13	7.39037e-06
ENSMUSG00000022607	PTK2	chr15:73275620-73275641;73274486-73274584;73276856-73276913;-	SE	-0.231	0
ENSMUSG00000022607	PTK2	chr15:73282217-73282235;73276856-73276913;73292034-73292087;-	SE	-0.38	0
ENSMUSG00000022607	PTK2	chr15:73360025-73360337;73330848-73331015;73391758-73391880;-	SE	0.458	0.00225041
ENSMUSG00000022607	PTK2	chr15:73365040-73365195;73330848-73331015;73391758-73391880;-	SE	0.446	0.00236673
ENSMUSG00000022607	PTK2	chr15:73365040-73365195;73330848-73331015;73392343-73392447;-	SE	-0.422	0.00191614
ENSMUSG00000022607	PTK2	chr15:73391758-73391880;73330848-73331015;73392343-73392447;-	SE	-0.252	0.0256185
ENSMUSG00000022607	PTK2	chr15:73391758-73391880;73330848-73331015;73423008-73423078;-	SE	-0.516	0.0167795
ENSMUSG00000020954	STRN3	chr12:51633578-51633719;51629373-51629507;51647993-51648135;-	SE	-0.112	0.0348586
ENSMUSG00000020598	NRCAM	chr12:44535056-44535074;44532427-44532659;44537250-44537346;+	SE	-0.727	2.30051e-09
ENSMUSG00000022892	APP	chr16:85040250-85040307;85030231-85030365;85043575-85043743;-	SE	0.113	0.00139057
ENSMUSG00000035954	DOCK4	chr12:40794596-40794623;40790075-40790161;40794767-40794863;+	SE	-0.696	0
ENSMUSG00000055762	EEF1D	chr15:75902678-75903808;75901131-75901255;75905885-75905900;-	SE	-0.205	4.6647e-11
ENSMUSG00000055762	EEF1D	chr15:75902678-75903818;75901131-75901252;75909244-75909340;-	SE	-0.615	0
ENSMUSG00000055762	EEF1D	chr15:75902678-75903818;75901131-75901255;75909244-75909340;-	SE	-0.282	0
ENSMUSG00000055762	EEF1D	chr15:75905885-75905900;75901131-75901252;75909244-75909335;-	SE	-0.173	0
ENSMUSG00000055762	EEF1D	chr15:75905885-75905900;75901131-75901252;75909459-75909547;-	SE	-0.559	8.66605e-05
ENSMUSG00000055762	EEF1D	chr15:75905885-75905900;75901131-75901255;75909244-75909335;-	SE	-0.231	0
ENSMUSG00000055762	EEF1D	chr15:75905885-75905900;75901131-75901255;75909459-75909547;-	SE	-0.472	0
ENSMUSG00000066643	WDR35	chr12:8995639-8995672;8989904-8990090;8996068-8996129;+	SE	-0.375	0
ENSMUSG00000020658	EFR3B	chr12:3975335-3975467;3973607-3973675;3977118-3977194;-	SE	0.218	0.0200243
ENSMUSG00000020658	EFR3B	chr12:3976714-3976876;3973607-3973675;3977118-3977194;-	SE	0.146	0.0181232
ENSMUSG00000032999	NLRP4F	chr13:65187440-65187608;65184962-65185133;65190224-65190265;-	SE	0.239	0.00931383
ENSMUSG00000021458	AOPEP	chr13:63273225-63273349;63272500-63272656;63282141-63282258;+	SE	0.219	0.0274403
ENSMUSG00000021481	ZFP346	chr13:55113677-55113770;55105310-55105518;55130533-55130627;+	SE	0.621	0.00274852
ENSMUSG00000025871	4833439L19RIK	chr13:54561692-54561871;54556193-54556651;54564514-54564621;-	SE	0.103	0.0085685
ENSMUSG00000025871	4833439L19RIK	chr13:54564184-54564272;54559197-54559324;54565181-54565356;-	SE	0.545	0.0463142
ENSMUSG00000021375	KIF13A	chr13:46780625-46780664;46778893-46778993;46785245-46785392;-	SE	0.121	0.0357676
ENSMUSG00000021420	FARS2	chr13:36148360-36148444;36117874-36118005;36232121-36232281;+	SE	0.254	0.0198831
ENSMUSG00000101892	9130401M01RIK	chr15:58031983-58032148;58028811-58029044;58034083-58034190;-	SE	0.385	0.000162258
ENSMUSG00000051510	MAFG	chr11:120629985-120630016;120629817-120629881;120630487-120630636;-	SE	-0.28	6.07077e-09
ENSMUSG00000049957	CCDC137	chr11:120459709-120459855;120458611-120458745;120459953-120460004;+	SE	-0.397	0.0214961
ENSMUSG00000061306	SLC38A10	chr11:120108466-120108490;120106433-120106610;120109431-120109536;-	SE	-0.36	3.133e-13
ENSMUSG00000061306	SLC38A10	chr11:120132676-120132859;120116864-120117021;120150979-120151312;-	SE	0.191	0.0412844
ENSMUSG00000050312	NSUN3	chr16:62771698-62771736;62770691-62770812;62776287-62776383;-	SE	0.152	0.00707051
ENSMUSG00000018861	FDXR	chr11:115270014-115270099;115269696-115269896;115270322-115270430;-	SE	-0.104	0.0318775
ENSMUSG00000041592	SDK2	chr11:113823370-113823427;113821575-113821677;113825014-113825150;-	SE	-0.117	0.0279813
ENSMUSG00000020717	PECAM1	chr11:106662001-106662024;106654217-106655162;106679548-106679611;-	SE	0.389	0.0238274
ENSMUSG00000069631	STRADA	chr11:106180954-106180983;106173678-106173781;106184561-106184619;-	SE	-0.377	0
ENSMUSG00000069631	STRADA	chr11:106180954-106180983;106173678-106173781;106187100-106187180;-	SE	-0.173	0.0481543
ENSMUSG00000069631	STRADA	chr11:106180954-106180983;106173678-106173781;106187124-106187180;-	SE	-0.147	0.00244648
ENSMUSG00000040838	GM11639	chr11:105038312-105038417;105037838-105037892;105040933-105040987;+	SE	-0.552	0.000311178
ENSMUSG00000040838	GM11639	chr11:105044884-105044989;105043335-105043389;105046504-105046558;+	SE	-0.275	0.0162209
ENSMUSG00000018411	MAPT	chr11:104287122-104287209;104282367-104282480;104302360-104302410;+	SE	0.203	5.4941e-07
ENSMUSG00000018411	MAPT	chr11:104289907-104289994;104287122-104287209;104294858-104294924;+	SE	0.137	0.00167669
ENSMUSG00000018411	MAPT	chr11:104318156-104318249;104310268-104310534;104321350-104321432;+	SE	0.207	2.98793e-07
ENSMUSG00000019302	ATP6V0A1	chr11:101049458-101049476;101048417-101048525;101055025-101055143;+	SE	-0.526	0
ENSMUSG00000020866	CACNA1G	chr11:94416625-94416704;94416405-94416527;94417154-94417288;-	SE	-0.257	0.028248
ENSMUSG00000020866	CACNA1G	chr11:94416840-94416911;94416405-94416527;94417154-94417187;-	SE	-0.535	0.000992173
ENSMUSG00000020866	CACNA1G	chr11:94439708-94439777;94438104-94438189;94442729-94442885;-	SE	-0.255	0.0153334
ENSMUSG00000018068	INTS2	chr11:86257203-86257415;86256442-86256497;86257517-86257575;-	SE	0.141	0.00462566
ENSMUSG00000020527	MYO19	chr11:84895267-84895364;84894549-84894652;84897120-84897211;+	SE	0.279	0.000467608
ENSMUSG00000020527	MYO19	chr11:84895477-84895554;84894549-84894652;84897120-84897211;+	SE	0.508	2.98014e-05
ENSMUSG00000020532	ACACA	chr11:84290287-84290311;84280391-84280510;84292890-84293034;+	SE	-0.208	1.93156e-05
ENSMUSG00000064043	TRERF1	chr17:47141131-47141184;47140941-47140965;47141823-47141909;+	SE	0.343	0.0489628
ENSMUSG00000000632	SEZ6	chr11:77977244-77977283;77976743-77976941;77977536-77977654;+	SE	0.262	0.00629863
ENSMUSG00000000631	MYO18A	chr11:77815855-77815891;77777292-77778314;77817618-77817706;+	SE	-0.251	0.00862887
ENSMUSG00000000631	MYO18A	chr11:77815855-77815999;77777292-77778314;77817618-77817706;+	SE	-0.274	4.75013e-05
ENSMUSG00000000631	MYO18A	chr11:77822662-77822674;77821041-77821186;77823275-77823446;+	SE	-0.413	1.11653e-09
ENSMUSG00000000631	MYO18A	chr11:77822665-77822674;77821041-77821186;77823275-77823446;+	SE	-0.957	8.53296e-09
ENSMUSG00000011877	GIT1	chr11:77502828-77502855;77500987-77501114;77503017-77503066;+	SE	-0.547	0
ENSMUSG00000020849	YWHAE	chr11:75755573-75755652;75732912-75733091;75759291-75759428;+	SE	0.617	0.00212566
ENSMUSG00000001323	SRR	chr11:74912961-74913132;74911268-74911395;74925618-74925703;-	SE	0.177	0.0242254
ENSMUSG00000040712	CAMTA2	chr11:70670890-70670911;70670548-70670736;70671007-70671079;-	SE	-0.694	1.35958e-09
ENSMUSG00000020831	0610010K14RIK	chr11:70235695-70235760;70235205-70235464;70236023-70236211;-	SE	0.262	0.0228945
ENSMUSG00000020776	FBF1	chr11:116167132-116167228;116165831-116165912;116167561-116168148;-	SE	-0.133	0.0292014
ENSMUSG00000020898	CTC1	chr11:69020509-69020665;69015953-69016114;69021029-69021193;+	SE	-0.721	0.00045954
ENSMUSG00000023007	PRPF40B	chr15:99301786-99301984;99295240-99295273;99303282-99303363;+	SE	0.322	0.00369115
ENSMUSG00000023007	PRPF40B	chr15:99301786-99301984;99295270-99295428;99304040-99304184;+	SE	0.39	0.00755448
ENSMUSG00000036860	MRPL55	chr11:59204171-59204255;59202488-59202659;59205648-59205888;+	SE	-0.13	0.0154459
ENSMUSG00000018583	G3BP1	chr11:55487478-55487560;55469684-55469801;55491963-55492054;+	SE	0.503	0.00166131
ENSMUSG00000004018	FANCL	chr11:26407547-26407648;26386134-26387310;26422407-26422460;+	SE	0.302	0.0278021
ENSMUSG00000042302	EHBP1	chr11:22151787-22151892;22151066-22151189;22169034-22169174;-	SE	-0.311	0.00013347
ENSMUSG00000009079	EWSR1	chr11:5091459-5091477;5087959-5088146;5091858-5091982;-	SE	-0.106	0
ENSMUSG00000009073	NF2	chr11:4780577-4780622;4767664-4768273;4782186-4782352;-	SE	0.18	0.0251628
ENSMUSG00000009073	NF2	chr11:4780577-4780622;4772333-4772638;4782186-4782352;-	SE	-0.149	0.0416924
ENSMUSG00000038145	SNRK	chr9:122131892-122131942;122117265-122117407;122136905-122137601;+	SE	0.216	0.008508
ENSMUSG00000044712	SLC38A6	chr12:73343668-73343748;73341706-73341760;73344792-73344893;+	SE	0.186	0.0063988
ENSMUSG00000024766	LIPO3	chr19:33558264-33558336;33557106-33557178;33583046-33583164;-	SE	-0.15	0.0380257
ENSMUSG00000023473	CELSR3	chr9:108838759-108838774;108838463-108838565;108839999-108840094;+	SE	-0.219	0.000261479
ENSMUSG00000032570	ATP2C1	chr9:105493542-105493554;105469106-105470147;105494414-105494482;-	SE	-0.159	0.000809837
ENSMUSG00000032463	FAIM	chr9:98990914-98990971;98986373-98986512;98992100-98992233;+	SE	-0.203	0
ENSMUSG00000040433	ZBTB38	chr9:96732247-96732313;96682769-96689029;96751301-96751383;-	SE	-0.272	0.00990489
ENSMUSG00000032411	TFDP2	chr9:96223093-96223198;96202130-96202188;96273838-96273942;+	SE	0.168	0.0303164
ENSMUSG00000032411	TFDP2	chr9:96247049-96247088;96223093-96223198;96273838-96273942;+	SE	-0.292	0.000918483
ENSMUSG00000032411	TFDP2	chr9:96247049-96247088;96232681-96232748;96287600-96287722;+	SE	0.518	0.00124014
ENSMUSG00000033419	SNAP91	chr9:86790055-86790139;86783299-86783434;86791953-86792025;-	SE	-0.583	0.000221732
ENSMUSG00000033419	SNAP91	chr9:86790055-86790139;86783299-86783434;86804454-86804567;-	SE	-0.181	0
ENSMUSG00000033419	SNAP91	chr9:86798537-86798699;86793356-86793464;86804454-86804567;-	SE	-0.101	0.0161553
ENSMUSG00000033419	SNAP91	chr9:86798829-86798844;86783299-86783434;86804454-86804567;-	SE	-0.104	0.000783928
ENSMUSG00000033419	SNAP91	chr9:86798829-86798844;86798537-86798699;86804454-86804567;-	SE	-0.268	0
ENSMUSG00000032258	LCA5	chr9:83428879-83428948;83426748-83426961;83441040-83441116;-	SE	-0.129	0.0167081
ENSMUSG00000021504	B4GALT7	chr13:55604119-55604382;55600064-55600192;55608697-55608802;+	SE	-0.244	0.00817437
ENSMUSG00000020387	JADE2	chr11:51854879-51854967;51848993-51849051;51857031-51857125;-	SE	0.152	0.0494477
ENSMUSG00000032350	GCLC	chr9:77766166-77766299;77763982-77764161;77775078-77775191;+	SE	-0.613	0.00242414
ENSMUSG00000062151	UNC13C	chr9:73699100-73699270;73694870-73694986;73734403-73734545;-	SE	-0.5	0.00722864
ENSMUSG00000049659	AFTPH	chr11:20696750-20696831;20692464-20692588;20698312-20698373;-	SE	-0.176	0.000233015
ENSMUSG00000025237	PARP6	chr9:59641023-59641810;59640039-59640149;59648829-59648909;+	SE	-0.365	0.0046946
ENSMUSG00000025237	PARP6	chr9:59641740-59641810;59640039-59640149;59648829-59648909;+	SE	-0.385	0.000317994
ENSMUSG00000025237	PARP6	chr9:59641740-59641810;59641023-59641096;59648829-59648909;+	SE	-0.415	1.19902e-13
ENSMUSG00000032340	NEO1	chr9:58902082-58902115;58899164-58899233;58902913-58903108;-	SE	-0.195	0
ENSMUSG00000032336	NPTN	chr9:58627833-58627928;58582406-58582526;58650496-58650518;+	SE	-0.185	0.0250549
ENSMUSG00000032336	NPTN	chr9:58640668-58640802;58582435-58582526;58650496-58650518;+	SE	-0.183	0.0301436
ENSMUSG00000037716	CCDC33	chr9:58098514-58098678;58086323-58086676;58114296-58114360;-	SE	-0.448	0.000305403
ENSMUSG00000060594	LAYN	chr9:51076321-51076345;51073847-51074145;51076885-51077047;-	SE	-0.298	0.000118729
ENSMUSG00000032076	CADM1	chr9:47829376-47829409;47818733-47818817;47848166-47848298;+	SE	-0.179	0.00341035
ENSMUSG00000034908	SIDT2	chr9:45947540-45947552;45946983-45947055;45947835-45947888;-	SE	-0.312	0.0130161
ENSMUSG00000017119	NBR1	chr11:101560432-101560451;101556057-101556291;101562296-101562319;+	SE	-0.143	0.020588
ENSMUSG00000097870	GM26868	chr9:56608941-56609085;56606692-56606746;56612016-56614473;+	SE	-0.32	0.000330599
ENSMUSG00000035919	BBS9	chr9:22648019-22648034;22645963-22646068;22655224-22655365;+	SE	-0.729	0
ENSMUSG00000073468	SFT2D1	chr17:8317849-8317871;8311138-8311285;8318843-8318930;+	SE	-0.244	0
ENSMUSG00000073468	SFT2D1	chr17:8317849-8317871;8311138-8311285;8320599-8320681;+	SE	-0.621	4.80028e-08
ENSMUSG00000073468	SFT2D1	chr17:8318843-8318930;8311101-8311285;8319418-8319501;+	SE	-0.232	0.0110034
ENSMUSG00000073468	SFT2D1	chr17:8319418-8319501;8311101-8311285;8320599-8320681;+	SE	-0.233	0.00345556
ENSMUSG00000032185	CARM1	chr9:21587850-21587919;21587507-21587585;21588048-21588200;+	SE	-0.119	1.70784e-09
ENSMUSG00000045519	ZFP560	chr9:20349580-20349663;20345135-20349159;20350531-20350612;-	SE	-0.249	0.0121862
ENSMUSG00000031925	MAML2	chr9:13697173-13697377;13619989-13621675;13702243-13702355;+	SE	-0.27	0.0160266
ENSMUSG00000025558	DOCK9	chr14:121544575-121544583;121542045-121543625;121545965-121546104;-	SE	-0.566	0
ENSMUSG00000025558	DOCK9	chr14:121592393-121592427;121591811-121591948;121594335-121594383;-	SE	-0.541	0.0180666
ENSMUSG00000022124	FBXL3	chr14:103095192-103095541;103092303-103092426;103099355-103099566;-	SE	-0.143	2.39205e-09
ENSMUSG00000041831	SYTL3	chr17:6705893-6706018;6702879-6702958;6709096-6709231;+	SE	-0.336	0.016514
ENSMUSG00000042590	IPO11	chr13:106891615-106891768;106886666-106886757;106895804-106895875;-	SE	0.162	0.0277433
ENSMUSG00000097589	DLEU2	chr14:61643963-61644059;61643415-61643455;61648617-61648822;-	SE	0.182	0.00541099
ENSMUSG00000021969	ZDHHC20	chr14:57850144-57850180;57846920-57847062;57856609-57856730;-	SE	-0.539	0
ENSMUSG00000079197	PSME2	chr14:55589480-55589705;55588443-55588512;55590032-55590095;-	SE	-0.128	4.88516e-05
ENSMUSG00000022641	BBX	chr16:50210444-50210534;50209084-50209144;50220444-50220593;-	SE	0.277	5.85346e-10
ENSMUSG00000049807	ARHGAP23	chr11:97491643-97491666;97491133-97491230;97493050-97493082;+	SE	-0.21	0.0238274
ENSMUSG00000113986	GM31333	chr12:29164760-29164910;29163801-29163847;29166191-29166316;+	SE	0.662	0.0349208
ENSMUSG00000094151	GM7233	chr14:43182718-43182900;43181903-43182035;43186860-43187988;+	SE	1	2.4078e-07
ENSMUSG00000034940	SYNRG	chr11:83985248-83985551;83982195-83982307;83987912-83987990;+	SE	0.387	0.0195761
ENSMUSG00000021936	MAPK8	chr14:33402864-33402923;33390937-33393107;33447014-33447142;-	SE	-0.336	0.0378529
ENSMUSG00000025290	RPS24	chr14:24495429-24495449;24493382-24493493;24495774-24495823;+	SE	-0.103	0
ENSMUSG00000039367	SEC24C	chr14:20685211-20685280;20683884-20684021;20686508-20686610;+	SE	-0.102	0.0028606
ENSMUSG00000007035	MSH5	chr17:35045113-35045176;35044316-35044438;35045293-35045374;-	SE	0.485	0.0141923
ENSMUSG00000090691	GM3667	chr14:6875025-6875160;6874129-6874292;6889819-6889962;-	SE	-0.132	0.0160382
ENSMUSG00000020594	PUM2	chr12:8678169-8678231;8677533-8677596;8698090-8698159;+	SE	0.504	0.0159243
ENSMUSG00000031824	6430548M08RIK	chr8:120157467-120157497;120156296-120156374;120159958-120160039;+	SE	-0.26	0.00236448
ENSMUSG00000046844	VAT1L	chr8:114228285-114228322;114205633-114205947;114230205-114230319;+	SE	-0.491	0.0445401
ENSMUSG00000031730	DHODH	chr8:109602150-109602214;109601644-109601738;109603302-109603502;-	SE	0.789	0.000225633
ENSMUSG00000014782	PLEKHG4	chr8:105374752-105374899;105373818-105373862;105375463-105375855;+	SE	-0.452	0.000428237
ENSMUSG00000055932	FTO	chr8:91441662-91441806;91313524-91313620;91522771-91522896;+	SE	-0.588	0.00493441
ENSMUSG00000059811	ATL2	chr17:79850886-79850901;79849318-79850793;79852524-79852956;-	SE	-0.224	4.66818e-13
ENSMUSG00000033335	DNM2	chr9:21478898-21479037;21478280-21478348;21480406-21480545;+	SE	0.21	8.56814e-05
ENSMUSG00000033335	DNM2	chr9:21480406-21480545;21478898-21479037;21481332-21481419;+	SE	-0.134	2.17439e-05
ENSMUSG00000038250	USP38	chr8:81000396-81000512;80998212-80999125;81001052-81001154;-	SE	-0.605	0.00256511
ENSMUSG00000028923	NECAP2	chr4:141071580-141071695;141070081-141070233;141072528-141072637;-	SE	-0.14	0.00191614
ENSMUSG00000028923	NECAP2	chr4:141071580-141071717;141070055-141070233;141072528-141072637;-	SE	-0.14	0.00011023
ENSMUSG00000027012	DYNC1I2	chr2:71233648-71233708;71228599-71228690;71235914-71236030;+	SE	-0.351	0
ENSMUSG00000028906	EPB41	chr4:131963928-131963970;131962923-131962986;131964130-131964187;-	SE	-0.182	0.0271555
ENSMUSG00000043872	ZMYM1	chr4:127058792-127059031;127051274-127051425;127060995-127061124;-	SE	-0.243	0.00212566
ENSMUSG00000045659	PLEKHA7	chr7:116148252-116148333;116145169-116145238;116154632-116154686;-	SE	0.14	0.00323603
ENSMUSG00000028863	MEAF6	chr4:125107516-125107546;125102838-125103031;125107651-125107709;+	SE	-0.658	0
ENSMUSG00000028863	MEAF6	chr4:125107516-125107546;125102838-125103031;125108322-125108356;+	SE	-0.66	8.10447e-14
ENSMUSG00000028863	MEAF6	chr4:125107651-125107709;125102838-125103031;125108322-125108356;+	SE	-0.314	0.00832031
ENSMUSG00000028863	MEAF6	chr4:125107651-125107709;125107516-125107546;125108322-125108356;+	SE	0.242	0.00256978
ENSMUSG00000015702	ANXA9	chr3:95302665-95302779;95302334-95302425;95302985-95303080;-	SE	0.332	0.0471243
ENSMUSG00000070806	ZMYND12	chr4:119448081-119448193;119444759-119444882;119450254-119450321;+	SE	0.737	0.0070749
ENSMUSG00000033295	PTPRF	chr4:118227818-118227845;118226453-118226571;118230694-118230888;-	SE	-0.397	0
ENSMUSG00000003810	MAST2	chr4:116333412-116333433;116330390-116330469;116337421-116337497;-	SE	-0.343	4.13845e-14
ENSMUSG00000031561	TENM3	chr8:48287132-48287153;48278957-48279190;48287790-48288040;-	SE	-0.178	0
ENSMUSG00000031561	TENM3	chr8:48313237-48313264;48310622-48310769;48335588-48335774;-	SE	-0.215	0
ENSMUSG00000031561	TENM3	chr8:48313237-48313264;48310622-48310769;48367310-48367433;-	SE	-0.272	0.0076756
ENSMUSG00000028601	ECHDC2	chr4:108172738-108172972;108172088-108172175;108173794-108173851;+	SE	-0.181	0.035636
ENSMUSG00000028601	ECHDC2	chr4:108172750-108172972;108172088-108172175;108173794-108173851;+	SE	-0.177	0.0399101
ENSMUSG00000028556	DOCK7	chr4:98993646-98993736;98992368-98992458;99001032-99001202;-	SE	-0.13	6.76982e-06
ENSMUSG00000032652	CREBL2	chr6:134851079-134851224;134849102-134849300;134852277-134852314;+	SE	-0.426	0.00180151
ENSMUSG00000036817	SUN1	chr5:139229752-139229944;139226705-139226885;139230772-139230838;+	SE	0.14	0.00339082
ENSMUSG00000057230	AAK1	chr6:86986263-86986374;86983811-86983922;86995839-86997622;+	SE	0.275	0.00333685
ENSMUSG00000021271	ZFP839	chr12:110866239-110866368;110864855-110865005;110866707-110866825;+	SE	-0.504	0.000152746
ENSMUSG00000037697	DDHD1	chr14:45628853-45628874;45620711-45620840;45629579-45629750;-	SE	-0.37	6.0487e-12
ENSMUSG00000037697	DDHD1	chr14:45628853-45628874;45622840-45622942;45629579-45629750;-	SE	-0.656	8.56814e-05
ENSMUSG00000026927	ENTR1	chr2:26385497-26386063;26384681-26384821;26387555-26387581;-	SE	-0.134	0.0149568
ENSMUSG00000026927	ENTR1	chr2:26385989-26386063;26384681-26384821;26387555-26387671;-	SE	-0.658	5.24415e-05
ENSMUSG00000040828	CATSPERD	chr17:56652456-56652539;56651781-56651890;56653579-56653756;+	SE	-0.722	0.00282681
ENSMUSG00000014030	PAX5	chr4:44697521-44697687;44691834-44692032;44703370-44703413;-	SE	0.398	0.00102363
ENSMUSG00000036002	FAM214B	chr4:43039814-43039899;43037062-43037206;43040273-43040291;-	SE	-0.296	0.030437
ENSMUSG00000036002	FAM214B	chr4:43039814-43039918;43037062-43037206;43040273-43040295;-	SE	-0.264	0.0205992
ENSMUSG00000040687	MADD	chr2:91140808-91140817;91140556-91140626;91142755-91142862;-	SE	-0.104	0.0452526
ENSMUSG00000040687	MADD	chr2:91155012-91155075;91154644-91154765;91155545-91155648;-	SE	-0.533	0
ENSMUSG00000040687	MADD	chr2:91160316-91160370;91159204-91159305;91162027-91162234;-	SE	-0.232	0.0416773
ENSMUSG00000021427	SSR1	chr13:37983094-37983109;37979742-37979806;37983392-37983486;-	SE	-0.113	0
ENSMUSG00000049488	TMEM67	chr4:12085911-12086000;12078587-12079968;12087714-12087927;-	SE	-0.153	0.0276744
ENSMUSG00000050373	SNX21	chr2:164791557-164791568;164786697-164786848;164791712-164792487;+	SE	-1	3.10683e-10
ENSMUSG00000050373	SNX21	chr2:164791557-164791568;164786697-164786855;164791712-164792487;+	SE	-0.546	9.40696e-10
ENSMUSG00000028207	ASPH	chr4:9637658-9637703;9635900-9635969;9639197-9639347;-	SE	-0.654	0
ENSMUSG00000067916	ZFP991	chr4:147165340-147165386;147140037-147140119;147175846-147175904;+	SE	-1	1.65696e-07
ENSMUSG00000028180	ZRANB2	chr3:157540632-157540709;157534159-157534474;157541699-157541869;+	SE	-0.769	3.4042e-06
ENSMUSG00000023015	RACGAP1	chr15:99624237-99624343;99622218-99622324;99626461-99626557;-	SE	-0.267	0.017653
ENSMUSG00000039233	TBCE	chr13:14008614-14008691;14006441-14006537;14019701-14019887;-	SE	-0.13	0.0448168
ENSMUSG00000036825	SSX2IP	chr3:146417606-146417790;146404641-146404784;146419134-146419325;+	SE	0.135	0.0205642
ENSMUSG00000037062	SH3GLB1	chr3:144699853-144699877;144697377-144697467;144705512-144705605;-	SE	-0.428	0
ENSMUSG00000023235	CCL25	chr8:4327756-4327850;4325235-4325288;4353882-4354000;+	SE	0.164	0.0355729
ENSMUSG00000023235	CCL25	chr8:4347713-4348340;4327756-4327893;4348502-4348788;+	SE	-0.506	3.93297e-05
ENSMUSG00000050549	FAM241A	chr3:127887954-127887985;127869679-127871000;127896033-127896288;-	SE	-0.309	0.0162358
ENSMUSG00000034593	MYO5A	chr9:75187521-75187530;75185894-75186122;75189899-75190000;+	SE	-0.75	0
ENSMUSG00000029328	HNRNPDL	chr5:100035634-100035739;100034726-100034984;100036480-100036651;-	SE	0.194	0.00169535
ENSMUSG00000025173	WDR45B	chr11:121341113-121341215;121335383-121335574;121354226-121354341;-	SE	-0.365	0.00256511
ENSMUSG00000031565	FGFR1	chr8:25555468-25555774;25532249-25532428;25557730-25557814;+	SE	-0.249	0
ENSMUSG00000031565	FGFR1	chr8:25555507-25555774;25532249-25532428;25557730-25557814;+	SE	-0.197	0
ENSMUSG00000061136	PRPF40A	chr2:53175143-53175235;53160775-53160886;53176385-53176416;-	SE	-0.493	0.0041213
ENSMUSG00000035047	KRI1	chr9:21281661-21281739;21280163-21280259;21282048-21282098;-	SE	0.5	0.0160382
ENSMUSG00000027506	TPD52	chr3:8936438-8936480;8934991-8935040;8944610-8944712;-	SE	-0.605	0
ENSMUSG00000001418	GLMP	chr3:88326114-88326312;88325081-88325201;88327856-88328113;+	SE	0.237	0.0333114
ENSMUSG00000027522	STX16	chr2:174084645-174084657;174076921-174077189;174090620-174090728;+	SE	-0.11	6.75555e-07
ENSMUSG00000074513	ARFIP1	chr3:84529169-84529265;84527685-84527798;84534586-84534695;-	SE	0.192	1.72488e-12
ENSMUSG00000028524	SGIP1	chr4:102905564-102905576;102870548-102870724;102908807-102908832;+	SE	-0.344	0.00500626
ENSMUSG00000018417	MYO1B	chr1:51768649-51768736;51766821-51766908;51769003-51769090;-	SE	-0.129	0.0416924
ENSMUSG00000026657	FRMD4A	chr2:4607998-4608070;4605969-4606066;4610966-4614041;+	SE	-0.244	0
ENSMUSG00000029722	AGFG2	chr5:137660161-137660194;137655607-137655728;137661363-137661489;-	SE	-0.471	0
ENSMUSG00000051331	CACNA1C	chr6:118742264-118742368;118734850-118735023;118751368-118751565;-	SE	0.311	0.0153052
ENSMUSG00000035722	ABCA7	chr10:80011712-80011842;80011274-80011398;80011914-80012035;+	SE	0.193	1.18268e-06
ENSMUSG00000027673	NDUFB5	chr3:32747596-32747789;32746447-32746514;32751028-32751246;+	SE	-0.5	0.0365665
ENSMUSG00000027601	MTFR1	chr3:19208490-19208527;19206451-19206550;19211467-19211583;+	SE	-0.22	2.01539e-08
ENSMUSG00000063524	ENO1	chr4:150241766-150241825;150241044-150241140;150244004-150244074;+	SE	0.315	0.0238635
ENSMUSG00000010721	LMBR1	chr5:29323801-29323905;29292822-29292949;29346766-29346906;-	SE	-0.108	0.0344892
ENSMUSG00000010721	LMBR1	chr5:29346766-29346906;29323801-29323905;29361047-29361087;-	SE	-0.106	0.0338692
ENSMUSG00000041658	RRAGB	chrX:153148451-153148535;153143975-153144075;153150361-153150428;+	SE	-0.139	0.0236988
ENSMUSG00000051048	P4HA3	chr7:100314607-100314670;100310786-100310851;100317041-100317110;+	SE	0.704	0.0394695
ENSMUSG00000026782	ABI2	chr1:60438941-60438959;60437055-60437232;60443984-60444082;+	SE	-0.123	1.96939e-12
ENSMUSG00000038369	NCOA6	chr2:155405474-155408450;155402671-155402740;155411524-155411646;-	SE	0.116	0.0187319
ENSMUSG00000028797	TMEM234	chr4:129601406-129601625;129600982-129601243;129607086-129607179;+	SE	0.444	0.0115225
ENSMUSG00000064302	CLASP1	chr1:118512174-118512222;118510205-118510376;118512704-118512728;+	SE	0.301	0.005209
ENSMUSG00000064302	CLASP1	chr1:118512704-118512728;118512174-118512222;118521826-118521934;+	SE	-0.399	0.000155687
ENSMUSG00000064302	CLASP1	chr1:118523320-118523347;118521826-118521934;118525296-118525455;+	SE	-0.301	5.76362e-12
ENSMUSG00000064302	CLASP1	chr1:118531977-118532085;118525296-118525455;118539265-118539369;+	SE	-0.25	0
ENSMUSG00000064302	CLASP1	chr1:118536134-118536197;118525296-118525455;118539265-118539369;+	SE	-0.102	0.0386862
ENSMUSG00000064302	CLASP1	chr1:118541674-118541698;118539265-118539369;118543101-118543346;+	SE	-0.401	1.19902e-13
ENSMUSG00000037536	FBXO34	chr14:47507264-47507446;47472623-47472717;47529174-47531900;+	SE	-0.148	0.0216872
ENSMUSG00000037536	FBXO34	chr14:47507264-47507446;47504985-47505132;47529174-47531900;+	SE	-0.451	0.0294449
ENSMUSG00000037536	FBXO34	chr14:47526204-47526314;47500793-47500870;47529174-47529270;+	SE	-0.121	0.000470382
ENSMUSG00000025261	HUWE1	chrX:151804445-151804540;151803657-151803802;151806271-151806407;+	SE	-0.247	0.0421999
ENSMUSG00000028078	DCLK2	chr3:86788621-86788634;86786152-86787412;86791994-86792315;-	SE	-0.113	0.0015137
ENSMUSG00000097571	JPX	chrX:103502859-103503192;103496437-103496530;103518310-103518357;+	SE	0.591	0.0082795
ENSMUSG00000037533	RAPGEF6	chr11:54651748-54651763;54649181-54649339;54657245-54657486;+	SE	-0.126	0.00333014
ENSMUSG00000028072	NTRK1	chr3:87783286-87783304;87783073-87783129;87783669-87783999;-	SE	-0.356	8.39522e-06
ENSMUSG00000026860	SH3GLB2	chr2:30346058-30346073;30345698-30345939;30346352-30346453;-	SE	-0.55	0
ENSMUSG00000026860	SH3GLB2	chr2:30348554-30348617;30347080-30347104;30350287-30350380;-	SE	0.132	0.0131423
ENSMUSG00000026860	SH3GLB2	chr2:30349225-30349237;30348067-30348617;30350287-30350380;-	SE	-0.122	8.39876e-06
ENSMUSG00000073771	BTBD19	chr4:117123938-117124140;117123728-117123782;117125328-117125618;-	SE	0.327	0.0455488
ENSMUSG00000048439	NUPL2	chr5:24177999-24178086;24169295-24169390;24181080-24181165;+	SE	0.105	0.0235329
ENSMUSG00000026074	MAP4K4	chr1:40003756-40003987;40000530-40000749;40004806-40004913;+	SE	-0.111	0.0072367
ENSMUSG00000026074	MAP4K4	chr1:40003762-40003987;40000530-40000749;40004806-40004910;+	SE	-0.114	0.00297165
ENSMUSG00000058046	4933430I17RIK	chr4:62543454-62543501;62542635-62542783;62543696-62543739;+	SE	0.846	1.8275e-05
ENSMUSG00000031391	L1CAM	chrX:73855651-73855663;73853954-73855266;73855758-73855831;-	SE	-0.355	0
ENSMUSG00000031391	L1CAM	chrX:73867021-73867036;73866054-73866160;73869728-73869905;-	SE	-0.539	0
ENSMUSG00000027692	TNIK	chr3:28594906-28594993;28594021-28594132;28596071-28596260;+	SE	-0.29	0
ENSMUSG00000027692	TNIK	chr3:28625198-28625222;28623010-28623108;28630430-28630615;+	SE	-0.238	2.04061e-07
ENSMUSG00000022800	FYTTD1	chr16:32898877-32898939;32891280-32891413;32905531-32905779;+	SE	-0.795	2.14647e-07
ENSMUSG00000022973	SYNJ1	chr16:90947014-90947053;90946791-90946862;90950350-90950485;-	SE	-0.162	0.00135848
ENSMUSG00000022973	SYNJ1	chr16:90949698-90949737;90947014-90947053;90950350-90950419;-	SE	-0.203	0.0375409
ENSMUSG00000022973	SYNJ1	chr16:90971563-90971587;90969182-90969374;90973909-90974066;-	SE	-0.645	0
ENSMUSG00000021816	PPP3CB	chr14:20503246-20503276;20499363-20501662;20508623-20508721;-	SE	-0.23	0
ENSMUSG00000022701	CCDC191	chr16:43931193-43931384;43915449-43915603;43938913-43939163;+	SE	-0.101	0.00396732
ENSMUSG00000032567	ASTE1	chr9:105402717-105402776;105401474-105401686;105403395-105403591;+	SE	0.452	0.0406579
ENSMUSG00000085396	FIRRE	chrX:50612704-50612850;50608686-50608814;50615360-50615515;-	SE	-0.36	0.0377002
ENSMUSG00000031109	ENOX2	chrX:49168640-49168784;49080616-49080751;49286844-49286904;-	SE	0.233	0.0104217
ENSMUSG00000053617	SH3PXD2A	chr19:47320275-47320320;47314034-47314166;47343439-47343468;-	SE	-0.377	2.83621e-06
ENSMUSG00000036959	BCORL1	chrX:48367418-48367509;48361532-48361662;48375022-48375188;+	SE	-0.677	0.00017552
ENSMUSG00000037032	APBB1	chr7:105565945-105565951;105565532-105565647;105566050-105566178;-	SE	-0.514	0
ENSMUSG00000048078	TENM4	chr7:96496243-96496340;96436759-96436858;96550011-96550299;+	SE	-0.57	0.00893496
ENSMUSG00000023044	CSAD	chr15:102178526-102178616;102176998-102177786;102178960-102179019;-	SE	-0.667	0.00154088
ENSMUSG00000033392	CLASP2	chr9:113858580-113858604;113854172-113854346;113862185-113862287;+	SE	-0.247	0
ENSMUSG00000033392	CLASP2	chr9:113860119-113860137;113858580-113858604;113862185-113862287;+	SE	0.377	0.00978643
ENSMUSG00000033392	CLASP2	chr9:113878749-113878773;113876243-113876350;113879941-113880186;+	SE	-0.787	0
ENSMUSG00000033392	CLASP2	chr9:113887044-113887047;113881687-113881751;113889957-113890121;+	SE	-0.101	0.00755448
ENSMUSG00000022307	OXR1	chr15:41838251-41838279;41830956-41831129;41848669-41848750;+	SE	0.387	0.0138077
ENSMUSG00000022307	OXR1	chr15:41848669-41848750;41825889-41826052;41850458-41850584;+	SE	-0.149	0.000228939
ENSMUSG00000022307	OXR1	chr15:41848669-41848750;41830957-41831129;41850458-41850584;+	SE	-0.107	1.12716e-08
ENSMUSG00000022307	OXR1	chr15:41848669-41848750;41838251-41838279;41850458-41850584;+	SE	-0.324	2.77234e-05
ENSMUSG00000027282	MTCH2	chr2:90852815-90852866;90849597-90849704;90853050-90853113;+	SE	-0.109	0.018086
ENSMUSG00000001419	MEF2D	chr3:88161780-88161801;88161190-88161381;88162957-88163087;+	SE	-0.519	0
ENSMUSG00000028653	TRIT1	chr4:123046874-123047017;123044490-123044636;123049476-123049554;+	SE	-0.239	0.0373491
ENSMUSG00000021288	KLC1	chr12:111795547-111795678;111789324-111789459;111806007-111806074;+	SE	0.153	0.0365665
ENSMUSG00000028909	PTPRU	chr4:131794960-131794990;131793517-131793675;131797852-131797991;-	SE	-0.431	5.32894e-09
ENSMUSG00000028896	RCC1	chr4:132339202-132339241;132337730-132337910;132339924-132340006;-	SE	-0.259	0.00499411
ENSMUSG00000106361	GM35066	chr3:144980430-144980735;144972123-144972182;144980850-144982560;+	SE	0.616	0.000106176
ENSMUSG00000034071	ZFP551	chr7:12418542-12418666;12415152-12417218;12421807-12421846;-	SE	0.394	0.0413534
ENSMUSG00000027695	PLD1	chr3:28079188-28079302;28078203-28078417;28085785-28085914;+	SE	0.347	0.0063403
ENSMUSG00000074643	CPNE1	chr2:156098229-156098372;156079338-156079464;156111785-156111965;-	SE	0.341	1.01107e-05
ENSMUSG00000044835	ANKRD45	chr1:161150964-161151317;161142711-161142840;161155245-161155413;+	SE	-0.14	0.000783928
ENSMUSG00000044835	ANKRD45	chr1:161155245-161155413;161142739-161142840;161160666-161160761;+	SE	-0.146	0.0315125
ENSMUSG00000028641	P3H1	chr4:119239705-119239761;119238645-119238785;119241116-119241206;+	SE	-0.102	6.8954e-05
ENSMUSG00000027111	ITGA6	chr2:71853533-71853663;71849380-71849506;71855853-71856758;+	SE	0.143	7.72745e-10
ENSMUSG00000032294	PKM	chr9:59663039-59663156;59658998-59659153;59665199-59665366;+	SE	0.294	7.75293e-09
ENSMUSG00000034252	SENP6	chr9:80093536-80093641;80066902-80067572;80103693-80103764;+	SE	0.628	6.8954e-10
ENSMUSG00000034252	SENP6	chr9:80098885-80098906;80093536-80093641;80103693-80103764;+	SE	-0.388	0
ENSMUSG00000034252	SENP6	chr9:80111310-80111453;80103171-80103764;80116531-80116764;+	SE	-0.128	0.00829402
ENSMUSG00000036104	RAB3GAP1	chr1:127941593-127941614;127939045-127939148;127942373-127942610;+	SE	-0.179	8.71494e-13
ENSMUSG00000028344	INVS	chr4:48391304-48391414;48389958-48390139;48392583-48392693;+	SE	-0.127	0.0286115
ENSMUSG00000020319	WDPCP	chr11:21691834-21691903;21689567-21689682;21695113-21697568;+	SE	-0.422	0.0459994
ENSMUSG00000009621	VAV2	chr2:27284838-27284853;27283308-27283418;27285632-27285765;-	SE	-0.732	0
ENSMUSG00000009621	VAV2	chr2:27300429-27300444;27299373-27299472;27302007-27302110;-	SE	-0.787	0
ENSMUSG00000049680	URGCP	chr11:5726830-5726857;5723110-5723161;5761880-5762371;-	SE	0.457	0.0310858
ENSMUSG00000021809	NUDT13	chr14:20297514-20297631;20295087-20295266;20303952-20304092;+	SE	0.893	0.000218598
ENSMUSG00000004631	SGCE	chr6:4677162-4677197;4674353-4674632;4678066-4678110;-	SE	-0.438	0
ENSMUSG00000004631	SGCE	chr6:4677162-4677233;4674417-4674632;4678066-4678110;-	SE	-0.127	2.23287e-05
ENSMUSG00000009418	NAV1	chr1:135463914-135463938;135463721-135463799;135464705-135464758;-	SE	-0.394	1.81015e-08
ENSMUSG00000049571	CFAP46	chr7:139613508-139613588;139611976-139612129;139614406-139614504;-	SE	-0.237	0.00673187
ENSMUSG00000049571	CFAP46	chr7:139655805-139655930;139654562-139654696;139656541-139656672;-	SE	0.584	0.0131528
ENSMUSG00000028232	TMEM68	chr4:3569363-3569752;3564092-3564257;3574703-3574809;-	SE	0.109	0.0464024
ENSMUSG00000010554	METTL16	chr11:74787554-74787695;74773521-74773649;74795981-74796124;+	SE	0.301	0.0466763
ENSMUSG00000038777	SEMA6C	chr3:95167412-95167476;95167005-95167120;95167623-95167680;+	SE	-0.543	0.00907728
ENSMUSG00000046169	ADAMTS6	chr13:104429789-104429870;104426934-104427068;104444052-104444216;+	SE	-0.15	0.0200646
ENSMUSG00000026781	ACBD5	chr2:23080667-23080700;23080338-23080453;23087484-23087619;+	SE	-0.657	0
ENSMUSG00000028637	CCDC30	chr4:119367809-119368017;119359557-119359737;119393541-119393657;-	SE	-1	1.79747e-07
ENSMUSG00000066235	POMGNT2	chr9:121984099-121984156;121981605-121983823;121994844-121994950;-	SE	0.409	0.00355063
ENSMUSG00000041570	CAMSAP2	chr1:136297283-136297316;136293279-136293421;136297741-136297825;-	SE	-0.234	0
ENSMUSG00000028184	ADGRL2	chr3:148820972-148821025;148818633-148818686;148822954-148822979;-	SE	0.338	0.0418833
ENSMUSG00000028184	ADGRL2	chr3:148860426-148860438;148858732-148859533;148865599-148865709;-	SE	-0.251	0
ENSMUSG00000047045	TMEM164	chrX:142752039-142752089;142682290-142682949;142805989-142806068;+	SE	0.207	0.0394695
ENSMUSG00000026767	MINDY3	chr2:12382102-12382183;12364446-12364519;12419158-12419288;-	SE	0.139	0.000479629
ENSMUSG00000026767	MINDY3	chr2:12403997-12404168;12364446-12364519;12419158-12419391;-	SE	0.375	0.030437
ENSMUSG00000050619	ZSCAN29	chr2:121169198-121169403;121166043-121166718;121169809-121170268;-	SE	-0.125	0.0394695
ENSMUSG00000020882	CACNB1	chr11:98010626-98010646;98010295-98010376;98011342-98011497;-	SE	-0.631	7.57725e-07
ENSMUSG00000026131	DST	chr1:34177795-34180498;34174696-34174795;34181134-34183904;+	SE	-0.528	1.38716e-05
ENSMUSG00000026131	DST	chr1:34296741-34296759;34295461-34295536;34299720-34299838;+	SE	-0.255	3.63125e-08
ENSMUSG00000026490	CDC42BPA	chr1:180123923-180123962;180117666-180117743;180134296-180134380;+	SE	-0.103	1.17825e-07
ENSMUSG00000026490	CDC42BPA	chr1:180123923-180123962;180118735-180118783;180134296-180134380;+	SE	0.172	0.0416924
ENSMUSG00000020782	LLGL2	chr11:115854811-115854859;115854546-115854575;115855062-115855105;+	SE	-0.845	1.763e-06
ENSMUSG00000048000	GIGYF2	chr1:87364103-87364233;87334269-87334334;87403666-87403846;+	SE	-0.756	8.56825e-06
ENSMUSG00000000827	TPD52L2	chr2:181510503-181510530;181508165-181508267;181513038-181513056;+	SE	-0.365	1.73861e-07
ENSMUSG00000000827	TPD52L2	chr2:181511573-181511615;181508165-181508267;181513038-181513056;+	SE	-0.313	0
ENSMUSG00000090839	GM17094	chr4:39425059-39425250;39420601-39420718;39441774-39441920;-	SE	-0.436	0.0208219
ENSMUSG00000090336	CFAP97D2	chr8:13738327-13738488;13735902-13736021;13742653-13743414;+	SE	0.465	0.00621515
ENSMUSG00000097039	PVT1	chr15:62149238-62149352;62107147-62107465;62242173-62242301;+	SE	0.823	0.000248738
ENSMUSG00000097039	PVT1	chr15:62159996-62160128;62038046-62038201;62175466-62175548;+	SE	0.182	0.0481317
ENSMUSG00000034621	GPATCH8	chr11:102510216-102510261;102508172-102508211;102538281-102538356;-	SE	0.3	0.0484806
ENSMUSG00000006476	NSMF	chr2:25057964-25057970;25057100-25057176;25058252-25058321;+	SE	-0.393	5.55987e-06
ENSMUSG00000006476	NSMF	chr2:25057964-25057970;25057100-25057176;25059020-25059056;+	SE	-0.351	1.37089e-06
ENSMUSG00000006476	NSMF	chr2:25058228-25058321;25057146-25057176;25059020-25059073;+	SE	-0.189	0.0040142
ENSMUSG00000006476	NSMF	chr2:25058252-25058321;25057100-25057176;25059020-25059045;+	SE	-0.135	0.0117668
ENSMUSG00000006476	NSMF	chr2:25058252-25058321;25057964-25057970;25059020-25059045;+	SE	0.301	0.000794412
ENSMUSG00000026082	REV1	chr1:38074898-38075023;38074314-38074443;38079289-38079398;-	SE	0.173	0.000263241
ENSMUSG00000075569	RSPH10B	chr5:143961146-143961261;143959679-143959869;143963248-143963328;+	SE	-0.325	0.00493085
ENSMUSG00000030166	RAD52	chr6:119911047-119911141;119902702-119902835;119918586-119918786;+	SE	0.113	0.0100203
ENSMUSG00000030166	RAD52	chr6:119915966-119916042;119902733-119902835;119918586-119918786;+	SE	0.278	0.0260531
ENSMUSG00000003341	ATP8B3	chr10:80522010-80522149;80521769-80521897;80523651-80523891;-	SE	-0.619	0.00305445
ENSMUSG00000026219	TRIP12	chr1:84782826-84782963;84768582-84768731;84814822-84814969;-	SE	0.392	0.000605471
ENSMUSG00000028649	MACF1	chr4:123364056-123364074;123360909-123361027;123365272-123365347;-	SE	-0.321	0.000186696
ENSMUSG00000024566	ATP9B	chr18:80836354-80836431;80795289-80795432;80844526-80844602;-	SE	0.183	0.0237144
ENSMUSG00000087396	4933407K13RIK	chrX:75709243-75710703;75706931-75708459;75727457-75727518;-	SE	-0.5	0.0167447
ENSMUSG00000087177	E130307A14RIK	chr10:39681472-39681549;39655839-39655929;39722808-39722938;-	SE	0.437	0.00624374
ENSMUSG00000026788	ZBTB43	chr2:33464913-33464974;33450286-33455123;33468432-33468505;-	SE	0.147	0.0250549
ENSMUSG00000058388	PHTF1	chr3:103982945-103983104;103969753-103969810;103991037-103991127;+	SE	0.446	0.00883781
ENSMUSG00000008226	SCRN3	chr2:73315436-73315592;73312658-73312713;73329762-73329802;+	SE	-0.346	0.000961129
ENSMUSG00000017210	MED24	chr11:98717708-98717765;98716413-98716525;98717909-98718142;-	SE	-0.523	0
ENSMUSG00000031367	AP1S2	chrX:163931362-163931371;163917705-163917843;163932132-163933666;+	SE	-0.427	0
ENSMUSG00000072946	PTGR2	chr12:84310902-84310958;84308344-84308432;84313936-84314102;+	SE	-0.184	0.012691
ENSMUSG00000041439	MFSD6	chr1:52658698-52658723;52656526-52658545;52660806-52661087;-	SE	-0.373	0
ENSMUSG00000051285	PCMTD1	chr1:7120193-7120615;7088919-7089216;7147636-7147739;+	SE	0.136	0.0436736
ENSMUSG00000037936	SCARB1	chr5:125281104-125281233;125277086-125277865;125283898-125284045;-	SE	0.157	4.91809e-05
ENSMUSG00000068250	AMN1	chr6:149184991-149185124;149170832-149171050;149188605-149188712;-	SE	0.121	0.0150244
ENSMUSG00000035284	VPS13C	chr9:67870852-67870918;67860783-67860885;67871175-67871285;+	SE	-0.103	0.0025578
ENSMUSG00000020516	RPS6KB1	chr11:86516743-86516987;86513546-86513637;86517582-86517640;-	SE	-0.736	0.000114477
ENSMUSG00000033287	KCTD17	chr15:78437157-78437232;78435584-78435710;78437583-78437671;+	SE	0.273	0.0153334
ENSMUSG00000001482	DEF8	chr8:123446097-123446184;123442985-123443051;123447316-123447363;+	SE	0.185	0.029808
ENSMUSG00000049606	ZFP644	chr5:106666784-106666845;106619539-106619642;106696531-106696597;-	SE	-0.4	0.0169125
ENSMUSG00000049606	ZFP644	chr5:106681903-106682013;106666784-106666845;106695797-106696166;-	SE	0.399	0.0475262
ENSMUSG00000040297	SUCO	chr1:161845559-161845580;161845302-161845358;161847204-161847310;-	SE	-0.211	4.13845e-14
ENSMUSG00000029291	RUFY3	chr5:88584129-88584317;88565039-88565476;88598435-88598489;+	SE	0.172	0.0178247
ENSMUSG00000022639	DUBR	chr16:50726873-50726998;50719293-50720546;50727891-50728209;-	SE	-0.307	0.03695
ENSMUSG00000055013	AGAP1	chr1:89823856-89823934;89743727-89743896;89834433-89834588;+	SE	-0.123	0.0120481
ENSMUSG00000055013	AGAP1	chr1:89823856-89823934;89766305-89766464;89834433-89834588;+	SE	-0.18	0.00620291
ENSMUSG00000058729	LIN9	chr1:180650741-180650836;180641149-180641397;180659062-180659196;+	SE	0.852	4.66645e-07
ENSMUSG00000032826	ANK2	chr3:126963382-126963481;126962250-126962405;126964937-126965162;-	SE	-0.147	2.36398e-05
ENSMUSG00000032826	ANK2	chr3:126979255-126979267;126976844-126976932;126981799-126981944;-	SE	0.304	0.00294227
ENSMUSG00000032826	ANK2	chr3:126979255-126979267;126976844-126976947;126981799-126981944;-	SE	-0.22	1.36592e-06
ENSMUSG00000032826	ANK2	chr3:127052225-127052249;127048181-127048280;127052687-127052873;-	SE	-0.476	0
ENSMUSG00000032422	SNX14	chr9:88400722-88400749;88398238-88398371;88401919-88401978;-	SE	-0.49	0
ENSMUSG00000013033	ADGRL1	chr8:83926261-83926276;83922998-83923108;83929463-83930264;+	SE	-0.245	2.4973e-07
ENSMUSG00000057110	CNTRL	chr2:35160520-35160661;35160247-35160378;35161928-35162093;+	SE	-0.182	0.00223116
ENSMUSG00000028033	KCNQ5	chr1:21466382-21466409;21457403-21457624;21469469-21469564;-	SE	-0.443	7.61481e-07
ENSMUSG00000036932	AIFM1	chrX:48503582-48503713;48499771-48499871;48513235-48513559;-	SE	-0.313	0.0419878
ENSMUSG00000001143	LMAN2L	chr1:36429422-36429455;36428299-36428461;36438749-36438832;-	SE	-0.162	0.000259469
ENSMUSG00000066036	UBR4	chr4:139432481-139432514;139431544-139431761;139433619-139433683;+	SE	-0.178	0.000106092
ENSMUSG00000033004	MYCBP2	chr14:103177255-103177330;103174765-103174990;103182353-103182494;-	SE	-0.147	0.000678765
ENSMUSG00000026207	SPEG	chr1:75384033-75384068;75383136-75383179;75384655-75384745;+	SE	-0.235	3.6688e-05
ENSMUSG00000026207	SPEG	chr1:75384038-75384068;75383136-75383179;75384655-75384745;+	SE	-0.28	1.17984e-06
ENSMUSG00000026103	GLS	chr1:52200617-52200651;52199854-52199887;52204345-52204516;-	SE	0.916	2.80245e-09
ENSMUSG00000061723	TNNT3	chr7:142505515-142505530;142504022-142504065;142507749-142507788;+	SE	-0.557	0.0164437
ENSMUSG00000044702	PALB2	chr7:122128922-122129016;122125581-122128443;122129673-122129733;-	SE	0.162	0.00107255
ENSMUSG00000004317	CLCN5	chrX:7318383-7318488;7316658-7316823;7319105-7319170;-	SE	-0.246	0.0055674
ENSMUSG00000028772	ZCCHC17	chr4:130354135-130354256;130338483-130338584;130359875-130359943;-	SE	0.104	0.00140971
ENSMUSG00000020547	BZW2	chr12:36140694-36140842;36139129-36139245;36156667-36156786;-	SE	-0.572	2.20138e-05
ENSMUSG00000027575	ARFGAP1	chr2:180978411-180978441;180977319-180977352;180979170-180979227;+	SE	-0.551	0
ENSMUSG00000027575	ARFGAP1	chr2:180979660-180979720;180979170-180979227;180980403-180980474;+	SE	0.32	0
ENSMUSG00000070047	FAT1	chr8:45045732-45045785;45045030-45045168;45049841-45049877;+	SE	-0.155	0.00759696
ENSMUSG00000070047	FAT1	chr8:45047649-45047709;45045030-45045168;45049841-45049877;+	SE	-0.167	0.00565739
ENSMUSG00000026150	MFF	chr1:82741817-82741976;82735418-82735507;82747082-82747142;+	SE	-0.117	0.0190394
ENSMUSG00000026150	MFF	chr1:82747082-82747142;82735415-82735507;82750519-82750604;+	SE	0.158	0.0291015
ENSMUSG00000015222	MAP2	chr1:66193118-66193181;66175470-66175698;66251661-66251712;+	SE	0.191	0.0235449
ENSMUSG00000015222	MAP2	chr1:66431526-66431619;66425196-66425528;66433513-66433595;+	SE	0.207	0.000588008
ENSMUSG00000053510	NRD1	chr4:109016651-109016785;109013509-109013840;109017626-109017696;+	SE	-0.36	0.0146736
ENSMUSG00000031310	ZMYM3	chrX:101418272-101418952;101417286-101417330;101419697-101419798;-	SE	-0.161	0.0183777
ENSMUSG00000031310	ZMYM3	chrX:101418794-101418952;101417286-101417330;101419697-101419860;-	SE	-0.16	0.0174965
ENSMUSG00000026014	RAPH1	chr1:60510416-60510491;60503517-60503595;60518979-60519060;-	SE	-0.357	0.0484806
ENSMUSG00000026014	RAPH1	chr1:60510416-60510491;60503517-60503595;60525591-60526100;-	SE	-0.112	0.0420245
ENSMUSG00000029207	APBB2	chr5:66323601-66323607;66313314-66313429;66362717-66362845;-	SE	-0.239	1.73718e-10
ENSMUSG00000050071	BEX1	chrX:136214945-136214980;136214012-136214583;136215336-136215484;-	SE	0.193	0.0121862
ENSMUSG00000058835	ABI1	chr2:22962400-22962501;22957017-22957118;22994522-22994690;-	SE	0.581	0.0197605
ENSMUSG00000058835	ABI1	chr2:22963213-22963228;22962400-22962501;22971082-22971259;-	SE	-0.444	0
ENSMUSG00000026414	TNNT2	chr1:135843784-135843814;135841900-135841911;135845554-135845644;+	SE	-0.246	0.0162209
ENSMUSG00000032827	PPP1R9A	chr6:5157003-5157027;5156120-5156240;5158088-5158271;+	SE	-0.296	8.10447e-14
ENSMUSG00000073791	EFCAB7	chr4:99897401-99897511;99878706-99878825;99900536-99900694;+	SE	0.124	0.00821263
ENSMUSG00000048652	SAMD13	chr3:146684932-146685129;146662670-146662782;146685435-146685475;-	SE	0.854	0.0113469
ENSMUSG00000039842	MCPH1	chr8:18627117-18627240;18622606-18622694;18641564-18641665;+	SE	-0.952	4.05296e-09
ENSMUSG00000039842	MCPH1	chr8:18629545-18629635;18622606-18622694;18641564-18641665;+	SE	-0.44	0.000261792
ENSMUSG00000041757	PLEKHA6	chr1:133275811-133275865;133274792-133274879;133279372-133279453;+	SE	0.119	0.0420205
ENSMUSG00000046711	HMGA1	chr17:27556951-27557066;27556667-27556749;27559532-27559670;+	SE	-0.115	0.00335414
ENSMUSG00000062590	ARMC9	chr1:86252276-86252392;86244565-86244670;86257225-86257362;+	SE	0.178	0.00683699
ENSMUSG00000027624	EPB41L1	chr2:156511784-156511820;156510732-156510881;156514027-156514210;+	SE	-0.501	0
ENSMUSG00000057738	SPTAN1	chr2:30014157-30014172;30013675-30013838;30015588-30015720;+	SE	-0.433	0
ENSMUSG00000078607	1810010H24RIK	chr11:107027809-107028268;107025870-107025969;107029584-107030438;+	SE	-0.486	0.00064571
ENSMUSG00000039782	CPEB2	chr5:43268868-43268892;43261733-43261784;43277430-43277601;+	SE	-0.522	0
ENSMUSG00000038816	CTNNAL1	chr4:56838004-56838047;56837731-56837902;56838965-56839055;-	SE	-0.149	0.012678
ENSMUSG00000055897	PPP4R1L-PS	chr2:173615482-173615576;173594975-173597187;173659322-173659367;-	SE	0.36	0.00227546
ENSMUSG00000055897	PPP4R1L-PS	chr2:173615482-173616423;173597039-173597187;173659322-173659367;-	SE	0.421	0.000840043
ENSMUSG00000055897	PPP4R1L-PS	chr2:173645456-173645558;173615482-173615576;173649169-173649367;-	SE	-0.888	0.000268553
ENSMUSG00000055897	PPP4R1L-PS	chr2:173649169-173649367;173597146-173597187;173659322-173659535;-	SE	0.714	7.97741e-06
ENSMUSG00000026743	MLLT10	chr2:18082510-18082725;18071124-18071204;18122244-18122348;+	SE	0.162	0.012651
ENSMUSG00000036591	ARHGAP21	chr2:20883199-20883229;20879960-20881851;20887105-20887160;-	SE	-0.246	0
ENSMUSG00000033486	CATSPER2	chr2:121399736-121399836;121399445-121399469;121410137-121410206;-	SE	-0.23	0.0095512
ENSMUSG00000033486	CATSPER2	chr2:121400043-121400222;121399445-121399469;121410137-121410206;-	SE	-0.665	0.00134888
ENSMUSG00000068921	DAP3	chr3:88933564-88933666;88929395-88929526;88942774-88942828;-	SE	-0.437	0.0169664
ENSMUSG00000040549	CKAP5	chr2:91599603-91599627;91599205-91599378;91600640-91600693;+	SE	-0.444	0
ENSMUSG00000040549	CKAP5	chr2:91599603-91599627;91599205-91599378;91601005-91601126;+	SE	-0.529	0.000314019
ENSMUSG00000030291	MED21	chr6:146648255-146648279;146642580-146642652;146649149-146649250;+	SE	0.108	0.0282592
ENSMUSG00000027082	TFPI	chr2:84452556-84452595;84444739-84444916;84458022-84458110;-	SE	-0.219	0.0097962
ENSMUSG00000056310	TYW1	chr5:130258932-130259054;130255618-130255645;130266982-130267084;+	SE	-0.2	0.0464024
ENSMUSG00000043535	SETX	chr2:29125851-29125963;29124768-29124836;29130179-29130245;+	SE	-0.319	0.0249622
ENSMUSG00000020827	MINK1	chr11:70609407-70609431;70609165-70609254;70609553-70609717;+	SE	-0.373	0
ENSMUSG00000029027	DFFB	chr4:153972607-153972678;153971580-153971660;153972779-153972968;-	SE	0.103	0.0236988
ENSMUSG00000048537	PHLDB1	chr9:44700945-44701086;44699346-44699449;44703802-44703892;-	SE	-0.306	0.00646903
ENSMUSG00000048537	PHLDB1	chr9:44700945-44701086;44699555-44699696;44703802-44703892;-	SE	-0.111	0.000389217
ENSMUSG00000048537	PHLDB1	chr9:44708393-44708522;44707884-44708040;44710922-44710946;-	SE	-0.239	0.000210902
ENSMUSG00000031256	CSTF2	chrX:134072414-134072474;134069844-134069907;134073135-134073277;+	SE	-0.328	0
ENSMUSG00000031256	CSTF2	chrX:134072414-134072474;134069844-134069907;134073213-134073277;+	SE	-0.414	0
ENSMUSG00000002546	GOLGA2	chr2:32293314-32293395;32292092-32292215;32296625-32296721;+	SE	0.14	0.00721506
ENSMUSG00000026825	DNM1	chr2:32323178-32323190;32320503-32320617;32323421-32323473;-	SE	-0.226	0
ENSMUSG00000039671	ZMYND8	chr2:165852867-165852879;165851999-165852148;165875704-165875775;-	SE	-0.177	2.35115e-10
ENSMUSG00000025964	ADAM23	chr1:63585364-63585455;63581136-63581227;63592607-63596276;+	SE	0.402	0.00239053
ENSMUSG00000017664	SLC35C2	chr2:165280616-165280700;165278240-165278416;165282080-165282144;-	SE	-0.121	2.26951e-05
ENSMUSG00000017664	SLC35C2	chr2:165280785-165280891;165278353-165278416;165282080-165282144;-	SE	-1	4.92101e-09
ENSMUSG00000000600	KRIT1	chr5:3836777-3836894;3832019-3832226;3840873-3841284;+	SE	-0.109	0.0132938
ENSMUSG00000034813	GRIP1	chr10:120038290-120038430;120019960-120020106;120049350-120049507;+	SE	0.493	0.0170717
ENSMUSG00000034813	GRIP1	chr10:120077227-120077387;120075289-120075479;120086951-120087260;+	SE	-0.522	0.0309398
ENSMUSG00000036893	EHMT1	chr2:24886996-24887069;24877454-24877626;24919553-24919598;-	SE	0.254	0.00350578
ENSMUSG00000036893	EHMT1	chr2:24887002-24887066;24877454-24877626;24919553-24919579;-	SE	0.282	0.00225442
ENSMUSG00000036893	EHMT1	chr2:24887002-24887069;24877454-24877626;24919553-24919574;-	SE	0.172	0.0125527
ENSMUSG00000022634	YAF2	chr15:93317538-93317608;93286409-93286562;93336339-93336465;-	SE	0.102	0.0104217
ENSMUSG00000033788	DYSF	chr6:84157138-84157201;84152332-84152409;84179671-84179770;+	SE	-0.25	0.000243647
ENSMUSG00000036890	GTDC1	chr2:44788376-44789043;44785489-44786920;44825350-44825543;-	SE	-0.853	3.516e-06
ENSMUSG00000009863	SDHB	chr4:140971136-140971222;140961202-140961476;140976114-140976216;+	SE	-0.338	0.0160382
ENSMUSG00000008496	POU2F2	chr7:25115470-25115749;25100137-25100243;25116037-25116220;-	SE	-0.393	8.60376e-07
ENSMUSG00000027035	CERS6	chr2:69105742-69105766;69105002-69105159;69108441-69108644;+	SE	-0.453	0
ENSMUSG00000066571	4931406P16RIK	chr7:34312088-34312176;34285476-34285953;34313486-34313522;-	SE	0.177	0.00180151
ENSMUSG00000027002	NCKAP1	chr2:80571212-80571230;80570118-80570229;80580857-80581380;-	SE	-0.484	0
ENSMUSG00000097451	RIAN	chr12:109634193-109634354;109627047-109627153;109635393-109635457;+	SE	-0.74	0.000905637
ENSMUSG00000097451	RIAN	chr12:109652700-109652715;109651858-109651938;109654285-109654432;+	SE	-0.235	0.0025628
ENSMUSG00000097451	RIAN	chr12:109652700-109652715;109651858-109651938;109655848-109655890;+	SE	-0.594	9.85678e-05
ENSMUSG00000097451	RIAN	chr12:109654285-109654432;109652700-109652715;109655848-109655869;+	SE	0.204	0.0106505
ENSMUSG00000097451	RIAN	chr12:109654301-109654432;109652700-109652715;109655848-109655890;+	SE	0.264	0.00348291
ENSMUSG00000063077	KIF1B	chr4:149261159-149261201;149257869-149258003;149262135-149262278;-	SE	-0.24	6.18302e-13
ENSMUSG00000063077	KIF1B	chr4:149265344-149265362;149263614-149263690;149266251-149266317;-	SE	-0.721	0
ENSMUSG00000030257	SRGAP3	chr6:112727212-112727540;112717970-112723201;112729648-112729798;-	SE	-0.178	0.0114667
ENSMUSG00000027677	TTC14	chr3:33803449-33803605;33803074-33803204;33803999-33804071;+	SE	0.227	8.3225e-07
ENSMUSG00000028104	POLR3GL	chr3:96581643-96581773;96580834-96580903;96594083-96594159;-	SE	-0.181	0.0377691
ENSMUSG00000073792	ALG6	chr4:99738123-99738213;99726862-99726947;99739213-99739302;+	SE	-0.162	0.00191614
ENSMUSG00000029761	CALD1	chr6:34662127-34662216;34598499-34598665;34685962-34686074;+	SE	0.145	0.026888
ENSMUSG00000029761	CALD1	chr6:34747891-34747969;34745618-34746639;34753442-34753588;+	SE	0.147	0.0415853
ENSMUSG00000024104	WASHC2	chr6:116256226-116256289;116254089-116255168;116258641-116258982;+	SE	0.257	0.000763527
ENSMUSG00000027201	MYEF2	chr2:125098449-125098518;125097562-125097634;125100318-125100420;-	SE	-0.124	4.583e-05
ENSMUSG00000037428	VGF	chr5:137028599-137028677;137026391-137026462;137030259-137030461;+	SE	0.151	0.0205169
ENSMUSG00000037428	VGF	chr5:137029622-137029719;137026391-137026462;137030259-137030461;+	SE	0.918	1.34909e-08
ENSMUSG00000014599	CSF1	chr3:107756988-107757128;107756616-107756739;107760024-107760221;-	SE	-0.205	0.0114667
ENSMUSG00000027257	PACSIN3	chr2:91259863-91259927;91256812-91256926;91260170-91260229;+	SE	0.353	0.0385566
ENSMUSG00000026918	BRD3	chr2:27472575-27472614;27463888-27464193;27475141-27475398;-	SE	0.359	0.0300421
ENSMUSG00000031093	DOCK11	chrX:36075916-36075934;36069847-36069986;36076098-36076227;+	SE	-0.602	6.52623e-13
ENSMUSG00000018809	SMYD4	chr11:75382249-75382394;75349668-75349814;75387410-75387500;+	SE	-0.151	0.00195813
ENSMUSG00000020100	SLC29A3	chr10:60730569-60730675;60723763-60723990;60750385-60750684;-	SE	0.36	0.01562
ENSMUSG00000056602	FRY	chr5:150461388-150461397;150457744-150457915;150466243-150466441;+	SE	-0.431	0
ENSMUSG00000056602	FRY	chr5:150488960-150488978;150481492-150481576;150491077-150491188;+	SE	-0.148	0.00369115
ENSMUSG00000034032	RPAP1	chr2:119770319-119770429;119769579-119769732;119770889-119771091;-	SE	-0.137	0.00841907
ENSMUSG00000001998	AP4E1	chr2:127028171-127028293;127014169-127014293;127056180-127056304;+	SE	-0.52	0.0304512
ENSMUSG00000059921	UNC5C	chr3:141786856-141786913;141771017-141771182;141788870-141789062;+	SE	0.102	0.00921558
ENSMUSG00000044348	SLC25A53	chrX:137027989-137028154;137016248-137016335;137038165-137038272;-	SE	1	7.47381e-07
ENSMUSG00000044348	SLC25A53	chrX:137030025-137030099;137027989-137028154;137038223-137038300;-	SE	-0.375	0.0137717
ENSMUSG00000044348	SLC25A53	chrX:137032350-137032500;137027989-137028154;137038223-137038300;-	SE	-0.284	0.0169125
ENSMUSG00000027438	NAPB	chr2:148707158-148707205;148706945-148707023;148709316-148709433;-	SE	-0.356	0
ENSMUSG00000037143	CFAP61	chr2:145939814-145939991;145934813-145934840;145947045-145947196;+	SE	0.936	6.1936e-07
ENSMUSG00000037143	CFAP61	chr2:145939834-145939991;145934807-145934840;145947045-145947196;+	SE	0.932	8.16724e-07
ENSMUSG00000037143	CFAP61	chr2:145939839-145939991;145934783-145934840;145947045-145947196;+	SE	0.756	0.00774337
ENSMUSG00000027460	ANGPT4	chr2:151936666-151936768;151929379-151929618;151938904-151939071;+	SE	0.231	0.0142171
ENSMUSG00000035469	RCBTB1	chr14:59209742-59209810;59205624-59205722;59209927-59210067;+	SE	0.786	0.00149167
ENSMUSG00000004789	DLST	chr12:85118781-85118837;85118059-85118414;85121986-85122139;+	SE	0.662	0.000669064
ENSMUSG00000026914	PSMD14	chr2:61763836-61763907;61760635-61760707;61776672-61776780;+	SE	-0.567	0.00826742
ENSMUSG00000005881	ERGIC3	chr2:156015376-156015391;156011348-156011406;156015988-156016020;+	SE	-0.336	0
ENSMUSG00000027646	SRC	chr2:157458842-157458860;157458533-157458633;157462709-157462808;+	SE	-0.251	6.73529e-06
ENSMUSG00000027273	SNAP25	chr2:136769742-136769860;136763572-136763621;136770056-136770174;+	SE	0.262	5.74171e-09
ENSMUSG00000068758	IL3RA	chr14:14348820-14348944;14346439-14346512;14349242-14349372;+	SE	-0.827	6.50764e-05
ENSMUSG00000068758	IL3RA	chr14:14348820-14348944;14346591-14347188;14349242-14349372;+	SE	-0.633	0.00137054
ENSMUSG00000075318	SCN2A	chr2:65681996-65682125;65620770-65621015;65683670-65683943;+	SE	0.294	0.012318
ENSMUSG00000030344	AKAP3	chr6:126856053-126856154;126853143-126853169;126860254-126860350;+	SE	0.499	0.0207648
ENSMUSG00000027799	NBEA	chr3:55994047-55994056;55992333-55992514;56000486-56000640;-	SE	-0.553	0
ENSMUSG00000017670	ELMO2	chr2:165303665-165303701;165301940-165301991;165304899-165304978;-	SE	-0.416	0
ENSMUSG00000027523	GNAS	chr2:174328107-174328131;174327698-174327941;174328366-174329386;+	SE	-0.26	4.67702e-08
ENSMUSG00000027523	GNAS	chr2:174328107-174328131;174327698-174327941;174334211-174334284;+	SE	-0.256	0
ENSMUSG00000027523	GNAS	chr2:174328107-174330434;174327767-174327941;174334211-174334284;+	SE	-0.14	3.44326e-05
ENSMUSG00000016257	PRELID3B	chr2:174468297-174468399;174465693-174465936;174472831-174472934;-	SE	-0.255	0.0436004
ENSMUSG00000013973	DEDD	chr1:171331233-171331285;171329398-171329526;171338251-171338640;+	SE	-0.306	2.73204e-10
ENSMUSG00000013973	DEDD	chr1:171331252-171331285;171329144-171329526;171338251-171338339;+	SE	-0.337	0
ENSMUSG00000013973	DEDD	chr1:171331252-171331285;171329568-171329692;171338251-171338339;+	SE	-0.249	5.23623e-05
ENSMUSG00000074529	ZFP972	chr2:177921434-177921495;177903339-177903727;177925558-177925613;-	SE	-0.806	6.5247e-06
ENSMUSG00000029148	NRBP1	chr5:31246321-31246345;31245750-31245845;31247341-31247425;+	SE	-0.144	0
ENSMUSG00000026566	MPZL1	chr1:165601749-165601855;165592239-165593677;165604609-165604742;-	SE	0.2	1.3074e-08
ENSMUSG00000026566	MPZL1	chr1:165601749-165601864;165593653-165593677;165604609-165604742;-	SE	0.2	5.64578e-06
ENSMUSG00000031153	GRIPAP1	chrX:7794259-7794286;7792069-7792136;7799289-7799428;+	SE	-1	1.65696e-07
ENSMUSG00000074282	ZFP94	chr7:24311464-24311503;24308870-24309197;24312381-24312495;-	SE	-0.308	0.00212566
ENSMUSG00000040363	BCOR	chrX:12137384-12137470;12134323-12134869;12160288-12160346;-	SE	-0.601	9.84668e-05
ENSMUSG00000031012	CASK	chrX:13550946-13550982;13549164-13549361;13554877-13554946;-	SE	-0.106	0.00640527
ENSMUSG00000031012	CASK	chrX:13596685-13596703;13586843-13586965;13600356-13600456;-	SE	-0.409	0
ENSMUSG00000033961	ZFP446	chr7:12979450-12979646;12977892-12979378;12979884-12979979;+	SE	-0.136	0.0286613
ENSMUSG00000030172	ERC1	chr6:119618845-119618912;119594784-119594973;119620310-119620409;-	SE	-0.48	0
ENSMUSG00000030172	ERC1	chr6:119734080-119734092;119722172-119722308;119743287-119743481;-	SE	-0.316	2.62945e-12
ENSMUSG00000028931	KCNAB2	chr4:152434781-152434823;152412816-152412860;152435804-152435937;-	SE	-0.283	3.45453e-06
ENSMUSG00000052374	ACTN2	chr13:12296474-12296560;12294309-12294402;12300934-12301016;-	SE	-0.142	0.0361925
ENSMUSG00000057541	PUS7	chr5:23763333-23763351;23762362-23762474;23768767-23768912;-	SE	-0.149	0
ENSMUSG00000117819	GM50253	chr17:27028832-27029946;27025336-27025459;27030675-27030800;+	SE	0.707	0.00198454
ENSMUSG00000106918	MRPL33	chr5:31616380-31616487;31613971-31614022;31629615-31629720;+	SE	0.254	0.00713933
ENSMUSG00000054252	FGFR3	chr5:33732116-33732261;33731280-33731431;33732721-33732912;+	SE	-0.465	0.0155842
ENSMUSG00000029106	ADD1	chr5:34629135-34629172;34628414-34628513;34630469-34632305;+	SE	-0.375	0
ENSMUSG00000029106	ADD1	chr5:34629138-34629172;34628414-34628513;34630469-34630816;+	SE	-0.159	9.61433e-10
ENSMUSG00000029127	ZBTB49	chr5:38210617-38210664;38205888-38205962;38216446-38216613;-	SE	0.53	0.0426718
ENSMUSG00000029127	ZBTB49	chr5:38213307-38214383;38210617-38210664;38216446-38216613;-	SE	-0.161	0.0181031
ENSMUSG00000029086	PROM1	chr5:44058625-44058652;44055877-44056083;44063125-44063184;-	SE	-0.23	0.000407865
ENSMUSG00000098950	GM28036	chr2:156096417-156098372;156079338-156079464;156111785-156111901;-	SE	0.106	1.47626e-05
ENSMUSG00000098950	GM28036	chr2:156098184-156098372;156079338-156079464;156111785-156111926;-	SE	0.292	0.000478399
ENSMUSG00000031558	SLIT2	chr5:48191002-48191014;48189428-48189592;48192192-48192331;+	SE	-0.463	0
ENSMUSG00000031558	SLIT2	chr5:48220966-48220990;48219916-48220080;48224652-48224803;+	SE	-0.125	1.65515e-05
ENSMUSG00000070733	FRYL	chr5:73024770-73024788;73023887-73023998;73027315-73027384;-	SE	-0.553	2.50081e-12
ENSMUSG00000038371	SBF2	chr7:110341289-110341364;110339889-110340074;110348854-110348995;-	SE	-0.2	5.73243e-09
ENSMUSG00000034574	DAAM1	chr12:71958746-71958773;71952451-71952559;71959805-71959912;+	SE	-0.616	0
ENSMUSG00000059475	ZFP426	chr9:20486329-20486437;20478132-20478279;20492385-20492451;-	SE	-0.199	0.0390847
ENSMUSG00000051113	FAM71E1	chr7:44497405-44497633;44496914-44497033;44500149-44500366;+	SE	-0.533	7.87478e-05
ENSMUSG00000051113	FAM71E1	chr7:44497502-44497633;44496914-44497033;44500149-44500438;+	SE	-0.481	0.000479629
ENSMUSG00000118346	TMEM179B	chr19:8773504-8773692;8773027-8773106;8774334-8774467;-	SE	-0.101	0.0286793
ENSMUSG00000106631	GM42669	chr5:107578513-107578670;107539129-107539223;107578904-107580596;+	SE	0.178	0.0223669
ENSMUSG00000052707	TNRC6A	chr7:123143749-123143837;123124176-123124332;123162493-123162877;+	SE	0.539	3.73525e-05
ENSMUSG00000047193	DYNC2H1	chr9:7045348-7045369;7044329-7044428;7049082-7049192;-	SE	-0.491	3.71974e-06
ENSMUSG00000034799	UNC13A	chr8:71636537-71636567;71635169-71635226;71639699-71639792;-	SE	-0.205	0.00203348
ENSMUSG00000034799	UNC13A	chr8:71637771-71637810;71635169-71635226;71639216-71639222;-	SE	-0.292	0.0369781
ENSMUSG00000034799	UNC13A	chr8:71639216-71639222;71635169-71635226;71639699-71639792;-	SE	-0.36	1.56567e-09
ENSMUSG00000034799	UNC13A	chr8:71639216-71639222;71636537-71636567;71639699-71639792;-	SE	-0.744	5.68593e-06
ENSMUSG00000034799	UNC13A	chr8:71639216-71639222;71637771-71637810;71639699-71639792;-	SE	-0.493	0
ENSMUSG00000031502	COL4A1	chr8:11204535-11204552;11202893-11203008;11206225-11206403;-	SE	-0.19	0
ENSMUSG00000111375	BTBD8	chr5:107461437-107461555;107451988-107452185;107470707-107470797;+	SE	-0.28	0.0228945
ENSMUSG00000029505	EP400	chr5:110740181-110740289;110737671-110739681;110741969-110742060;-	SE	-0.113	0.000526686
ENSMUSG00000029577	UBE3B	chr5:114393076-114393159;114390389-114390486;114398407-114398513;+	SE	0.134	0.0349773
ENSMUSG00000022199	SLC22A17	chr14:54907885-54908366;54907518-54907630;54908501-54908647;-	SE	0.572	8.60531e-05
ENSMUSG00000022199	SLC22A17	chr14:54908260-54908366;54907518-54907630;54908501-54908647;-	SE	0.472	0.00135848
ENSMUSG00000049550	CLIP1	chr5:123581591-123581597;123579999-123580124;123582719-123582769;-	SE	-0.627	0
ENSMUSG00000049971	GLT1D1	chr5:127650682-127650788;127632261-127632351;127657086-127657138;+	SE	0.107	0.0195344
ENSMUSG00000031078	CTTN	chr7:144450977-144451088;144449559-144449615;144452026-144452137;-	SE	-0.124	0.00203019
ENSMUSG00000018909	ARRB1	chr7:99597035-99597059;99596022-99596106;99598490-99598561;+	SE	-0.237	0.000155325
ENSMUSG00000029636	WASF3	chr5:146460964-146461140;146455543-146455661;146465849-146466019;+	SE	-0.409	0
ENSMUSG00000029636	WASF3	chr5:146465849-146466019;146460964-146461140;146466797-146467064;+	SE	0.47	0
ENSMUSG00000024163	MAPK8IP3	chr17:24908410-24908428;24907328-24907386;24909149-24909161;-	SE	-0.222	6.35644e-10
ENSMUSG00000024163	MAPK8IP3	chr17:24920471-24920495;24917994-24918139;24923815-24923868;-	SE	-0.21	8.594e-11
ENSMUSG00000024969	MARK2	chr19:7279985-7280012;7279110-7279278;7280997-7281255;-	SE	0.593	0.0399332
ENSMUSG00000024969	MARK2	chr19:7281797-7281959;7280997-7281255;7282725-7282818;-	SE	-0.24	8.77696e-09
ENSMUSG00000029534	ST7	chr6:17905706-17905842;17904896-17904969;17906407-17906492;+	SE	-0.118	0.0231785
ENSMUSG00000056698	ELMOD3	chr6:72597623-72597645;72596435-72596466;72598321-72598361;-	SE	-0.205	0.0211284
ENSMUSG00000029676	POT1A	chr6:25798008-25798055;25778838-25778969;25805874-25805941;-	SE	-0.316	0.0178247
ENSMUSG00000029676	POT1A	chr6:25798008-25798055;25794559-25794674;25805874-25805941;-	SE	0.169	0.0409746
ENSMUSG00000053768	CHCHD3	chr6:32893391-32893406;32892291-32892375;32968200-32968318;-	SE	-0.454	0
ENSMUSG00000029924	SLC37A3	chr6:39372078-39372137;39367643-39367766;39377234-39377639;-	SE	0.633	0.0286904
ENSMUSG00000062866	PHACTR2	chr10:13257576-13257816;13253341-13253879;13261765-13261924;-	SE	-0.415	0.012333
ENSMUSG00000052632	ASAP2	chr12:21214361-21214370;21213138-21213225;21217974-21218078;+	SE	-0.706	0
ENSMUSG00000033216	EEFSEC	chr6:88355482-88355647;88257333-88258391;88376203-88376411;-	SE	0.426	0.000783928
ENSMUSG00000045983	EIF4G1	chr16:20674785-20674806;20672722-20672876;20675343-20675520;+	SE	-0.664	0
ENSMUSG00000045983	EIF4G1	chr16:20674785-20674806;20674227-20674314;20675343-20675520;+	SE	-0.443	0
ENSMUSG00000034343	UBE2F	chr1:91254214-91254393;91250303-91250437;91275249-91275317;+	SE	-0.109	0.0303337
ENSMUSG00000034343	UBE2F	chr1:91254262-91254393;91250336-91250437;91275249-91275317;+	SE	-0.109	0.0211284
ENSMUSG00000067713	PRKAG1	chr15:98815496-98815555;98815182-98815237;98815875-98815985;-	SE	0.5	0.0194607
ENSMUSG00000031659	ADCY7	chr8:88312199-88312311;88310533-88310683;88314088-88314216;+	SE	-0.248	0.0425987
ENSMUSG00000031865	DCTN1	chr6:83183935-83183956;83183298-83183333;83189076-83189153;+	SE	-0.117	0
ENSMUSG00000031865	DCTN1	chr6:83197318-83197333;83195940-83196107;83197490-83197624;+	SE	-0.461	0
ENSMUSG00000030689	INO80E	chr7:126857675-126857787;126852579-126852991;126861239-126861271;-	SE	-0.503	0.0319487
ENSMUSG00000045100	SLC25A26	chr6:94564931-94565023;94564621-94564705;94576333-94576378;+	SE	-0.63	0.0332265
ENSMUSG00000030061	UBA3	chr6:97205305-97205347;97196836-97196917;97205532-97205647;-	SE	-0.25	0.0128106
ENSMUSG00000030102	ITPR1	chr6:108431460-108431496;108417888-108418000;108432645-108432696;+	SE	-0.513	0.000603424
ENSMUSG00000030102	ITPR1	chr6:108431460-108431496;108417888-108418000;108432648-108432696;+	SE	-0.351	0.00881496
ENSMUSG00000100510	HAND2OS1	chr8:57318405-57318447;57314514-57314611;57320183-57320288;-	SE	-0.191	0.00934075
ENSMUSG00000005882	UQCC1	chr2:155910356-155910464;155901297-155901355;155921634-155921727;-	SE	0.735	1.02003e-06
ENSMUSG00000020300	CPEB4	chr11:31908824-31908875;31889857-31889939;31918800-31918824;+	SE	0.288	3.00269e-05
ENSMUSG00000020300	CPEB4	chr11:31918800-31918824;31889857-31889939;31920408-31920582;+	SE	-0.25	2.54852e-11
ENSMUSG00000020300	CPEB4	chr11:31918800-31918824;31908824-31908875;31920408-31920582;+	SE	-0.431	1.58782e-13
ENSMUSG00000042097	ZFP239	chr6:117867135-117867324;117866820-117867039;117869217-117869273;+	SE	-0.534	0.000225633
ENSMUSG00000030177	CCDC77	chr6:120331811-120332031;120329333-120329459;120334768-120334917;-	SE	0.124	4.2019e-07
ENSMUSG00000041890	GIT2	chr5:114737347-114737437;114733860-114733943;114739032-114739281;-	SE	0.286	2.4583e-05
ENSMUSG00000041890	GIT2	chr5:114753147-114753153;114752278-114752327;114753278-114753324;-	SE	-0.742	0
ENSMUSG00000041890	GIT2	chr5:114753147-114753153;114752278-114752330;114753278-114753324;-	SE	-0.724	8.10447e-14
ENSMUSG00000109061	GM49320	chr8:4240687-4240735;4238864-4239033;4243303-4243445;+	SE	0.104	0.00431872
ENSMUSG00000002963	PNKP	chr7:44858101-44858209;44857378-44857554;44858452-44858749;+	SE	-0.38	0.00629863
ENSMUSG00000002963	PNKP	chr7:44859722-44859945;44857339-44857554;44860988-44861059;+	SE	-0.532	0.00707051
ENSMUSG00000038271	IFFO1	chr6:125151794-125151803;125151384-125151525;125152613-125152771;+	SE	0.288	0.00566582
ENSMUSG00000038271	IFFO1	chr6:125151794-125151803;125151384-125151525;125153409-125153502;+	SE	0.605	0.0272985
ENSMUSG00000038774	ASCC3	chr10:50607919-50608070;50592668-50592897;50637907-50638028;+	SE	0.469	0.0130205
ENSMUSG00000020859	SPAG9	chr11:94079198-94079210;94071564-94071686;94080739-94080754;+	SE	-0.232	0.00989273
ENSMUSG00000020859	SPAG9	chr11:94080739-94080754;94071564-94071686;94081339-94081397;+	SE	-0.112	0
ENSMUSG00000028464	TPM2	chr4:43518643-43518719;43518401-43518464;43519002-43519078;-	SE	-0.2	0.00921558
ENSMUSG00000025702	MARCHF8	chr6:116338385-116338490;116338023-116338215;116392523-116392574;+	SE	0.161	0.0407579
ENSMUSG00000057363	UXS1	chr1:43780064-43780169;43764889-43765009;43827614-43827750;-	SE	0.494	0.0162209
ENSMUSG00000039210	GPATCH2	chr1:187316523-187316563;187304329-187304397;187322283-187322354;+	SE	-0.12	0.0424791
ENSMUSG00000033083	TBC1D4	chr14:101460698-101460701;101458734-101458893;101462874-101463084;-	SE	-0.268	0
ENSMUSG00000019927	UBE2D1	chr10:71259741-71262115;71257704-71258306;71262198-71262262;-	SE	0.127	0.0116333
ENSMUSG00000022487	GTSF1	chr15:103425430-103425531;103421189-103421316;103428339-103428384;-	SE	-0.177	0.0115476
ENSMUSG00000040112	MRPS35	chr6:147055851-147055991;147048133-147048301;147061422-147061492;+	SE	0.617	0.000115355
ENSMUSG00000023805	SYNJ2	chr17:6029699-6029834;6028418-6028586;6032696-6032809;+	SE	0.272	0.0159836
ENSMUSG00000022801	LRCH3	chr16:33009188-33009436;33005663-33005741;33012340-33012699;+	SE	-0.181	1.82223e-08
ENSMUSG00000021071	TRIM9	chr12:70267233-70267263;70252442-70252484;70268061-70268200;-	SE	-0.247	0.032116
ENSMUSG00000021071	TRIM9	chr12:70267233-70267266;70252442-70252484;70268061-70268200;-	SE	-0.396	0.000166071
ENSMUSG00000021071	TRIM9	chr12:70267233-70267266;70255037-70255226;70268061-70268200;-	SE	-0.526	0.000472449
ENSMUSG00000009035	TMEM184B	chr15:79363657-79363678;79360703-79362885;79365284-79365479;-	SE	-0.148	0
ENSMUSG00000028809	SRRM1	chr4:135329003-135329045;135327091-135327223;135329372-135329517;-	SE	-0.184	1.55707e-09
ENSMUSG00000044709	GEMIN7	chr7:19571428-19571581;19569737-19569882;19573308-19573544;-	SE	-0.661	0.000331803
ENSMUSG00000078779	ZFP59	chr7:27844284-27844411;27842834-27842887;27846403-27846502;+	SE	0.129	0.00948205
ENSMUSG00000025531	CHM	chrX:113159503-113159570;113116015-113116430;113185440-113185509;-	SE	0.302	0.0100122
ENSMUSG00000031774	FAM192A	chr8:94597050-94597108;94591172-94591288;94601634-94601713;-	SE	-0.459	0.000327551
ENSMUSG00000034602	MON2	chr10:123009912-123009930;123009502-123009631;123010493-123010637;-	SE	-0.359	0
ENSMUSG00000034602	MON2	chr10:123023085-123023088;123022833-123022944;123023909-123024011;-	SE	-0.321	0
ENSMUSG00000001248	GRAMD1A	chr7:31133219-31133231;31132757-31132865;31133990-31134078;-	SE	-0.124	6.5158e-09
ENSMUSG00000015882	LCORL	chr5:45722973-45727742;45697180-45701997;45735730-45735824;-	SE	0.221	1.77777e-06
ENSMUSG00000015882	LCORL	chr5:45722973-45727742;45697180-45701997;45775391-45775521;-	SE	0.191	0.0437611
ENSMUSG00000035504	REEP6	chr10:80334712-80334793;80333965-80334134;80335109-80336440;+	SE	-0.589	1.56101e-12
ENSMUSG00000002781	TMEM143	chr7:45899631-45899736;45896940-45897101;45906917-45907112;+	SE	0.129	0.003768
ENSMUSG00000048200	CRACR2B	chr7:141465765-141465837;141465518-141465685;141466045-141466363;+	SE	0.573	0.00171309
ENSMUSG00000109394	A230057D06RIK	chr7:61710898-61710986;61705847-61706852;61714645-61714744;-	SE	-0.271	0.0276797
ENSMUSG00000031497	TNFSF13B	chr8:10021372-10021487;10007249-10007334;10031309-10031422;+	SE	0.378	0.0421323
ENSMUSG00000053091	LINS1	chr7:66708638-66708743;66708039-66708553;66709293-66709435;+	SE	-0.219	0.0214961
ENSMUSG00000043831	LYSMD4	chr7:67224375-67224401;67223608-67223891;67225863-67228463;+	SE	-0.166	0.00480019
ENSMUSG00000030557	MEF2A	chr7:67244520-67244544;67240313-67240440;67251656-67251742;-	SE	-0.126	0
ENSMUSG00000045482	TRRAP	chr5:144810331-144810352;144810150-144810204;144811894-144812014;+	SE	-0.251	0.0355095
ENSMUSG00000053158	FES	chr7:80381600-80381810;80381164-80381287;80382312-80382390;-	SE	-0.184	0.00583027
ENSMUSG00000069806	CACNG7	chr7:3336555-3336780;3332954-3333036;3338444-3338531;+	SE	-0.135	0.0448168
ENSMUSG00000013787	EHMT2	chr17:34905609-34905711;34905341-34905456;34905909-34906058;+	SE	-0.118	5.04774e-05
ENSMUSG00000029267	MTF2	chr5:108078865-108078974;108065756-108065965;108080921-108081023;+	SE	0.599	0.0040105
ENSMUSG00000023010	TMBIM6	chr15:99399656-99399871;99393218-99393383;99401579-99401663;+	SE	0.149	0.000909461
ENSMUSG00000039361	PICALM	chr7:90194272-90194296;90191653-90191753;90195654-90195714;+	SE	-0.232	0
ENSMUSG00000030882	DNHD1	chr7:105685940-105686139;105685716-105685844;105686493-105686588;+	SE	0.582	0.0346819
ENSMUSG00000097075	CDIPTOS	chr7:126974678-126974712;126974452-126974510;126974939-126975084;-	SE	-0.381	0.00279376
ENSMUSG00000004562	ARHGEF40	chr14:52004878-52004899;52004611-52004742;52004988-52005035;+	SE	-0.182	0.0283865
ENSMUSG00000057789	BAK1	chr17:27021662-27021682;27021166-27021347;27022438-27022582;-	SE	-0.396	2.00575e-08
ENSMUSG00000020261	SLC36A1	chr11:55219007-55219098;55204349-55204488;55221996-55222074;+	SE	-0.844	2.24385e-06
ENSMUSG00000055320	TEAD1	chr7:112841887-112841950;112839415-112839480;112842039-112842102;+	SE	0.203	0.0412844
ENSMUSG00000051900	ABCA16	chr7:120475420-120475575;120465684-120465802;120477213-120477369;+	SE	0.732	0.000168146
ENSMUSG00000034780	B3GALT1	chr2:67981742-67981790;67877827-67877892;68073448-68073573;+	SE	0.366	0.00183799
ENSMUSG00000019978	EPB41L2	chr10:25493566-25493629;25488950-25489093;25501823-25502387;+	SE	0.124	2.19997e-07
ENSMUSG00000078580	E430018J23RIK	chr7:127393000-127393111;127392418-127392515;127393252-127393620;-	SE	-0.322	0.0480416
ENSMUSG00000078580	E430018J23RIK	chr7:127393000-127393114;127389672-127392515;127393252-127393619;-	SE	-0.304	0.0428065
ENSMUSG00000018395	KIF3A	chr11:53590716-53590725;53586834-53586930;53593373-53593530;+	SE	-0.323	0
ENSMUSG00000015980	LRRC27	chr7:139216748-139216890;139214674-139214959;139218227-139218358;+	SE	0.179	0.0319917
ENSMUSG00000025497	CDHR5	chr7:141271516-141271720;141269857-141270017;141272100-141272185;-	SE	0.632	0.0422079
ENSMUSG00000059119	NAP1L4	chr7:143541747-143541778;143538216-143538316;143549041-143549092;-	SE	0.279	0.0010573
ENSMUSG00000031090	NADSYN1	chr7:143799040-143799110;143798454-143798583;143799790-143799922;-	SE	0.167	0.030068
ENSMUSG00000037541	SHANK2	chr7:144396637-144396646;144396350-144396431;144405329-144405460;+	SE	-0.432	0.00724827
ENSMUSG00000037519	PPFIA1	chr7:144489196-144489259;144488690-144488717;144491451-144491652;-	SE	-0.259	0.000233502
ENSMUSG00000037519	PPFIA1	chr7:144502866-144502896;144500251-144500403;144504902-144505134;-	SE	-0.336	0
ENSMUSG00000029478	NCOR2	chr5:125019818-125020046;125018810-125018990;125022870-125022924;-	SE	-0.11	0.0432496
ENSMUSG00000102202	GM33280	chr1:36134665-36134863;36132886-36133413;36135411-36138746;+	SE	0.264	0.0159836
ENSMUSG00000036617	ETL4	chr2:20801541-20801661;20798615-20798783;20807901-20808024;+	SE	0.7	6.94053e-07
ENSMUSG00000019813	CEP57L1	chr10:41781483-41781550;41745770-41745921;41809787-41809868;-	SE	0.184	0.0042182
ENSMUSG00000071324	ARMC2	chr10:42008652-42008725;42000329-42000498;42011767-42012023;-	SE	0.81	3.45185e-05
ENSMUSG00000019861	GOPC	chr10:52357341-52357365;52354571-52354747;52358772-52358937;-	SE	-0.6	0
ENSMUSG00000004207	PSAP	chr10:60297536-60297545;60295945-60296002;60299097-60299229;+	SE	-0.315	0
ENSMUSG00000020064	HERC4	chr10:63291179-63291283;63290503-63290676;63306347-63306446;+	SE	-0.567	0.000675015
ENSMUSG00000020064	HERC4	chr10:63303844-63303868;63290503-63290676;63306347-63306446;+	SE	-0.341	0.0028606
ENSMUSG00000020064	HERC4	chr10:63303844-63303868;63299119-63299239;63306347-63306446;+	SE	-0.569	0
ENSMUSG00000069601	ANK3	chr10:69953439-69953472;69950951-69951058;69955925-69956150;+	SE	-0.216	2.05073e-09
ENSMUSG00000069601	ANK3	chr10:69980823-69980850;69980271-69980394;69982115-69982197;+	SE	-0.175	0
ENSMUSG00000001120	PCBP3	chr10:76847735-76847812;76825859-76825992;76961747-76961887;-	SE	0.204	0.0489278
ENSMUSG00000060002	CHPT1	chr10:88481352-88481379;88480814-88480946;88482230-88482315;-	SE	-0.651	0.000322393
ENSMUSG00000041241	MUL1	chr4:138438241-138438408;138434722-138434879;138438950-138439011;+	SE	0.282	0.0002049
ENSMUSG00000020027	SOCS2	chr10:95392413-95392936;95390564-95390645;95414830-95415283;-	SE	0.913	0.00174866
ENSMUSG00000028539	ARTN	chr4:117929018-117929252;117927623-117928142;117929385-117929763;-	SE	-0.244	0.0126092
ENSMUSG00000013523	BCAS1	chr2:170370449-170370491;170349181-170349463;170378722-170378929;-	SE	0.146	0.00905066
ENSMUSG00000032712	RESF1	chr6:149324731-149324800;149310321-149310377;149325404-149325489;+	SE	0.133	0.0310858
ENSMUSG00000032712	RESF1	chr6:149324731-149324800;149317634-149317708;149325404-149325489;+	SE	0.238	0.00576545
ENSMUSG00000029095	ABLIM2	chr5:35849515-35849569;35848775-35848905;35857127-35857180;+	SE	1	9.74252e-08
ENSMUSG00000015806	QDPR	chr5:45443436-45443577;45437842-45437926;45447575-45447668;-	SE	-0.298	0.0295889
ENSMUSG00000025353	ORMDL2	chr10:128820260-128820435;128819953-128820105;128821541-128821645;-	SE	-0.111	0.00176254
ENSMUSG00000025353	ORMDL2	chr10:128820260-128820560;128819953-128820105;128821541-128821606;-	SE	-0.129	0.00104612
ENSMUSG00000034973	DOP1A	chr9:86506870-86506900;86506383-86506519;86507503-86507737;+	SE	-0.164	0.000709554
ENSMUSG00000038365	FBXO25	chr8:13938921-13938948;13935145-13935289;13939562-13940521;+	SE	-0.271	0
ENSMUSG00000062232	RAPGEF2	chr3:79082623-79082647;79081061-79081285;79083198-79083322;-	SE	-0.142	6.47664e-09
ENSMUSG00000062232	RAPGEF2	chr3:79169738-79169756;79112170-79112302;79172907-79173075;-	SE	-0.344	2.7599e-13
ENSMUSG00000047030	SPATA2	chr2:167489168-167489368;167486431-167486492;167492758-167492845;-	SE	0.715	0.0002049
ENSMUSG00000004677	MYO9B	chr8:71336875-71336965;71334312-71334394;71338906-71339008;+	SE	-0.168	0.000704052
ENSMUSG00000004677	MYO9B	chr8:71336875-71336965;71334312-71334394;71340759-71340799;+	SE	0.131	0.0270109
ENSMUSG00000004677	MYO9B	chr8:71338906-71339020;71334312-71334394;71342761-71342884;+	SE	0.523	0.00821263
ENSMUSG00000031791	TMEM38A	chr8:72579562-72579719;72572054-72572227;72584699-72584817;+	SE	-0.123	0.0455488
ENSMUSG00000022760	THAP7	chr16:17530229-17530385;17528185-17528740;17530677-17530752;-	SE	0.167	0.0114233
ENSMUSG00000048148	NWD1	chr8:72688066-72688189;72681790-72682121;72692919-72693110;+	SE	-0.435	0.0166173
ENSMUSG00000079011	GM11033	chr8:74828266-74828420;74827921-74828056;74833851-74833947;-	SE	0.166	0.0211295
ENSMUSG00000079011	GM11033	chr8:74833450-74833523;74827921-74828056;74833851-74833947;-	SE	0.217	0.0286793
ENSMUSG00000094936	RBM4	chr19:4793671-4793880;4793826-4793880;4792397-4792820;-	A5SS	-0.112	0.0194234
ENSMUSG00000014767	TBP	chr17:15501153-15501357;15501153-15501202;15502964-15503128;+	A5SS	-0.153	0.0278634
ENSMUSG00000057858	FAM204A	chr19:60226231-60226697;60226643-60226697;60221053-60221304;-	A5SS	-0.105	0.0228865
ENSMUSG00000020598	NRCAM	chr12:44576603-44576789;44576603-44576780;44590107-44590239;+	A5SS	0.612	0.0462308
ENSMUSG00000097333	ZFP87	chr13:67521147-67521319;67521192-67521319;67520625-67520721;-	A5SS	0.273	4.15642e-05
ENSMUSG00000069631	STRADA	chr11:106187100-106187180;106187124-106187180;106173678-106173781;-	A5SS	-0.139	0.00780965
ENSMUSG00000083161	GM11427	chr11:83225533-83225846;83225533-83225685;83241534-83241751;+	A5SS	0.185	1.62229e-06
ENSMUSG00000083161	GM11427	chr11:83225533-83225846;83225533-83225685;83243817-83243996;+	A5SS	0.202	1.77379e-05
ENSMUSG00000057054	INCA1	chr11:70699919-70700155;70700057-70700155;70695863-70695948;-	A5SS	0.336	0.00380588
ENSMUSG00000057054	INCA1	chr11:70699948-70700155;70700057-70700155;70695863-70695948;-	A5SS	0.316	0.00555833
ENSMUSG00000025237	PARP6	chr9:59641023-59641810;59641023-59641096;59648829-59648909;+	A5SS	-0.642	1.47826e-13
ENSMUSG00000032519	SLC25A38	chr9:120119882-120120005;120119882-120119955;120120256-120120436;+	A5SS	-0.326	0.00711403
ENSMUSG00000028601	ECHDC2	chr4:108169860-108170226;108169860-108169948;108172088-108172175;+	A5SS	-0.26	0.00286038
ENSMUSG00000067367	LYAR	chr5:38223133-38223231;38223133-38223227;38224717-38224797;+	A5SS	0.331	0.00555833
ENSMUSG00000042228	LYN	chr4:3738724-3738861;3738724-3738798;3742441-3742487;+	A5SS	0.321	0.00174495
ENSMUSG00000028107	TARS2	chr3:95748486-95750417;95750338-95750417;95748041-95748140;-	A5SS	-0.168	0.0484693
ENSMUSG00000036097	SLF2	chr19:44941458-44942939;44941458-44942426;44943448-44943519;+	A5SS	-0.129	0
ENSMUSG00000040918	SLC19A2	chr1:164256746-164257349;164256746-164257235;164260791-164261017;+	A5SS	0.144	0.0140893
ENSMUSG00000097039	PVT1	chr15:62107147-62107511;62107147-62107465;62175466-62175548;+	A5SS	0.292	0.00249824
ENSMUSG00000025962	FASTKD2	chr1:63735462-63735968;63735462-63735571;63745841-63746005;+	A5SS	0.615	0.00174495
ENSMUSG00000033460	ARMCX1	chrX:134718919-134719108;134718919-134718992;134719626-134719725;+	A5SS	-0.569	3.66399e-05
ENSMUSG00000034248	SLC25A37	chr14:69248882-69249622;69249393-69249622;69247580-69247637;-	A5SS	0.196	0.000128234
ENSMUSG00000028467	GBA2	chr4:43569488-43569955;43569829-43569955;43569180-43569285;-	A5SS	-0.161	0.0221402
ENSMUSG00000027523	GNAS	chr2:174328107-174330434;174328107-174328131;174334211-174334284;+	A5SS	0.128	1.77379e-05
ENSMUSG00000026107	NABP1	chr1:51478300-51478399;51478371-51478399;51477477-51477616;-	A5SS	-0.121	0.0354559
ENSMUSG00000023286	UBE2J2	chr4:155943830-155944150;155943830-155944013;155949006-155949137;+	A5SS	-0.107	0.0121309
ENSMUSG00000079484	PHYHD1	chr2:30277622-30277829;30277622-30277644;30279954-30280083;+	A5SS	-0.546	0.0194234
ENSMUSG00000024163	MAPK8IP3	chr17:24917994-24918136;24918087-24918136;24914458-24914705;-	A5SS	0.126	1.62229e-06
ENSMUSG00000038836	AGBL3	chr6:34798193-34798332;34798193-34798321;34799132-34799909;+	A5SS	-0.451	0.000756373
ENSMUSG00000115149	9330188P03RIK	chr14:105592691-105593120;105592691-105592972;105593580-105593907;+	A5SS	0.338	0.0109714
ENSMUSG00000115149	9330188P03RIK	chr14:105592691-105593299;105592691-105592972;105593580-105593907;+	A5SS	0.269	0.0484693
ENSMUSG00000026958	DPP7	chr2:25355809-25355953;25355813-25355953;25355557-25355721;-	A5SS	-0.166	0.0484693
ENSMUSG00000053964	LGALS4	chr7:28840580-28840691;28840580-28840610;28840863-28840952;+	A5SS	-0.47	0.0129008
ENSMUSG00000003420	FCGRT	chr7:45102401-45102671;45102413-45102671;45101909-45102185;-	A5SS	0.404	0.00219626
ENSMUSG00000097585	E230029C05RIK	chr7:90037948-90038074;90037948-90038070;90048662-90049069;+	A5SS	-0.624	0.00319906
ENSMUSG00000005682	PAN2	chr10:128313140-128313743;128313140-128313260;128313841-128314041;+	A5SS	-0.12	0.000980871
ENSMUSG00000024985	TCF7L2	chr19:55917338-55917479;55917353-55917479;55912558-55912645;+	A3SS	0.198	0.048867
ENSMUSG00000024462	GABBR1	chr17:37049652-37049797;37049776-37049797;37047453-37047657;+	A3SS	0.318	7.07761e-05
ENSMUSG00000067629	SYNGAP1	chr17:26966869-26966972;26966882-26966972;26964826-26965038;+	A3SS	-0.511	0.0116591
ENSMUSG00000040247	TBC1D10C	chr19:4188245-4188724;4188245-4188311;4188943-4189058;-	A3SS	0.679	0.0260564
ENSMUSG00000021275	TECPR2	chr12:110926163-110926476;110926195-110926476;110918868-110919026;+	A3SS	0.244	0.017473
ENSMUSG00000061306	SLC38A10	chr11:120108466-120108553;120108466-120108490;120109431-120109536;-	A3SS	0.32	0.00337365
ENSMUSG00000050312	NSUN3	chr16:62776287-62776631;62776287-62776383;62786670-62786777;-	A3SS	-0.127	0.0202536
ENSMUSG00000002058	UNC119	chr11:78347796-78348259;78348086-78348259;78347217-78347331;+	A3SS	-0.108	0.0495964
ENSMUSG00000018501	NCOR1	chr11:62338858-62339068;62338858-62339065;62342996-62343351;-	A3SS	-0.302	0.00504887
ENSMUSG00000020400	TNIP1	chr11:54910786-54911571;54910786-54911497;54915496-54915587;-	A3SS	0.276	0.017473
ENSMUSG00000018906	P4HA2	chr11:54101482-54101647;54101519-54101647;54100094-54100168;+	A3SS	-0.166	0.00929728
ENSMUSG00000003299	MRPL4	chr9:21007327-21007540;21007433-21007540;21006826-21006856;+	A3SS	-0.305	0.0187617
ENSMUSG00000003299	MRPL4	chr9:21007363-21007540;21007433-21007540;21006826-21006856;+	A3SS	-0.314	0.017809
ENSMUSG00000053253	NDFIP2	chr14:105298002-105304836;105304730-105304836;105294798-105294892;+	A3SS	0.283	0.0483836
ENSMUSG00000036138	ACAA1A	chr9:119344465-119346568;119346469-119346568;119344172-119344252;+	A3SS	0.387	0.00119282
ENSMUSG00000020836	CORO6	chr11:77469375-77469601;77469378-77469601;77469056-77469287;+	A3SS	0.544	0.0148666
ENSMUSG00000054752	FSD1L	chr4:53693983-53694084;53693986-53694084;53686387-53686517;+	A3SS	0.659	0
ENSMUSG00000054752	FSD1L	chr4:53693983-53694084;53693986-53694084;53687206-53687239;+	A3SS	0.579	9.36892e-05
ENSMUSG00000041679	LRRC29	chr8:105315075-105316068;105315075-105316022;105323264-105323366;-	A3SS	0.4	0.0262489
ENSMUSG00000078517	EMC1	chr4:139365185-139365394;139365194-139365394;139363656-139363779;+	A3SS	-0.941	5.62675e-07
ENSMUSG00000041718	ALG13	chrX:144319898-144320061;144320002-144320061;144317803-144318121;+	A3SS	0.115	0.026204
ENSMUSG00000044258	CTLA2A	chr13:60935546-60936075;60935546-60935669;60936490-60936571;-	A3SS	0.101	0.00015938
ENSMUSG00000031399	FAM3A	chrX:74387033-74387105;74387033-74387084;74387437-74387496;-	A3SS	0.138	0.0425873
ENSMUSG00000022973	SYNJ1	chr16:90973909-90974075;90973909-90974066;90976598-90976751;-	A3SS	0.24	1.9666e-05
ENSMUSG00000037032	APBB1	chr7:105565532-105565653;105565532-105565647;105566050-105566178;-	A3SS	-0.378	0.00033248
ENSMUSG00000037032	APBB1	chr7:105565532-105565951;105565532-105565647;105566050-105566178;-	A3SS	-0.577	0
ENSMUSG00000054737	ZFP182	chrX:21060502-21060552;21060502-21060528;21061937-21062052;-	A3SS	-0.873	7.97168e-07
ENSMUSG00000087385	FRG2F1	chr4:119533312-119533549;119533312-119533497;119533740-119533809;-	A3SS	-0.484	0.000729914
ENSMUSG00000038712	MINDY1	chr3:95295272-95295425;95295299-95295425;95294794-95294986;+	A3SS	-0.14	0.0387137
ENSMUSG00000004631	SGCE	chr6:4677162-4677233;4677162-4677197;4678066-4678110;-	A3SS	0.322	0.0187617
ENSMUSG00000025165	SECTM1A	chr11:121068683-121068846;121068683-121068737;121069034-121069088;-	A3SS	-0.245	0.0435998
ENSMUSG00000016346	KCNQ2	chr2:181087574-181087683;181087574-181087680;181088346-181088534;-	A3SS	-0.234	0.0363948
ENSMUSG00000031278	ACSL4	chrX:142351378-142351908;142351378-142351615;142360386-142360436;-	A3SS	-0.146	0.000492332
ENSMUSG00000026082	REV1	chr1:38074314-38075023;38074314-38074443;38079289-38079398;-	A3SS	0.17	0.017473
ENSMUSG00000058254	TSPAN7	chrX:10590135-10595354;10595278-10595354;10585496-10585652;+	A3SS	0.254	0.00759624
ENSMUSG00000024193	PHF1	chr17:26936511-26936680;26936522-26936680;26936286-26936391;+	A3SS	0.518	0.0202536
ENSMUSG00000039840	EPG5	chr18:77964900-77965055;77964949-77965055;77962380-77962538;+	A3SS	0.228	0.00660306
ENSMUSG00000037266	RSRP1	chr4:134926025-134926818;134926734-134926818;134925292-134925432;+	A3SS	0.119	0.045834
ENSMUSG00000038685	RTEL1	chr2:181356345-181356616;181356357-181356616;181356157-181356258;+	A3SS	-0.629	0.0188576
ENSMUSG00000032826	ANK2	chr3:126976844-126976947;126976844-126976932;126981799-126981944;-	A3SS	0.135	0.00512445
ENSMUSG00000060206	ZFP462	chr4:55016813-55017100;55016996-55017100;55014682-55014847;+	A3SS	-0.187	0.00660306
ENSMUSG00000060206	ZFP462	chr4:55016816-55017100;55016996-55017100;55014682-55014847;+	A3SS	-0.183	0.0031464
ENSMUSG00000052373	MPP3	chr11:102023701-102025154;102023701-102023782;102025380-102025499;-	A3SS	0.24	0.0396919
ENSMUSG00000052373	MPP3	chr11:102023701-102025154;102023701-102023782;102025731-102025856;-	A3SS	0.734	6.11017e-07
ENSMUSG00000033460	ARMCX1	chrX:134718655-134718818;134718725-134718818;134718369-134718461;+	A3SS	0.29	0.0202536
ENSMUSG00000027575	ARFGAP1	chr2:180980397-180980474;180980403-180980474;180979660-180979720;+	A3SS	0.573	3.4478e-09
ENSMUSG00000026017	CARF	chr1:60109221-60109449;60109326-60109449;60108082-60108200;+	A3SS	-0.163	0.045834
ENSMUSG00000118504	4933434E20RIK	chr3:90060361-90061932;90061637-90061932;90056528-90056582;+	A3SS	0.293	0.0428978
ENSMUSG00000062590	ARMC9	chr1:86262038-86262165;86262041-86262165;86257225-86257362;+	A3SS	-0.5	0.0396919
ENSMUSG00000055897	PPP4R1L-PS	chr2:173615482-173616423;173615482-173615576;173645456-173645558;-	A3SS	0.419	0.0173985
ENSMUSG00000047617	PAXX	chr2:25459774-25459915;25459774-25459859;25460008-25460074;-	A3SS	0.222	0.0136852
ENSMUSG00000029416	SLC15A4	chr5:127603780-127603851;127603780-127603798;127604110-127604188;-	A3SS	-0.127	0.00929728
ENSMUSG00000015790	SURF1	chr2:26915595-26915784;26915595-26915769;26915954-26916006;-	A3SS	-0.155	0.012308
ENSMUSG00000033147	SLC22A15	chr3:101880008-101880224;101880008-101880187;101883459-101883589;-	A3SS	0.261	0.0342692
ENSMUSG00000031256	CSTF2	chrX:134073135-134073277;134073213-134073277;134072414-134072474;+	A3SS	0.167	0
ENSMUSG00000034813	GRIP1	chr10:119985473-119986484;119986331-119986484;119978437-119978607;+	A3SS	0.118	0.012308
ENSMUSG00000035673	SBNO2	chr10:80058636-80058732;80058636-80058729;80058804-80058899;-	A3SS	-0.119	0.0394072
ENSMUSG00000026766	MMADHC	chr2:50292808-50292913;50292808-50292898;50296251-50296309;-	A3SS	0.226	0.0170271
ENSMUSG00000026135	ZFP142	chr1:74579324-74579618;74579324-74579449;74585383-74585697;-	A3SS	-0.122	0.00660306
ENSMUSG00000026135	ZFP142	chr1:74579324-74579927;74579324-74579449;74585383-74585697;-	A3SS	-0.102	0.00807049
ENSMUSG00000026988	WDSUB1	chr2:59861560-59861740;59861560-59861737;59862619-59862726;-	A3SS	0.282	0.0173985
ENSMUSG00000026153	FAM135A	chr1:24028199-24030528;24028199-24029940;24030741-24030896;-	A3SS	-0.16	0.0136852
ENSMUSG00000028975	PEX14	chr4:148967523-148970635;148967523-148967626;148984036-148984165;-	A3SS	-0.205	0.0185268
ENSMUSG00000020220	VPS13D	chr4:145099964-145100070;145099964-145100067;145103613-145103688;-	A3SS	-0.472	0.000550036
ENSMUSG00000014592	CAMTA1	chr4:151083676-151084200;151083676-151083861;151084562-151084878;-	A3SS	-0.919	5.20428e-06
ENSMUSG00000056004	9330182L06RIK	chr5:9440692-9440983;9440724-9440983;9437705-9437843;+	A3SS	-0.33	0.0059199
ENSMUSG00000004642	SLBP	chr5:33645499-33646069;33645499-33645637;33651962-33652079;-	A3SS	-0.228	0.0181166
ENSMUSG00000047193	DYNC2H1	chr9:7111424-7111592;7111424-7111571;7112047-7112150;-	A3SS	0.71	9.57456e-14
ENSMUSG00000022199	SLC22A17	chr14:54907518-54908366;54907518-54907630;54908501-54908647;-	A3SS	0.551	0.000260118
ENSMUSG00000068551	ZFP467	chr6:48436612-48439454;48436612-48439357;48441946-48442060;-	A3SS	-0.122	0.0478142
ENSMUSG00000034343	UBE2F	chr1:91254214-91254393;91254262-91254393;91253759-91253827;+	A3SS	0.25	0.0187617
ENSMUSG00000000693	LOXL3	chr6:83035454-83035797;83035579-83035797;83034172-83034289;+	A3SS	-0.151	0.0367741
ENSMUSG00000030276	TTLL3	chr6:113399663-113399771;113399666-113399771;113398769-113398884;+	A3SS	0.28	0.008766
ENSMUSG00000038271	IFFO1	chr6:125151794-125152771;125152613-125152771;125151384-125151525;+	A3SS	0.253	0.000555348
ENSMUSG00000038271	IFFO1	chr6:125152443-125152771;125152613-125152771;125151384-125151525;+	A3SS	0.228	0.00505753
ENSMUSG00000038271	IFFO1	chr6:125153406-125153502;125153409-125153502;125151384-125151525;+	A3SS	0.601	0.0287424
ENSMUSG00000040029	IPO8	chr6:148770682-148775093;148770682-148772809;148777202-148777403;-	A3SS	-0.137	0.0181166
ENSMUSG00000042831	ALKBH6	chr7:30312505-30312707;30312590-30312707;30312236-30312388;+	A3SS	0.224	0.00599589
ENSMUSG00000060601	NR1H2	chr7:44551954-44552343;44551954-44552245;44552506-44552620;-	A3SS	-0.102	0.0419212
ENSMUSG00000053158	FES	chr7:80381164-80381810;80381164-80381287;80382312-80382431;-	A3SS	-0.418	0.000174078
ENSMUSG00000040272	ACCS	chr2:93847916-93848189;93847916-93848186;93849544-93849799;-	A3SS	-0.445	0.00660306
ENSMUSG00000042138	MSANTD2	chr9:37517216-37517472;37517372-37517472;37513613-37513703;+	A3SS	-0.146	0.0189272
ENSMUSG00000029478	NCOR2	chr5:125037273-125037379;125037273-125037376;125037860-125037997;-	A3SS	-0.175	0.0181166
ENSMUSG00000020131	PCSK4	chr10:80321286-80321951;80321286-80321921;80322080-80322209;-	A3SS	0.629	0.00644121
ENSMUSG00000034973	DOP1A	chr9:86501873-86501983;86501900-86501983;86500795-86500895;+	A3SS	0.638	0
ENSMUSG00000020288	AHSA2	chr11:23490668-23491077;23490668-23490720;23491474-23491582;-	A3SS	0.361	0.00651573
ENSMUSG00000029699	SSC4D	chr5:135963355-135963448;135963355-135963430;135964618-135964696;-	A3SS	-0.434	0.012308
ENSMUSG00000039126	PRUNE2	chr19:17211677-17211713;17212291-17212330;17208230-17208329;17216325-17216373;+	MXE	0.276	0.0374379
ENSMUSG00000024044	EPB41L3	chr17:69273881-69273917;69274100-69274166;69270610-69270664;69274703-69274895;+	MXE	-0.26	5.83971e-10
ENSMUSG00000024044	EPB41L3	chr17:69273881-69273917;69274703-69274895;69270610-69270664;69284538-69284916;+	MXE	-0.201	0
ENSMUSG00000024044	EPB41L3	chr17:69273881-69273917;69283884-69284007;69270610-69270664;69284538-69284916;+	MXE	-0.44	0
ENSMUSG00000024462	GABBR1	chr17:37048420-37048606;37049776-37049797;37047453-37047657;37050998-37051159;+	MXE	0.282	0.0038478
ENSMUSG00000022770	DLG1	chr16:31846833-31846933;31847635-31847669;31842769-31842839;31853842-31853884;+	MXE	0.248	0
ENSMUSG00000022770	DLG1	chr16:31846833-31846933;31853842-31853884;31842769-31842839;31856440-31856491;+	MXE	0.266	6.3613e-06
ENSMUSG00000022770	DLG1	chr16:31846833-31846933;31847635-31847669;31842769-31842839;31857546-31857648;+	MXE	0.327	3.36536e-06
ENSMUSG00000022770	DLG1	chr16:31846833-31846933;31856440-31856491;31842769-31842839;31857546-31857648;+	MXE	0.175	1.13975e-06
ENSMUSG00000022770	DLG1	chr16:31846836-31846933;31853842-31853884;31842769-31842839;31856440-31856491;+	MXE	0.233	9.01859e-10
ENSMUSG00000022770	DLG1	chr16:31846836-31846933;31847635-31847669;31842769-31842839;31857546-31857648;+	MXE	0.299	1.40321e-11
ENSMUSG00000022770	DLG1	chr16:31846836-31846933;31856440-31856491;31842769-31842839;31857546-31857648;+	MXE	0.139	3.08041e-10
ENSMUSG00000022770	DLG1	chr16:31847635-31847669;31853842-31853884;31842769-31842839;31854667-31854688;+	MXE	0.131	0.000669706
ENSMUSG00000022770	DLG1	chr16:31853842-31853884;31856440-31856491;31846833-31846933;31857546-31857648;+	MXE	0.105	3.17494e-05
ENSMUSG00000022771	PPIL2	chr16:17107178-17107224;17109644-17109694;17105992-17106055;17111142-17111213;-	MXE	0.117	0.0265858
ENSMUSG00000053469	TG	chr15:66679111-66679297;66681815-66682913;66678770-66678914;66683636-66684224;+	MXE	0.36	0.0145675
ENSMUSG00000024381	BIN1	chr18:32426223-32426352;32431670-32431742;32424819-32424967;32431982-32432093;+	MXE	-0.111	0.0283745
ENSMUSG00000040247	TBC1D10C	chr19:4187941-4188131;4188245-4188311;4185351-4185506;4188943-4189054;-	MXE	-1	6.70112e-07
ENSMUSG00000085793	LIN52	chr12:84457948-84457986;84459618-84459685;84456240-84456315;84462368-84462452;+	MXE	-0.142	0.00642198
ENSMUSG00000040356	SKIV2L	chr17:34841067-34841218;34841441-34841546;34840857-34840984;34841670-34841808;-	MXE	0.18	0.0322949
ENSMUSG00000020717	PECAM1	chr11:106662001-106662024;106671741-106671798;106654217-106655162;106679548-106679611;-	MXE	-0.427	0.0181817
ENSMUSG00000018411	MAPT	chr11:104287122-104287209;104294858-104294924;104282367-104282480;104302360-104302410;+	MXE	0.108	0.00067949
ENSMUSG00000020946	GOSR2	chr11:103683791-103683932;103687524-103687633;103678932-103679397;103697629-103697698;-	MXE	-0.121	0.0113805
ENSMUSG00000020680	TAF15	chr11:83481933-83481973;83502759-83502852;83473091-83473206;83504245-83504327;+	MXE	0.112	0.0270659
ENSMUSG00000011877	GIT1	chr11:77501071-77501114;77502828-77502855;77500347-77500565;77503017-77503066;+	MXE	0.488	0
ENSMUSG00000032411	TFDP2	chr9:96223093-96223198;96247049-96247088;96202130-96202188;96273838-96273942;+	MXE	0.167	0.000390157
ENSMUSG00000032411	TFDP2	chr9:96232681-96232748;96247049-96247088;96202130-96202188;96273838-96273942;+	MXE	0.109	0.00144147
ENSMUSG00000033419	SNAP91	chr9:86790055-86790139;86791484-86791568;86783299-86783434;86791953-86792025;-	MXE	0.28	0.000345866
ENSMUSG00000033419	SNAP91	chr9:86790055-86790139;86798537-86798699;86783299-86783434;86804454-86804567;-	MXE	0.563	1.3645e-10
ENSMUSG00000033419	SNAP91	chr9:86792163-86792241;86798537-86798699;86791953-86792025;86798829-86798844;-	MXE	-0.133	0.0339639
ENSMUSG00000033419	SNAP91	chr9:86792163-86792241;86798537-86798699;86791953-86792025;86804454-86804567;-	MXE	0.322	2.33564e-06
ENSMUSG00000033419	SNAP91	chr9:86792466-86792736;86798537-86798699;86792163-86792241;86804454-86804567;-	MXE	0.175	1.14009e-12
ENSMUSG00000033419	SNAP91	chr9:86798537-86798699;86798829-86798844;86783299-86783434;86804454-86804567;-	MXE	-0.384	0.00193038
ENSMUSG00000033419	SNAP91	chr9:86798537-86798699;86798829-86798844;86792163-86792241;86804454-86804567;-	MXE	-0.436	0.0021573
ENSMUSG00000025237	PARP6	chr9:59641023-59641096;59641740-59641810;59640039-59640149;59648829-59648909;+	MXE	0.226	0.0038478
ENSMUSG00000034303	CCDC15	chr9:37311317-37311428;37313376-37313499;37304309-37304405;37314286-37314352;-	MXE	-0.297	0.00747665
ENSMUSG00000073468	SFT2D1	chr17:8317849-8317871;8319418-8319501;8311138-8311285;8320599-8320681;+	MXE	-0.486	7.09377e-05
ENSMUSG00000073468	SFT2D1	chr17:8318843-8318930;8319418-8319501;8311101-8311285;8320599-8320681;+	MXE	0.306	0.000174427
ENSMUSG00000021936	MAPK8	chr14:33390241-33390313;33390672-33390744;33388799-33388982;33392941-33393107;-	MXE	-0.269	0
ENSMUSG00000033335	DNM2	chr9:21478898-21479037;21480406-21480545;21478280-21478348;21481332-21481419;+	MXE	0.184	2.52335e-07
ENSMUSG00000034656	CACNA1A	chr8:84614694-84614791;84615573-84615670;84612284-84612412;84617791-84617897;+	MXE	-0.639	0.0119661
ENSMUSG00000028863	MEAF6	chr4:125107516-125107546;125107651-125107709;125102838-125103031;125108322-125108356;+	MXE	-0.361	3.59208e-06
ENSMUSG00000031561	TENM3	chr8:48313237-48313264;48335588-48335774;48310622-48310769;48367310-48367433;-	MXE	0.126	3.74418e-08
ENSMUSG00000028559	OSBPL9	chr4:109133743-109133820;109156654-109156733;109102496-109102592;109202104-109202217;-	MXE	-0.245	0.0014757
ENSMUSG00000037697	DDHD1	chr14:45622840-45622942;45628853-45628874;45620711-45620840;45629579-45629753;-	MXE	-0.472	9.29789e-05
ENSMUSG00000028478	CLTA	chr4:44030214-44030268;44031399-44031435;44025448-44025560;44032400-44032846;+	MXE	-0.355	0.0103631
ENSMUSG00000061887	SSBP3	chr4:107027216-107027297;107028192-107028252;107009678-107009768;107030861-107030928;+	MXE	-0.12	0.0162572
ENSMUSG00000028207	ASPH	chr4:9610842-9610938;9635900-9635969;9604515-9604629;9639197-9639347;-	MXE	0.199	0.0270959
ENSMUSG00000028207	ASPH	chr4:9610842-9610938;9635900-9635969;9607796-9607871;9639197-9639347;-	MXE	0.141	0.000195055
ENSMUSG00000042613	PBXIP1	chr3:89446279-89446411;89447045-89448265;89446090-89446173;89448672-89450952;+	MXE	0.134	0.0399802
ENSMUSG00000048581	E130311K13RIK	chr3:63925333-63925481;63927263-63927323;63920200-63920361;63929256-63929472;-	MXE	-0.291	0.0119661
ENSMUSG00000029722	AGFG2	chr5:137661363-137661489;137663435-137663604;137660161-137660194;137664215-137664372;-	MXE	0.156	0.0162572
ENSMUSG00000010721	LMBR1	chr5:29346766-29346906;29361047-29361087;29323801-29323905;29363882-29363955;-	MXE	0.185	0.0378685
ENSMUSG00000025262	FAM120C	chrX:151399674-151399803;151428916-151429016;151381910-151381993;151429836-151429913;+	MXE	-0.157	0.0194657
ENSMUSG00000038369	NCOA6	chr2:155402671-155402740;155405474-155408450;155399654-155399691;155411524-155411646;-	MXE	0.101	0.0399802
ENSMUSG00000064302	CLASP1	chr1:118512174-118512222;118512704-118512728;118510205-118510376;118521826-118521934;+	MXE	0.277	0.00405402
ENSMUSG00000064302	CLASP1	chr1:118531977-118532085;118536134-118536197;118525296-118525455;118539265-118539369;+	MXE	-0.425	0.0380006
ENSMUSG00000029797	SSPO	chr6:48496135-48496263;48497374-48497583;48495107-48495310;48498110-48498206;+	MXE	-0.355	0.0374379
ENSMUSG00000026074	MAP4K4	chr1:40000623-40000749;40003756-40003987;39997020-39997182;40004806-40004913;+	MXE	0.113	0.00753412
ENSMUSG00000031391	L1CAM	chrX:73855758-73855831;73856631-73856793;73853777-73855266;73856902-73857022;-	MXE	-0.129	0.00387603
ENSMUSG00000034252	SENP6	chr9:80093536-80093641;80098885-80098906;80087429-80087523;80103693-80103764;+	MXE	0.561	0
ENSMUSG00000034252	SENP6	chr9:80093536-80093641;80098885-80098906;80092266-80092412;80103693-80103764;+	MXE	0.168	1.92142e-08
ENSMUSG00000049571	CFAP46	chr7:139615060-139615155;139615573-139615650;139614406-139614504;139616175-139616273;-	MXE	-0.286	0.0499576
ENSMUSG00000026767	MINDY3	chr2:12382102-12382183;12386608-12386679;12364505-12364519;12419158-12419449;-	MXE	-0.131	0.0419354
ENSMUSG00000006476	NSMF	chr2:25057964-25057970;25058252-25058321;25057100-25057176;25059020-25059073;+	MXE	-0.413	3.2699e-08
ENSMUSG00000040998	NPNT	chr3:132909895-132910015;132917460-132917553;132908342-132908462;132948046-132948147;-	MXE	-0.408	0.0250794
ENSMUSG00000020547	BZW2	chr12:36139129-36139245;36140694-36140842;36134890-36134955;36156667-36156786;-	MXE	-0.56	0.000174709
ENSMUSG00000027287	SNAP23	chr2:120590662-120590695;120590821-120590914;120586158-120586276;120594800-120594956;+	MXE	0.652	0.0105206
ENSMUSG00000058835	ABI1	chr2:22960706-22960847;22962400-22962501;22957017-22957118;22971082-22971259;-	MXE	0.36	0
ENSMUSG00000058835	ABI1	chr2:22971082-22971259;22994522-22994690;22962400-22962501;23039948-23040185;-	MXE	-0.31	0
ENSMUSG00000029554	MAD1L1	chr5:140117236-140117325;140132768-140132825;140088629-140088837;140143919-140144060;-	MXE	0.107	0.0441102
ENSMUSG00000002546	GOLGA2	chr2:32293314-32293395;32296625-32296721;32292092-32292215;32296964-32297008;+	MXE	0.12	0.00387603
ENSMUSG00000028760	EIF4G3	chr4:138084256-138084370;138095908-138095929;138082892-138082988;138096751-138096931;+	MXE	0.146	0.00304757
ENSMUSG00000027284	CDAN1	chr2:120730298-120730505;120730701-120731192;120729688-120730099;120731411-120731743;-	MXE	-0.12	0.0441102
ENSMUSG00000027002	NCKAP1	chr2:80553136-80553227;80570118-80570229;80548829-80548967;80571212-80571230;-	MXE	-0.193	5.03223e-05
ENSMUSG00000097451	RIAN	chr12:109652700-109652715;109654285-109654432;109651858-109651938;109655848-109655934;+	MXE	-0.156	0.0162572
ENSMUSG00000030257	SRGAP3	chr6:112750380-112750411;112754570-112754673;112749361-112749422;112759748-112759776;-	MXE	0.141	0.0441723
ENSMUSG00000027273	SNAP25	chr2:136769742-136769860;136770056-136770174;136763572-136763621;136773894-136774020;+	MXE	0.124	4.39845e-09
ENSMUSG00000075318	SCN2A	chr2:65682502-65682594;65682689-65682781;65681996-65682125;65683670-65683943;+	MXE	-0.401	0.0150095
ENSMUSG00000058318	PHF21A	chr2:92351608-92351631;92351700-92351864;92349387-92349448;92356863-92357019;+	MXE	-0.523	0
ENSMUSG00000029127	ZBTB49	chr5:38210617-38210664;38213307-38214064;38205888-38205962;38216446-38216613;-	MXE	-0.256	0.0284241
ENSMUSG00000029127	ZBTB49	chr5:38210617-38210664;38213307-38214383;38205888-38205962;38216446-38216613;-	MXE	-0.185	0.0334272
ENSMUSG00000098950	GM28036	chr2:156079338-156079464;156098229-156098372;156079062-156079242;156103348-156103429;-	MXE	0.123	1.79894e-07
ENSMUSG00000098950	GM28036	chr2:156079338-156079464;156103348-156103397;156079062-156079242;156111785-156111901;-	MXE	0.224	0.0378978
ENSMUSG00000098950	GM28036	chr2:156079338-156079464;156103348-156103429;156079090-156079242;156111785-156111926;-	MXE	0.144	6.18926e-05
ENSMUSG00000034164	EMID1	chr11:5109543-5109634;5110689-5110774;5106264-5106969;5116879-5116924;-	MXE	-0.368	0.000870241
ENSMUSG00000034574	DAAM1	chr12:71959805-71959912;71971093-71971178;71952451-71952559;71975189-71975296;+	MXE	0.232	0.000651482
ENSMUSG00000034799	UNC13A	chr8:71636537-71636567;71637771-71637810;71635169-71635226;71639216-71639222;-	MXE	-0.351	0.0299049
ENSMUSG00000034799	UNC13A	chr8:71637771-71637810;71639216-71639222;71636537-71636567;71639699-71639792;-	MXE	-0.113	0.000197728
ENSMUSG00000033249	HSF4	chr8:105272459-105272584;105272809-105272933;105272105-105272208;105274645-105274751;+	MXE	0.75	0.0021347
ENSMUSG00000001827	FOLR1	chr7:101863924-101864094;101869156-101869317;101859365-101859554;101870608-101870786;-	MXE	-0.102	0.0405969
ENSMUSG00000053768	CHCHD3	chr6:32803889-32804025;32892291-32892375;32792216-32792926;32968200-32968318;-	MXE	0.12	0
ENSMUSG00000053768	CHCHD3	chr6:32852144-32852215;32892291-32892375;32803889-32804025;32968200-32968266;-	MXE	0.307	0
ENSMUSG00000053768	CHCHD3	chr6:32893391-32893406;32968200-32968266;32892291-32892375;33008482-33008564;-	MXE	0.76	0
ENSMUSG00000053768	CHCHD3	chr6:32893391-32893406;32968200-32968318;32892291-32892375;33049336-33049424;-	MXE	0.589	0
ENSMUSG00000053768	CHCHD3	chr6:32968200-32968318;33008482-33008564;32892291-32892375;33049336-33049424;-	MXE	-0.33	0
ENSMUSG00000053768	CHCHD3	chr6:32968200-32968318;33008482-33008564;32893391-32893406;33049336-33049424;-	MXE	0.218	5.53458e-11
ENSMUSG00000053768	CHCHD3	chr6:32968200-32968318;33049336-33049424;32893391-32893406;33059999-33060237;-	MXE	0.225	6.3555e-12
ENSMUSG00000045983	EIF4G1	chr16:20673867-20673961;20674785-20674806;20672722-20672876;20675343-20675520;+	MXE	0.367	0
ENSMUSG00000024862	KLC2	chr19:5113940-5114171;5117193-5117469;5113780-5113850;5118121-5118300;-	MXE	-0.12	0.0335486
ENSMUSG00000031865	DCTN1	chr6:83183935-83183956;83187763-83187784;83183298-83183333;83189076-83189153;+	MXE	-0.573	0.0002026
ENSMUSG00000020300	CPEB4	chr11:31908824-31908875;31918800-31918824;31889857-31889939;31920408-31920582;+	MXE	0.342	0
ENSMUSG00000016624	PHF21B	chr15:84791782-84791941;84793895-84793918;84791353-84791429;84795079-84795134;-	MXE	-0.159	0.00753412
ENSMUSG00000022487	GTSF1	chr15:103425430-103425531;103428339-103428384;103421189-103421316;103430355-103430470;-	MXE	0.364	0.00100584
ENSMUSG00000061462	OBSCN	chr11:59055376-59055640;59055960-59056224;59054773-59055037;59060843-59061107;-	MXE	-0.7	2.11508e-05
ENSMUSG00000022801	LRCH3	chr16:32950291-32950436;32952056-32952183;32914099-32914403;32955299-32955405;+	MXE	-0.206	0.00439171
ENSMUSG00000021071	TRIM9	chr12:70255037-70255226;70267233-70267263;70252442-70252484;70268061-70268200;-	MXE	-0.643	5.03223e-05
ENSMUSG00000021071	TRIM9	chr12:70255037-70255226;70267233-70267266;70252442-70252484;70268061-70268200;-	MXE	-0.776	2.52335e-07
ENSMUSG00000028809	SRRM1	chr4:135327091-135327223;135329003-135329045;135324818-135325280;135329372-135329517;-	MXE	-0.121	0.039637
ENSMUSG00000042729	WDR74	chr19:8736175-8736297;8738152-8738254;8735881-8735905;8739265-8739366;+	MXE	0.12	0.0105206
ENSMUSG00000069806	CACNG7	chr7:3336555-3336780;3338444-3338531;3332954-3333036;3338885-3339026;+	MXE	-0.102	0.011483
ENSMUSG00000055320	TEAD1	chr7:112841887-112841950;112842039-112842102;112839415-112839480;112856052-112856064;+	MXE	0.108	0.000174427
ENSMUSG00000042873	LHFPL4	chr6:113176445-113176682;113193817-113194303;113168089-113171958;113195214-113195384;-	MXE	-0.125	0.0177022
ENSMUSG00000037772	MRPL23	chr7:142535004-142535127;142536069-142536152;142533011-142533194;142537266-142537340;+	MXE	0.108	0.0441102
ENSMUSG00000038481	CDK19	chr10:40454014-40454072;40466637-40466769;40436071-40436212;40469578-40469722;+	MXE	0.154	0.0453085
ENSMUSG00000020064	HERC4	chr10:63287897-63288009;63299119-63299239;63287518-63287578;63303844-63303868;+	MXE	0.176	0.000249753
ENSMUSG00000020064	HERC4	chr10:63290503-63290676;63299119-63299239;63289051-63289241;63303844-63303868;+	MXE	0.206	2.03698e-05
ENSMUSG00000020064	HERC4	chr10:63290503-63290676;63299119-63299239;63289051-63289241;63306347-63306446;+	MXE	-0.181	5.98171e-05
ENSMUSG00000020064	HERC4	chr10:63299119-63299239;63303844-63303868;63287897-63288009;63306347-63306446;+	MXE	0.579	8.14027e-13
ENSMUSG00000020064	HERC4	chr10:63299119-63299239;63303844-63303868;63290503-63290676;63306347-63306446;+	MXE	0.144	2.13702e-05
ENSMUSG00000020121	SRGAP1	chr10:121828728-121828762;121829226-121829329;121825633-121825694;121831884-121831912;-	MXE	0.565	0.0012669
ENSMUSG00000040287	STAC3	chr10:127503855-127503916;127504857-127504955;127503567-127503665;127507225-127507292;+	MXE	-0.686	0.0399802
ENSMUSG00000008892	VDAC3	chr8:22582082-22582135;22583583-22583736;22580339-22580567;22587552-22587602;-	MXE	0.385	0
ENSMUSG00000008892	VDAC3	chr8:22587552-22587602;22588725-22588794;22583583-22583736;22593683-22593711;-	MXE	-0.47	0
ENSMUSG00000004677	MYO9B	chr8:71338906-71339020;71340759-71340799;71334312-71334394;71342761-71342884;+	MXE	0.164	1.01378e-05
ENSMUSG00000079011	GM11033	chr8:74827921-74828056;74833450-74833523;74776371-74776424;74833851-74833947;-	MXE	0.135	0.0378978
ENSMUSG00000044595	DND1	chr18:36765095-36766010;36765095-36765557;36765892-36766010;-	RI	-0.521	0.000613065
ENSMUSG00000024403	ATP6V1G2	chr17:35237116-35238767;35237116-35237217;35237624-35238767;+	RI	-0.388	0.0381529
ENSMUSG00000094724	RNASET2B	chr17:6984138-6985113;6984138-6984191;6985055-6985113;+	RI	0.763	0.00117368
ENSMUSG00000015377	DENND6B	chr15:89186955-89187243;89186955-89187050;89187147-89187243;-	RI	0.126	0.0290838
ENSMUSG00000010086	RNF112	chr11:61450827-61451034;61450827-61450902;61450977-61451034;-	RI	0.593	0.00343361
ENSMUSG00000066456	HMGN3	chr9:83109947-83111106;83109947-83110429;83110992-83111106;-	RI	0.14	0.000709462
ENSMUSG00000015656	HSPA8	chr9:40802417-40802891;40802417-40802623;40802738-40802891;+	RI	-0.256	0.000318819
ENSMUSG00000033545	ZNRF1	chr8:111621595-111626030;111621595-111621687;111622798-111626030;+	RI	0.128	0.0227499
ENSMUSG00000014786	SLC9A5	chr8:105356530-105357173;105356530-105356751;105356970-105357173;+	RI	0.192	0.0375206
ENSMUSG00000026782	ABI2	chr1:60437055-60438959;60437055-60437232;60438941-60438959;+	RI	0.128	6.60452e-05
ENSMUSG00000066621	TECPR1	chr5:144216902-144217408;144216902-144217025;144217225-144217408;-	RI	0.127	0.0113381
ENSMUSG00000026860	SH3GLB2	chr2:30345698-30346453;30345698-30345939;30346352-30346453;-	RI	-0.772	0
ENSMUSG00000000787	DDX3X	chrX:13288278-13288671;13288278-13288364;13288572-13288671;+	RI	0.113	5.26553e-05
ENSMUSG00000004891	NES	chr3:87975420-87980451;87975420-87976580;87976712-87980451;+	RI	0.177	0.000709462
ENSMUSG00000024193	PHF1	chr17:26936286-26936680;26936286-26936391;26936522-26936680;+	RI	0.335	0.0135071
ENSMUSG00000017210	MED24	chr11:98716413-98718142;98716413-98716525;98717909-98718142;-	RI	-0.111	1.03736e-06
ENSMUSG00000037266	RSRP1	chr4:134925292-134926818;134925292-134925432;134926734-134926818;+	RI	0.108	0.0421164
ENSMUSG00000028999	RINT1	chr5:23809783-23810194;23809783-23809894;23809968-23810194;+	RI	-0.306	0.00203324
ENSMUSG00000033460	ARMCX1	chrX:134718369-134718818;134718369-134718461;134718725-134718818;+	RI	0.386	0.0344474
ENSMUSG00000040859	BSDC1	chr4:129465229-129466990;129465229-129465346;129466913-129466990;+	RI	-0.189	0.00962978
ENSMUSG00000031389	ARHGAP4	chrX:73900098-73900469;73900098-73900183;73900277-73900469;-	RI	-0.296	0.00207071
ENSMUSG00000034248	SLC25A37	chr14:69247580-69249622;69247580-69247637;69249393-69249622;-	RI	0.181	0.00251969
ENSMUSG00000028467	GBA2	chr4:43569180-43569955;43569180-43569285;43569829-43569955;-	RI	-0.358	0.00156876
ENSMUSG00000041936	AGRN	chr4:156173002-156173680;156173002-156173130;156173542-156173680;-	RI	-0.108	0.00251969
ENSMUSG00000053198	PRX	chr7:27515250-27520214;27515250-27515447;27516039-27520214;+	RI	0.273	0.034178
ENSMUSG00000027937	JTB	chr3:90232194-90232511;90232194-90232232;90232428-90232511;+	RI	0.145	0.00602508
ENSMUSG00000007610	GTPBP3	chr8:71490334-71491590;71490334-71490537;71491424-71491590;+	RI	0.24	0.0213086
ENSMUSG00000025498	IRF7	chr7:141264492-141264783;141264492-141264655;141264724-141264783;-	RI	-1	1.48091e-06
ENSMUSG00000030281	IL17RC	chr6:113478863-113479301;113478863-113478918;113479250-113479301;+	RI	-0.232	0.037347
ENSMUSG00000038271	IFFO1	chr6:125153041-125153502;125153041-125153162;125153409-125153502;+	RI	0.123	0.0290952
ENSMUSG00000028464	TPM2	chr4:43518401-43519078;43518401-43518464;43519002-43519078;-	RI	-0.358	0.0407289
ENSMUSG00000053205	STYX	chr14:45367681-45368471;45367681-45367718;45368420-45368471;+	RI	-0.483	0.00207071
ENSMUSG00000042831	ALKBH6	chr7:30312236-30312707;30312236-30312388;30312590-30312707;+	RI	0.177	0.0104361
ENSMUSG00000053964	LGALS4	chr7:28840580-28840952;28840580-28840610;28840863-28840952;+	RI	-0.323	0.00955431
ENSMUSG00000042289	HSD3B7	chr7:127801074-127801616;127801074-127801246;127801391-127801616;+	RI	0.215	0.0228293
ENSMUSG00000097075	CDIPTOS	chr7:126974678-126975084;126974678-126974712;126974939-126975084;-	RI	0.45	0.00207071
ENSMUSG00000040272	ACCS	chr2:93839147-93841386;93839147-93839237;93841308-93841386;-	RI	-0.601	0.00202249
ENSMUSG00000019082	SLC25A22	chr7:141432020-141432753;141432020-141432139;141432613-141432753;-	RI	-0.173	0.034178
ENSMUSG00000020260	POFUT2	chr10:77265835-77267093;77265835-77266032;77266912-77267093;+	RI	-0.351	0.0113381
ENSMUSG00000090841	MYL6	chr10:128490860-128492136;128490860-128491033;128492058-128492136;-	RI	-0.117	0.00207071

## Sheet: ExtendedDataFig.6c
Geneset	OR	OR.lower	OR.upper	Genes (#)	Genes (%)	P	FDR
FMR1 Targets Ascano	1.72	1.3	2.26	66	9.14127	0.00017	0.000414375
FMR1 Targets Darnell	3.21	2.51	4.07	96	14.792	1.7e-18	3.315e-17
Neurof GoNervSysDev	1.95	1.53	2.46	93	9.6875	1.3e-07	5.07e-07
Neurof GoNervSysDev CNS	1.48	0.98	2.18	30	8.06452	0.051	0.08112
Neurof GoNervTransm	2.56	1.75	3.66	38	12.5	2.1e-06	6.825e-06
Neurof GoNeuronBody	1.36	0.68	2.48	12	7.64331	0.3	0.378182
Neurof GoNeuronProj	2.57	1.98	3.29	84	12.2271	6.7e-12	5.226e-11
Neurof GoSynaptic	3.15	2.21	4.4	45	14.9502	1e-09	5.57143e-09
Neurof KeggSynaptic	1.62	0.95	2.63	19	8.6758	0.052	0.08112
Neurof PathwaysAxonG	2.72	1.8	3.99	33	13.5246	3e-06	9e-06
Neurof UnionInclusive	1.96	1.59	2.4	136	9.35994	5.2e-10	3.38e-09
PSD BayesGrant fullset	2.33	1.86	2.9	117	11.0273	5.4e-13	5.265e-12
Neurof UnionStringent	2.68	2.09	3.4	92	12.517	9.5e-14	1.235e-12
PhHs MindFun ADX	2.31	1.06	4.54	10	11.7647	0.026	0.0460909
PhHs MindFun All	1.25	0.76	1.97	21	6.97674	0.31	0.378182
PhHs NervSys ADX	1.82	1.23	2.64	34	9.63173	0.0021	0.00431053
PhHs NervSys All	1.27	0.97	1.66	69	6.9697	0.071	0.102556
PhMm Aggr CardvascMuscle all	1.53	1.19	1.94	88	8.02188	0.00068	0.00156
PhMm Aggr DigestHepato all	0.996	0.7	1.39	41	5.63961	1	1
PhMm Aggr EndoExocrRepr all	1.14	0.86	1.5	64	6.33663	0.32	0.378182
PhMm Aggr HematoImmune all	1.07	0.83	1.37	78	6	0.56	0.59027
PhMm Aggr IntegAdipPigm all	1.29	0.96	1.71	60	7.00117	0.075	0.104464
PhMm Aggr Sensory all	1.19	0.83	1.65	41	6.59164	0.32	0.378182
PhMm Aggr SkeCranioLimbs all	1.31	0.97	1.74	59	7.14286	0.071	0.102556
PhMm NervSystem all	1.88	1.5	2.33	114	9.21584	5.2e-08	2.25333e-07
PhMm NeuroBehav all	1.75	1.38	2.21	97	8.7942	4.2e-06	1.17e-05
PhMm NeuroUnion all	1.69	1.37	2.06	140	8.32838	5.8e-07	2.05636e-06
gnomAD oe lof upper 0.35	1.7	1.41	2.04	183	8.28804	3.6e-08	1.755e-07
BspanVH lg2rpkm4.74	0.931	0.77	1.12	164	5.38942	0.48	0.52
BspanHM lg2rpkm3.21	1.07	0.89	1.28	181	5.93054	0.48	0.52
BspanML lg2rpkm0.93	1.15	0.94	1.4	147	6.27401	0.15	0.201724
BspanLA lg2rpkm.MIN	1.04	0.67	1.55	27	5.67227	0.84	0.862105
blueModule	2.49	2.05	3.01	172	10.9415	1.9e-19	7.41e-18
MSSNG-2017	2.98	1.28	6.16	9	15.2542	0.0063	0.012285
MSSNG-2022	2.15	1.1	3.89	13	11.7117	0.014	0.026
SFARI	1.8	1.34	2.4	60	9.46372	9.2e-05	0.0002392
SFARI Score 1	1.82	1	3.08	16	9.93789	0.038	0.0644348
SFARI Score 2	1.24	0.58	2.37	10	6.94444	0.47	0.52
SFARI Score 3	2.05	1.33	3.06	29	10.7407	0.0012	0.0026

## Sheet: ExtendedDataFig.6d
Srrm DKD	All SE	miE	SE >33 nt	Percent	OR	OR.lower	OR.upper	P	FDR
All detected SE	52559	1357	51202	2.58186
Mis-spliced SE	788	225	563	28.5533	17.8806	15.1308	21.0693	1.49474e-168	5.97898e-168
Mis-spliced SFARI	104	39	65	37.5	20.7214	13.3329	31.8782	3.94937e-31	7.89873e-31
Mis-spliced MSSNG-2017	18	8	10	44.4444	20.3763	6.89681	59.3122	5.51999e-07	5.51999e-07
Mis-spliced MSSNG-2022	20	8	12	40	31.1795	11.0456	84.7198	1.37422e-08	1.83229e-08

## Sheet: ExtendedDataFig.6e
Developmental point	Expression	SD	Gene	Species
Prenatal	6.99541	4.17776	SRRM3	Human
Newborn (P0d)	10.6606	1.2409	SRRM3	Human
Middle childhood (P14d)	9.65124	6.08676	SRRM3	Human
Adolescent and older (~P1m and older)	12.2026	3.07546	SRRM3	Human
Prenatal	20.7249	13.093	SRRM4	Human
Newborn (P0d)	16.2968	7.7311	SRRM4	Human
Middle childhood (P14d)	6.4117	5.98287	SRRM4	Human
Adolescent and older (~P1m and older)	12.953	2.45898	SRRM4	Human
Prenatal	7.14575	3.37114	SRRM3	Mouse
Newborn (P0d)	11.5419	1.17229	SRRM3	Mouse
Middle childhood (P14d)	11.6461	1.28663	SRRM3	Mouse
Adolescent and older (~P1m and older)	11.7438	1.1875	SRRM3	Mouse
Prenatal	20.8823	7.73619	SRRM4	Mouse
Newborn (P0d)	20.4495	2.38942	SRRM4	Mouse
Middle childhood (P14d)	10.203	1.43319	SRRM4	Mouse
Adolescent and older (~P1m and older)	9.09478	1.17673	SRRM4	Mouse

## Sheet: ExtendedDataFig.6f
Sample ID	SRRM4	SRRM3		Sample ID	SRRM4	90th %ile CTG length		Correlation	90th %ile CTG length vs. SRRM4
DM1_1	2636.93	1735.28		DM1_1	2636.93	2557.92		Pearson r	-0.4095
DM1_2	3145.41	1963.22		DM1_3	2593.57	3330.64		95% confidence interval	-0.8885 to 0.4968
DM1_3	2593.57	2060.69		DM1_5	2735.38	822.267		P (two-tailed)	0.3616
DM1_4	2414.78	1269.62		DM1_7	2517.96	4661.35		Number of pairs	7
DM1_5	2735.38	1999.71		DM1_11	2276.34	3910.92
DM1_6	3429.3	2160.07		DM1_15	3347.42	2605.47
DM1_7	2517.96	1685.86		DM1_16	2561.13	2627.01
DM1_8	3039.75	1632.33
DM1_9	3460.03	1731.67
DM1_10	2720.56	2135.24
DM1_11	2276.34	1844.31
DM1_12	2835.85	1738.6
DM1_13	3318.26	1793
DM1_14	2560.23	1528
DM1_15	3347.42	1661.83
DM1_16	2561.13	1370.57
DM1_17	2868.62	1543.27
DM1_18	3234.14	1490.64
DM1_19	3140.07	1363.68
DM1_20	1393.7	453.99
DM1_21	3245.64	825.341
CTRL_1	4124.26	1974.93
CTRL_2	3207.35	1884.79
CTRL_3	4090.47	1756.6
CTRL_4	4341.8	2924.29
CTRL_5	5296.39	3149
CTRL_6	4206.1	1780.16
CTRL_7	4410.81	1941.82
CTRL_8	1805.13	1603.46
DESeq2
Padj	0.0103215	0.116413

## Sheet: ExtendedDataFig.6g
Sample	Srrm4	Srrm3	Rbfox1	Rbfox2	Rbfox3
WT	2091.15	2056.18	10064.4	11464.2	10875.6
WT	2276.02	1853.81	6922.17	13003.4	8288.03
WT	2642.98	1986.29	8017.15	13300	9447.22
Mbnl cDKO	2591.79	1875.62	7064.33	14777.2	9786.56
Mbnl cDKO	2102.13	1865.3	7829.87	13870.8	11140.8
Mbnl cDKO	2093.07	1741.11	5729.73	13954.8	8212.8
DESeq2
Padj	0.949021	0.800826	0.515333	0.488045	0.972997
Sample	Srrm4	Srrm3	Rbfox1	Rbfox2	Rbfox3
WT	1784.83	1356.66	6933.76	4628.84	7465.49
WT	1497.72	1025.23	5803.86	4916.07	6760.56
WT	988.779	871.635	4918.82	4488.59	6620.08
Mbnl2 KO	1287.51	1114.31	5103.18	4708.35	6829.6
Mbnl2 KO	1343.84	916.864	5728.83	4789.49	7246.49
Mbnl2 KO	431.629	162.65	708.177	5437.89	1703.05
DESeq2
Padj	0.953238	0.953238	0.953238	0.953238	0.953238
Sample	Srrm4	Srrm3	Rbfox1	Rbfox2	Rbfox3
Ctrl.	13116.1	8124.46	680.46	18221.6	0
Ctrl.	14333.8	7421.67	586.968	23069.7	7.51292
Ctrl.	15548.8	8831.68	719.213	23042.5	11.084
Mbnl DKD	13311.3	8125.07	436.568	19753.6	14.5805
Mbnl DKD	13485.1	8108.01	534.602	20647.7	4.29505
Mbnl DKD	13750.6	7424.45	475.918	19984.9	10.3831
DESeq2
Padj	0.739576	0.887995	0.123053	0.760243	0.841099

## Sheet: ExtendedDataFig.6h
	qRT-PCR: Mbnl1
Sample	Ctrl	Mbnl DKO	Srrm DKD	Mbnl; Srrm QKD
1	1.07209	0.416728	1.16863	0.607218
2	0.855514	0.476505	1.2565	0.491563
3	1.22571	0.443453	1.16272	0.479159
4	1.05226	0.469634	1.20824	0.561036
Mean	1.05139	0.45158	1.19902	0.534744
SD	0.151859	0.0272512	0.0433199	0.0602718
Dunnett's multiple comparisons test
Adjusted P Value		<0.0001	0.0768	<0.0001
	qRT-PCR: Mbnl2
Sample	Ctrl	Mbnl DKO	Srrm DKD	Mbnl; Srrm QKD
1				0.283375
2	0.939896	0.381215	0.967401	0.337305
3	1.0494	0.363929	1.00219	0.287649
4	0.963322	0.415868	1.14454	0.371487
Mean	0.984205	0.387004	1.03804	0.319954
SD	0.0576606	0.0264491	0.0938531	0.0421837
Dunnett's multiple comparisons test
Adjusted P Value		<0.0001	0.5592	<0.0001
	qRT-PCR: Srrm3
Sample	Ctrl	Mbnl DKO	Srrm DKD	Mbnl; Srrm QKD
1	0.818266	1.28093		0.801841
2	0.985768	1.2112	0.70333	0.716613
3	1.16465	1.17154	0.715965	0.729144
4	1.00353	1.26424	0.695005	0.750689
Mean	0.993054	1.23198	0.704767	0.749572
SD	0.14161	0.050071	0.0105536	0.0375804
Dunnett's multiple comparisons test
Adjusted P Value		0.0042	0.0019	0.0037
	qRT-PCR: Srrm4
Sample	Ctrl	Mbnl DKO	Srrm DKD	Mbnl; Srrm QKD
1	1.0342	1.13607	0.566266	0.502858
2	1.03715	1.2332	0.483062	0.414468
3	1.08871	1.12579	0.481199	0.432803
4	0.866405	1.15437	0.428471	0.413132
Mean	1.00661	1.16236	0.489749	0.440815
SD	0.0967652	0.0486838	0.0569434	0.0423245
Dunnett's multiple comparisons test
Adjusted P Value		0.0137	<0.0001	<0.0001
