# Supplementary material for: Autism-related traits in myotonic dystrophy type 1 model mice are due to MBNL sequestration and RNA mis-splicing of autism-risk genes
Source: Nat Neurosci. 2025 Apr 21;28(6):1199–212. doi: 10.1038/s41593-025-01943-0 (PMC12148930; doi:10.1038/s41593-025-01943-0)
Supplement: Supplementary file 17 — Statistical source data file. [file 41593_2025_1943_MOESM17_ESM.xlsx]

## Sheet: ExtendedDataFig.7a
Sample	distalA3SS + miE (116 bp)				proximalA3SS + miE (131 bp)				distalA3SS - miE (104 bp)				proximalA3SS - miE (119 bp)					Tukey's multiple comparisons test	Adjusted P Value
	1	2	3	4	1	2	3	4	1	2	3	4	1	2	3	4		Ctrl. vs. Mbnl DKD	<0.0001
Ctrl.	54.9	55.9	55.2	55.7	16.8	16	16.6	16	0	0	0	0	28.2	28.2	28.2	28.3		Ctrl. vs. Srrm DKD	<0.0001
Mbnl DKD	26.9	28.4	28.3	27.5	8.3	8.8	8.8	8.1	3.2	3.6	3.2	3.3	61.7	59.3	59.7	61.1		Ctrl. vs. Mbnl; Srrm QKD	<0.0001
Srrm DKD	48.7	49.5	48.5	48.5	11.2	10.5	11.2	10.7	0	1.6	0	1.7	40.1	38.4	40.3	39.1
Mbnl; Srrm QKD	21.5	21.3	21.6	20.2	4.9	4.5	5	4.5	5.3	5.2	4.5	5.1	68.4	69	69	70.2

## Sheet: ExtendedDataFig.7c
Abi1 miE (DPSI)		Ank2 miE (DPSI)		Dclk2 miE (DPSI)		Dst miE (DPSI)		Picalm miE (DPSI)		Spag9 miE (DPSI)
Mbnl DKD	Srrm DKD	Mbnl DKD	Srrm DKD	Mbnl DKD	Srrm DKD	Mbnl DKD	Srrm DKD	Mbnl DKD	Srrm DKD	Mbnl DKD	Srrm DKD
-0.127333	-0.4715	-0.476	-0.2195	0.421	-0.113	-0.849667	-0.2885	-0.419	-0.241	-0.268667	-0.232
-0.186333	-0.4155	-0.465	-0.2195	0.51	-0.113	-0.821667	-0.2225	-0.444	-0.224	-0.268667	-0.232
-0.209333		-0.442		0.362		-0.774667		-0.404		-0.122667

## Sheet: ExtendedDataFig.7d
pre-mRNA	GFP			MBNL1-Flag			SRRM4-3xFlag				Holm-Šídák method	GFP vs. MBNL1-Flag	GFP vs. SRRM4-3xFlag
Fmr1	0.929009	1.174	0.892917	0.88467	0.548113	0.40101	0.495757	1.27019	0.897534
Nfat5	1.19819	0.932894	0.871246	2.03657	0.915	1.08824	1.14705	0.990393	1.01549
Clasp1	1.19166	0.948964	0.861189	7.70721	5.24547	5.82494	5.08202	8.36522	4.98674		Adjusted P Value	0.002175	0.00993
Picalm	0.643249	1.28644	1.17687	3.01906	2.86237	2.65542	25.2563	27.9419	21.0405		Adjusted P Value	0.001293	0.0003
Tjap1	0.746981	1.21305	0.850594	4.19106	2.78332	3.16469	56.2578	65.7692	55.7777		Adjusted P Value	0.005299	5.7e-05
Ank2	0.89153	0.861959	1.26729	4.26704	3.71918	3.28846	3.68186	5.16471	4.41419		Adjusted P Value	0.00091	0.001587
