# Supplementary material for: Autism-related traits in myotonic dystrophy type 1 model mice are due to MBNL sequestration and RNA mis-splicing of autism-risk genes
Source: Nat Neurosci. 2025 Apr 21;28(6):1199–212. doi: 10.1038/s41593-025-01943-0 (PMC12148930; doi:10.1038/s41593-025-01943-0)
Supplement: Supplementary file 18 — Statistical source data file. [file 41593_2025_1943_MOESM18_ESM.xlsx]

## Sheet: ExtendedDataFig.8b
WT	Ctrl.	Mbnl DKD	Srrm DKD	Mbnl; Srrm QKD		Tukey's multiple comparisons test	Adjusted P Value
1	0.817213	0.375814	0.774047	0.262042		Ctrl. vs. Mbnl DKD	<0.0001
2	0.807027	0.395699	0.771689	0.271365		Ctrl. vs. Srrm DKD	0.0004
3	0.810182	0.391601	0.774292	0.266668		Ctrl. vs. Mbnl; Srrm QKD	<0.0001
						Mbnl DKD vs. Srrm DKD	<0.0001
Mean	0.811474	0.387704	0.773343	0.266692		Mbnl DKD vs. Mbnl; Srrm QKD	<0.0001
SD	0.0052143	0.0104994	0.00143771	0.00466153		Srrm DKD vs. Mbnl; Srrm QKD	<0.0001

## Sheet: ExtendedDataFig.8c
Ctrl.									Mbnl DKD									Srrm DKD
WT	EGFP	SRRM4	MBNL2	MBNL2; SRRM4		Tukey's multiple comparisons test	Adjusted P Value		WT	EGFP	SRRM4	MBNL2	MBNL2; SRRM4		Tukey's multiple comparisons test	Adjusted P Value		WT	EGFP	SRRM4	MBNL2	MBNL2; SRRM4		Tukey's multiple comparisons test	Adjusted P Value
1	0.929111	0.990306	0.923375	0.994581		EGFP vs. SRRM4	<0.0001		1	0.284301	0.968239	0.92593	0.991267		EGFP vs. SRRM4	<0.0001		1	0.902277	0.994958	0.884305	0.98496		EGFP vs. SRRM4	<0.0001
2	0.921895	0.995198	0.923655	0.997959		EGFP vs. MBNL2	>0.9999		2	0.300301	0.97043	0.941117	0.993331		EGFP vs. MBNL2	<0.0001		2	0.914324	0.992128	0.878504	0.985455		EGFP vs. MBNL2	0.3724
3	0.927911	0.9924	0.922428	0.996692		EGFP vs. MBNL2; SRRM4	<0.0001		3	0.306178	0.97214	0.937663	0.992755		EGFP vs. MBNL2; SRRM4	<0.0001		3	0.912788	0.993109	0.8851	0.985701		EGFP vs. MBNL2; SRRM4	<0.0001
						SRRM4 vs. MBNL2	<0.0001								SRRM4 vs. MBNL2	0.1638								SRRM4 vs. MBNL2	<0.0001
Mean	0.926306	0.992635	0.923153	0.996411		SRRM4 vs. MBNL2; SRRM4	>0.9999		Mean	0.296926	0.97027	0.934903	0.992451		SRRM4 vs. MBNL2; SRRM4	0.8162		Mean	0.909796	0.993398	0.882637	0.985372		SRRM4 vs. MBNL2; SRRM4	>0.9999
SD	0.00386653	0.00245412	0.000642988	0.0017069		MBNL2 vs. MBNL2; SRRM4	<0.0001		SD	0.0113222	0.00195496	0.00796082	0.00106485		MBNL2 vs. MBNL2; SRRM4	0.0012		SD	0.00655718	0.00143726	0.00360095	0.000377077		MBNL2 vs. MBNL2; SRRM4	<0.0001
mut.A	EGFP	SRRM4	MBNL2	MBNL2; SRRM4		Tukey's multiple comparisons test	Adjusted P Value		mut.A	EGFP	SRRM4	MBNL2	MBNL2; SRRM4		Tukey's multiple comparisons test	Adjusted P Value		mut.A	EGFP	SRRM4	MBNL2	MBNL2; SRRM4		Tukey's multiple comparisons test	Adjusted P Value
1	0.226069	0.973858	0.194293	0.986432		EGFP vs. SRRM4	<0.0001		1	0.0295872	0.915575	0.273478	0.97294		EGFP vs. SRRM4	<0.0001		1	0.140884	0.979323	0.111828	0.984416		EGFP vs. SRRM4	<0.0001
2	0.230394	0.97703	0.21265	0.983818		EGFP vs. MBNL2	0.6478		2	0.0513326	0.912573	0.292509	0.969072		EGFP vs. MBNL2	<0.0001		2	0.138822	0.9712	0.147481	0.984214		EGFP vs. MBNL2	>0.9999
3	0.232546	0.97637	0.210367	0.986692		EGFP vs. MBNL2; SRRM4	<0.0001		3	0.0392858	0.914175	0.277377	0.971718		EGFP vs. MBNL2; SRRM4	<0.0001		3	0.12353	0.974744	0.117838	0.986222		EGFP vs. MBNL2; SRRM4	<0.0001
						SRRM4 vs. MBNL2	<0.0001								SRRM4 vs. MBNL2	<0.0001								SRRM4 vs. MBNL2	<0.0001
Mean	0.22967	0.975753	0.20577	0.985647		SRRM4 vs. MBNL2; SRRM4	0.9998		Mean	0.0400685	0.914107	0.281121	0.971244		SRRM4 vs. MBNL2; SRRM4	0.0013		Mean	0.134412	0.975089	0.125716	0.984951		SRRM4 vs. MBNL2; SRRM4	0.9997
SD	0.00329862	0.00167327	0.0100043	0.00158979		MBNL2 vs. MBNL2; SRRM4	<0.0001		SD	0.0108938	0.00150204	0.0100529	0.00197719		MBNL2 vs. MBNL2; SRRM4	<0.0001		SD	0.00948064	0.00407263	0.0190873	0.00110573		MBNL2 vs. MBNL2; SRRM4	<0.0001
mut.B	EGFP	SRRM4	MBNL2	MBNL2; SRRM4		Tukey's multiple comparisons test	Adjusted P Value		mut.B	EGFP	SRRM4	MBNL2	MBNL2; SRRM4		Tukey's multiple comparisons test	Adjusted P Value		mut.B	EGFP	SRRM4	MBNL2	MBNL2; SRRM4		Tukey's multiple comparisons test	Adjusted P Value
1	0.695492	0.987609	0.569296	0.994772		EGFP vs. SRRM4	<0.0001		1	0.0701077	0.532814	0.596751	0.974215		EGFP vs. SRRM4	<0.0001		1	0.698652	0.990273	0.542085	0.993082		EGFP vs. SRRM4	<0.0001
2	0.670687	0.981167	0.527862	0.987373		EGFP vs. MBNL2	<0.0001		2	0.0504101	0.508236	0.600351	0.965052		EGFP vs. MBNL2	<0.0001		2	0.669221	0.981315	0.505921	0.991947		EGFP vs. MBNL2	<0.0001
3	0.687795	0.989153	0.565393	0.99413		EGFP vs. MBNL2; SRRM4	<0.0001		3	0.0843919	0.54205	0.612617	0.974469		EGFP vs. MBNL2; SRRM4	<0.0001		3	0.688612	0.989993	0.524254	0.993745		EGFP vs. MBNL2; SRRM4	<0.0001
						SRRM4 vs. MBNL2	<0.0001								SRRM4 vs. MBNL2	<0.0001								SRRM4 vs. MBNL2	<0.0001
Mean	0.684658	0.985976	0.554184	0.992091		SRRM4 vs. MBNL2; SRRM4	>0.9999		Mean	0.0683033	0.5277	0.60324	0.971245		SRRM4 vs. MBNL2; SRRM4	<0.0001		Mean	0.685495	0.987194	0.524087	0.992925		SRRM4 vs. MBNL2; SRRM4	>0.9999
SD	0.0126967	0.00423583	0.0228784	0.00409883		MBNL2 vs. MBNL2; SRRM4	<0.0001		SD	0.0170626	0.0174774	0.00831793	0.00536537		MBNL2 vs. MBNL2; SRRM4	<0.0001		SD	0.0149609	0.00509312	0.0180824	0.000908778		MBNL2 vs. MBNL2; SRRM4	<0.0001
mut.C	EGFP	SRRM4	MBNL2	MBNL2; SRRM4		Tukey's multiple comparisons test	Adjusted P Value		mut.C	EGFP	SRRM4	MBNL2	MBNL2; SRRM4		Tukey's multiple comparisons test	Adjusted P Value		mut.C	EGFP	SRRM4	MBNL2	MBNL2; SRRM4		Tukey's multiple comparisons test	Adjusted P Value
1	0	0.404384	0	0.773628		EGFP vs. SRRM4	<0.0001		1	0	0.121385	0	0.67353		EGFP vs. SRRM4	<0.0001		1	0.00530623	0.484006	0	0.757305		EGFP vs. SRRM4	<0.0001
2	0.015414	0.435722	0	0.78247		EGFP vs. MBNL2	>0.9999		2	0	0.151811	0.0235575	0.674788		EGFP vs. MBNL2	0.9923		2	0.0146374	0.499875	0	0.788757		EGFP vs. MBNL2	>0.9999
3	0.018492	0.474393	0.0192349	0.809812		EGFP vs. MBNL2; SRRM4	<0.0001		3	0	0.185315	0.0204722	0.719796		EGFP vs. MBNL2; SRRM4	<0.0001		3	0.0152911	0.53674	0.0113195	0.80129		EGFP vs. MBNL2; SRRM4	<0.0001
						SRRM4 vs. MBNL2	<0.0001								SRRM4 vs. MBNL2	<0.0001								SRRM4 vs. MBNL2	<0.0001
Mean	0.011302	0.438166	0.00641164	0.788637		SRRM4 vs. MBNL2; SRRM4	<0.0001		Mean	0	0.152837	0.0146766	0.689371		SRRM4 vs. MBNL2; SRRM4	<0.0001		Mean	0.0117449	0.506874	0.00377316	0.782451		SRRM4 vs. MBNL2; SRRM4	<0.0001
SD	0.00990806	0.0350687	0.0111053	0.018864		MBNL2 vs. MBNL2; SRRM4	<0.0001		SD	0	0.0319771	0.0128035	0.0263558		MBNL2 vs. MBNL2; SRRM4	<0.0001		SD	0.00558563	0.0270548	0.00653531	0.0226606		MBNL2 vs. MBNL2; SRRM4	<0.0001
