# Supplementary material for: Autism-related traits in myotonic dystrophy type 1 model mice are due to MBNL sequestration and RNA mis-splicing of autism-risk genes
Source: Nat Neurosci. 2025 Apr 21;28(6):1199–212. doi: 10.1038/s41593-025-01943-0 (PMC12148930; doi:10.1038/s41593-025-01943-0)
Supplement: Supplementary file 19 — Statistical source data file. [file 41593_2025_1943_MOESM19_ESM.xlsx]

## Sheet: ExtendedDataFig.9a
Sex (B6.129)				Ambulatory distance				Ambulatory count				Ambulatory episodes				Ambulatory time				Stereotypic counts				Stereotypic time				Jumps				Jump time				Total velocity				Average velocity				Vertical counts				Vertical time
Mbnl2 KO	WT			Mbnl2 KO	WT			Mbnl2 KO	WT			Mbnl2 KO	WT			Mbnl2 KO	WT			Mbnl2 KO	WT			Mbnl2 KO	WT			Mbnl2 KO	WT			Mbnl2 KO	WT			Mbnl2 KO	WT			Mbnl2 KO	WT			Mbnl2 KO	WT			Mbnl2 KO	WT
Male	Female			1203.74	2102.6			692	1131			61	116			753	1395			4093	4327			6375	6609			6	51			9	542			2599.32	3769.18			45.6536	32.0736			33	168			447	2032
Female	Male			1570.8	3001.09			839	1741			76	190			891	1716			4217	5395			6420	7240			80	268			430	1321			3275.19	9469.07			42.1525	50.4139			166	409			1934	5760
Female	Female			1745.82	1606.18			797	938			91	90			842	1164			5023	3669			6866	5805			34	50			115	336			4529.63	2253.77			49.8016	25.4662			82	100			1362	1286
Female	Female			1190.43	2352.89			353	1295			34	134			600	1567			3150	4204			5283	6624			4	64			15	433			1056.7	4821.69			28.6402	35.8662			38	126			673	2050
Male	Female			2928.11	1574.98			1447	803			148	79			1789	1059			5158	3776			7821	5884			14	36			47	342			5132.87	2218.33			33.4549	31.121			77	171			907	2611
Male	Female			577.187	915.661			187	474			23	43			279	688			1713	2367			2964	4070			0	0			0	0			690.222	1155.97			17.0122	22.9778			3	8			27	86
Female	Female			880.027	451.616			432	165			38	19			526	327			2774	1451			4726	2644			1	0			11	0			1595.78	455.168			38.1413	22.4441			11	0			134	0
Female	Male			939.627	1887.22			341	930			34	88			492	1395			2438	3440			4005	5389			8	0			80	0			950.989	2368.22			15.3029	27.1681			28	47			315	1092
Female	Male			1536.15	2430.15			604	1085			61	124			746	1544			3591	4272			5806	6505			5	11			24	52			2645.43	3477.52			43.4556	28.3657			45	90			651	1984
Female	Female			1125.2	2921			557	1898			55	166			890	2058			1976	4806			3311	7142			0	126			0	739			1159.78	5164.98			16.3384	28.0509			4	173			28	1828
Female	Female			3162.75	1492.78			1872	775			201	78			1947	1117			6139	2762			8081	4560			174	0			554	0			10120.5	2236.68			50.5865	28.4588			145	1			1634	12
Female				4245.74				2769				259				2667				5740				7286				497				1813				11034.4				44.5923				297				2210
			Unpaired t test				Mann Whitney test				Mann Whitney test				Unpaired t test				Unpaired t test				Unpaired t test				Mann Whitney test				Mann Whitney test				Mann Whitney test				Unpaired t test				Mann Whitney test				Mann Whitney test
			P value (two-tailed)	0.7577			P value (two-tailed)	0.2604			P value (two-tailed)	0.3088			P value (two-tailed)	0.3599			P value (two-tailed)	0.7812			P value (two-tailed)	0.9211			P value (two-tailed)	0.9135			P value (two-tailed)	0.771			P value (two-tailed)	0.9279			P value (two-tailed)	0.2657			P value (two-tailed)	0.3793			P value (two-tailed)	0.2604
			t, df	t=0.3125, df=21			Mann-Whitney U	47			Mann-Whitney U	49			t, df	t=0.9361, df=21			t, df	t=0.2814, df=21			t, df	t=0.1002, df=21			Mann-Whitney U	64			Mann-Whitney U	61			Mann-Whitney U	64			t, df	t=1.144, df=21			Mann-Whitney U	51			Mann-Whitney U	47

## Sheet: ExtendedDataFig.9b
#	Sex	WT		#	Sex	Dmpk(CTG)480/480		Mann Whitney test
1	Male	6.09		1	Male	4.09		P value (two-tailed)	0.0039
2	Male	24.78		2	Male	0.87		Mann-Whitney U	20
3	Male	12.73		3	Male	5.65
4	Male	7.6		4	Male	0.4
5	Male	1.6		5	Female	5.2
6	Female	12		6	Female	3.48
7	Female	5.83		7	Female	3.04
8	Female	6.67		8	Female	0.83
9	Female	8.33		9	Female	0
10	Female	0		10	Female	1.2
11	Female	8.46
12	Female	1.2
13	Female	13.64

## Sheet: ExtendedDataFig.9c
#	Sex	FVB-WT		#	Sex	FVB-Mbnl2 KO		Unpaired t test
1	Male	8		1	Male	12		P value (two-tailed)	0.1455
2	Male	16		2	Male	0		t, df	t=1.496, df=29
3	Male	19		3	Male	16
4	Male	15		4	Male	4
5	Male	16		5	Male	14
6	Male	16		6	Male	14
7	Male	19		7	Male	6
8	Female	5		8	Female	16
9	Female	20		9	Female	7
10	Female	10		10	Female	0
11	Female	8		11	Female	17
12	Female	8		12	Female	1
13	Female	0		13	Female	0
14	Female	1		14	Female	10
15	Female	17
16	Female	15
17	Female	8
